# Supplementary material for: Regulation of Wheat Seed Dormancy by After-Ripening Is Mediated by Specific Transcriptional Switches That Induce Changes in Seed Hormone Metabolism and Signaling
Source: PLoS One. 2013 Feb 20;8(2):e56570. doi: 10.1371/journal.pone.0056570 (PMC3577873; doi:10.1371/journal.pone.0056570)
Supplement: Table S1 — Log transformed signal intensity of hormone metabolism and signaling related probesets in dormant and after-ripened seeds in both dry and imbibed states. (XLSX) [file pone.0056570.s002.xlsx]

## Sheet: ABA metabolism
Table S1. Log trasformed signal intensity of ABA metabolism related probesets in dormant and after-ripened seeds in both dry and imbibed states
			Log2 signal intensity
	Gene	Probeset	D-0	D-12	D-24	AR-0	AR-12	AR-24	AR-24+ABA	Probe Set Name Found	Exemplar Assembly	Exemplar Unigene#	Pre-PolyA Trim Length	Members	Num. Unigenes	Unigenes Represented	UniProt Accn	UniProt E-Score	UniProt Desc	Rice 6 Accn	Rice 6 E-Score	Rice 6 Chr	Rice 6 5'	Rice 6 3'	Rice 6 Desc	Arab. Accn	Arab. E-Score	Arab. Chr	Arab. 5'	Arab. 3'	Arab. Desc	Brachypodium Accn	Brachypodium E-Score	Brachypodium Chr	Brachypodium 5'	Brachypodium 3'	Brachypodium Desc
ABA-met01	ZEP	Ta.404.1.S1_x_at	8.74167	9.35811	8.98509	9.095	10.3689	9.31386	9.80053	Ta.404.1.S1_x_at	XW	Ta.404.1	2118	22	1	Ta.404.1	UniRef90_Q0JCU7	0	Os04g0448900 protein n=2 Tax=Oryza sativa Japonica Group RepID=Q0JCU7_ORYSJ	LOC_Os04g37619.1	0	4	22184515	22191695	cDNA zeaxanthin epoxidase, chloroplast precursor, putative, expressed	AT5G67030.1	0	5	26753745	26757090	ABA1 (ABA DEFICIENT 1); zeaxanthin epoxidase	Bradi5g11750.1	0	5V	15250570	15256825	Status 12;Valid 1;Alias Bd5.967;Description Class_3;Note=protein_coding_gene
ABA-met02	VDE	Ta.275.1.S1_at	4.12393	4.18176	4.37658	4.03843	4.36301	4.20912	4.31265	Ta.275.1.S1_at	XW	Ta.275.1	1748	4	1	Ta.275.1	UniRef90_Q9AU61	0	Violaxanthin de-epoxidase n=1 Tax=Triticum aestivum RepID=Q9AU61_WHEAT	LOC_Os04g31040.3	0	4	18381846	18379283	cDNA violaxanthin de-epoxidase, putative, expressed	AT1G08550.2	1e-170	1	2707462	2709387	NPQ1 (NON-PHOTOCHEMICAL QUENCHING 1); violaxanthin de-epoxidase	Bradi5g07390.1	0	5V	9879232	9882039	Status 12;Valid 1;Alias Bd5.528;Description Class_5;Note=protein_coding_gene
ABA-met03	ABA4	TaAffx.73402.1.S1_at	7.14871	7.89943	6.84424	7.19276	7.98994	7.80698	7.69201	TaAffx.73402.1.S1_at	XW	TaAffx.73402.1	1100	6	1	TaAffx.73402.1	UniRef90_B6UEV5	6e-78	Putative uncharacterized protein n=1 Tax=Zea mays RepID=B6UEV5_MAIZE	LOC_Os01g03750.1	1e-140	1	1569939	1568585	cDNA expressed protein	AT1G67080.1	8e-51	1	25045405	25046681	ABA4 (abscisic acid (ABA)-deficient 4); intramolecular oxidoreductase	Bradi2g01990.1	4e-89	2V	1341058	1342263	Alias Bd2.206;Description Class_5;Note=protein_coding_gene
ABA-met04	NCED	TaAffx.13292.1.S1_s_at	6.89248	6.93161	6.78122	6.92629	6.92814	6.72304	6.90329	TaAffx.13292.1.S1_s_at	XW	TaAffx.13292.1	665	11	3	TaAffx.13292.1|TaAffx.13292.2|TaAffx.13292.3	UniRef90_Q7XXP8	2e-33	Neoxanthin cleavage enzyme-like protein (Fragment) n=1 Tax=Oryza sativa Japonica Group RepID=Q7XXP8_ORYSJ	LOC_Os02g47510.1	1e-43	2	29022390	29020201	cDNA 9-cis-epoxycarotenoid dioxygenase 1, chloroplast precursor, putative, expressed	AT4G19170.1	2e-13	4	10481835	10483622	NCED4 (NINE-CIS-EPOXYCAROTENOID DIOXYGENASE 4)	Bradi3g52680.1	3e-56	3V	53542804	53544998	Status 12;Valid 1;Alias Bd3.5329;Description Class_5;Note=protein_coding_gene
ABA-met05	NCED	TaAffx.13292.1.S1_at	6.84955	7.25834	6.67996	6.91087	7.20704	6.6632	6.61377	TaAffx.13292.1.S1_at	XW	TaAffx.13292.1	665	11	1	TaAffx.13292.1	UniRef90_Q7XXP8	2e-33	Neoxanthin cleavage enzyme-like protein (Fragment) n=1 Tax=Oryza sativa Japonica Group RepID=Q7XXP8_ORYSJ	LOC_Os02g47510.1	1e-43	2	29022390	29020201	cDNA 9-cis-epoxycarotenoid dioxygenase 1, chloroplast precursor, putative, expressed	AT4G19170.1	2e-13	4	10481835	10483622	NCED4 (NINE-CIS-EPOXYCAROTENOID DIOXYGENASE 4)	Bradi3g52680.1	3e-56	3V	53542804	53544998	Status 12;Valid 1;Alias Bd3.5329;Description Class_5;Note=protein_coding_gene
ABA-met06	NCED	TaAffx.76007.1.S1_at	7.96991	6.19285	6.09321	7.93289	5.81628	5.74521	5.69163	TaAffx.76007.1.S1_at	XW	TaAffx.76007.1	1072	7	1	TaAffx.76007.1	UniRef90_Q285R6	2e-64	9-cis-epoxycarotenoid dioxygenase 2 n=2 Tax=Hordeum vulgare RepID=Q285R6_HORVD	LOC_Os03g44380.1	1e-146	3	24957187	24959857	cDNA 9-cis-epoxycarotenoid dioxygenase 1, chloroplast precursor, putative, expressed	AT1G78390.1	1e-39	1	29490895	29492868	NCED9 (NINE-CIS-EPOXYCAROTENOID DIOXYGENASE 9); 9-cis-epoxycarotenoid dioxygenase	Bradi1g13760.1	1e-62	1V	10608053	10610538	Status 12;Valid 1;Alias Bd1.1477;Description Class_5;Note=protein_coding_gene
ABA-met07	NCED	Ta.12813.1.S1_x_at	6.21492	6.50401	5.80083	6.15829	6.47383	5.83317	5.8382	Ta.12813.1.S1_x_at	XW	Ta.12813.1	1351	14	1	Ta.12813.1	UniRef90_Q6YVJ0	0	Os02g0704000 protein n=3 Tax=Oryza sativa RepID=Q6YVJ0_ORYSJ	LOC_Os02g47510.1	0	2	29022390	29020201	cDNA 9-cis-epoxycarotenoid dioxygenase 1, chloroplast precursor, putative, expressed	AT4G19170.1	1e-137	4	10481835	10483622	NCED4 (NINE-CIS-EPOXYCAROTENOID DIOXYGENASE 4)	Bradi3g52680.1	0	3V	53542804	53544998	Status 12;Valid 1;Alias Bd3.5329;Description Class_5;Note=protein_coding_gene
ABA-met08	NCED	Ta.12813.2.S1_x_at	7.78838	7.80973	7.52339	7.87921	7.82196	7.5097	7.47433	Ta.12813.2.S1_x_at	XW	Ta.12813.2	557	1	1	Ta.12813.2	UniRef90_Q6YVJ0	4e-45	Os02g0704000 protein n=3 Tax=Oryza sativa RepID=Q6YVJ0_ORYSJ	LOC_Os02g47510.1	8e-47	2	29022390	29020201	cDNA 9-cis-epoxycarotenoid dioxygenase 1, chloroplast precursor, putative, expressed	AT4G19170.1	5e-34	4	10481835	10483622	NCED4 (NINE-CIS-EPOXYCAROTENOID DIOXYGENASE 4)	Bradi3g52680.1	5e-50	3V	53542804	53544998	Status 12;Valid 1;Alias Bd3.5329;Description Class_5;Note=protein_coding_gene
ABA-met09	ABA2	Ta.24738.2.S1_x_at	4.64369	10.1518	8.0163	4.20879	10.6452	8.00902	8.3699	Ta.24738.2.S1_x_at	XW	Ta.24738.2	791	6	1	Ta.24738.2	UniRef90_P10848	1e-104	Alcohol dehydrogenase 3 n=42 Tax=Poaceae RepID=ADH3_HORVU	LOC_Os11g10510.1	1e-139	11	5743904	5740713	cDNA dehydrogenase, putative, expressed	AT1G77120.1	2e-84	1	28975509	28977216	ADH1 (ALCOHOL DEHYDROGENASE 1); alcohol dehydrogenase	Bradi4g22620.1	1e-103	4V	27012946	27015638	Status 12;Valid 1;Alias Bd4.2235;Description Class_5;Note=protein_coding_gene
ABA-met10	ABA2	Ta.24738.3.A1_at	5.0271	8.27881	6.61297	5.04816	9.38242	7.18959	8.71968	Ta.24738.3.A1_at	XW	Ta.24738.3	597	5	1	Ta.24738.3	UniRef90_P10848	1e-54	Alcohol dehydrogenase 3 n=42 Tax=Poaceae RepID=ADH3_HORVU	LOC_Os11g10510.1	3e-77	11	5743904	5740713	cDNA dehydrogenase, putative, expressed	AT1G77120.1	2e-46	1	28975509	28977216	ADH1 (ALCOHOL DEHYDROGENASE 1); alcohol dehydrogenase	Bradi4g22620.1	3e-56	4V	27012946	27015638	Status 12;Valid 1;Alias Bd4.2235;Description Class_5;Note=protein_coding_gene
ABA-met11	ABA2	Ta.10853.1.S1_at	5.32743	11.3638	10.2669	5.46692	11.8686	9.67591	10.5525	Ta.10853.1.S1_at	XW	Ta.10853.1	1654	19	1	Ta.10853.1	UniRef90_P10848	1e-158	Alcohol dehydrogenase 3 n=42 Tax=Poaceae RepID=ADH3_HORVU	LOC_Os11g10510.1	0	11	5743904	5740713	cDNA dehydrogenase, putative, expressed	AT1G77120.1	1e-129	1	28975509	28977216	ADH1 (ALCOHOL DEHYDROGENASE 1); alcohol dehydrogenase	Bradi4g22620.1	1e-155	4V	27012946	27015638	Status 12;Valid 1;Alias Bd4.2235;Description Class_5;Note=protein_coding_gene
ABA-met12	ABA2	TaAffx.113351.1.S1_x_at	6.69822	8.93488	6.86235	6.43326	9.31532	6.85223	7.07446	TaAffx.113351.1.S1_x_at	XW	TaAffx.113351.1	511	1	1	TaAffx.113351.1	UniRef90_Q0ITW7	9e-65	Alcohol dehydrogenase 2 n=6 Tax=Poaceae RepID=ADH2_ORYSJ	LOC_Os11g10510.1	2e-66	11	5743904	5740713	cDNA dehydrogenase, putative, expressed	AT1G77120.1	2e-54	1	28975509	28977216	ADH1 (ALCOHOL DEHYDROGENASE 1); alcohol dehydrogenase	Bradi4g22620.2	6e-67	4V	27012946	27015638	Status 12;Valid 1;Alias Bd4.2235.1;Note=protein_coding_gene
ABA-met13	ABA2	Ta.24738.1.S1_x_at	2.57161	3.1994	3.00502	2.66953	3.30517	3.06087	3.16548	Ta.24738.1.S1_x_at	XW	Ta.24738.1	1572	43	1	Ta.24738.1	UniRef90_P10848	0	Alcohol dehydrogenase 3 n=42 Tax=Poaceae RepID=ADH3_HORVU	LOC_Os11g10510.1	0	11	5743904	5740713	cDNA dehydrogenase, putative, expressed	AT1G77120.1	1e-167	1	28975509	28977216	ADH1 (ALCOHOL DEHYDROGENASE 1); alcohol dehydrogenase	Bradi4g22620.1	0	4V	27012946	27015638	Status 12;Valid 1;Alias Bd4.2235;Description Class_5;Note=protein_coding_gene
ABA-met14	ABA2	Ta.22986.1.S1_x_at	13.4652	13.9564	13.9631	13.2246	14.0953	13.5071	13.5685	Ta.22986.1.S1_x_at	XW	Ta.22986.1	1055	111	1	Ta.22986.1	UniRef90_Q41767	2e-56	Adh2-N protein n=1 Tax=Zea mays RepID=Q41767_MAIZE	LOC_Os11g10480.4	1e-153	11	5712040	5708393	cDNA dehydrogenase, putative, expressed	AT1G77120.1	3e-52	1	28975509	28977216	ADH1 (ALCOHOL DEHYDROGENASE 1); alcohol dehydrogenase	Bradi4g22620.1	4e-58	4V	27012946	27015638	Status 12;Valid 1;Alias Bd4.2235;Description Class_5;Note=protein_coding_gene
ABA-met15	ABA2	Ta.27683.2.S1_at	3.48422	3.52467	3.38784	3.2962	3.44797	3.22672	3.26543	Ta.27683.2.S1_at	XW	Ta.27683.2	630	2	1	Ta.27683.2	UniRef90_P10847	6e-47	Alcohol dehydrogenase 2 n=15 Tax=Hordeum vulgare RepID=ADH2_HORVU	LOC_Os11g10520.3	2e-60	11	5755778	5751396	cDNA dehydrogenase, putative, expressed	AT1G77120.1	2e-41	1	28975509	28977216	ADH1 (ALCOHOL DEHYDROGENASE 1); alcohol dehydrogenase	Bradi4g22620.1	2e-50	4V	27012946	27015638	Status 12;Valid 1;Alias Bd4.2235;Description Class_5;Note=protein_coding_gene
ABA-met16	ABA2	Ta.27683.2.S1_x_at	3.80276	4.05137	3.69531	3.76505	4.17396	3.59448	3.62256	Ta.27683.2.S1_x_at	XW	Ta.27683.2	630	2	1	Ta.27683.2	UniRef90_P10847	6e-47	Alcohol dehydrogenase 2 n=15 Tax=Hordeum vulgare RepID=ADH2_HORVU	LOC_Os11g10520.3	2e-60	11	5755778	5751396	cDNA dehydrogenase, putative, expressed	AT1G77120.1	2e-41	1	28975509	28977216	ADH1 (ALCOHOL DEHYDROGENASE 1); alcohol dehydrogenase	Bradi4g22620.1	2e-50	4V	27012946	27015638	Status 12;Valid 1;Alias Bd4.2235;Description Class_5;Note=protein_coding_gene
ABA-met17	ABA2	TaAffx.113351.1.S1_at	6.10708	6.63318	5.51639	5.99531	6.69945	5.42634	5.81607	TaAffx.113351.1.S1_at	XW	TaAffx.113351.1	511	1	1	TaAffx.113351.1	UniRef90_Q0ITW7	9e-65	Alcohol dehydrogenase 2 n=6 Tax=Poaceae RepID=ADH2_ORYSJ	LOC_Os11g10510.1	2e-66	11	5743904	5740713	cDNA dehydrogenase, putative, expressed	AT1G77120.1	2e-54	1	28975509	28977216	ADH1 (ALCOHOL DEHYDROGENASE 1); alcohol dehydrogenase	Bradi4g22620.2	6e-67	4V	27012946	27015638	Status 12;Valid 1;Alias Bd4.2235.1;Note=protein_coding_gene
ABA-met18	AAO	Ta.26775.1.A1_at	4.90243	5.08529	4.81514	4.97533	4.88731	4.66938	4.76548	Ta.26775.1.A1_at	XW	Ta.26775.1	707	1	1	Ta.26775.1	UniRef90_O23888	1e-65	Aldehyde oxidase-2 n=3 Tax=Andropogoneae RepID=O23888_MAIZE	LOC_Os03g57690.1	6e-55	3	32879136	32872436	cDNA aldehyde oxidase, putative	AT5G20960.2	2e-39	5	7116783	7122338	AAO1 (ARABIDOPSIS ALDEHYDE OXIDASE 1); aldehyde oxidase/ indole-3-acetaldehyde oxidase	Bradi1g06200.1	2e-53	1V	4147825	4154917	Status 12;Valid 1;Alias Bd1.659;Description Class_5;Note=protein_coding_gene
ABA-met19	AAO	Ta.6172.2.S1_at	4.7429	4.63084	4.7287	4.54466	4.17535	4.3828	4.39453	Ta.6172.2.S1_at	XW	Ta.6172.2	1666	12	1	Ta.6172.2	UniRef90_Q8LHR9	1e-148	Putative aldehyde oxidase n=3 Tax=Oryza sativa RepID=Q8LHR9_ORYSJ	LOC_Os07g07050.2	1e-125	7	3475922	3470790	cDNA aldehyde oxidase, putative, expressed	AT2G27150.2	1e-108	2	11601952	11607014	AAO3 (Abscisic ALDEHYDE OXIDASE 3); abscisic aldehyde oxidase/ aldehyde oxidase/ indole-3-acetaldehyde oxidase	Bradi1g56670.4	1e-160	1V	55277610	55291005	Status 12;Valid 1;Alias Bd1.5887.1;Note=protein_coding_gene
ABA-met20	AAO	Ta.8837.1.S1_at	3.64041	4.21651	4.21974	3.82211	4.05506	4.0345	4.00303	Ta.8837.1.S1_at	XW	Ta.8837.1	638	2	1	Ta.8837.1	UniRef90_O23888	2e-49	Aldehyde oxidase-2 n=3 Tax=Andropogoneae RepID=O23888_MAIZE	LOC_Os03g57690.1	3e-62	3	32879136	32872436	cDNA aldehyde oxidase, putative	AT5G20960.2	4e-37	5	7116783	7122338	AAO1 (ARABIDOPSIS ALDEHYDE OXIDASE 1); aldehyde oxidase/ indole-3-acetaldehyde oxidase	Bradi1g06200.1	8e-56	1V	4147825	4154917	Status 12;Valid 1;Alias Bd1.659;Description Class_5;Note=protein_coding_gene
ABA-met21	AAO	Ta.6172.3.A1_a_at	8.80004	8.69809	8.9451	8.96049	8.63625	8.26614	8.13462	Ta.6172.3.A1_a_at	XW	Ta.6172.3	557	1	2	Ta.6172.2|Ta.6172.3	UniRef90_Q8LHR9	1e-148	Putative aldehyde oxidase n=3 Tax=Oryza sativa RepID=Q8LHR9_ORYSJ	LOC_Os07g07050.2	1e-125	7	3475922	3470790	cDNA aldehyde oxidase, putative, expressed	AT2G27150.2	1e-108	2	11601952	11607014	AAO3 (Abscisic ALDEHYDE OXIDASE 3); abscisic aldehyde oxidase/ aldehyde oxidase/ indole-3-acetaldehyde oxidase	Bradi1g56670.4	1e-160	1V	55277610	55291005	Status 12;Valid 1;Alias Bd1.5887.1;Note=protein_coding_gene
ABA-met22	AAO	TaAffx.92079.1.S1_at	5.98822	6.33545	6.10314	5.9959	6.40592	5.73462	5.87603	TaAffx.92079.1.S1_at	XW	TaAffx.92079.1	557	1	1	TaAffx.92079.1	UniRef90_B8AL92	4e-71	Putative uncharacterized protein n=1 Tax=Oryza sativa Indica Group RepID=B8AL92_ORYSI	LOC_Os03g57690.1	9e-73	3	32879136	32872436	cDNA aldehyde oxidase, putative	AT5G20960.2	3e-38	5	7116783	7122338	AAO1 (ARABIDOPSIS ALDEHYDE OXIDASE 1); aldehyde oxidase/ indole-3-acetaldehyde oxidase	Bradi1g06200.1	5e-84	1V	4147825	4154917	Status 12;Valid 1;Alias Bd1.659;Description Class_5;Note=protein_coding_gene
ABA-met23	AAO	TaAffx.97075.1.S1_at	9.77921	9.80252	8.61751	9.84908	8.96849	8.00117	7.78338	TaAffx.97075.1.S1_at	XW	TaAffx.97075.1	1279	6	1	TaAffx.97075.1	UniRef90_Q0D782	1e-138	Os07g0281800 protein (Fragment) n=1 Tax=Oryza sativa Japonica Group RepID=Q0D782_ORYSJ	LOC_Os07g18120.1	1e-110	7	10723605	10737025	cDNA aldehyde oxidase, putative, expressed	AT2G27150.2	1e-104	2	11601952	11607014	AAO3 (Abscisic ALDEHYDE OXIDASE 3); abscisic aldehyde oxidase/ aldehyde oxidase/ indole-3-acetaldehyde oxidase	Bradi1g52740.1	1e-150	1V	51099796	51112054	Status 12;Valid 1;Alias Bd1.5468;Description Class_5;Note=protein_coding_gene
ABA-met24	CYP707A	Ta.22981.3.S1_a_at	7.5824	8.86491	8.37879	7.33158	9.57344	8.54941	9.05653	Ta.22981.3.S1_a_at	XW	Ta.22981.3	643	4	2	Ta.22981.2|Ta.22981.3	UniRef90_B8QBY2	1e-111	ABA 8'-hydroxylase n=3 Tax=Triticeae RepID=B8QBY2_WHEAT	LOC_Os02g47470.1	1e-174	2	28989848	28992712	cDNA cytochrome P450, putative, expressed	AT5G45340.1	1e-69	5	18368977	18370909	CYP707A3; (+)-abscisic acid 8'-hydroxylase/ oxygen binding	Bradi3g52660.1	1e-104	3V	53531061	53533795	Status 12;Valid 1;Alias Bd3.5327;Description Class_5;Note=protein_coding_gene
Abbreviations	D-0 = dry dormant
	D-12 = 12 h imbibed dormant
	D-24 = 24 h imbibed dormant
	AR-0 = dry after-ripened
	AR-12 = 12 h imbibed after-ripened
	AR-24 = 24 h imbibed affter-ripened

## Sheet: ABA signalling
Table S1. Log transformed signal intensity of ABA signaling related probesets in dormant and after-ripened seeds in both dry and imbibed states
			Log2 signal intensity
	Gene	Probeset	D-0	D-12	D-24	AR-0	AR-12	AR-24	AR-24+ABA	Probe Set Name Found	Exemplar Assembly	Exemplar Unigene#	Pre-PolyA Trim Length	Members	Num. Unigenes	Unigenes Represented	UniProt Accn	UniProt E-Score	UniProt Desc	Rice 6 Accn	Rice 6 E-Score	Rice 6 Chr	Rice 6 5'	Rice 6 3'	Rice 6 Desc	Arab. Accn	Arab. E-Score	Arab. Chr	Arab. 5'	Arab. 3'	Arab. Desc	Brachypodium Accn	Brachypodium E-Score	Brachypodium Chr	Brachypodium 5'	Brachypodium 3'	Brachypodium Desc
ABA-Sig01	PYL	TaAffx.131393.1.S1_at	7.02198	9.45767	8.08704	6.52989	10.2431	8.85244	9.31744	TaAffx.131393.1.S1_at	XW	TaAffx.131393.1	936	7	1	TaAffx.131393.1	UniRef90_Q10MS2	5e-82	Os03g0297600 protein n=3 Tax=Oryza sativa RepID=Q10MS2_ORYSJ	LOC_Os03g18600.1	6e-89	3	10418835	10417550	cDNA cyclase/dehydrase family protein, putative, expressed	AT2G38310.1	2e-56	2	16050251	16050874	unknown protein	Bradi1g65130.1	9e-82	1V	64216785	64217468	Alias Bd1.6811;Description Class_5;Note=protein_coding_gene
ABA-Sig02	PYL	TaAffx.43193.1.S1_at	9.83111	10.9663	10.7094	10.0975	11.1196	11.9764	11.5394	TaAffx.43193.1.S1_at	XW	TaAffx.43193.1	1268	17	1	TaAffx.43193.1	UniRef90_C5WRC2	2e-87	Putative uncharacterized protein Sb01g028330 n=1 Tax=Sorghum bicolor RepID=C5WRC2_SORBI	LOC_Os10g42280.1	1e-160	10	22694939	22695577	cDNA cyclase/dehydrase family protein, putative, expressed	AT5G46790.1	4e-56	5	18984063	18984728	unknown protein	Bradi3g34070.1	3e-88	3V	36509769	36510904	Status 12;Valid 1;Alias Bd3.3313;Description Class_4;Note=protein_coding_gene
ABA-Sig03	PP2C	TaAffx.96410.1.S1_at	6.71942	6.92664	6.63002	6.78388	6.78149	6.52709	6.70788	TaAffx.96410.1.S1_at	XW	TaAffx.96410.1	1704	9	1	TaAffx.96410.1	UniRef90_Q84JI0	1e-156	Probable protein phosphatase 2C 30 n=2 Tax=Oryza sativa RepID=P2C30_ORYSJ	LOC_Os03g16170.1	1e-164	3	8922375	8920308	cDNA protein phosphatase 2C, putative, expressed	AT1G07430.1	2e-97	1	2281151	2282656	protein phosphatase 2C, putative / PP2C, putative	Bradi1g66920.1	1e-165	1V	65669356	65671204	Status 12;Valid 1;Alias Bd1.7003;Description Class_4;Note=protein_coding_gene
ABA-Sig04	PP2C	TaAffx.58269.1.S1_at	5.12692	4.42823	4.82269	4.95282	4.36707	4.79814	4.90412	TaAffx.58269.1.S1_at	XW	TaAffx.58269.1	540	2	1	TaAffx.58269.1	UniRef90_B6SVM9	3e-52	Protein phosphatase 2C ABI2 n=2 Tax=Andropogoneae RepID=B6SVM9_MAIZE	LOC_Os01g40094.1	3e-77	1	22616735	22623102	cDNA protein phosphatase 2C, putative, expressed	AT4G26080.1	2e-37	4	13220231	13221828	ABI1 (ABA INSENSITIVE 1); calcium ion binding / protein serine/threonine phosphatase	Bradi2g41950.1	8e-52	2V	42403286	42408965	Status 12;Valid 1;Alias Bd2.4145;Description Class_5;Note=protein_coding_gene
ABA-Sig05	PP2C	Ta.26745.1.A1_at	4.39352	4.81988	4.04832	4.07836	4.44384	4.05618	3.99067	Ta.26745.1.A1_at	XW	Ta.26745.1	739	2	1	Ta.26745.1	UniRef90_B6SVM9	5e-48	Protein phosphatase 2C ABI2 n=2 Tax=Andropogoneae RepID=B6SVM9_MAIZE	LOC_Os01g40094.1	8e-51	1	22616735	22623102	cDNA protein phosphatase 2C, putative, expressed	AT1G72770.1	3e-35	1	27390998	27392851	HAB1 (HOMOLOGY TO ABI1); catalytic/ protein serine/threonine phosphatase	Bradi2g41950.1	4e-47	2V	42403286	42408965	Status 12;Valid 1;Alias Bd2.4145;Description Class_5;Note=protein_coding_gene
ABA-Sig06	PP2C	Ta.9516.2.S1_at	9.40236	9.8868	10.4777	9.55529	10.0095	10.3693	10.1482	Ta.9516.2.S1_at	XW	Ta.9516.2	1039	7	1	Ta.9516.2	UniRef90_Q0J2L7	4e-64	Probable protein phosphatase 2C 68 n=3 Tax=Oryza sativa RepID=P2C68_ORYSJ	LOC_Os05g38290.2	1e-127	5	22390073	22388118	cDNA protein phosphatase 2C, putative, expressed	AT2G29380.1	4e-65	2	12608855	12610124	protein phosphatase 2C, putative / PP2C, putative	Bradi2g54810.1	2e-56	2V	53612924	53614912	Status 12;Valid 1;Alias Bd2.5502;Description Class_4;Note=protein_coding_gene
ABA-Sig07	PP2C	Ta.23176.1.S1_at	9.40946	9.4369	10.5045	9.8183	9.01014	9.7415	9.09947	Ta.23176.1.S1_at	XW	Ta.23176.1	1770	28	1	Ta.23176.1	UniRef90_Q0JLP9	1e-167	Probable protein phosphatase 2C 6 n=1 Tax=Oryza sativa Japonica Group RepID=P2C06_ORYSJ	LOC_Os01g40094.1	1e-153	1	22616735	22623102	cDNA protein phosphatase 2C, putative, expressed	AT1G17550.1	1e-116	1	6034917	6036939	HAB2; catalytic/ protein serine/threonine phosphatase	Bradi2g41950.1	0	2V	42403286	42408965	Status 12;Valid 1;Alias Bd2.4145;Description Class_5;Note=protein_coding_gene
ABA-Sig08	SnRK	Ta.2551.1.S1_at	12.0198	11.3072	11.5407	12.1131	10.7048	10.5243	10.6763	Ta.2551.1.S1_at	XW	Ta.2551.1	1425	13	1	Ta.2551.1	UniRef90_Q02066	0	Abscisic acid-inducible protein kinase (Fragment) n=5 Tax=Triticeae RepID=AAIP_WHEAT	LOC_Os03g27280.1	0	3	15631112	15626747	cDNA CAMK_CAMK_like.19 - CAMK includes calcium/calmodulin depedent protein kinases, expressed	AT1G78290.3	1e-134	1	29457457	29458909	serine/threonine protein kinase, putative	Bradi1g60720.1	0	1V	60104863	60110145	Status 12;Valid 1;Alias Bd1.6334;Description Class_3;Note=protein_coding_gene
ABA-Sig09	SnRK	TaAffx.109197.1.S1_s_at	7.97094	8.3879	8.38498	8.00484	8.2259	7.67166	7.67442	TaAffx.109197.1.S1_s_at	XW	TaAffx.109197.1	587	3	2	Ta.7252.2|TaAffx.109197.1	UniRef90_Q84UD4	0	GAMYB-binding protein n=1 Tax=Hordeum vulgare subsp. vulgare RepID=Q84UD4_HORVD	LOC_Os06g02550.2	0	6	884831	891704	cDNA CPuORF21 - conserved peptide uORF-containing transcript, expressed	AT4G19110.1	1e-139	4	10454770	10457468	protein kinase, putative	Bradi1g50590.1	0	1V	49179393		49185483|Note=protein_coding_gene
ABA-Sig10	SnRK	TaAffx.105516.1.S1_at	4.92365	4.92086	4.51217	4.87403	4.92091	4.33119	4.25831	TaAffx.105516.1.S1_at	XW	TaAffx.105516.1	643	5	1	TaAffx.105516.1	UniRef90_B6UA53	3e-81	Serine/threonine-protein kinase SAPK4 n=3 Tax=Andropogoneae RepID=B6UA53_MAIZE	LOC_Os01g64970.1	1e-113	1	37709198	37714253	cDNA CAMK_CAMK_like.11 - CAMK includes calcium/calmodulin depedent protein kinases, expressed	AT5G63650.1	9e-71	5	25481631	25483495	SNRK2.5 (SNF1-RELATED PROTEIN KINASE 2.5); kinase	Bradi5g27430.1	3e-73	5V	28193900	28195594	Status 12;Valid 1;Alias Bd5.2633;Description Class_5;Note=protein_coding_gene
ABA-Sig11	SnRK	Ta.24918.1.S1_at	8.86373	9.74632	9.29729	8.94065	9.16582	8.67264	8.59904	Ta.24918.1.S1_at	XW	Ta.24918.1	1777	24	1	Ta.24918.1	UniRef90_C8CBK4	0	SNF1-type serine-threonine protein kinase n=1 Tax=Triticum aestivum RepID=C8CBK4_WHEAT	LOC_Os01g64970.1	0	1	37709198	37714253	cDNA CAMK_CAMK_like.11 - CAMK includes calcium/calmodulin depedent protein kinases, expressed	AT1G10940.1	1e-156	1	3656050	3658170	SNRK2.4 (SNF1-RELATED PROTEIN KINASE 2.4); kinase	Bradi5g10300.1	1e-161	5V	13522601	13527685	Status 12;Valid 1;Alias Bd5.813.1;Note=protein_coding_gene
ABA-Sig12	SnRK	Ta.19520.1.S1_s_at	9.44849	10.4802	10.0434	9.55893	9.97769	9.57932	9.49752	Ta.19520.1.S1_s_at	XW	Ta.19520.1	356	1	2	Ta.24918.1|Ta.19520.1	UniRef90_C8CBK4	0	SNF1-type serine-threonine protein kinase n=1 Tax=Triticum aestivum RepID=C8CBK4_WHEAT	LOC_Os01g64970.1	0	1	37709198	37714253	cDNA CAMK_CAMK_like.11 - CAMK includes calcium/calmodulin depedent protein kinases, expressed	AT1G10940.1	1e-156	1	3656050	3658170	SNRK2.4 (SNF1-RELATED PROTEIN KINASE 2.4); kinase	Bradi5g10300.1	1e-161	5V	13522601	13527685	Status 12;Valid 1;Alias Bd5.813.1;Note=protein_coding_gene
ABA-Sig13	SnRK	Ta.991.1.S1_x_at	11.8878	11.9597	12.0112	11.897	11.9323	11.6502	11.5123	Ta.991.1.S1_x_at	XW	Ta.991.1	1664	38	1	Ta.991.1	UniRef90_Q7Y0B9	0	Serine/threonine-protein kinase SAPK8 n=9 Tax=Poaceae RepID=SAPK8_ORYSJ	LOC_Os03g55600.1	0	3	31645571	31651130	cDNA CAMK_CAMK_like.22 - CAMK includes calcium/calmodulin depedent protein kinases, expressed	AT4G33950.1	1e-163	4	16272364	16274657	OST1 (OPEN STOMATA 1); calcium-dependent protein serine/threonine kinase/ kinase/ protein kinase	Bradi1g07620.1	0	1V	5351240	5358367	Status 12;Valid 1;Alias Bd1.807;Description Class_3;Note=protein_coding_gene
ABA-Sig14	SnRK	Ta.5236.2.S1_a_at	10.0648	10.1398	9.99613	9.89531	9.42322	9.07344	8.84362	Ta.5236.2.S1_a_at	XW	Ta.5236.2	1570	15	2	Ta.5236.1|Ta.5236.2	UniRef90_P0C5D6	1e-122	Serine/threonine-protein kinase SAPK3 n=6 Tax=Poaceae RepID=SAPK3_ORYSJ	LOC_Os10g41490.1	0	10	22226174	22223207	cDNA CAMK_CAMK_like.41 - CAMK includes calcium/calmodulin depedent protein kinases, expressed	AT1G10940.1	1e-116	1	3656050	3658170	SNRK2.4 (SNF1-RELATED PROTEIN KINASE 2.4); kinase	Bradi3g33690.1	1e-138	3V	36053006	36056151	Status 12;Valid 1;Alias Bd3.3267;Description Class_3;Note=protein_coding_gene
ABA-Sig15	SnRK	Ta.6918.1.S1_at	9.15505	9.67735	9.04962	8.94889	9.61313	9.38897	9.14592	Ta.6918.1.S1_at	XW	Ta.6918.1	1514	55	1	Ta.6918.1	UniRef90_Q0D4J7	1e-152	Serine/threonine-protein kinase SAPK2 n=5 Tax=BEP clade RepID=SAPK2_ORYSJ	LOC_Os07g42940.1	0	7	25716766	25721221	cDNA CAMK_CAMK_like.7 - CAMK includes calcium/calmodulin depedent protein kinases, expressed	AT1G78290.3	1e-123	1	29457457	29458909	serine/threonine protein kinase, putative	Bradi1g21310.2	1e-161	1V	17142188	17146961	Status 12;Valid 1;Alias Bd1.2253.1;Note=protein_coding_gene
ABA-Sig16	SnRK	Ta.4762.1.S1_at	11.1138	11.2988	10.8557	11.1163	11.4399	11.1192	11.2077	Ta.4762.1.S1_at	XW	Ta.4762.1	1673	33	1	Ta.4762.1	UniRef90_B6TAU8	1e-135	Serine/threonine-protein kinase SAPK7 n=2 Tax=Zea mays RepID=B6TAU8_MAIZE	LOC_Os04g35240.1	0	4	21242549	21248009	cDNA CAMK_CAMK_like.25 - CAMK includes calcium/calmodulin depedent protein kinases, expressed	AT2G23030.1	1e-125	2	9803753	9806603	SNRK2.9 (SNF1-RELATED PROTEIN KINASE 2.9); ATP binding / kinase/ protein kinase/ protein serine/threonine kinase	Bradi5g10300.1	1e-145	5V	13522601	13527685	Status 12;Valid 1;Alias Bd5.813.1;Note=protein_coding_gene
ABA-Sig17	SnRK	Ta.4762.2.S1_a_at	8.84166	9.05468	8.53505	8.28956	9.26653	9.02216	8.62682	Ta.4762.2.S1_a_at	XW	Ta.4762.2	682	2	2	Ta.4762.1|Ta.4762.2	UniRef90_B6TAU8	1e-135	Serine/threonine-protein kinase SAPK7 n=2 Tax=Zea mays RepID=B6TAU8_MAIZE	LOC_Os04g35240.1	0	4	21242549	21248009	cDNA CAMK_CAMK_like.25 - CAMK includes calcium/calmodulin depedent protein kinases, expressed	AT2G23030.1	1e-125	2	9803753	9806603	SNRK2.9 (SNF1-RELATED PROTEIN KINASE 2.9); ATP binding / kinase/ protein kinase/ protein serine/threonine kinase	Bradi5g10300.1	1e-145	5V	13522601	13527685	Status 12;Valid 1;Alias Bd5.813.1;Note=protein_coding_gene
ABA-Sig18	SnRK	Ta.6040.1.S1_a_at	11.0666	10.5465	9.61572	10.7287	9.90914	8.66427	8.83672	Ta.6040.1.S1_a_at	XW	Ta.6040.1	1034	11	2	Ta.6040.2|Ta.6040.1	UniRef90_Q75H77	0	Serine/threonine-protein kinase SAPK10 n=8 Tax=Poaceae RepID=SAPKA_ORYSJ	LOC_Os03g41460.1	0	3	23069791	23067233	cDNA CAMK_CAMK_like.20 - CAMK includes calcium/calmodulin depedent protein kinases, expressed	AT4G33950.1	1e-172	4	16272364	16274657	OST1 (OPEN STOMATA 1); calcium-dependent protein serine/threonine kinase/ kinase/ protein kinase	Bradi1g14720.1	0	1V	11671123	11673512	Status 12;Valid 1;Alias Bd1.1581;Description Class_4;Note=protein_coding_gene
ABA-Sig19	SnRK	Ta.991.1.S1_a_at	10.9145	11.3976	10.976	10.7269	11.3417	10.7118	10.5561	Ta.991.1.S1_a_at	XW	Ta.991.1	1664	38	2	Ta.991.1|Ta.991.2	UniRef90_Q7Y0B9	0	Serine/threonine-protein kinase SAPK8 n=9 Tax=Poaceae RepID=SAPK8_ORYSJ	LOC_Os03g55600.1	0	3	31645571	31651130	cDNA CAMK_CAMK_like.22 - CAMK includes calcium/calmodulin depedent protein kinases, expressed	AT4G33950.1	1e-163	4	16272364	16274657	OST1 (OPEN STOMATA 1); calcium-dependent protein serine/threonine kinase/ kinase/ protein kinase	Bradi1g07620.1	0	1V	5351240	5358367	Status 12;Valid 1;Alias Bd1.807;Description Class_3;Note=protein_coding_gene
ABA-Sig20	SnRK	Ta.991.1.S1_at	12.2179	12.2619	12.4401	12.2796	12.1591	12.0955	12.0001	Ta.991.1.S1_at	XW	Ta.991.1	1664	38	1	Ta.991.1	UniRef90_Q7Y0B9	0	Serine/threonine-protein kinase SAPK8 n=9 Tax=Poaceae RepID=SAPK8_ORYSJ	LOC_Os03g55600.1	0	3	31645571	31651130	cDNA CAMK_CAMK_like.22 - CAMK includes calcium/calmodulin depedent protein kinases, expressed	AT4G33950.1	1e-163	4	16272364	16274657	OST1 (OPEN STOMATA 1); calcium-dependent protein serine/threonine kinase/ kinase/ protein kinase	Bradi1g07620.1	0	1V	5351240	5358367	Status 12;Valid 1;Alias Bd1.807;Description Class_3;Note=protein_coding_gene
ABA-Sig21	SnRK	TaAffx.128924.1.S1_at	6.39348	6.61698	6.05061	6.05725	6.63083	5.97719	5.92049	TaAffx.128924.1.S1_at	XW	TaAffx.128924.1	538	1	1	TaAffx.128924.1	UniRef90_C5YB38	3e-47	Putative uncharacterized protein Sb06g033990 n=2 Tax=Andropogoneae RepID=C5YB38_SORBI	LOC_Os04g59450.1	6e-46	4	35159194	35161130	cDNA CAMK_CAMK_like.28 - CAMK includes calcium/calmodulin depedent protein kinases, expressed	AT1G10940.1	2e-44	1	3656050	3658170	SNRK2.4 (SNF1-RELATED PROTEIN KINASE 2.4); kinase	Bradi5g27430.1	3e-50	5V	28193900	28195594	Status 12;Valid 1;Alias Bd5.2633;Description Class_5;Note=protein_coding_gene
ABA-Sig22	AIP2	Ta.18715.1.S1_at	11.1291	10.731	10.2194	11.0335	9.97196	9.14272	9.52959	Ta.18715.1.S1_at	XW	Ta.18715.1	550	1	1	Ta.18715.1	UniRef90_B0FLE0	1e-51	Yrg1 n=1 Tax=Hordeum vulgare subsp. vulgare RepID=B0FLE0_HORVD	LOC_Os02g14720.2	7e-51	2	8114960	8121924	cDNA expressed protein							Bradi3g09270.1	3e-51	3V	7388824	7393744	Status 12;Valid 1;Alias Bd3.978;Description Class_5;Note=protein_coding_gene
ABA-Sig23	ABI3	TaAffx.105982.1.S1_s_at	7.4538	7.43637	7.44752	7.29482	7.40062	6.91272	7.06215	TaAffx.105982.1.S1_s_at	XW	TaAffx.105982.1	431	1	2	Ta.42.1|TaAffx.105982.1	UniRef90_Q9M3N5	0	VIVIPAROUS1 protein n=7 Tax=Triticum aestivum RepID=Q9M3N5_WHEAT	LOC_Os01g68370.3	1e-92	1	39725945	39722112	cDNA B3 DNA binding domain containing protein, expressed	AT3G24650.1	2e-82	3	8997911	9000780	ABI3 (ABA INSENSITIVE 3); DNA binding / basal transcription repressor/ transcription activator/ transcription factor	Bradi2g58390.1	0	2V	56290913	56294810	Status 12;Valid 1;Alias Bd2.5880;Description Class_2;Note=protein_coding_gene
ABA-Sig24	ABI3	Ta.42.1.S1_at	10.9044	10.8254	11.1647	10.7705	11.113	10.6314	10.6026	Ta.42.1.S1_at	XW	Ta.42.1	2343	6	1	Ta.42.1	UniRef90_Q9M3N5	0	VIVIPAROUS1 protein n=7 Tax=Triticum aestivum RepID=Q9M3N5_WHEAT	LOC_Os01g68370.3	1e-92	1	39725945	39722112	cDNA B3 DNA binding domain containing protein, expressed	AT3G24650.1	2e-82	3	8997911	9000780	ABI3 (ABA INSENSITIVE 3); DNA binding / basal transcription repressor/ transcription activator/ transcription factor	Bradi2g58390.1	0	2V	56290913	56294810	Status 12;Valid 1;Alias Bd2.5880;Description Class_2;Note=protein_coding_gene
ABA-Sig25	SKP	Ta.23791.1.S1_a_at	10.726	10.4928	9.40356	10.696	9.73806	9.53649	9.89781	Ta.23791.1.S1_a_at	XW	Ta.23791.1	890	17	2	Ta.23791.1|Ta.23791.2	UniRef90_Q2R4Y1	5e-58	Os11g0456300 protein n=7 Tax=Poaceae RepID=Q2R4Y1_ORYSJ	LOC_Os09g36830.1	2e-61	9	21245347	21242708	cDNA Skp1 family, dimerisation domain containing protein, expressed	AT5G42190.1	2e-56	5	16854495	16855516	ASK2 (ARABIDOPSIS SKP1-LIKE 2); protein binding / ubiquitin-protein ligase	Bradi3g00340.1	4e-59	3V	112818	114439	Alias Bd3.16;Description Class_5;Note=protein_coding_gene
ABA-Sig26	SKP	Ta.30622.1.S1_x_at	12.079	12.3976	12.1596	12.0633	12.1861	11.7684	12.0964	Ta.30622.1.S1_x_at	XW	Ta.30622.1	1109	42	1	Ta.30622.1	UniRef90_Q7XYF8	4e-94	SKP1/ASK1-like protein n=4 Tax=Triticeae RepID=Q7XYF8_WHEAT	LOC_Os11g26910.1	1e-101	11	14995771	14998678	cDNA SKP1-like protein 1B, putative, expressed	AT5G42190.1	1e-70	5	16854495	16855516	ASK2 (ARABIDOPSIS SKP1-LIKE 2); protein binding / ubiquitin-protein ligase	Bradi3g00340.1	3e-81	3V	112818	114439	Alias Bd3.16;Description Class_5;Note=protein_coding_gene
ABA-Sig27	SKP	Ta.23791.2.S1_x_at	10.3069	9.88598	8.93242	10.136	9.27649	9.01447	9.32325	Ta.23791.2.S1_x_at	XW	Ta.23791.2	557	1	1	Ta.23791.2	UniRef90_C5X6W1	4e-36	Putative uncharacterized protein Sb02g031280 n=1 Tax=Sorghum bicolor RepID=C5X6W1_SORBI	LOC_Os09g36830.1	8e-37	9	21245347	21242708	cDNA Skp1 family, dimerisation domain containing protein, expressed	AT5G42190.1	2e-36	5	16854495	16855516	ASK2 (ARABIDOPSIS SKP1-LIKE 2); protein binding / ubiquitin-protein ligase	Bradi4g19510.1	3e-36	4V	22185645	22187740	Status 12;Valid 1;Alias Bd4.1954;Description Class_5;Note=protein_coding_gene
ABA-Sig28	SKP	Ta.23791.1.S1_x_at	10.7556	10.4418	9.50882	10.8448	9.69796	9.73719	10.0071	Ta.23791.1.S1_x_at	XW	Ta.23791.1	890	17	1	Ta.23791.1	UniRef90_Q2R4Y1	5e-58	Os11g0456300 protein n=7 Tax=Poaceae RepID=Q2R4Y1_ORYSJ	LOC_Os09g36830.1	2e-61	9	21245347	21242708	cDNA Skp1 family, dimerisation domain containing protein, expressed	AT5G42190.1	2e-56	5	16854495	16855516	ASK2 (ARABIDOPSIS SKP1-LIKE 2); protein binding / ubiquitin-protein ligase	Bradi3g00340.1	4e-59	3V	112818	114439	Alias Bd3.16;Description Class_5;Note=protein_coding_gene
ABA-Sig29	SKP	TaAffx.64879.1.A1_at	3.96638	3.87016	3.63398	3.96541	3.75709	3.41553	3.544	TaAffx.64879.1.A1_at	XW	TaAffx.64879.1	788	2	1	TaAffx.64879.1	UniRef90_Q7XYF8	2e-70	SKP1/ASK1-like protein n=4 Tax=Triticeae RepID=Q7XYF8_WHEAT	LOC_Os11g26910.1	8e-82	11	14995771	14998678	cDNA SKP1-like protein 1B, putative, expressed	AT5G42190.1	5e-65	5	16854495	16855516	ASK2 (ARABIDOPSIS SKP1-LIKE 2); protein binding / ubiquitin-protein ligase	Bradi3g00340.1	2e-69	3V	112818	114439	Alias Bd3.16;Description Class_5;Note=protein_coding_gene
ABA-Sig30	SKP	Ta.22794.1.S1_x_at	10.7845	10.9992	11.1104	11.197	10.9359	11.0033	11.108	Ta.22794.1.S1_x_at	XW	Ta.22794.1	1059	60	1	Ta.22794.1	UniRef90_Q7XYF8	1e-76	SKP1/ASK1-like protein n=4 Tax=Triticeae RepID=Q7XYF8_WHEAT	LOC_Os11g26910.1	7e-86	11	14995771	14998678	cDNA SKP1-like protein 1B, putative, expressed	AT5G42190.1	7e-61	5	16854495	16855516	ASK2 (ARABIDOPSIS SKP1-LIKE 2); protein binding / ubiquitin-protein ligase	Bradi4g19510.1	1e-69	4V	22185645	22187740	Status 12;Valid 1;Alias Bd4.1954;Description Class_5;Note=protein_coding_gene
ABA-Sig31	SKP	Ta.17701.1.S1_at	3.77641	3.92454	3.54319	3.78646	3.87696	3.47594	3.51823	Ta.17701.1.S1_at	XW	Ta.17701.1	851	5	1	Ta.17701.1	UniRef90_Q2R4Y1	2e-42	Os11g0456300 protein n=7 Tax=Poaceae RepID=Q2R4Y1_ORYSJ	LOC_Os11g26910.1	2e-85	11	14995771	14998678	cDNA SKP1-like protein 1B, putative, expressed	AT5G42190.1	1e-31	5	16854495	16855516	ASK2 (ARABIDOPSIS SKP1-LIKE 2); protein binding / ubiquitin-protein ligase	Bradi4g19510.1	3e-45	4V	22185645	22187740	Status 12;Valid 1;Alias Bd4.1954;Description Class_5;Note=protein_coding_gene
ABA-Sig32	SKP	Ta.22794.1.S1_at	10.6194	10.9368	10.9628	11.0889	10.8443	11.027	10.9372	Ta.22794.1.S1_at	XW	Ta.22794.1	1059	60	1	Ta.22794.1	UniRef90_Q7XYF8	1e-76	SKP1/ASK1-like protein n=4 Tax=Triticeae RepID=Q7XYF8_WHEAT	LOC_Os11g26910.1	7e-86	11	14995771	14998678	cDNA SKP1-like protein 1B, putative, expressed	AT5G42190.1	7e-61	5	16854495	16855516	ASK2 (ARABIDOPSIS SKP1-LIKE 2); protein binding / ubiquitin-protein ligase	Bradi4g19510.1	1e-69	4V	22185645	22187740	Status 12;Valid 1;Alias Bd4.1954;Description Class_5;Note=protein_coding_gene
ABA-Sig33	LPP	Ta.3559.1.S1_at	11.3551	11.3016	11.2424	11.2539	12.2826	11.3837	11.3744	Ta.3559.1.S1_at	XW	Ta.3559.1	1463	31	1	Ta.3559.1	UniRef90_B8BE82	1e-150	Putative uncharacterized protein n=1 Tax=Oryza sativa Indica Group RepID=B8BE82_ORYSI	LOC_Os09g13870.3	0	9	8157611	8150807	cDNA lipid phosphatase protein, putative, expressed	AT1G15080.1	1e-113	1	5188080	5189476	LPP2 (LIPID PHOSPHATE PHOSPHATASE 2); acid phosphatase/ phosphatidate phosphatase	Bradi4g27810.1	1e-165	4V	33069252	33073417	Status 12;Valid 1;Alias Bd4.2785;Description Class_5;Note=protein_coding_gene
ABA-Sig34	LPP	Ta.3559.3.S1_a_at	9.67231	9.52762	9.7028	9.19109	10.6174	9.81931	9.59864	Ta.3559.3.S1_a_at	XW	Ta.3559.3	557	1	2	Ta.3559.1|Ta.3559.3	UniRef90_B8BE82	1e-150	Putative uncharacterized protein n=1 Tax=Oryza sativa Indica Group RepID=B8BE82_ORYSI	LOC_Os09g13870.3	0	9	8157611	8150807	cDNA lipid phosphatase protein, putative, expressed	AT1G15080.1	1e-113	1	5188080	5189476	LPP2 (LIPID PHOSPHATE PHOSPHATASE 2); acid phosphatase/ phosphatidate phosphatase	Bradi4g27810.1	1e-165	4V	33069252	33073417	Status 12;Valid 1;Alias Bd4.2785;Description Class_5;Note=protein_coding_gene
ABA-Sig35	LPP	Ta.3559.2.S1_a_at	10.3336	10.4114	10.2184	9.77117	11.4725	10.3946	10.1695	Ta.3559.2.S1_a_at	XW	Ta.3559.2	557	1	2	Ta.3559.1|Ta.3559.2	UniRef90_B8BE82	1e-150	Putative uncharacterized protein n=1 Tax=Oryza sativa Indica Group RepID=B8BE82_ORYSI	LOC_Os09g13870.3	0	9	8157611	8150807	cDNA lipid phosphatase protein, putative, expressed	AT1G15080.1	1e-113	1	5188080	5189476	LPP2 (LIPID PHOSPHATE PHOSPHATASE 2); acid phosphatase/ phosphatidate phosphatase	Bradi4g27810.1	1e-165	4V	33069252	33073417	Status 12;Valid 1;Alias Bd4.2785;Description Class_5;Note=protein_coding_gene
ABA-Sig36	ABF	Ta.19597.1.S1_at	7.55314	7.64726	7.37084	7.45851	7.38878	7.4782	7.38665	Ta.19597.1.S1_at	XW	Ta.19597.1	996	5	1	Ta.19597.1	UniRef90_B1Q3K3	1e-126	Basic region leucine zipper protein n=5 Tax=Triticeae RepID=B1Q3K3_WHEAT	LOC_Os09g28310.1	9e-70	9	17188975	17193012	cDNA bZIP transcription factor, putative, expressed	AT1G45249.1	1e-35	1	17165420	17167415	ABF2 (ABSCISIC ACID RESPONSIVE ELEMENTS-BINDING FACTOR 2); DNA binding / protein binding / transcription activator/ transcripti	Bradi4g32090.1	1e-102	4V	37815661	37819266	Status 12;Valid 1;Alias Bd4.3259;Description Class_5;Note=protein_coding_gene
ABA-Sig37	ABF	Ta.19597.1.S1_s_at	9.23647	9.00606	9.27293	9.16957	8.8541	9.30104	9.54715	Ta.19597.1.S1_s_at	XW	Ta.19597.1	996	5	1	Ta.19597.1	UniRef90_B1Q3K3	1e-126	Basic region leucine zipper protein n=5 Tax=Triticeae RepID=B1Q3K3_WHEAT	LOC_Os09g28310.1	9e-70	9	17188975	17193012	cDNA bZIP transcription factor, putative, expressed	AT1G45249.1	1e-35	1	17165420	17167415	ABF2 (ABSCISIC ACID RESPONSIVE ELEMENTS-BINDING FACTOR 2); DNA binding / protein binding / transcription activator/ transcripti	Bradi4g32090.1	1e-102	4V	37815661	37819266	Status 12;Valid 1;Alias Bd4.3259;Description Class_5;Note=protein_coding_gene
ABA-Sig38	ABF	Ta.29834.2.S1_at	5.95715	6.05376	6.06014	5.79415	5.71156	5.59838	5.20991	Ta.29834.2.S1_at	XW	Ta.29834.2	557	1	1	Ta.29834.2	UniRef90_Q6Z312	8e-53	Os02g0766700 protein n=3 Tax=Oryza sativa RepID=Q6Z312_ORYSJ	LOC_Os02g52780.1	2e-54	2	32275784	32270722	cDNA bZIP transcription factor, putative, expressed	AT1G45249.1	2e-34	1	17165420	17167415	ABF2 (ABSCISIC ACID RESPONSIVE ELEMENTS-BINDING FACTOR 2); DNA binding / protein binding / transcription activator/ transcripti	Bradi3g57960.1	5e-61	3V	57578254	57582475	Status 12;Valid 1;Alias Bd3.5902.1;Note=protein_coding_gene
ABA-Sig39	ABF	Ta.19597.1.S1_x_at	8.30048	8.16513	8.13298	8.13627	8.06917	8.18881	8.17599	Ta.19597.1.S1_x_at	XW	Ta.19597.1	996	5	1	Ta.19597.1	UniRef90_B1Q3K3	1e-126	Basic region leucine zipper protein n=5 Tax=Triticeae RepID=B1Q3K3_WHEAT	LOC_Os09g28310.1	9e-70	9	17188975	17193012	cDNA bZIP transcription factor, putative, expressed	AT1G45249.1	1e-35	1	17165420	17167415	ABF2 (ABSCISIC ACID RESPONSIVE ELEMENTS-BINDING FACTOR 2); DNA binding / protein binding / transcription activator/ transcripti	Bradi4g32090.1	1e-102	4V	37815661	37819266	Status 12;Valid 1;Alias Bd4.3259;Description Class_5;Note=protein_coding_gene
ABA-Sig40	ABF	Ta.10723.1.A1_at	6.88932	7.29933	7.27128	7.10633	7.49889	8.28549	7.23211	Ta.10723.1.A1_at	XW	Ta.10723.1	628	2	1	Ta.10723.1	UniRef90_A1XXJ0	2e-56	ABA responsive element binding factor 2 (Fragment) n=1 Tax=Hordeum vulgare subsp. vulgare RepID=A1XXJ0_HORVD	LOC_Os06g10880.2	5e-95	6	5676081	5681127	cDNA bZIP transcription factor, putative, expressed	AT4G34000.2	1e-33	4	16296008	16297971	ABF3 (ABSCISIC ACID RESPONSIVE ELEMENTS-BINDING FACTOR 3); DNA binding / protein binding / transcription activator/ transcripti	Bradi1g46060.1	4e-53	1V	44341055	44348362	Status 12;Valid 1;Alias Bd1.4722;Description Class_5;Note=protein_coding_gene
ABA-Sig41	ABI5	Ta.10054.1.S1_at	9.24237	10.0612	9.43854	9.37683	9.83361	8.37323	9.14193	Ta.10054.1.S1_at	XW	Ta.10054.1	1582	1	1	Ta.10054.1	UniRef90_Q8LK78	0	ABA response element binding factor n=4 Tax=Triticum RepID=Q8LK78_WHEAT	LOC_Os01g64000.1	1e-132	1	37173504	37175507	cDNA bZIP transcription factor, putative, expressed	AT2G36270.1	8e-55	2	15204980	15206571	ABI5 (ABA INSENSITIVE 5); DNA binding / transcription activator/ transcription factor	Bradi2g55550.1	1e-117	2V	54161519	54163078	Alias Bd2.5580;Description Class_4;Note=protein_coding_gene
ABA-Sig42	ABI5	Ta.23671.1.S1_x_at	12.2829	13.4185	12.4518	12.2447	13.3385	11.5237	12.0573	Ta.23671.1.S1_x_at	XW	Ta.23671.1	1332	5	1	Ta.23671.1	UniRef90_Q8LK78	1e-173	ABA response element binding factor n=4 Tax=Triticum RepID=Q8LK78_WHEAT	LOC_Os01g64000.1	1e-44	1	37173504	37175507	cDNA bZIP transcription factor, putative, expressed	AT2G36270.1	1e-44	2	15204980	15206571	ABI5 (ABA INSENSITIVE 5); DNA binding / transcription activator/ transcription factor	Bradi2g55550.1	1e-104	2V	54161519	54163078	Alias Bd2.5580;Description Class_4;Note=protein_coding_gene
Abbreviations	D-0 = dry dormant
	D-12 = 12 h imbibed dormant
	D-24 = 24 h imbibed dormant
	AR-0 = dry after-ripened
	AR-12 = 12 h imbibed after-ripened
	AR-24 = 24 h imbibed affter-ripened

## Sheet: GA metabolism
Table S1. Log transformed signal intensity of GA metabolism related probesets in dormant and after-ripened seeds in both dry and imbibed states
			Log2 signal intensity
	Gene	Probeset	D-0	D-12	D-24	AR-0	AR-12	AR-24	AR-24+ABA	Probe Set Name Found	Exemplar Assembly	Exemplar Unigene#	Pre-PolyA Trim Length	Members	Num. Unigenes	Unigenes Represented	UniProt Accn	UniProt E-Score	UniProt Desc	Rice 6 Accn	Rice 6 E-Score	Rice 6 Chr	Rice 6 5'	Rice 6 3'	Rice 6 Desc	Arab. Accn	Arab. E-Score	Arab. Chr	Arab. 5'	Arab. 3'	Arab. Desc	Brachypodium Accn	Brachypodium E-Score	Brachypodium Chr	Brachypodium 5'	Brachypodium 3'	Brachypodium Desc
GA-met01	GA-KS	TaAffx.84022.1.S1_at	3.81354	4.24085	3.60424	3.98513	4.24355	3.6684	3.63376	TaAffx.84022.1.S1_at	XW	TaAffx.84022.1	531	1	1	TaAffx.84022.1	UniRef90_Q673F9	4e-57	Ent-kaurene synthase-like protein 1 n=1 Tax=Hordeum vulgare subsp. vulgare RepID=Q673F9_HORVD	LOC_Os04g10060.1	7e-56	4	5429469	5423779	cDNA ent-kaurene synthase, chloroplast precursor, putative, expressed	AT1G79460.1	2e-34	1	29890568	29894436	GA2 (GA REQUIRING 2); ent-kaurene synthase	Bradi5g21390.2	8e-53	5V	24020434	24028905	Status 12;Valid 1;Alias Bd5.1995;Description Class_3;Note=protein_coding_gene
GA-met02	GA-KO	Ta.14904.1.S1_at	5.29779	5.18732	4.82994	5.05952	4.95335	4.78865	4.69327	Ta.14904.1.S1_at	XW	Ta.14904.1	744	4	1	Ta.14904.1	UniRef90_Q673G1	2e-89	Ent-kaurene oxidase 1 (Fragment) n=1 Tax=Hordeum vulgare subsp. vulgare RepID=Q673G1_HORVD	LOC_Os06g37364.3	2e-57	6	22081493	22072886	cDNA cytochrome P450, putative, expressed	AT5G25900.1	1e-62	5	9036073	9038278	GA3 (GA REQUIRING 3); ent-kaurene oxidase/ oxygen binding	Bradi1g37550.1	3e-93	1V	33381958	33387477	Status 12;Valid 1;Alias Bd1.4032;Description Class_3;Note=protein_coding_gene
GA-met03	GA-KO	Ta.5772.1.A1_at	9.5233	9.68712	9.1898	9.36399	9.02825	8.56447	8.14603	Ta.5772.1.A1_at	XW	Ta.5772.1	992	10	1	Ta.5772.1	UniRef90_Q673G1	1e-154	Ent-kaurene oxidase 1 (Fragment) n=1 Tax=Hordeum vulgare subsp. vulgare RepID=Q673G1_HORVD	LOC_Os06g37364.3	1e-151	6	22081493	22072886	cDNA cytochrome P450, putative, expressed	AT5G25900.1	9e-93	5	9036073	9038278	GA3 (GA REQUIRING 3); ent-kaurene oxidase/ oxygen binding	Bradi1g37550.1	1e-149	1V	33381958	33387477	Status 12;Valid 1;Alias Bd1.4032;Description Class_3;Note=protein_coding_gene
GA-met04	GA-KAO	TaAffx.90183.2.S1_at	7.62325	7.37087	7.01185	7.32847	7.46786	6.78391	6.926	TaAffx.90183.2.S1_at	XW	TaAffx.90183.2	557	1	1	TaAffx.90183.2	UniRef90_Q9AXH9	4e-58	Ent-kaurenoic acid oxidase 1 n=2 Tax=Hordeum vulgare RepID=KAO1_HORVU	LOC_Os06g02019.1	5e-42	6	579666	585451	cDNA cytochrome P450, putative, expressed	AT2G32440.1	3e-27	2	13775668	13777783	KAO2 (ENT-KAURENOIC ACID HYDROXYLASE 2); ent-kaurenoate oxidase/ oxygen binding	Bradi5g00470.1	2e-44	5V	440736	443981	Alias Bd5.12;Description Class_4;Note=protein_coding_gene
GA-met05	GA20ox1	Ta.23667.1.S1_at	5.32753	4.99159	5.62467	5.39051	5.93144	6.54363	6.21222	Ta.23667.1.S1_at	XW	Ta.23667.1	1446	1	1	Ta.23667.1	UniRef90_O04705	0	Gibberellin 20 oxidase 1-D n=26 Tax=Pooideae RepID=GAO1D_WHEAT	LOC_Os03g63970.1	1e-144	3	36143590	36145443	cDNA gibberellin 20 oxidase 1, putative, expressed	AT4G25420.1	1e-127	4	12990982	12992409	GA20OX1; gibberellin 20-oxidase	Bradi1g00950.1	1e-177	1V	659999	661553	Status 12;Valid 1;Alias Bd1.90;Description Class_5;Note=protein_coding_gene
GA-met06	GA20ox1	Ta.23668.1.S1_at	4.56066	5.29842	4.76082	4.3872	6.42348	5.90181	5.98665	Ta.23668.1.S1_at	XW	Ta.23668.1	1451	2	1	Ta.23668.1	UniRef90_O04707	0	Gibberellin 20 oxidase 1-A n=3 Tax=Triticeae RepID=GAO1A_WHEAT	LOC_Os03g63970.1	2e-87	3	36143590	36145443	cDNA gibberellin 20 oxidase 1, putative, expressed	AT4G25420.1	1e-125	4	12990982	12992409	GA20OX1; gibberellin 20-oxidase	Bradi1g00950.1	1e-177	1V	659999	661553	Status 12;Valid 1;Alias Bd1.90;Description Class_5;Note=protein_coding_gene
GA-met07	GA20ox1	Ta.141.1.S1_at	7.03667	7.20211	7.45965	6.48631	9.10165	8.50853	8.65271	Ta.141.1.S1_at	XW	Ta.141.1	1465	2	1	Ta.141.1	UniRef90_O04705	0	Gibberellin 20 oxidase 1-D n=26 Tax=Pooideae RepID=GAO1D_WHEAT	LOC_Os03g63970.1	1e-75	3	36143590	36145443	cDNA gibberellin 20 oxidase 1, putative, expressed	AT4G25420.1	1e-126	4	12990982	12992409	GA20OX1; gibberellin 20-oxidase	Bradi1g00950.1	1e-176	1V	659999	661553	Status 12;Valid 1;Alias Bd1.90;Description Class_5;Note=protein_coding_gene
GA-met08	GA20ox1	Ta.141.1.S1_x_at	7.43264	7.41793	7.62141	7.33806	9.12147	8.71291	8.63785	Ta.141.1.S1_x_at	XW	Ta.141.1	1465	2	1	Ta.141.1	UniRef90_O04705	0	Gibberellin 20 oxidase 1-D n=26 Tax=Pooideae RepID=GAO1D_WHEAT	LOC_Os03g63970.1	1e-75	3	36143590	36145443	cDNA gibberellin 20 oxidase 1, putative, expressed	AT4G25420.1	1e-126	4	12990982	12992409	GA20OX1; gibberellin 20-oxidase	Bradi1g00950.1	1e-176	1V	659999	661553	Status 12;Valid 1;Alias Bd1.90;Description Class_5;Note=protein_coding_gene
GA-met09	GA2ox	TaAffx.3079.1.S1_at	6.99278	6.56287	6.4591	7.13196	6.12134	6.15778	6.65469	TaAffx.3079.1.S1_at	XW	TaAffx.3079.1	1434	9	1	TaAffx.3079.1	UniRef90_B3STR3	1e-107	Gibberellin 2-oxidase 5 n=1 Tax=Lolium perenne RepID=B3STR3_LOLPR	LOC_Os01g11150.1	2e-87	1	5971489	5967819	cDNA gibberellin 2-beta-dioxygenase, putative, expressed	AT1G78440.1	3e-49	1	29511772	29512990	ATGA2OX1 (gibberellin 2-oxidase 1); gibberellin 2-beta-dioxygenase	Bradi2g06670.1	1e-104	2V	5100689	5103653	Status 12;Valid 1;Alias Bd2.704;Description Class_4;Note=protein_coding_gene
GA-met10	GA2ox	Ta.16799.1.S1_at	4.20726	9.21486	8.72528	4.38834	10.0953	8.90141	10.1055	Ta.16799.1.S1_at	XW	Ta.16799.1	1505	4	1	Ta.16799.1	UniRef90_Q8S0S6	1e-129	Os01g0757200 protein n=2 Tax=Oryza sativa RepID=Q8S0S6_ORYSJ	LOC_Os01g55240.1	1e-174	1	31794061	31796599	cDNA gibberellin 2-beta-dioxygenase, putative, expressed	AT1G78440.1	4e-75	1	29511772	29512990	ATGA2OX1 (gibberellin 2-oxidase 1); gibberellin 2-beta-dioxygenase	Bradi2g50280.1	1e-131	2V	50206970	50209189	Status 12;Valid 1;Alias Bd2.5026;Description Class_5;Note=protein_coding_gene
GA-met11	GA2ox	TaAffx.12175.1.S1_at	4.85971	8.73373	7.6311	4.67804	9.53866	8.44638	9.58009	TaAffx.12175.1.S1_at	XW	TaAffx.12175.1	614	2	1	TaAffx.12175.1	UniRef90_Q8S0S6	2e-28	Os01g0757200 protein n=2 Tax=Oryza sativa RepID=Q8S0S6_ORYSJ	LOC_Os01g55240.1	9e-75	1	31794061	31796599	cDNA gibberellin 2-beta-dioxygenase, putative, expressed	AT1G78440.1	5e-22	1	29511772	29512990	ATGA2OX1 (gibberellin 2-oxidase 1); gibberellin 2-beta-dioxygenase	Bradi2g50280.1	1e-30	2V	50206970	50209189	Status 12;Valid 1;Alias Bd2.5026;Description Class_5;Note=protein_coding_gene
GA-met12	GA2ox	Ta.11882.1.S1_at	6.52242	6.77944	6.50055	6.75698	6.70828	6.54124	6.73419	Ta.11882.1.S1_at	XW	Ta.11882.1	795	2	1	Ta.11882.1	UniRef90_B9F176	3e-96	Putative uncharacterized protein n=2 Tax=Oryza sativa RepID=B9F176_ORYSJ	LOC_Os02g41954.1	1e-150	2	25197873	25193517	cDNA gibberellin 2-beta-dioxygenase 7, putative, expressed	AT4G21200.1	2e-57	4	11302751	11306601	GA2OX8 (GIBBERELLIN 2-OXIDASE 8); gibberellin 2-beta-dioxygenase	Bradi3g49390.1	1e-103	3V	50751735	50755774	Status 12;Valid 1;Alias Bd3.4981;Description Class_4;Note=protein_coding_gene
Abbreviations	D-0 = dry dormant
	D-12 = 12 h imbibed dormant
	D-24 = 24 h imbibed dormant
	AR-0 = dry after-ripened
	AR-12 = 12 h imbibed after-ripened
	AR-24 = 24 h imbibed affter-ripened

## Sheet: GA signalling
Table S1. Log transformed signal intesnity of GA signaling related probesets in dormant and after-ripened seeds in both dry and imbibed states
			Log2 signal intensity
	Gene	Probeset	D-0	D-12	D-24	AR-0	AR-12	AR-24	AR-24+ABA	Probe Set Name Found	Exemplar Assembly	Exemplar Unigene#	Pre-PolyA Trim Length	Members	Num. Unigenes	Unigenes Represented	UniProt Accn	UniProt E-Score	UniProt Desc	Rice 6 Accn	Rice 6 E-Score	Rice 6 Chr	Rice 6 5'	Rice 6 3'	Rice 6 Desc	Arab. Accn	Arab. E-Score	Arab. Chr	Arab. 5'	Arab. 3'	Arab. Desc	Brachypodium Accn	Brachypodium E-Score	Brachypodium Chr	Brachypodium 5'	Brachypodium 3'	Brachypodium Desc
GA-sig01	GPA	Ta.14280.1.S1_a_at	5.22789	6.32442	5.78221	5.60417	6.80015	6.31078	6.00126	Ta.14280.1.S1_a_at	XW	Ta.14280.1	1895	6	2	Ta.14280.1|Ta.14280.2	UniRef90_Q8LNY7	0	G protein alpha subunit n=3 Tax=Triticeae RepID=Q8LNY7_WHEAT	LOC_Os05g26890.1	0	5	15556024	15552385	cDNA G-protein alpha subunit, putative, expressed	AT2G26300.1	1e-160	2	11198087	11200822	GP ALPHA 1 (G PROTEIN ALPHA SUBUNIT 1); GTP binding / GTPase/ channel regulator/ signal transducer	Bradi2g60350.1	0	2V	57712332	57718071	Status 12;Valid 1;Alias Bd2.6099;Description Class_5;Note=protein_coding_gene
GA-sig02	GPA	Ta.26876.1.A1_at	4.60532	4.73383	4.21698	4.40444	4.38941	4.15977	4.30342	Ta.26876.1.A1_at	XW	Ta.26876.1	674	2	1	Ta.26876.1	UniRef90_C0HFC7	4e-66	Putative uncharacterized protein n=1 Tax=Zea mays RepID=C0HFC7_MAIZE	LOC_Os05g26890.1	1e-117	5	15556024	15552385	cDNA G-protein alpha subunit, putative, expressed	AT2G26300.1	2e-57	2	11198087	11200822	GP ALPHA 1 (G PROTEIN ALPHA SUBUNIT 1); GTP binding / GTPase/ channel regulator/ signal transducer	Bradi2g60350.1	1e-65	2V	57712332	57718071	Status 12;Valid 1;Alias Bd2.6099;Description Class_5;Note=protein_coding_gene
GA-sig03	GPA	TaAffx.36446.1.S1_at	5.50716	6.14881	6.69064	5.80254	6.87699	7.35739	6.68749	TaAffx.36446.1.S1_at	XW	TaAffx.36446.1	1589	5	1	TaAffx.36446.1	UniRef90_Q8LNY7	0	G protein alpha subunit n=3 Tax=Triticeae RepID=Q8LNY7_WHEAT	LOC_Os05g26890.1	0	5	15556024	15552385	cDNA G-protein alpha subunit, putative, expressed	AT2G26300.1	1e-137	2	11198087	11200822	GP ALPHA 1 (G PROTEIN ALPHA SUBUNIT 1); GTP binding / GTPase/ channel regulator/ signal transducer	Bradi2g60350.1	1e-177	2V	57712332	57718071	Status 12;Valid 1;Alias Bd2.6099;Description Class_5;Note=protein_coding_gene
GA-sig04	GID1	Ta.5616.2.S1_x_at	9.09168	10.719	11.6653	9.19691	11.0196	10.6473	10.7877	Ta.5616.2.S1_x_at	XW	Ta.5616.2	1796	40	1	Ta.5616.2	UniRef90_A7MAQ4	1e-141	GID1-like gibberellin receptor n=4 Tax=Triticeae RepID=A7MAQ4_HORVU	LOC_Os05g33730.1	0	5	19805895	19808759	cDNA gibberellin receptor GID1L2, putative, expressed	AT3G05120.1	1e-83	3	1430682	1432287	GID1A (GA INSENSITIVE DWARF1A); hydrolase	Bradi2g25600.1	1e-130	2V	23702801	23705348	Status 12;Valid 1;Alias Bd2.2717;Description Class_5;Note=protein_coding_gene
GA-sig05	GID1	Ta.5616.2.S1_at	8.58797	10.565	11.3956	8.61769	10.8732	10.3663	10.4247	Ta.5616.2.S1_at	XW	Ta.5616.2	1796	40	1	Ta.5616.2	UniRef90_A7MAQ4	1e-141	GID1-like gibberellin receptor n=4 Tax=Triticeae RepID=A7MAQ4_HORVU	LOC_Os05g33730.1	0	5	19805895	19808759	cDNA gibberellin receptor GID1L2, putative, expressed	AT3G05120.1	1e-83	3	1430682	1432287	GID1A (GA INSENSITIVE DWARF1A); hydrolase	Bradi2g25600.1	1e-130	2V	23702801	23705348	Status 12;Valid 1;Alias Bd2.2717;Description Class_5;Note=protein_coding_gene
GA-sig06	GID1	Ta.5616.3.S1_a_at	7.75723	8.50517	9.48211	7.26876	8.92006	8.93412	8.79549	Ta.5616.3.S1_a_at	XW	Ta.5616.3	688	2	2	Ta.5616.2|Ta.5616.3	UniRef90_A7MAQ4	1e-141	GID1-like gibberellin receptor n=4 Tax=Triticeae RepID=A7MAQ4_HORVU	LOC_Os05g33730.1	0	5	19805895	19808759	cDNA gibberellin receptor GID1L2, putative, expressed	AT3G05120.1	1e-83	3	1430682	1432287	GID1A (GA INSENSITIVE DWARF1A); hydrolase	Bradi2g25600.1	1e-130	2V	23702801	23705348	Status 12;Valid 1;Alias Bd2.2717;Description Class_5;Note=protein_coding_gene
GA-sig07	GID1	TaAffx.51080.1.S1_at	6.66533	8.30695	7.00288	6.24092	8.4747	7.01174	6.84482	TaAffx.51080.1.S1_at	XW	TaAffx.51080.1	561	2	1	TaAffx.51080.1	UniRef90_A7MAQ4	1e-33	GID1-like gibberellin receptor n=4 Tax=Triticeae RepID=A7MAQ4_HORVU	LOC_Os05g33730.1	1e-47	5	19805895	19808759	cDNA gibberellin receptor GID1L2, putative, expressed	AT3G63010.1	1e-23	3	23289717	23290998	GID1B (GA INSENSITIVE DWARF1B); hydrolase	Bradi2g25600.1	1e-29	2V	23702801	23705348	Status 12;Valid 1;Alias Bd2.2717;Description Class_5;Note=protein_coding_gene
GA-sig08	SPY	Ta.11129.1.S1_at	7.29987	8.12974	8.14488	7.65851	8.82742	8.29312	8.14966	Ta.11129.1.S1_at	XW	Ta.11129.1	1412	11	1	Ta.11129.1	UniRef90_O82422	1e-171	Probable UDP-N-acetylglucosamine--peptide N-acetylglucosaminyltransferase SPINDLY n=1 Tax=Hordeum vulgare RepID=SPY_HORVU	LOC_Os08g44510.1	0	8	27988842	27996711	cDNA UDP-N-acetylglucosamine--peptide N-acetylglucosaminyltransferase SPINDLY, putative, expressed	AT3G11540.2	1e-114	3	3632842	3637547	SPY (SPINDLY); protein N-acetylglucosaminyltransferase/ protein binding / transferase, transferring glycosyl groups	Bradi3g42910.1	1e-149	3V	44290897	44297858	Status 12;Valid 1;Alias Bd3.4274;Description Class_5;Note=protein_coding_gene
GA-sig09	RHT	TaAffx.143995.10.A1_at	7.31796	7.31346	6.64851	7.18494	7.17373	6.45709	6.68121	TaAffx.143995.10.A1_at	XW	TaAffx.143995.10	1872	1	1	TaAffx.143995.10	UniRef90_Q9ST59	0	DELLA protein RHT-1 n=2 Tax=Triticeae RepID=RHT1_WHEAT	LOC_Os03g49990.1	0	3	28505678	28508232	cDNA GRAS family transcription factor domain containing protein, expressed	AT2G01570.1	1e-174	2	255581	257344	RGA1 (REPRESSOR OF GA1-3 1); protein binding / transcription factor	Bradi1g11090.1	0	1V	8185615	8188209	Status 12;Valid 1;Alias Bd1.1181;Description Class_5;Note=protein_coding_gene
GA-sig10	RHT	TaAffx.123572.1.S1_s_at	7.11762	7.27555	6.84208	6.90426	7.52152	6.93501	6.63828	TaAffx.123572.1.S1_s_at	XW	TaAffx.123572.1	1094	4	2	TaAffx.123572.1|TaAffx.143995.10	UniRef90_Q9ST59	0	DELLA protein RHT-1 n=2 Tax=Triticeae RepID=RHT1_WHEAT	LOC_Os03g49990.1	0	3	28505678	28508232	cDNA GRAS family transcription factor domain containing protein, expressed	AT2G01570.1	1e-174	2	255581	257344	RGA1 (REPRESSOR OF GA1-3 1); protein binding / transcription factor	Bradi1g11090.1	0	1V	8185615	8188209	Status 12;Valid 1;Alias Bd1.1181;Description Class_5;Note=protein_coding_gene
GA-sig11	RHT	Ta.11110.1.S1_s_at	11.2828	11.5725	11.7825	11.4783	11.4536	11.767	11.387	Ta.11110.1.S1_s_at	XW	Ta.11110.1	799	5	2	Ta.11110.1|Ta.18127.1	UniRef90_Q9ST59	9e-46	DELLA protein RHT-1 n=2 Tax=Triticeae RepID=RHT1_WHEAT	LOC_Os03g49990.1	2e-85	3	28505678	28508232	cDNA GRAS family transcription factor domain containing protein, expressed	AT1G14920.1	4e-37	1	5149414	5151015	GAI (GIBBERELLIC ACID INSENSITIVE); transcription factor	Bradi1g11090.1	6e-46	1V	8185615	8188209	Status 12;Valid 1;Alias Bd1.1181;Description Class_5;Note=protein_coding_gene
GA-sig12	RHT	TaAffx.143995.10.S1_x_at	9.01567	9.08235	8.84036	8.75839	9.23886	9.17159	8.77074	TaAffx.143995.10.S1_x_at	XW	TaAffx.143995.10	1872	1	1	TaAffx.143995.10	UniRef90_Q9ST59	0	DELLA protein RHT-1 n=2 Tax=Triticeae RepID=RHT1_WHEAT	LOC_Os03g49990.1	0	3	28505678	28508232	cDNA GRAS family transcription factor domain containing protein, expressed	AT2G01570.1	1e-174	2	255581	257344	RGA1 (REPRESSOR OF GA1-3 1); protein binding / transcription factor	Bradi1g11090.1	0	1V	8185615	8188209	Status 12;Valid 1;Alias Bd1.1181;Description Class_5;Note=protein_coding_gene
GA-sig13	RHT	TaAffx.143995.10.S1_at	9.36571	9.4646	9.0156	8.96334	9.56075	9.36067	8.94086	TaAffx.143995.10.S1_at	XW	TaAffx.143995.10	1872	1	1	TaAffx.143995.10	UniRef90_Q9ST59	0	DELLA protein RHT-1 n=2 Tax=Triticeae RepID=RHT1_WHEAT	LOC_Os03g49990.1	0	3	28505678	28508232	cDNA GRAS family transcription factor domain containing protein, expressed	AT2G01570.1	1e-174	2	255581	257344	RGA1 (REPRESSOR OF GA1-3 1); protein binding / transcription factor	Bradi1g11090.1	0	1V	8185615	8188209	Status 12;Valid 1;Alias Bd1.1181;Description Class_5;Note=protein_coding_gene
GA-sig14	RHT	Ta.11110.1.S1_at	10.8471	10.8865	10.698	10.5119	11.1091	11.2662	10.6223	Ta.11110.1.S1_at	XW	Ta.11110.1	799	5	1	Ta.11110.1	UniRef90_Q9ST59	9e-46	DELLA protein RHT-1 n=2 Tax=Triticeae RepID=RHT1_WHEAT	LOC_Os03g49990.1	2e-85	3	28505678	28508232	cDNA GRAS family transcription factor domain containing protein, expressed	AT1G14920.1	4e-37	1	5149414	5151015	GAI (GIBBERELLIC ACID INSENSITIVE); transcription factor	Bradi1g11090.1	6e-46	1V	8185615	8188209	Status 12;Valid 1;Alias Bd1.1181;Description Class_5;Note=protein_coding_gene
GA-sig15	KGM	Ta.7252.2.S1_at	9.67407	9.91893	10.8648	10.4396	10.5772	10.0941	10.088	Ta.7252.2.S1_at	XW	Ta.7252.2	2814	32	1	Ta.7252.2	UniRef90_Q84UD4	0	GAMYB-binding protein n=1 Tax=Hordeum vulgare subsp. vulgare RepID=Q84UD4_HORVD	LOC_Os06g02550.2	0	6	884831	891704	cDNA CPuORF21 - conserved peptide uORF-containing transcript, expressed	AT4G19110.1	1e-139	4	10454770	10457468	protein kinase, putative	Bradi1g50590.1	0	1V	49179393		49185483|Note=protein_coding_gene
GA-sig16	KGM	Ta.7252.3.S1_at	8.59671	8.63029	9.32561	9.0052	9.4175	8.97344	8.85255	Ta.7252.3.S1_at	XW	Ta.7252.3	1097	13	1	Ta.7252.3	UniRef90_Q84UD4	1e-92	GAMYB-binding protein n=1 Tax=Hordeum vulgare subsp. vulgare RepID=Q84UD4_HORVD	LOC_Os06g02550.2	3e-82	6	884831	891704	cDNA CPuORF21 - conserved peptide uORF-containing transcript, expressed	AT4G19110.3	7e-15	4	10454770	10457032	protein kinase, putative	Bradi1g50590.1	1e-68	1V	49179393		49185483|Note=protein_coding_gene
GA-sig17	GA-MYB	TaAffx.117149.1.S1_at	8.11417	8.34764	7.61317	7.62519	8.27888	7.06198	6.56198	TaAffx.117149.1.S1_at	XW	TaAffx.117149.1	1097	7	1	TaAffx.117149.1	UniRef90_Q6IX76	3e-94	Transcription factor Myb3 (Fragment) n=1 Tax=Triticum aestivum RepID=Q6IX76_WHEAT	LOC_Os01g59660.4	1e-41	1	34507321	34511738	cDNA MYB family transcription factor, putative, expressed	AT5G06100.3	2e-44	5	1838555	1840386	MYB33 (MYB DOMAIN PROTEIN 33); DNA binding / transcription factor	Bradi2g53010.1	7e-93	2V	52243055	52246938	Status 12;Valid 1;Alias Bd2.5305;Description Class_5;Note=protein_coding_gene
GA-sig18	GA-MYB	TaAffx.32162.1.S1_at	7.3507	8.5997	7.73432	7.11798	9.25555	7.59981	8.21029	TaAffx.32162.1.S1_at	XW	TaAffx.32162.1	557	1	1	TaAffx.32162.1	UniRef90_Q6IX76	2e-52	Transcription factor Myb3 (Fragment) n=1 Tax=Triticum aestivum RepID=Q6IX76_WHEAT	LOC_Os01g59660.4	2e-50	1	34507321	34511738	cDNA MYB family transcription factor, putative, expressed	AT3G11440.1	9e-28	3	3603056	3604929	MYB65 (MYB DOMAIN PROTEIN 65); DNA binding / transcription factor	Bradi2g53010.1	6e-51	2V	52243055	52246938	Status 12;Valid 1;Alias Bd2.5305;Description Class_5;Note=protein_coding_gene
GA-sig19	GA-MYB	TaAffx.32162.1.S1_x_at	7.35899	8.72911	7.79988	7.15457	9.19591	7.80999	8.06256	TaAffx.32162.1.S1_x_at	XW	TaAffx.32162.1	557	1	1	TaAffx.32162.1	UniRef90_Q6IX76	2e-52	Transcription factor Myb3 (Fragment) n=1 Tax=Triticum aestivum RepID=Q6IX76_WHEAT	LOC_Os01g59660.4	2e-50	1	34507321	34511738	cDNA MYB family transcription factor, putative, expressed	AT3G11440.1	9e-28	3	3603056	3604929	MYB65 (MYB DOMAIN PROTEIN 65); DNA binding / transcription factor	Bradi2g53010.1	6e-51	2V	52243055	52246938	Status 12;Valid 1;Alias Bd2.5305;Description Class_5;Note=protein_coding_gene
GA-sig20	GA-MYB	Ta.24098.1.S1_at	10.3439	11.4627	11.4573	10.5929	11.8668	11.4142	11.4228	Ta.24098.1.S1_at	XW	Ta.24098.1	2186	12	1	Ta.24098.1	UniRef90_Q96464	0	GAMyb protein n=12 Tax=Pooideae RepID=Q96464_HORVU	LOC_Os01g59660.3	0	1	34507321	34511738	cDNA MYB family transcription factor, putative, expressed	AT3G11440.1	2e-69	3	3603056	3604929	MYB65 (MYB DOMAIN PROTEIN 65); DNA binding / transcription factor	Bradi2g53010.1	0	2V	52243055	52246938	Status 12;Valid 1;Alias Bd2.5305;Description Class_5;Note=protein_coding_gene
GA-sig21	GA-MYB	Ta.24098.1.S1_s_at	10.8142	12.198	11.8835	10.7419	12.5005	12.1341	11.9849	Ta.24098.1.S1_s_at	XW	Ta.24098.1	2186	12	1	Ta.24098.1	UniRef90_Q96464	0	GAMyb protein n=12 Tax=Pooideae RepID=Q96464_HORVU	LOC_Os01g59660.3	0	1	34507321	34511738	cDNA MYB family transcription factor, putative, expressed	AT3G11440.1	2e-69	3	3603056	3604929	MYB65 (MYB DOMAIN PROTEIN 65); DNA binding / transcription factor	Bradi2g53010.1	0	2V	52243055	52246938	Status 12;Valid 1;Alias Bd2.5305;Description Class_5;Note=protein_coding_gene
GA-sig22	PKL	Ta.23211.3.S1_a_at	8.14999	9.37726	8.4976	7.62373	9.49138	8.18102	7.22712	Ta.23211.3.S1_a_at	XW	Ta.23211.3	232	1	2	Ta.23211.1|Ta.23211.3	UniRef90_Q5SML0	1e-133	Chromatin-remodeling factor CHD3 n=6 Tax=Oryza sativa RepID=Q5SML0_ORYSJ	LOC_Os06g08480.1	1e-159	6	4182941	4166230	cDNA CHD3-type chromatin-remodeling factor PICKLE, putative, expressed	AT2G25170.1	2e-54	2	10714411	10723763	PKL (PICKLE); ATPase/ DNA binding / DNA helicase	Bradi1g47370.1	1e-158	1V	45867356	45883276	Status 12;Valid 1;Alias Bd1.4868;Description Class_5;Note=protein_coding_gene
GA-sig23	PKL	Ta.23211.1.S1_at	9.47423	10.173	9.91787	9.65448	10.0709	9.44825	9.13945	Ta.23211.1.S1_at	XW	Ta.23211.1	1509	30	1	Ta.23211.1	UniRef90_Q5SML0	1e-133	Chromatin-remodeling factor CHD3 n=6 Tax=Oryza sativa RepID=Q5SML0_ORYSJ	LOC_Os06g08480.1	1e-159	6	4182941	4166230	cDNA CHD3-type chromatin-remodeling factor PICKLE, putative, expressed	AT2G25170.1	2e-54	2	10714411	10723763	PKL (PICKLE); ATPase/ DNA binding / DNA helicase	Bradi1g47370.1	1e-158	1V	45867356	45883276	Status 12;Valid 1;Alias Bd1.4868;Description Class_5;Note=protein_coding_gene
GA-sig24	PKL	Ta.23211.1.S1_x_at	9.28648	10.1001	9.75158	9.4739	10.047	9.28287	8.95922	Ta.23211.1.S1_x_at	XW	Ta.23211.1	1509	30	1	Ta.23211.1	UniRef90_Q5SML0	1e-133	Chromatin-remodeling factor CHD3 n=6 Tax=Oryza sativa RepID=Q5SML0_ORYSJ	LOC_Os06g08480.1	1e-159	6	4182941	4166230	cDNA CHD3-type chromatin-remodeling factor PICKLE, putative, expressed	AT2G25170.1	2e-54	2	10714411	10723763	PKL (PICKLE); ATPase/ DNA binding / DNA helicase	Bradi1g47370.1	1e-158	1V	45867356	45883276	Status 12;Valid 1;Alias Bd1.4868;Description Class_5;Note=protein_coding_gene
Abbreviations	D-0 = dry dormant
	D-12 = 12 h imbibed dormant
	D-24 = 24 h imbibed dormant
	AR-0 = dry after-ripened
	AR-12 = 12 h imbibed after-ripened
	AR-24 = 24 h imbibed affter-ripened

## Sheet: JA metabolism
Table S1. Log transformed signal intensity of jasmonate metabolism related probesets in dormant and after-ripened seeds in both dry and imbibed states
			Log2 signal intensity
	Gene	Probeset	D-0	D-12	D-24	AR-0	AR-12	AR-24	AR-24+ABA	Probe Set Name Found	Exemplar Assembly	Exemplar Unigene#	Pre-PolyA Trim Length	Members	Num. Unigenes	Unigenes Represented	UniProt Accn	UniProt E-Score	UniProt Desc	Rice 6 Accn	Rice 6 E-Score	Rice 6 Chr	Rice 6 5'	Rice 6 3'	Rice 6 Desc	Arab. Accn	Arab. E-Score	Arab. Chr	Arab. 5'	Arab. 3'	Arab. Desc	Brachypodium Accn	Brachypodium E-Score	Brachypodium Chr	Brachypodium 5'	Brachypodium 3'	Brachypodium Desc
JA-met01	DAD1	Ta.12722.1.S1_at	12.002	12.3714	12.2296	11.8714	12.673	12.541	12.7118	Ta.12722.1.S1_at	XW	Ta.12722.1	1013	67	1	Ta.12722.1	UniRef90_Q0JDK9	1e-50	Defender against cell death 1 n=5 Tax=BEP clade RepID=DAD1_ORYSJ	LOC_Os04g32550.1	2e-77	4	19426228	19428944	cDNA defender against cell death 1, putative, expressed	AT1G32210.1	1e-44	1	11606047	11607652	ATDAD1 (DEFENDER AGAINST APOPTOTIC DEATH 1)	Bradi1g50180.2	3e-53	1V	48844046	48846012	Status 12;Valid 1;Alias Bd1.5183.1;Note=protein_coding_gene
JA-met02	LOX	Ta.485.1.A1_at	5.8841	5.65184	5.37441	5.77984	5.42548	5.25353	5.5655	Ta.485.1.A1_at	XW	Ta.485.1	928	10	1	Ta.485.1	UniRef90_Q8GSM2	1e-129	Lipoxygenase 2.3, chloroplastic n=1 Tax=Hordeum vulgare RepID=LOX23_HORVU	LOC_Os02g10120.1	1e-153	2	5282623	5276617	cDNA lipoxygenase, putative, expressed	AT3G45140.1	8e-83	3	16525437	16529233	LOX2 (LIPOXYGENASE 2); lipoxygenase	Bradi3g07000.2	1e-123	3V	5162659	5166581	Status 12;Valid 1;Alias Bd3.735;Description Class_5;Note=protein_coding_gene
JA-met03	LOX	Ta.17843.2.S1_at	6.80698	6.77393	6.73744	6.78085	6.57826	6.50198	6.79154	Ta.17843.2.S1_at	XW	Ta.17843.2	557	1	1	Ta.17843.2	UniRef90_C5XES4	2e-44	Lipoxygenase n=4 Tax=Andropogoneae RepID=C5XES4_SORBI	LOC_Os03g52860.1	9e-41	3	30308494	30312011	cDNA lipoxygenase, putative, expressed	AT3G22400.1	2e-28	3	7927011	7931167	LOX5; electron carrier/ iron ion binding / lipoxygenase/ metal ion binding / oxidoreductase, acting on single donors with incorpo	Bradi1g09270.1	1e-41	1V	6645110	6648504	Status 12;Valid 1;Alias Bd1.984;Description Class_5;Note=protein_coding_gene
JA-met04	LOX	TaAffx.54063.1.S1_at	4.29137	4.4541	4.04852	4.19712	4.52473	3.96748	4.17773	TaAffx.54063.1.S1_at	XW	TaAffx.54063.1	538	1	1	TaAffx.54063.1	UniRef90_A2YWW3	1e-58	Putative uncharacterized protein n=1 Tax=Oryza sativa Indica Group RepID=A2YWW3_ORYSI	LOC_Os08g39850.1	4e-60	8	25238192	25247565	cDNA lipoxygenase, chloroplast precursor, putative, expressed	AT3G45140.1	7e-36	3	16525437	16529233	LOX2 (LIPOXYGENASE 2); lipoxygenase	Bradi3g39980.1	5e-64	3V	42235714	42241217	Status 12;Valid 1;Alias Bd3.3957;Description Class_5;Note=protein_coding_gene
JA-met05	LOX	Ta.9742.2.A1_at	6.98864	9.1621	8.44692	7.294	9.2763	8.09415	8.25821	Ta.9742.2.A1_at	XW	Ta.9742.2	703	6	1	Ta.9742.2	UniRef90_Q42846	1e-64	Lipoxygenase n=1 Tax=Hordeum vulgare RepID=Q42846_HORVU	LOC_Os03g49380.3	1e-123	3	28099957	28106354	cDNA lipoxygenase, putative, expressed	AT3G22400.1	5e-38	3	7927011	7931167	LOX5; electron carrier/ iron ion binding / lipoxygenase/ metal ion binding / oxidoreductase, acting on single donors with incorpo	Bradi1g11670.1	5e-65	1V	8667962	8673566	Status 12;Valid 1;Alias Bd1.1243;Description Class_5;Note=protein_coding_gene
JA-met06	LOX	Ta.9742.3.S1_a_at	7.07955	6.76783	6.86212	7.05141	6.67368	6.67855	6.79526	Ta.9742.3.S1_a_at	XW	Ta.9742.3	632	2	2	Ta.9742.3|Ta.9742.1	UniRef90_Q42846	0	Lipoxygenase n=1 Tax=Hordeum vulgare RepID=Q42846_HORVU	LOC_Os03g49380.1	0	3	28099957	28106354	cDNA lipoxygenase, putative, expressed	AT1G55020.1	0	1	20525798	20530143	LOX1; lipoxygenase	Bradi1g11670.1	0	1V	8667962	8673566	Status 12;Valid 1;Alias Bd1.1243;Description Class_5;Note=protein_coding_gene
JA-met07	LOX	Ta.17843.1.S1_x_at	7.63893	6.90226	7.46908	7.67776	7.02836	7.10506	7.1938	Ta.17843.1.S1_x_at	XW	Ta.17843.1	602	3	1	Ta.17843.1	UniRef90_C5XES4	3e-46	Lipoxygenase n=4 Tax=Andropogoneae RepID=C5XES4_SORBI	LOC_Os03g52860.1	2e-84	3	30308494	30312011	cDNA lipoxygenase, putative, expressed	AT3G22400.1	3e-29	3	7927011	7931167	LOX5; electron carrier/ iron ion binding / lipoxygenase/ metal ion binding / oxidoreductase, acting on single donors with incorpo	Bradi1g09270.1	3e-43	1V	6645110	6648504	Status 12;Valid 1;Alias Bd1.984;Description Class_5;Note=protein_coding_gene
JA-met08	LOX	TaAffx.109337.1.S1_at	7.04658	6.84437	6.55508	6.85923	6.88014	6.37	6.44558	TaAffx.109337.1.S1_at	XW	TaAffx.109337.1	712	2	1	TaAffx.109337.1	UniRef90_B8BCA6	7e-50	Lipoxygenase n=1 Tax=Oryza sativa Indica Group RepID=B8BCA6_ORYSI	LOC_Os08g39840.1	1e-114	8	25221366	25213649	cDNA lipoxygenase, chloroplast precursor, putative, expressed	AT3G45140.1	2e-38	3	16525437	16529233	LOX2 (LIPOXYGENASE 2); lipoxygenase	Bradi3g39980.1	2e-55	3V	42235714	42241217	Status 12;Valid 1;Alias Bd3.3957;Description Class_5;Note=protein_coding_gene
JA-met09	LOX	TaAffx.104812.1.S1_s_at	6.45877	6.19086	5.94235	6.4367	6.12992	5.84794	5.92123	TaAffx.104812.1.S1_s_at	XW	TaAffx.104812.1	1376	10	2	Ta.1967.3|TaAffx.104812.1	UniRef90_P93184	0	Lipoxygenase 2.1, chloroplastic n=1 Tax=Hordeum vulgare RepID=LOX21_HORVU	LOC_Os12g37260.1	1e-154	12	22826640	22821051	cDNA lipoxygenase 2.1, chloroplast precursor, putative, expressed	AT3G45140.1	1e-130	3	16525437	16529233	LOX2 (LIPOXYGENASE 2); lipoxygenase	Bradi3g07010.1	1e-141	3V	5181900	5185632	Status 12;Valid 1;Alias Bd3.736;Description Class_5;Note=protein_coding_gene
JA-met10	LOX	Ta.1967.2.A1_x_at	6.10495	5.86159	5.61698	6.15446	5.87092	5.68006	5.7287	Ta.1967.2.A1_x_at	XW	Ta.1967.2	447	3	2	Ta.1967.3|Ta.1967.2	UniRef90_P93184	1e-177	Lipoxygenase 2.1, chloroplastic n=1 Tax=Hordeum vulgare RepID=LOX21_HORVU	LOC_Os12g37260.1	6e-74	12	22826640	22821051	cDNA lipoxygenase 2.1, chloroplast precursor, putative, expressed	AT3G45140.1	1e-102	3	16525437	16529233	LOX2 (LIPOXYGENASE 2); lipoxygenase	Bradi3g07000.2	1e-115	3V	5162659	5166581	Status 12;Valid 1;Alias Bd3.735;Description Class_5;Note=protein_coding_gene
JA-met11	LOX	Ta.9742.3.S1_x_at	6.35292	6.56971	6.06319	6.20059	6.43598	6.25392	6.23357	Ta.9742.3.S1_x_at	XW	Ta.9742.3	632	2	1	Ta.9742.3	UniRef90_Q42846	3e-50	Lipoxygenase n=1 Tax=Hordeum vulgare RepID=Q42846_HORVU	LOC_Os03g49380.1	3e-62	3	28099957	28106354	cDNA lipoxygenase, putative, expressed	AT1G55020.1	4e-15	1	20525798	20530143	LOX1; lipoxygenase	Bradi1g11670.1	3e-46	1V	8667962	8673566	Status 12;Valid 1;Alias Bd1.1243;Description Class_5;Note=protein_coding_gene
JA-met12	LOX	Ta.23763.1.S1_at	3.76629	3.89953	3.44481	3.65539	3.75049	3.55416	3.49991	Ta.23763.1.S1_at	XW	Ta.23763.1	2090	8	1	Ta.23763.1	UniRef90_Q41520	0	Lipoxygenase (Fragment) n=1 Tax=Triticum aestivum RepID=Q41520_WHEAT	LOC_Os03g49380.3	1e-44	3	28099957	28106354	cDNA lipoxygenase, putative, expressed	AT1G55020.1	0	1	20525798	20530143	LOX1; lipoxygenase	Bradi1g11680.1	0	1V	8686312	8690503	Status 12;Valid 1;Alias Bd1.1245;Description Class_5;Note=protein_coding_gene
JA-met13	LOX	Ta.17843.2.S1_x_at	6.44304	6.9557	6.58657	6.32933	6.83314	6.39351	6.33744	Ta.17843.2.S1_x_at	XW	Ta.17843.2	557	1	1	Ta.17843.2	UniRef90_C5XES4	2e-44	Lipoxygenase n=4 Tax=Andropogoneae RepID=C5XES4_SORBI	LOC_Os03g52860.1	9e-41	3	30308494	30312011	cDNA lipoxygenase, putative, expressed	AT3G22400.1	2e-28	3	7927011	7931167	LOX5; electron carrier/ iron ion binding / lipoxygenase/ metal ion binding / oxidoreductase, acting on single donors with incorpo	Bradi1g09270.1	1e-41	1V	6645110	6648504	Status 12;Valid 1;Alias Bd1.984;Description Class_5;Note=protein_coding_gene
JA-met14	LOX	Ta.19540.1.S1_at	6.06056	6.20991	5.64175	6.01437	6.16435	5.586	5.48142	Ta.19540.1.S1_at	XW	Ta.19540.1	794	3	1	Ta.19540.1	UniRef90_C6K7G3	3e-84	Lipoxygenase n=2 Tax=Triticeae RepID=C6K7G3_WHEAT	LOC_Os03g52860.1	4e-65	3	30308494	30312011	cDNA lipoxygenase, putative, expressed	AT3G22400.1	1e-59	3	7927011	7931167	LOX5; electron carrier/ iron ion binding / lipoxygenase/ metal ion binding / oxidoreductase, acting on single donors with incorpo	Bradi1g09260.1	5e-89	1V	6635136	6638641	Status 12;Valid 1;Alias Bd1.983;Description Class_5;Note=protein_coding_gene
JA-met15	LOX	Ta.12757.1.A1_s_at	6.31689	7.41692	7.4079	6.05009	8.05807	7.76788	7.44463	Ta.12757.1.A1_s_at	XW	Ta.12757.1	614	7	1	Ta.12757.1	UniRef90_UPI0000DD90D6	2e-32	Os04g0447100 n=1 Tax=Oryza sativa Japonica Group RepID=UPI0000DD90D6	LOC_Os04g37430.1	3e-68	4	22119946	22124202	cDNA lipoxygenase protein, putative, expressed	AT1G17420.1	6e-23	1	5977512	5981384	LOX3; electron carrier/ iron ion binding / lipoxygenase/ metal ion binding / oxidoreductase, acting on single donors with incorpo	Bradi5g11590.1	1e-34	5V	15135284	15139425	Status 12;Valid 1;Alias Bd5.948;Description Class_5;Note=protein_coding_gene
JA-met16	LOX	TaAffx.78768.1.S1_at	5.14781	5.62365	4.51009	4.60804	5.90395	4.78376	4.4503	TaAffx.78768.1.S1_at	XW	TaAffx.78768.1	557	1	1	TaAffx.78768.1	UniRef90_B9F5I2	9e-42	Lipoxygenase n=1 Tax=Oryza sativa Japonica Group RepID=B9F5I2_ORYSJ	LOC_Os03g08220.1	2e-43	3	4186109	4192541	cDNA lipoxygenase protein, putative, expressed	AT1G17420.1	4e-34	1	5977512	5981384	LOX3; electron carrier/ iron ion binding / lipoxygenase/ metal ion binding / oxidoreductase, acting on single donors with incorpo	Bradi1g72690.1	4e-50	1V	70356078	70361637	Status 12;Valid 1;Alias Bd1.7611;Description Class_5;Note=protein_coding_gene
JA-met17	LOX	Ta.9742.2.A1_a_at	8.60687	9.34768	8.93277	8.66242	9.39511	8.98926	8.56245	Ta.9742.2.A1_a_at	XW	Ta.9742.2	703	6	2	Ta.9742.2|Ta.9742.1	UniRef90_Q42846	0	Lipoxygenase n=1 Tax=Hordeum vulgare RepID=Q42846_HORVU	LOC_Os03g49380.1	0	3	28099957	28106354	cDNA lipoxygenase, putative, expressed	AT1G55020.1	0	1	20525798	20530143	LOX1; lipoxygenase	Bradi1g11670.1	0	1V	8667962	8673566	Status 12;Valid 1;Alias Bd1.1243;Description Class_5;Note=protein_coding_gene
JA-met18	LOX	Ta.12757.1.A1_at	5.87265	8.68577	8.0808	6.79228	9.25892	8.42479	7.89952	Ta.12757.1.A1_at	XW	Ta.12757.1	614	7	1	Ta.12757.1	UniRef90_UPI0000DD90D6	2e-32	Os04g0447100 n=1 Tax=Oryza sativa Japonica Group RepID=UPI0000DD90D6	LOC_Os04g37430.1	3e-68	4	22119946	22124202	cDNA lipoxygenase protein, putative, expressed	AT1G17420.1	6e-23	1	5977512	5981384	LOX3; electron carrier/ iron ion binding / lipoxygenase/ metal ion binding / oxidoreductase, acting on single donors with incorpo	Bradi5g11590.1	1e-34	5V	15135284	15139425	Status 12;Valid 1;Alias Bd5.948;Description Class_5;Note=protein_coding_gene
JA-met19	LOX	TaAffx.134501.1.A1_at	6.07358	6.12171	5.88638	6.09154	5.97087	5.82066	5.97142	TaAffx.134501.1.A1_at	XW	TaAffx.134501.1	557	1	1	TaAffx.134501.1	UniRef90_C6K7G3	8e-74	Lipoxygenase n=2 Tax=Triticeae RepID=C6K7G3_WHEAT	LOC_Os03g52860.1	2e-63	3	30308494	30312011	cDNA lipoxygenase, putative, expressed	AT1G55020.1	1e-38	1	20525798	20530143	LOX1; lipoxygenase	Bradi1g09270.1	2e-78	1V	6645110	6648504	Status 12;Valid 1;Alias Bd1.984;Description Class_5;Note=protein_coding_gene
JA-met20	LOX	TaAffx.78375.1.S1_at	7.49487	7.49282	7.14566	7.44149	7.64772	7.12928	7.11726	TaAffx.78375.1.S1_at	XW	TaAffx.78375.1	557	1	1	TaAffx.78375.1	UniRef90_P29114	7e-78	Lipoxygenase 1 n=2 Tax=Triticeae RepID=LOX1_HORVU	LOC_Os03g52860.1	5e-68	3	30308494	30312011	cDNA lipoxygenase, putative, expressed	AT1G55020.1	3e-43	1	20525798	20530143	LOX1; lipoxygenase	Bradi1g11680.1	3e-70	1V	8686312	8690503	Status 12;Valid 1;Alias Bd1.1245;Description Class_5;Note=protein_coding_gene
JA-met21	LOX	Ta.9742.1.S1_at	9.48454	9.65804	9.51258	9.72769	9.66709	9.5858	9.23108	Ta.9742.1.S1_at	XW	Ta.9742.1	3231	52	1	Ta.9742.1	UniRef90_Q42846	0	Lipoxygenase n=1 Tax=Hordeum vulgare RepID=Q42846_HORVU	LOC_Os03g49380.1	0	3	28099957	28106354	cDNA lipoxygenase, putative, expressed	AT1G55020.1	0	1	20525798	20530143	LOX1; lipoxygenase	Bradi1g11670.1	0	1V	8667962	8673566	Status 12;Valid 1;Alias Bd1.1243;Description Class_5;Note=protein_coding_gene
JA-met22	LOX	TaAffx.109257.1.S1_at	4.19811	5.15986	4.10558	4.00297	5.29329	3.93934	3.8879	TaAffx.109257.1.S1_at	XW	TaAffx.109257.1	557	1	1	TaAffx.109257.1	UniRef90_P29114	5e-55	Lipoxygenase 1 n=2 Tax=Triticeae RepID=LOX1_HORVU	LOC_Os03g49350.1	1e-52	3	28084665	28087667	cDNA lipozygenase protein, putative, expressed	AT1G55020.1	3e-32	1	20525798	20530143	LOX1; lipoxygenase	Bradi1g11680.1	3e-54	1V	8686312	8690503	Status 12;Valid 1;Alias Bd1.1245;Description Class_5;Note=protein_coding_gene
JA-met23	LOX	Ta.526.1.S1_x_at	5.44884	5.61969	5.33451	5.35767	5.55155	6.75541	5.27624	Ta.526.1.S1_x_at	XW	Ta.526.1	1353	12	1	Ta.526.1	UniRef90_A3ALS0	1e-144	Lipoxygenase n=1 Tax=Oryza sativa Japonica Group RepID=A3ALS0_ORYSJ	LOC_Os03g52860.1	1e-129	3	30308494	30312011	cDNA lipoxygenase, putative, expressed	AT3G45140.1	7e-85	3	16525437	16529233	LOX2 (LIPOXYGENASE 2); lipoxygenase	Bradi1g09260.1	1e-102	1V	6635136	6638641	Status 12;Valid 1;Alias Bd1.983;Description Class_5;Note=protein_coding_gene
JA-met24	LOX	Ta.22828.2.S1_at	7.53027	7.38711	6.8582	7.60771	6.79064	10.1792	6.86015	Ta.22828.2.S1_at	XW	Ta.22828.2	1241	30	1	Ta.22828.2	UniRef90_C6K7G3	1e-164	Lipoxygenase n=2 Tax=Triticeae RepID=C6K7G3_WHEAT	LOC_Os03g49350.1	0	3	28084665	28087667	cDNA lipozygenase protein, putative, expressed	AT3G22400.1	1e-103	3	7927011	7931167	LOX5; electron carrier/ iron ion binding / lipoxygenase/ metal ion binding / oxidoreductase, acting on single donors with incorpo	Bradi1g09260.1	1e-142	1V	6635136	6638641	Status 12;Valid 1;Alias Bd1.983;Description Class_5;Note=protein_coding_gene
JA-met25	LOX	Ta.28171.1.S1_at	10.9746	10.6512	10.5254	10.8869	10.4981	9.56679	9.27634	Ta.28171.1.S1_at	XW	Ta.28171.1	2081	33	1	Ta.28171.1	UniRef90_P29114	0	Lipoxygenase 1 n=2 Tax=Triticeae RepID=LOX1_HORVU	LOC_Os03g49350.1	0	3	28084665	28087667	cDNA lipozygenase protein, putative, expressed	AT3G22400.1	1e-166	3	7927011	7931167	LOX5; electron carrier/ iron ion binding / lipoxygenase/ metal ion binding / oxidoreductase, acting on single donors with incorpo	Bradi1g11680.1	0	1V	8686312	8690503	Status 12;Valid 1;Alias Bd1.1245;Description Class_5;Note=protein_coding_gene
JA-met26	LOX	TaAffx.111589.1.S1_at	4.56095	5.09713	4.2332	4.37204	4.84491	4.10255	4.19083	TaAffx.111589.1.S1_at	XW	TaAffx.111589.1	541	1	1	TaAffx.111589.1	UniRef90_C6K7G3	5e-60	Lipoxygenase n=2 Tax=Triticeae RepID=C6K7G3_WHEAT	LOC_Os03g49350.1	2e-59	3	28084665	28087667	cDNA lipozygenase protein, putative, expressed	AT3G22400.1	4e-44	3	7927011	7931167	LOX5; electron carrier/ iron ion binding / lipoxygenase/ metal ion binding / oxidoreductase, acting on single donors with incorpo	Bradi1g09270.1	3e-64	1V	6645110	6648504	Status 12;Valid 1;Alias Bd1.984;Description Class_5;Note=protein_coding_gene
JA-met27	AOS	Ta.13362.1.S1_at	7.03514	7.62024	8.39274	7.10179	8.82039	10.443	9.08319	Ta.13362.1.S1_at	XW	Ta.13362.1	1866	26	1	Ta.13362.1	UniRef90_Q9M4C7	0	Allene oxide synthase n=1 Tax=Hordeum vulgare RepID=Q9M4C7_HORVU	LOC_Os03g12500.1	0	3	6607577	6609598	cDNA cytochrome P450, putative, expressed	AT5G42650.1	1e-152	5	17097803	17099359	AOS (ALLENE OXIDE SYNTHASE); allene oxide synthase/ hydro-lyase/ oxygen binding	Bradi1g69330.1	0	1V	67779964	67781904	Status 12;Valid 1;Alias Bd1.7257;Description Class_5;Note=protein_coding_gene
JA-met28	AOS	Ta.27217.1.S1_at	7.43595	7.94082	8.48526	7.54793	8.54524	8.98448	8.32406	Ta.27217.1.S1_at	XW	Ta.27217.1	1821	11	1	Ta.27217.1	UniRef90_Q9M4B1	0	Allene oxide synthase n=2 Tax=Triticeae RepID=Q9M4B1_HORVU	LOC_Os03g12500.1	0	3	6607577	6609598	cDNA cytochrome P450, putative, expressed	AT5G42650.1	1e-128	5	17097803	17099359	AOS (ALLENE OXIDE SYNTHASE); allene oxide synthase/ hydro-lyase/ oxygen binding	Bradi1g69330.1	0	1V	67779964	67781904	Status 12;Valid 1;Alias Bd1.7257;Description Class_5;Note=protein_coding_gene
JA-met29	AOC	Ta.7703.1.S1_a_at	8.63263	9.40157	10.0726	8.3292	9.85218	10.6418	9.76753	Ta.7703.1.S1_a_at	XW	Ta.7703.1	1116	46	3	Ta.7703.3|Ta.7703.2|Ta.7703.1	UniRef90_Q711R0	2e-73	Allene oxide cyclase n=1 Tax=Hordeum vulgare RepID=Q711R0_HORVU	LOC_Os03g32314.1	0	3	18487153	18484388	cDNA allene oxide cyclase 4, chloroplast precursor, putative, expressed	AT3G25760.1	7e-49	3	9403972	9405105	AOC1 (ALLENE OXIDE CYCLASE 1); allene-oxide cyclase	Bradi1g15840.1	6e-68	1V	12796975	12798331	Status 12;Valid 1;Alias Bd1.1702;Description Class_5;Note=protein_coding_gene
JA-met30	AOC	Ta.7703.1.S1_x_at	8.36472	9.39295	10.2037	8.46198	9.63018	10.6191	9.80986	Ta.7703.1.S1_x_at	XW	Ta.7703.1	1116	46	1	Ta.7703.1	UniRef90_Q711R0	2e-73	Allene oxide cyclase n=1 Tax=Hordeum vulgare RepID=Q711R0_HORVU	LOC_Os03g32314.1	0	3	18487153	18484388	cDNA allene oxide cyclase 4, chloroplast precursor, putative, expressed	AT3G25780.1	1e-34	3	9409362	9410409	AOC3 (ALLENE OXIDE CYCLASE 3); allene-oxide cyclase	Bradi1g15840.1	2e-66	1V	12796975	12798331	Status 12;Valid 1;Alias Bd1.1702;Description Class_5;Note=protein_coding_gene
JA-met31	AOC	Ta.7703.2.S1_x_at	8.41275	9.20546	9.83707	8.40745	9.68819	10.4487	9.61439	Ta.7703.2.S1_x_at	XW	Ta.7703.2	638	9	1	Ta.7703.2	UniRef90_Q711R0	6e-61	Allene oxide cyclase n=1 Tax=Hordeum vulgare RepID=Q711R0_HORVU	LOC_Os03g32314.1	1e-154	3	18487153	18484388	cDNA allene oxide cyclase 4, chloroplast precursor, putative, expressed	AT3G25760.1	8e-45	3	9403972	9405105	AOC1 (ALLENE OXIDE CYCLASE 1); allene-oxide cyclase	Bradi1g15840.1	2e-62	1V	12796975	12798331	Status 12;Valid 1;Alias Bd1.1702;Description Class_5;Note=protein_coding_gene
JA-met32	AOC	Ta.7703.3.S1_x_at	8.41174	9.58425	10.2126	8.18714	10.0137	10.6126	9.77535	Ta.7703.3.S1_x_at	XW	Ta.7703.3	664	4	1	Ta.7703.3	UniRef90_Q711R0	1e-67	Allene oxide cyclase n=1 Tax=Hordeum vulgare RepID=Q711R0_HORVU	LOC_Os03g32314.1	1e-163	3	18487153	18484388	cDNA allene oxide cyclase 4, chloroplast precursor, putative, expressed	AT3G25760.1	7e-49	3	9403972	9405105	AOC1 (ALLENE OXIDE CYCLASE 1); allene-oxide cyclase	Bradi1g15840.1	6e-68	1V	12796975	12798331	Status 12;Valid 1;Alias Bd1.1702;Description Class_5;Note=protein_coding_gene
JA-met33	OPR1	TaAffx.128684.1.S1_at	4.55911	6.7173	6.11946	4.69355	8.59977	7.63801	9.49496	TaAffx.128684.1.S1_at	XW	TaAffx.128684.1	787	10	1	TaAffx.128684.1	UniRef90_A3QQM8	3e-98	12-oxophytodienoic acid reductase 1 n=2 Tax=Panicoideae RepID=A3QQM8_SETIT	LOC_Os06g11290.1	1e-144	6	5918691	5917107	cDNA 12-oxophytodienoate reductase, putative, expressed	AT1G76680.1	6e-78	1	28776982	28778271	OPR1; 12-oxophytodienoate reductase	Bradi1g45880.1	6e-97	1V	44165797	44168489	Status 12;Valid 1;Alias Bd1.4702;Description Class_5;Note=protein_coding_gene
JA-met34	OPR1	TaAffx.128684.1.S1_x_at	4.1522	6.65525	5.99747	4.08624	8.73737	7.82939	9.41009	TaAffx.128684.1.S1_x_at	XW	TaAffx.128684.1	787	10	1	TaAffx.128684.1	UniRef90_A3QQM8	3e-98	12-oxophytodienoic acid reductase 1 n=2 Tax=Panicoideae RepID=A3QQM8_SETIT	LOC_Os06g11290.1	1e-144	6	5918691	5917107	cDNA 12-oxophytodienoate reductase, putative, expressed	AT1G76680.1	6e-78	1	28776982	28778271	OPR1; 12-oxophytodienoate reductase	Bradi1g45880.1	6e-97	1V	44165797	44168489	Status 12;Valid 1;Alias Bd1.4702;Description Class_5;Note=protein_coding_gene
JA-met35	OPR1	Ta.1207.1.S1_at	6.81804	9.40054	9.26195	6.37889	10.9366	11.0758	12.3875	Ta.1207.1.S1_at	XW	Ta.1207.1	1372	6	1	Ta.1207.1	UniRef90_A3QQM8	0	12-oxophytodienoic acid reductase 1 n=2 Tax=Panicoideae RepID=A3QQM8_SETIT	LOC_Os06g11290.1	1e-149	6	5918691	5917107	cDNA 12-oxophytodienoate reductase, putative, expressed	AT1G76680.1	1e-147	1	28776982	28778271	OPR1; 12-oxophytodienoate reductase	Bradi1g45880.1	0	1V	44165797	44168489	Status 12;Valid 1;Alias Bd1.4702;Description Class_5;Note=protein_coding_gene
JA-met36	OPR1	Ta.1207.1.S1_s_at	7.16741	10.3963	10.2924	7.12577	12.0207	12.0478	13.1184	Ta.1207.1.S1_s_at	XW	Ta.1207.1	1372	6	1	Ta.1207.1	UniRef90_A3QQM8	0	12-oxophytodienoic acid reductase 1 n=2 Tax=Panicoideae RepID=A3QQM8_SETIT	LOC_Os06g11290.1	1e-149	6	5918691	5917107	cDNA 12-oxophytodienoate reductase, putative, expressed	AT1G76680.1	1e-147	1	28776982	28778271	OPR1; 12-oxophytodienoate reductase	Bradi1g45880.1	0	1V	44165797	44168489	Status 12;Valid 1;Alias Bd1.4702;Description Class_5;Note=protein_coding_gene
JA-met37	OPR1	Ta.1207.1.S1_x_at	6.87692	9.35944	9.3853	6.56179	10.9044	11.1817	12.3999	Ta.1207.1.S1_x_at	XW	Ta.1207.1	1372	6	1	Ta.1207.1	UniRef90_A3QQM8	0	12-oxophytodienoic acid reductase 1 n=2 Tax=Panicoideae RepID=A3QQM8_SETIT	LOC_Os06g11290.1	1e-149	6	5918691	5917107	cDNA 12-oxophytodienoate reductase, putative, expressed	AT1G76680.1	1e-147	1	28776982	28778271	OPR1; 12-oxophytodienoate reductase	Bradi1g45880.1	0	1V	44165797	44168489	Status 12;Valid 1;Alias Bd1.4702;Description Class_5;Note=protein_coding_gene
JA-met38	ACX	Ta.3420.2.S1_a_at	8.73926	8.57179	8.38799	7.98446	9.22951	8.69203	7.99881	Ta.3420.2.S1_a_at	XW	Ta.3420.2	557	1	2	Ta.3420.1|Ta.3420.2	UniRef90_Q69XR7	0	Os06g0354500 protein n=3 Tax=Oryza sativa RepID=Q69XR7_ORYSJ	LOC_Os06g24704.1	0	6	14511951	14503078	cDNA acyl-coenzyme A oxidase, putative, expressed	AT1G06290.1	1e-164	1	1922423	1926002	ACX3 (ACYL-COA OXIDASE 3); acyl-CoA oxidase	Bradi3g22660.1	0	3V	21840788	21847447	Status 12;Valid 1;Alias Bd3.2345;Description Class_5;Note=protein_coding_gene
JA-met39	ACX	Ta.3420.1.S1_x_at	7.45601	8.10529	8.03348	7.86923	8.54762	8.17511	7.7244	Ta.3420.1.S1_x_at	XW	Ta.3420.1	1913	24	1	Ta.3420.1	UniRef90_Q69XR7	0	Os06g0354500 protein n=3 Tax=Oryza sativa RepID=Q69XR7_ORYSJ	LOC_Os06g24704.1	0	6	14511951	14503078	cDNA acyl-coenzyme A oxidase, putative, expressed	AT1G06290.1	1e-164	1	1922423	1926002	ACX3 (ACYL-COA OXIDASE 3); acyl-CoA oxidase	Bradi3g22660.1	0	3V	21840788	21847447	Status 12;Valid 1;Alias Bd3.2345;Description Class_5;Note=protein_coding_gene
JA-met40	ACX	Ta.3420.3.S1_a_at	8.6971	8.59843	8.73844	8.61975	9.14129	8.90675	8.34139	Ta.3420.3.S1_a_at	XW	Ta.3420.3	547	1	2	Ta.3420.1|Ta.3420.3	UniRef90_Q69XR7	0	Os06g0354500 protein n=3 Tax=Oryza sativa RepID=Q69XR7_ORYSJ	LOC_Os06g24704.1	0	6	14511951	14503078	cDNA acyl-coenzyme A oxidase, putative, expressed	AT1G06290.1	1e-164	1	1922423	1926002	ACX3 (ACYL-COA OXIDASE 3); acyl-CoA oxidase	Bradi3g22660.1	0	3V	21840788	21847447	Status 12;Valid 1;Alias Bd3.2345;Description Class_5;Note=protein_coding_gene
JA-met41	MFP	Ta.2583.1.S1_x_at	10.0441	10.5223	10.9212	9.8966	10.9155	10.9869	10.4355	Ta.2583.1.S1_x_at	XW	Ta.2583.1	2709	54	1	Ta.2583.1	UniRef90_Q0DKM2	0	Os05g0155000 protein n=2 Tax=Oryza sativa Japonica Group RepID=Q0DKM2_ORYSJ	LOC_Os01g24680.1	0	1	13886246	13892267	cDNA 3-hydroxyacyl-CoA dehydrogenase, putative, expressed	AT3G06860.1	0	3	2161926	2166009	MFP2 (MULTIFUNCTIONAL PROTEIN 2); 3-hydroxyacyl-CoA dehydrogenase/ enoyl-CoA hydratase	Bradi2g43020.2	0	2V	43478327	43485166	Status 12;Valid 1;Alias Bd2.4260;Description Class_5;Note=protein_coding_gene
JA-met42	MFP	Ta.9184.1.S1_at	12.8047	12.385	12.5672	12.6364	12.5054	12.0464	11.8259	Ta.9184.1.S1_at	XW	Ta.9184.1	2881	73	1	Ta.9184.1	UniRef90_Q8W1L6	0	3-hydroxyacyl-CoA dehydrogenase n=3 Tax=Oryza sativa RepID=MFP_ORYSJ	LOC_Os02g17390.1	0	2	10001462	10010226	cDNA 3-hydroxyacyl-CoA dehydrogenase, putative, expressed	AT4G29010.1	0	4	14297312	14302016	AIM1 (ABNORMAL INFLORESCENCE MERISTEM); enoyl-CoA hydratase	Bradi3g10180.2	0	3V	8314848	8323423	Status 12;Valid 1;Alias Bd3.1087.1;Note=protein_coding_gene
JA-met43	KAT	Ta.22683.1.S1_at	8.31989	9.23171	8.41796	8.55667	9.17684	9.84919	9.19094	Ta.22683.1.S1_at	XW	Ta.22683.1	1882	50	1	Ta.22683.1	UniRef90_Q94LR9	1e-114	Os10g0457600 protein n=4 Tax=Poaceae RepID=Q94LR9_ORYSJ	LOC_Os10g31950.1	0	10	16704034	16708457	cDNA 3-ketoacyl-CoA thiolase, peroxisomal precursor, putative, expressed	AT2G33150.1	7e-97	2	14047814	14050983	PKT3 (PEROXISOMAL 3-KETOACYL-COA THIOLASE 3); acetyl-CoA C-acyltransferase	Bradi3g27960.1	1e-121	3V	29192701	29196506	Status 12;Valid 1;Alias Bd3.2662;Description Class_5;Note=protein_coding_gene
JA-met44	KAT	Ta.17133.1.S1_at	4.71626	4.81667	4.64955	4.56569	4.90065	4.72998	4.67493	Ta.17133.1.S1_at	XW	Ta.17133.1	526	1	1	Ta.17133.1	UniRef90_D1IV79	4e-34	Whole genome shotgun sequence of line PN40024, scaffold_5.assembly12x (Fragment) n=1 Tax=Vitis vinifera RepID=D1IV79_VITVI	LOC_Os01g37490.1	0	1	20950896	20949356	cDNA dynein light chain type 1 domain containing protein, expressed	AT5G48880.3	2e-31	5	19814576	19817021	PKT2 (PEROXISOMAL 3-KETO-ACYL-COA THIOLASE 2); acetyl-CoA C-acyltransferase/ catalytic	Bradi3g27960.3	1e-33	3V	29192701	29196506	Status 12;Valid 1;Alias Bd3.2662.1;Note=protein_coding_gene
JA-met45	KAT	Ta.28367.1.S1_at	11.9162	12.4758	12.6689	11.7667	12.7949	12.7638	12.4913	Ta.28367.1.S1_at	XW	Ta.28367.1	1746	105	1	Ta.28367.1	UniRef90_B0M1A9	1e-177	Peroxisomal 3-ketoacyl-CoA thiolase n=1 Tax=Glycine max RepID=B0M1A9_SOYBN	LOC_Os02g57260.1	0	2	35079332	35075010	cDNA 3-ketoacyl-CoA thiolase, peroxisomal precursor, putative, expressed	AT2G33150.1	1e-153	2	14047814	14050983	PKT3 (PEROXISOMAL 3-KETOACYL-COA THIOLASE 3); acetyl-CoA C-acyltransferase	Bradi3g55420.1	1e-178	3V	55665627	55669253	Status 12;Valid 1;Alias Bd3.5623;Description Class_5;Note=protein_coding_gene
JA-met46	acyl-CoA thioesterase	Ta.24575.1.S1_at	4.98371	4.48169	4.25799	4.69228	4.37213	4.47558	4.2577	Ta.24575.1.S1_at	XW	Ta.24575.1	1306	9	1	Ta.24575.1	UniRef90_Q69MT1	1e-116	Os09g0517700 protein n=2 Tax=Oryza sativa RepID=Q69MT1_ORYSJ	LOC_Os09g34190.1	1e-160	9	20185826	20182786	cDNA acyl-coenzyme A thioesterase 10, mitochondrial precursor, putative, expressed	AT5G48370.2	4e-85	5	19598666	19600512	thioesterase family protein	Bradi4g35340.1	1e-119	4V	40786171	40792126	Status 12;Valid 1;Alias Bd4.3609;Description Class_3;Note=protein_coding_gene
JA-met47	acyl-CoA thioesterase	Ta.24575.1.S1_s_at	5.41068	5.99342	4.83627	5.28647	5.64251	5.56902	4.96128	Ta.24575.1.S1_s_at	XW	Ta.24575.1	1306	9	2	Ta.22844.1|Ta.24575.1	UniRef90_Q69MT1	1e-116	Os09g0517700 protein n=2 Tax=Oryza sativa RepID=Q69MT1_ORYSJ	LOC_Os09g34190.1	1e-160	9	20185826	20182786	cDNA acyl-coenzyme A thioesterase 10, mitochondrial precursor, putative, expressed	AT5G48370.2	4e-85	5	19598666	19600512	thioesterase family protein	Bradi4g35340.1	1e-119	4V	40786171	40792126	Status 12;Valid 1;Alias Bd4.3609;Description Class_3;Note=protein_coding_gene
JA-met48	acyl-CoA thioesterase	Ta.6570.1.A1_a_at	8.37172	8.57035	8.30707	8.12309	8.94571	9.0257	8.05629	Ta.6570.1.A1_a_at	XW	Ta.6570.1	587	3	2	Ta.6570.1|Ta.6570.2	UniRef90_Q7XPS0	0	OSJNBa0065O17.11 protein n=4 Tax=Oryza sativa RepID=Q7XPS0_ORYSJ	LOC_Os04g47120.1	0	4	27798973	27805426	cDNA acyl-CoA thioesterase 2, putative, expressed	AT1G01710.1	1e-146	1	262950	266029	acyl-CoA thioesterase family protein	Bradi5g18080.3	0	5V	21156204	21163355	Status 12;Valid 1;Alias Bd5.1654;Description Class_5;Note=protein_coding_gene
JA-met49	acyl-CoA thioesterase	TaAffx.22944.1.S1_at	6.06335	6.19426	6.01049	5.73982	6.14007	5.85907	5.95009	TaAffx.22944.1.S1_at	XW	TaAffx.22944.1	409	1	1	TaAffx.22944.1	UniRef90_Q7XPS0	7e-42	OSJNBa0065O17.11 protein n=4 Tax=Oryza sativa RepID=Q7XPS0_ORYSJ	LOC_Os04g47120.1	1e-43	4	27798973	27805426	cDNA acyl-CoA thioesterase 2, putative, expressed	AT1G01710.1	1e-32	1	262950	266029	acyl-CoA thioesterase family protein	Bradi5g18080.3	9e-46	5V	21156204	21163355	Status 12;Valid 1;Alias Bd5.1654;Description Class_5;Note=protein_coding_gene
JA-met50	JAR	TaAffx.28494.1.S1_s_at	7.99805	7.94415	7.33333	8.03838	7.40515	7.08897	6.8633	TaAffx.28494.1.S1_s_at	XW	TaAffx.28494.1	1757	10	2	TaAffx.28494.1|TaAffx.28494.2	UniRef90_Q6I581	0	Probable indole-3-acetic acid-amido synthetase GH3.5 n=3 Tax=Oryza sativa RepID=GH35_ORYSJ	LOC_Os05g50890.2	0	5	29137553	29143072	cDNA OsGH3.5 - Probable indole-3-acetic acid-amido synthetase, expressed	AT2G46370.3	1e-166	2	19034579	19036369	JAR1 (JASMONATE RESISTANT 1); ATP binding / adenylyltransferase/ catalytic/ jasmonate-amino synthetase	Bradi2g14830.1	0	2V	13287913	13293108	Status 12;Valid 1;Alias Bd2.1577;Description Class_5;Note=protein_coding_gene
JA-met51	CYP94C1	TaAffx.105598.1.S1_at	6.13007	7.47539	7.3501	6.15906	7.36114	7.29874	7.27677	TaAffx.105598.1.S1_at	XW	TaAffx.105598.1	557	1	1	TaAffx.105598.1	UniRef90_Q94DD8	5e-58	Os01g0858350 protein n=2 Tax=Oryza sativa RepID=Q94DD8_ORYSJ	LOC_Os01g63930.2	1e-59	1	37098140	37094360	cDNA cytochrome P450, putative, expressed	AT2G27690.1	1e-35	2	11809373	11810860	CYP94C1; fatty acid (omega-1)-hydroxylase/ oxygen binding	Bradi2g23840.1	1e-59	2V	21588585	21591486	Status 12;Valid 1;Alias Bd2.2533;Description Class_5;Note=protein_coding_gene
Abbreviations	D-0 = dry dormant
	D-12 = 12 h imbibed dormant
	D-24 = 24 h imbibed dormant
	AR-0 = dry after-ripened
	AR-12 = 12 h imbibed after-ripened
	AR-24 = 24 h imbibed affter-ripened

## Sheet: JA signalling
Table S1. Log transformed signal intensity of jasmonate signaling related probesets in dormant and after-ripened seeds in both dry and imbibed states
			Log2 signal intensity
	Gene	Probeset	D-0	D-12	D-24	AR-0	AR-12	AR-24	AR-24+ABA	Probe Set Name Found	Exemplar Assembly	Exemplar Unigene#	Pre-PolyA Trim Length	Members	Num. Unigenes	Unigenes Represented	UniProt Accn	UniProt E-Score	UniProt Desc	Rice 6 Accn	Rice 6 E-Score	Rice 6 Chr	Rice 6 5'	Rice 6 3'	Rice 6 Desc	Arab. Accn	Arab. E-Score	Arab. Chr	Arab. 5'	Arab. 3'	Arab. Desc	Brachypodium Accn	Brachypodium E-Score	Brachypodium Chr	Brachypodium 5'	Brachypodium 3'	Brachypodium Desc
JA-sig01	COI1	Ta.8452.1.S1_at	10.0597	10.6412	10.5811	10.012	10.8571	10.7479	10.701	Ta.8452.1.S1_at	XW	Ta.8452.1	1380	27	1	Ta.8452.1	UniRef90_Q84QA7	1e-109	Os03g0265500 protein n=2 Tax=Oryza sativa RepID=Q84QA7_ORYSJ	LOC_Os03g15880.5	1e-104	3	8760436	8765947	cDNA coronatine-insensitive protein, putative, expressed	AT2G39940.1	1e-79	2	16672848	16675486	COI1 (CORONATINE INSENSITIVE 1); protein binding / ubiquitin-protein ligase	Bradi1g67160.2	1e-123	1V	65857407	65863900	Status 12;Valid 1;Alias Bd1.7030;Description Class_5;Note=protein_coding_gene
JA-sig02	COI1	Ta.6322.1.S1_x_at	10.8369	10.8118	11.0438	10.6569	10.6875	10.3098	10.0793	Ta.6322.1.S1_x_at	XW	Ta.6322.1	919	9	1	Ta.6322.1	UniRef90_Q0JHN3	1e-105	Os01g0853400 protein n=3 Tax=Oryza sativa RepID=Q0JHN3_ORYSJ	LOC_Os01g63420.3	2e-79	1	36745764	36749933	cDNA OsFBL4 - F-box domain and LRR containing protein, expressed	AT2G39940.1	1e-69	2	16672848	16675486	COI1 (CORONATINE INSENSITIVE 1); protein binding / ubiquitin-protein ligase	Bradi2g55210.1	1e-104	2V	53887436	53891240	Status 12;Valid 1;Alias Bd2.5542;Description Class_5;Note=protein_coding_gene
JA-sig03	COI1	Ta.2138.1.S1_a_at	10.271	10.8473	11.33	10.1367	11.1589	11.4184	11.1019	Ta.2138.1.S1_a_at	XW	Ta.2138.1	1657	35	2	Ta.2138.1|Ta.2138.2	UniRef90_Q60EH4	0	Os05g0449500 protein n=2 Tax=Oryza sativa RepID=Q60EH4_ORYSJ	LOC_Os05g37690.1	0	5	21998165	22001307	cDNA OsFBL23 - F-box domain and LRR containing protein, expressed	AT2G39940.1	1e-134	2	16672848	16675486	COI1 (CORONATINE INSENSITIVE 1); protein binding / ubiquitin-protein ligase	Bradi2g23730.2	0	2V	21425917	21429363	Status 12;Valid 1;Alias Bd2.2520;Description Class_5;Note=protein_coding_gene
JA-sig04	COI1	Ta.6322.2.S1_a_at	11.362	11.1645	11.6984	11.1908	11.1544	10.9904	10.8389	Ta.6322.2.S1_a_at	XW	Ta.6322.2	2228	26	2	Ta.6322.1|Ta.6322.2	UniRef90_Q0JHN3	0	Os01g0853400 protein n=3 Tax=Oryza sativa RepID=Q0JHN3_ORYSJ	LOC_Os01g63420.2	0	1	36745764	36749933	cDNA OsFBL4 - F-box domain and LRR containing protein, expressed	AT2G39940.1	1e-170	2	16672848	16675486	COI1 (CORONATINE INSENSITIVE 1); protein binding / ubiquitin-protein ligase	Bradi2g55210.1	0	2V	53887436	53891240	Status 12;Valid 1;Alias Bd2.5542;Description Class_5;Note=protein_coding_gene
JA-sig05	COI1	Ta.6322.2.S1_x_at	10.8021	11.0281	11.3901	10.8331	11.0385	10.7061	10.6209	Ta.6322.2.S1_x_at	XW	Ta.6322.2	2228	26	1	Ta.6322.2	UniRef90_Q0JHN3	0	Os01g0853400 protein n=3 Tax=Oryza sativa RepID=Q0JHN3_ORYSJ	LOC_Os01g63420.2	0	1	36745764	36749933	cDNA OsFBL4 - F-box domain and LRR containing protein, expressed	AT2G39940.1	1e-170	2	16672848	16675486	COI1 (CORONATINE INSENSITIVE 1); protein binding / ubiquitin-protein ligase	Bradi2g55210.1	0	2V	53887436	53891240	Status 12;Valid 1;Alias Bd2.5542;Description Class_5;Note=protein_coding_gene
JA-sig06	COI1	TaAffx.129322.1.S1_at	4.7377	4.69973	4.85272	4.73789	4.7578	4.74498	4.51234	TaAffx.129322.1.S1_at	XW	TaAffx.129322.1	1197	11	1	TaAffx.129322.1	UniRef90_Q60EH4	1e-105	Os05g0449500 protein n=2 Tax=Oryza sativa RepID=Q60EH4_ORYSJ	LOC_Os05g37690.1	0	5	21998165	22001307	cDNA OsFBL23 - F-box domain and LRR containing protein, expressed	AT2G39940.1	3e-52	2	16672848	16675486	COI1 (CORONATINE INSENSITIVE 1); protein binding / ubiquitin-protein ligase	Bradi2g23730.2	1e-113	2V	21425917	21429363	Status 12;Valid 1;Alias Bd2.2520;Description Class_5;Note=protein_coding_gene
JA-sig07	COI1	TaAffx.129322.1.S1_x_at	4.56538	5.18307	4.545	4.36412	5.14274	4.78295	4.33075	TaAffx.129322.1.S1_x_at	XW	TaAffx.129322.1	1197	11	1	TaAffx.129322.1	UniRef90_Q60EH4	1e-105	Os05g0449500 protein n=2 Tax=Oryza sativa RepID=Q60EH4_ORYSJ	LOC_Os05g37690.1	0	5	21998165	22001307	cDNA OsFBL23 - F-box domain and LRR containing protein, expressed	AT2G39940.1	3e-52	2	16672848	16675486	COI1 (CORONATINE INSENSITIVE 1); protein binding / ubiquitin-protein ligase	Bradi2g23730.2	1e-113	2V	21425917	21429363	Status 12;Valid 1;Alias Bd2.2520;Description Class_5;Note=protein_coding_gene
JA-sig08	MPK	Ta.236.1.S1_at	6.57568	8.28336	8.28574	6.49281	8.50603	8.38877	8.33012	Ta.236.1.S1_at	XW	Ta.236.1	1612	47	1	Ta.236.1	UniRef90_Q10N20	0	Mitogen-activated protein kinase 5 n=10 Tax=Poaceae RepID=MPK5_ORYSJ	LOC_Os03g17700.1	0	3	9849409	9846636	cDNA CGMC_MAPKCGMC_2_ERK.2 - CGMC includes CDA, MAPK, GSK3, and CLKC kinases, expressed	AT3G45640.1	1e-154	3	16756918	16758476	ATMPK3 (ARABIDOPSIS THALIANA MITOGEN-ACTIVATED PROTEIN KINASE 3); MAP kinase/ kinase/ protein binding / protein kinase	Bradi1g65810.1	0	1V	64739861	64742370	Status 12;Valid 1;Alias Bd1.6885;Description Class_5;Note=protein_coding_gene
JA-sig09	MPK	Ta.4456.1.S1_at	5.09119	6.82006	4.82136	5.01713	7.19308	5.51152	4.91791	Ta.4456.1.S1_at	XW	Ta.4456.1	1203	16	1	Ta.4456.1	UniRef90_C0PG26	1e-156	Putative uncharacterized protein n=1 Tax=Zea mays RepID=C0PG26_MAIZE	LOC_Os01g47530.4	0	1	27170243	27177387	cDNA CGMC_MAPKCMGC_2.6 - CGMC includes CDA, MAPK, GSK3, and CLKC kinases, expressed	AT2G42880.1	1e-146	2	17840572	17843947	ATMPK20; MAP kinase	Bradi2g45870.1	1e-159	2V	46302880	46308387	Status 12;Valid 1;Alias Bd2.4547;Description Class_5;Note=protein_coding_gene
JA-sig10	MPK	Ta.7205.1.S1_at	9.59776	9.94073	10.4207	9.59522	9.14198	9.17805	9.05753	Ta.7205.1.S1_at	XW	Ta.7205.1	1722	28	1	Ta.7205.1	UniRef90_Q0E6U4	0	Mitogen-activated protein kinase homolog 1 n=3 Tax=BEP clade RepID=Q0E6U4_FESAR	LOC_Os06g48590.2	0	6	29397209	29401633	cDNA CGMC_MAPKCMGC_2_SLT2y_ERK.2 - CGMC includes CDA, MAPK, GSK3, and CLKC kinases, expressed	AT1G10210.2	0	1	3349579	3350776	ATMPK1 (MITOGEN-ACTIVATED PROTEIN KINASE 1); MAP kinase/ kinase	Bradi1g34030.1	0	1V	29632402	29634667	Status 12;Valid 1;Alias Bd1.3651;Description Class_5;Note=protein_coding_gene
JA-sig11	MPK	Ta.25413.1.A1_s_at	5.19369	7.32488	6.27833	5.8294	8.29003	8.19033	7.71608	Ta.25413.1.A1_s_at	XW	Ta.25413.1	2122	24	1	Ta.25413.1	UniRef90_C5YWG6	0	Putative uncharacterized protein Sb09g029720 n=3 Tax=Andropogoneae RepID=C5YWG6_SORBI	LOC_Os01g43910.1	0	1	25157335	25151058	cDNA CGMC_MAPKCMGC_2.4 - CGMC includes CDA, MAPK, GSK3, and CLKC kinases, expressed	AT2G42880.1	1e-165	2	17840572	17843947	ATMPK20; MAP kinase	Bradi2g44350.1	0	2V	44852084	44858179	Status 12;Valid 1;Alias Bd2.4405;Description Class_5;Note=protein_coding_gene
JA-sig12	MPK	TaAffx.3077.1.S1_at	6.6467	6.81464	6.66061	6.56892	7.18427	6.93466	7.17809	TaAffx.3077.1.S1_at	XW	TaAffx.3077.1	1308	7	1	TaAffx.3077.1	UniRef90_Q67C40	1e-115	Mitogen-activated protein kinase 7 n=5 Tax=Oryza sativa RepID=MPK7_ORYSJ	LOC_Os05g49140.3	1e-106	5	28131380	28126117	cDNA CGMC_MAPKCMGC_2.8 - CGMC includes CDA, MAPK, GSK3, and CLKC kinases, expressed	AT2G42880.1	9e-81	2	17840572	17843947	ATMPK20; MAP kinase	Bradi2g16340.1	1e-127	2V	14412074	14417497	Status 12;Valid 1;Alias Bd2.1730;Description Class_3;Note=protein_coding_gene
JA-sig13	MPK	TaAffx.54339.1.S1_at	3.21915	3.54983	3.21374	3.11783	3.57646	3.14156	3.05171	TaAffx.54339.1.S1_at	XW	TaAffx.54339.1	557	1	1	TaAffx.54339.1	UniRef90_Q5J4W4	1e-50	Mitogen-activated protein kinase 2 n=5 Tax=Poaceae RepID=MPK2_ORYSJ	LOC_Os08g06060.1	3e-52	8	3306523	3309593	cDNA CGMC_MAPKCMGC_2_ERK.13 - CGMC includes CDA, MAPK, GSK3, and CLKC kinases, expressed	AT4G01370.1	2e-49	4	567219	568889	ATMPK4 (ARABIDOPSIS THALIANA MAP KINASE 4); MAP kinase/ kinase	Bradi3g16560.1	9e-53	3V	14742468	14745425	Status 12;Valid 1;Alias Bd3.1712;Description Class_5;Note=protein_coding_gene
JA-sig14	MPK	Ta.13373.2.S1_a_at	7.84732	8.60397	8.02525	7.56346	8.43573	7.45593	7.35561	Ta.13373.2.S1_a_at	XW	Ta.13373.2	548	1	2	Ta.13373.1|Ta.13373.2	UniRef90_Q5ZCI1	0	Mitogen-activated protein kinase 10 n=4 Tax=Oryza sativa RepID=MPK10_ORYSJ	LOC_Os01g43910.1	0	1	25157335	25151058	cDNA CGMC_MAPKCMGC_2.4 - CGMC includes CDA, MAPK, GSK3, and CLKC kinases, expressed	AT2G42880.1	1e-102	2	17840572	17843947	ATMPK20; MAP kinase	Bradi2g44350.1	0	2V	44852084	44858179	Status 12;Valid 1;Alias Bd2.4405;Description Class_5;Note=protein_coding_gene
JA-sig15	MPK	Ta.14147.1.S1_at	5.91015	5.96274	5.63142	5.70003	5.99834	5.78286	5.64	Ta.14147.1.S1_at	XW	Ta.14147.1	1749	29	1	Ta.14147.1	UniRef90_Q6Z437	1e-176	Mitogen-activated protein kinase 3 n=14 Tax=Poaceae RepID=MPK3_ORYSJ	LOC_Os02g05480.2	0	2	2646358	2642975	cDNA CGMC_MAPKCMGC_2_SLT2y_ERK.1 - CGMC includes CDA, MAPK, GSK3, and CLKC kinases, expressed	AT1G10210.2	1e-158	1	3349579	3350776	ATMPK1 (MITOGEN-ACTIVATED PROTEIN KINASE 1); MAP kinase/ kinase	Bradi3g03780.2	0	3V	2521819	2525364	Status 12;Valid 1;Alias Bd3.379;Description Class_5;Note=protein_coding_gene
JA-sig16	MPK	TaAffx.81195.1.S1_x_at	7.8317	7.81271	7.5278	7.5342	7.55872	7.48785	7.31685	TaAffx.81195.1.S1_x_at	XW	TaAffx.81195.1	497	1	1	TaAffx.81195.1	UniRef90_Q6Z437	1e-53	Mitogen-activated protein kinase 3 n=14 Tax=Poaceae RepID=MPK3_ORYSJ	LOC_Os02g05480.2	3e-55	2	2646358	2642975	cDNA CGMC_MAPKCMGC_2_SLT2y_ERK.1 - CGMC includes CDA, MAPK, GSK3, and CLKC kinases, expressed	AT1G10210.2	5e-48	1	3349579	3350776	ATMPK1 (MITOGEN-ACTIVATED PROTEIN KINASE 1); MAP kinase/ kinase	Bradi3g03780.2	2e-55	3V	2521819	2525364	Status 12;Valid 1;Alias Bd3.379;Description Class_5;Note=protein_coding_gene
JA-sig17	MPK	TaAffx.81195.1.S1_at	7.94356	7.54858	7.60808	7.40951	7.31493	7.57965	7.3296	TaAffx.81195.1.S1_at	XW	TaAffx.81195.1	497	1	1	TaAffx.81195.1	UniRef90_Q6Z437	1e-53	Mitogen-activated protein kinase 3 n=14 Tax=Poaceae RepID=MPK3_ORYSJ	LOC_Os02g05480.2	3e-55	2	2646358	2642975	cDNA CGMC_MAPKCMGC_2_SLT2y_ERK.1 - CGMC includes CDA, MAPK, GSK3, and CLKC kinases, expressed	AT1G10210.2	5e-48	1	3349579	3350776	ATMPK1 (MITOGEN-ACTIVATED PROTEIN KINASE 1); MAP kinase/ kinase	Bradi3g03780.2	2e-55	3V	2521819	2525364	Status 12;Valid 1;Alias Bd3.379;Description Class_5;Note=protein_coding_gene
JA-sig18	MPK	Ta.9642.2.S1_a_at	9.12527	9.49346	9.34166	9.17475	9.63535	9.53761	9.2673	Ta.9642.2.S1_a_at	XW	Ta.9642.2	499	2	2	Ta.9642.1|Ta.9642.2	UniRef90_Q336X9	0	Mitogen-activated protein kinase 6 n=9 Tax=Poaceae RepID=MPK6_ORYSJ	LOC_Os10g38950.1	0	10	20684568	20688500	cDNA CGMC_MAPKCMGC_2_ERK.14 - CGMC includes CDA, MAPK, GSK3, and CLKC kinases, expressed	AT4G01370.1	1e-164	4	567219	568889	ATMPK4 (ARABIDOPSIS THALIANA MAP KINASE 4); MAP kinase/ kinase	Bradi3g32000.1	0	3V	34209148	34213422	Status 12;Valid 1;Alias Bd3.3075;Description Class_5;Note=protein_coding_gene
JA-sig19	MPK	Ta.23916.1.S1_at	7.67184	8.09419	7.43752	7.33125	8.26911	7.83532	7.24807	Ta.23916.1.S1_at	XW	Ta.23916.1	2054	15	1	Ta.23916.1	UniRef90_Q84XZ3	0	Mitogen-activated protein kinase n=1 Tax=Triticum aestivum RepID=Q84XZ3_WHEAT	LOC_Os06g06090.2	0	6	2812005	2805544	cDNA CGMC_MAPKCMGC_2_ERK.12 - CGMC includes CDA, MAPK, GSK3, and CLKC kinases, expressed	AT2G43790.1	1e-179	2	18138477	18140693	ATMPK6 (ARABIDOPSIS THALIANA MAP KINASE 6); MAP kinase/ kinase	Bradi1g49100.1	1e-178	1V	47836748	47843578	Status 12;Valid 1;Alias Bd1.5068;Description Class_5;Note=protein_coding_gene
JA-sig20	MPK	Ta.23916.1.S2_s_at	10.966	11.4882	10.9615	11.0768	11.723	11.2594	11.0507	Ta.23916.1.S2_s_at	XW	Ta.23916.1	2054	15	1	Ta.23916.1	UniRef90_Q84XZ3	0	Mitogen-activated protein kinase n=1 Tax=Triticum aestivum RepID=Q84XZ3_WHEAT	LOC_Os06g06090.2	0	6	2812005	2805544	cDNA CGMC_MAPKCMGC_2_ERK.12 - CGMC includes CDA, MAPK, GSK3, and CLKC kinases, expressed	AT2G43790.1	1e-179	2	18138477	18140693	ATMPK6 (ARABIDOPSIS THALIANA MAP KINASE 6); MAP kinase/ kinase	Bradi1g49100.1	1e-178	1V	47836748	47843578	Status 12;Valid 1;Alias Bd1.5068;Description Class_5;Note=protein_coding_gene
JA-sig21	MPK	TaAffx.17042.1.S1_s_at	8.23167	8.9173	8.19381	7.56532	9.01149	8.37224	7.9123	TaAffx.17042.1.S1_s_at	XW	TaAffx.17042.1	699	13	2	Ta.9642.1|TaAffx.17042.1	UniRef90_Q336X9	0	Mitogen-activated protein kinase 6 n=9 Tax=Poaceae RepID=MPK6_ORYSJ	LOC_Os10g38950.1	0	10	20684568	20688500	cDNA CGMC_MAPKCMGC_2_ERK.14 - CGMC includes CDA, MAPK, GSK3, and CLKC kinases, expressed	AT4G01370.1	1e-164	4	567219	568889	ATMPK4 (ARABIDOPSIS THALIANA MAP KINASE 4); MAP kinase/ kinase	Bradi3g32000.1	0	3V	34209148	34213422	Status 12;Valid 1;Alias Bd3.3075;Description Class_5;Note=protein_coding_gene
JA-sig22	MPK	TaAffx.58329.1.S1_at	3.8263	3.84181	3.72754	3.69608	3.89585	3.87752	3.72457	TaAffx.58329.1.S1_at	XW	TaAffx.58329.1	501	1	1	TaAffx.58329.1	UniRef90_B9FRK1	6e-52	Putative uncharacterized protein n=1 Tax=Oryza sativa Japonica Group RepID=B9FRK1_ORYSJ	LOC_Os06g06090.1	2e-53	6	2812005	2805544	cDNA CGMC_MAPKCMGC_2_ERK.12 - CGMC includes CDA, MAPK, GSK3, and CLKC kinases, expressed	AT2G43790.1	7e-47	2	18138477	18140693	ATMPK6 (ARABIDOPSIS THALIANA MAP KINASE 6); MAP kinase/ kinase	Bradi1g49100.1	3e-52	1V	47836748	47843578	Status 12;Valid 1;Alias Bd1.5068;Description Class_5;Note=protein_coding_gene
JA-sig23	MYC2	TaAffx.105714.1.S1_at	5.2921	6.25105	5.29066	4.90395	6.49519	5.09589	4.69552	TaAffx.105714.1.S1_at	XW	TaAffx.105714.1	966	3	1	TaAffx.105714.1	UniRef90_Q9ZPN6	4e-83	Transcription factor MYC7E (Fragment) n=2 Tax=Andropogoneae RepID=Q9ZPN6_MAIZE	LOC_Os10g42430.1	3e-63	10	22785596	22788359	cDNA transcription factor MYC7E, putative, expressed	AT1G32640.1	3e-16	1	11799042	11800913	MYC2; DNA binding / transcription activator/ transcription factor	Bradi3g34200.1	1e-107	3V	36637253	36639872	Status 12;Valid 1;Alias Bd3.3327;Description Class_5;Note=protein_coding_gene
JA-sig24	MYC2	Ta.3912.1.S1_at	7.44353	8.11104	7.86735	7.12773	8.00723	7.56965	7.26965	Ta.3912.1.S1_at	XW	Ta.3912.1	1693	8	1	Ta.3912.1	UniRef90_Q0JP90	0	Os01g0235700 protein n=3 Tax=Oryza sativa RepID=Q0JP90_ORYSJ	LOC_Os01g13460.1	1e-178	1	7497391	7494057	cDNA helix-loop-helix DNA-binding domain containing protein, expressed	AT1G01260.2	1e-62	1	109595	111367	basic helix-loop-helix (bHLH) family protein	Bradi2g08080.1	1e-173	2V	6458675	6462134	Status 12;Valid 1;Alias Bd2.859;Description Class_5;Note=protein_coding_gene
Abbreviations	D-0 = dry dormant
	D-12 = 12 h imbibed dormant
	D-24 = 24 h imbibed dormant
	AR-0 = dry after-ripened
	AR-12 = 12 h imbibed after-ripened
	AR-24 = 24 h imbibed affter-ripened

## Sheet: IAA metabolism
Table S1. Log transformed signal intensity of IAA metabolism related probesets in dormant and after-ripened seeds in both dry and imbibed states
			Log2 signal intensity
	Gene	Probeset	D-0	D-12	D-24	AR-0	AR-12	AR-24	AR-24+ABA	Probe Set Name Found	Exemplar Assembly	Exemplar Unigene#	Pre-PolyA Trim Length	Members	Num. Unigenes	Unigenes Represented	UniProt Accn	UniProt E-Score	UniProt Desc	Rice 6 Accn	Rice 6 E-Score	Rice 6 Chr	Rice 6 5'	Rice 6 3'	Rice 6 Desc	Arab. Accn	Arab. E-Score	Arab. Chr	Arab. 5'	Arab. 3'	Arab. Desc	Brachypodium Accn	Brachypodium E-Score	Brachypodium Chr	Brachypodium 5'	Brachypodium 3'	Brachypodium Desc
IAA-met01	TDC	Ta.27266.1.S1_at	5.12472	5.63551	6.22205	5.60483	5.60245	6.32319	6.0572	Ta.27266.1.S1_at	XW	Ta.27266.1	1715	5	1	Ta.27266.1	UniRef90_Q7XHL3	1e-165	Tyrosine decarboxylase 1 n=3 Tax=Oryza sativa Japonica Group RepID=TYDC1_ORYSJ	LOC_Os07g25590.1	0	7	14666999	14675714	cDNA decarboxylase, putative, expressed	AT2G20340.1	5e-77	2	8779804	8782490	tyrosine decarboxylase, putative	Bradi1g28960.1	1e-151	1V	24326979	24337318	Status 12;Valid 1;Alias Bd1.3071;Description Class_5;Note=protein_coding_gene
IAA-met02	TDC	Ta.27284.1.S1_at	3.57981	3.53665	3.45382	3.59814	3.42427	3.47517	3.49916	Ta.27284.1.S1_at	XW	Ta.27284.1	1978	5	1	Ta.27284.1	UniRef90_Q75PZ8	0	Tryptophan decarboxylase n=2 Tax=Hordeum vulgare RepID=Q75PZ8_HORVU	LOC_Os08g04540.1	1e-127	8	2255010	2256923	cDNA decarboxylase, putative, expressed	AT2G20340.1	1e-100	2	8779804	8782490	tyrosine decarboxylase, putative	Bradi3g14740.1	0	3V	13057532	13059384	Status 12;Valid 1;Alias Bd3.1509;Description Class_5;Note=protein_coding_gene
IAA-met03	TDC	TaAffx.4177.1.S1_at	4.78451	4.99582	4.76059	4.86059	5.01693	4.57185	4.72834	TaAffx.4177.1.S1_at	XW	TaAffx.4177.1	630	1	1	TaAffx.4177.1	UniRef90_Q75PZ8	8e-80	Tryptophan decarboxylase n=2 Tax=Hordeum vulgare RepID=Q75PZ8_HORVU	LOC_Os08g04540.1	5e-74	8	2255010	2256923	cDNA decarboxylase, putative, expressed	AT2G20340.1	4e-38	2	8779804	8782490	tyrosine decarboxylase, putative	Bradi3g14750.1	4e-83	3V	13061292	13063172	Status 12;Valid 1;Alias Bd3.1510;Description Class_5;Note=protein_coding_gene
IAA-met04	TDC	TaAffx.64767.1.S1_at	6.61499	6.58234	5.9451	6.66251	6.39355	6.12166	6.07196	TaAffx.64767.1.S1_at	XW	TaAffx.64767.1	553	1	1	TaAffx.64767.1	UniRef90_Q6BD07	2e-92	Tryptophan decarboxylase n=3 Tax=Oryza sativa RepID=Q6BD07_ORYSJ	LOC_Os01g56380.1	1e-94	1	32501913	32499969	cDNA decarboxylase, putative, expressed	AT2G20340.1	4e-53	2	8779804	8782490	tyrosine decarboxylase, putative	Bradi2g51170.1	1e-91	2V	50807524	50809642	Status 12;Valid 1;Alias Bd2.5112;Description Class_5;Note=protein_coding_gene
IAA-met05	AAO	Ta.26775.1.A1_at	4.90243	5.08529	4.81514	4.97533	4.88731	4.66938	4.76548	Ta.26775.1.A1_at	XW	Ta.26775.1	707	1	1	Ta.26775.1	UniRef90_O23888	1e-65	Aldehyde oxidase-2 n=3 Tax=Andropogoneae RepID=O23888_MAIZE	LOC_Os03g57690.1	6e-55	3	32879136	32872436	cDNA aldehyde oxidase, putative	AT5G20960.2	2e-39	5	7116783	7122338	AAO1 (ARABIDOPSIS ALDEHYDE OXIDASE 1); aldehyde oxidase/ indole-3-acetaldehyde oxidase	Bradi1g06200.1	2e-53	1V	4147825	4154917	Status 12;Valid 1;Alias Bd1.659;Description Class_5;Note=protein_coding_gene
IAA-met06	AAO	Ta.6172.2.S1_at	4.7429	4.63084	4.7287	4.54466	4.17535	4.3828	4.39453	Ta.6172.2.S1_at	XW	Ta.6172.2	1666	12	1	Ta.6172.2	UniRef90_Q8LHR9	1e-148	Putative aldehyde oxidase n=3 Tax=Oryza sativa RepID=Q8LHR9_ORYSJ	LOC_Os07g07050.2	1e-125	7	3475922	3470790	cDNA aldehyde oxidase, putative, expressed	AT2G27150.2	1e-108	2	11601952	11607014	AAO3 (Abscisic ALDEHYDE OXIDASE 3); abscisic aldehyde oxidase/ aldehyde oxidase/ indole-3-acetaldehyde oxidase	Bradi1g56670.4	1e-160	1V	55277610	55291005	Status 12;Valid 1;Alias Bd1.5887.1;Note=protein_coding_gene
IAA-met07	AAO	Ta.6172.3.A1_a_at	8.80004	8.69809	8.9451	8.96049	8.63625	8.26614	8.13462	Ta.6172.3.A1_a_at	XW	Ta.6172.3	557	1	2	Ta.6172.2|Ta.6172.3	UniRef90_Q8LHR9	1e-148	Putative aldehyde oxidase n=3 Tax=Oryza sativa RepID=Q8LHR9_ORYSJ	LOC_Os07g07050.2	1e-125	7	3475922	3470790	cDNA aldehyde oxidase, putative, expressed	AT2G27150.2	1e-108	2	11601952	11607014	AAO3 (Abscisic ALDEHYDE OXIDASE 3); abscisic aldehyde oxidase/ aldehyde oxidase/ indole-3-acetaldehyde oxidase	Bradi1g56670.4	1e-160	1V	55277610	55291005	Status 12;Valid 1;Alias Bd1.5887.1;Note=protein_coding_gene
IAA-met08	AAO	Ta.8837.1.S1_at	3.64041	4.21651	4.21974	3.82211	4.05506	4.0345	4.00303	Ta.8837.1.S1_at	XW	Ta.8837.1	638	2	1	Ta.8837.1	UniRef90_O23888	2e-49	Aldehyde oxidase-2 n=3 Tax=Andropogoneae RepID=O23888_MAIZE	LOC_Os03g57690.1	3e-62	3	32879136	32872436	cDNA aldehyde oxidase, putative	AT5G20960.2	4e-37	5	7116783	7122338	AAO1 (ARABIDOPSIS ALDEHYDE OXIDASE 1); aldehyde oxidase/ indole-3-acetaldehyde oxidase	Bradi1g06200.1	8e-56	1V	4147825	4154917	Status 12;Valid 1;Alias Bd1.659;Description Class_5;Note=protein_coding_gene
IAA-met09	AAO	TaAffx.92079.1.S1_at	5.98822	6.33545	6.10314	5.9959	6.40592	5.73462	5.87603	TaAffx.92079.1.S1_at	XW	TaAffx.92079.1	557	1	1	TaAffx.92079.1	UniRef90_B8AL92	4e-71	Putative uncharacterized protein n=1 Tax=Oryza sativa Indica Group RepID=B8AL92_ORYSI	LOC_Os03g57690.1	9e-73	3	32879136	32872436	cDNA aldehyde oxidase, putative	AT5G20960.2	3e-38	5	7116783	7122338	AAO1 (ARABIDOPSIS ALDEHYDE OXIDASE 1); aldehyde oxidase/ indole-3-acetaldehyde oxidase	Bradi1g06200.1	5e-84	1V	4147825	4154917	Status 12;Valid 1;Alias Bd1.659;Description Class_5;Note=protein_coding_gene
IAA-met10	AAO	TaAffx.97075.1.S1_at	9.77921	9.80252	8.61751	9.84908	8.96849	8.00117	7.78338	TaAffx.97075.1.S1_at	XW	TaAffx.97075.1	1279	6	1	TaAffx.97075.1	UniRef90_Q0D782	1e-138	Os07g0281800 protein (Fragment) n=1 Tax=Oryza sativa Japonica Group RepID=Q0D782_ORYSJ	LOC_Os07g18120.1	1e-110	7	10723605	10737025	cDNA aldehyde oxidase, putative, expressed	AT2G27150.2	1e-104	2	11601952	11607014	AAO3 (Abscisic ALDEHYDE OXIDASE 3); abscisic aldehyde oxidase/ aldehyde oxidase/ indole-3-acetaldehyde oxidase	Bradi1g52740.1	1e-150	1V	51099796	51112054	Status 12;Valid 1;Alias Bd1.5468;Description Class_5;Note=protein_coding_gene
IAA-met11	IAR3	Ta.7272.1.S1_at	9.48713	10.1861	9.82113	9.46167	9.85316	9.68344	9.67768	Ta.7272.1.S1_at	XW	Ta.7272.1	1798	30	1	Ta.7272.1	UniRef90_Q66VR4	0	Auxin amidohydrolase n=1 Tax=Triticum aestivum RepID=Q66VR4_WHEAT	LOC_Os01g37960.1	0	1	21269794	21264599	cDNA hydrolase, putative, expressed	AT1G51760.1	1e-145	1	19199562	19201424	IAR3 (IAA-ALANINE RESISTANT 3); IAA-Ala conjugate hydrolase/ metallopeptidase	Bradi2g41300.1	0	2V	41568047	41572835	Status 12;Valid 1;Alias Bd2.4074;Description Class_5;Note=protein_coding_gene
IAA-met12	IAR3	Ta.7272.2.S1_a_at	8.37644	9.35367	8.57744	7.85884	9.05762	8.45538	8.13384	Ta.7272.2.S1_a_at	XW	Ta.7272.2	557	1	2	Ta.7272.1|Ta.7272.2	UniRef90_Q66VR4	0	Auxin amidohydrolase n=1 Tax=Triticum aestivum RepID=Q66VR4_WHEAT	LOC_Os01g37960.1	0	1	21269794	21264599	cDNA hydrolase, putative, expressed	AT1G51760.1	1e-145	1	19199562	19201424	IAR3 (IAA-ALANINE RESISTANT 3); IAA-Ala conjugate hydrolase/ metallopeptidase	Bradi2g41300.1	0	2V	41568047	41572835	Status 12;Valid 1;Alias Bd2.4074;Description Class_5;Note=protein_coding_gene
IAA-met13	IAR3	Ta.7272.3.S1_a_at	9.11262	9.64272	9.20554	8.6581	9.28402	9.09179	8.86748	Ta.7272.3.S1_a_at	XW	Ta.7272.3	546	1	2	Ta.7272.1|Ta.7272.3	UniRef90_Q66VR4	0	Auxin amidohydrolase n=1 Tax=Triticum aestivum RepID=Q66VR4_WHEAT	LOC_Os01g37960.1	0	1	21269794	21264599	cDNA hydrolase, putative, expressed	AT1G51760.1	1e-145	1	19199562	19201424	IAR3 (IAA-ALANINE RESISTANT 3); IAA-Ala conjugate hydrolase/ metallopeptidase	Bradi2g41300.1	0	2V	41568047	41572835	Status 12;Valid 1;Alias Bd2.4074;Description Class_5;Note=protein_coding_gene
IAA-met14	IAR3	Ta.7272.3.S1_x_at	7.20705	8.30046	7.30236	6.84149	7.9053	7.1716	7.05313	Ta.7272.3.S1_x_at	XW	Ta.7272.3	546	1	1	Ta.7272.3	UniRef90_Q66VR4	9e-62	Auxin amidohydrolase n=1 Tax=Triticum aestivum RepID=Q66VR4_WHEAT	LOC_Os01g37960.1	1e-54	1	21269794	21264599	cDNA hydrolase, putative, expressed	AT1G51760.1	8e-37	1	19199562	19201424	IAR3 (IAA-ALANINE RESISTANT 3); IAA-Ala conjugate hydrolase/ metallopeptidase	Bradi2g41300.2	2e-58	2V	41568047	41571408	Status 12;Valid 1;Alias Bd2.4074.1;Note=protein_coding_gene
IAA-met15	ILL	TaAffx.38763.1.S1_at	6.36362	5.77298	5.83483	6.17291	5.75242	5.71266	5.64958	TaAffx.38763.1.S1_at	XW	TaAffx.38763.1	457	1	1	TaAffx.38763.1	UniRef90_Q5Z678	1e-43	IAA-amino acid hydrolase ILR1-like 6 n=3 Tax=Oryza sativa RepID=ILL6_ORYSJ	LOC_Os06g47620.1	3e-45	6	28836130	28830591	cDNA peptidase, putative, expressed	AT1G44350.1	9e-32	1	16834749	16838201	ILL6; IAA-amino acid conjugate hydrolase/ metallopeptidase	Bradi1g33530.1	1e-43	1V	29105715	29109977	Status 12;Valid 1;Alias Bd1.3590;Description Class_4;Note=protein_coding_gene
IAA-met16	ILL	TaAffx.77838.1.S1_at	4.46602	4.68307	3.87512	4.36305	4.5297	3.95964	4.00285	TaAffx.77838.1.S1_at	XW	TaAffx.77838.1	557	1	1	TaAffx.77838.1	UniRef90_C5X248	7e-67	Putative uncharacterized protein Sb02g007720 n=1 Tax=Sorghum bicolor RepID=C5X248_SORBI	LOC_Os03g62060.1	6e-67	3	35153254	35156086	cDNA hydrolase, putative, expressed	AT3G02875.1	1e-49	3	631993	633859	ILR1 (IAA-LEUCINE RESISTANT 1); IAA-Leu conjugate hydrolase/ IAA-Phe conjugate hydrolase/ metallopeptidase	Bradi1g53310.1	3e-65	1V	51683064	51685679	Status 12;Valid 1;Alias Bd1.5516;Description Class_5;Note=protein_coding_gene
Abbreviations	D-0 = dry dormant
	D-12 = 12 h imbibed dormant
	D-24 = 24 h imbibed dormant
	AR-0 = dry after-ripened
	AR-12 = 12 h imbibed after-ripened
	AR-24 = 24 h imbibed affter-ripened

## Sheet: IAA signalling
Table S1. Log transformed signal intensity of IAA signaling related probesets in dormant and after-ripened seeds in both dry and imbibed states
			Log2 signal intensity
	Gene name	Probeset	D-0	D-12	D-24	AR-0	AR-12	AR-24	AR-24+ABA	Probe Set Name Found	Exemplar Assembly	Exemplar Unigene#	Pre-PolyA Trim Length	Members	Num. Unigenes	Unigenes Represented	UniProt Accn	UniProt E-Score	UniProt Desc	Rice 6 Accn	Rice 6 E-Score	Rice 6 Chr	Rice 6 5'	Rice 6 3'	Rice 6 Desc	Arab. Accn	Arab. E-Score	Arab. Chr	Arab. 5'	Arab. 3'	Arab. Desc	Brachypodium Accn	Brachypodium E-Score	Brachypodium Chr	Brachypodium 5'	Brachypodium 3'	Brachypodium Desc
IAA-sig01	AXR1	Ta.7558.1.S1_at	9.93298	10.6618	10.2475	9.90278	10.9456	10.5785	10.4019	Ta.7558.1.S1_at	XW	Ta.7558.1	950	11	1	Ta.7558.1	UniRef90_Q84T99	3e-74	Os03g0820100 protein n=3 Tax=Oryza sativa RepID=Q84T99_ORYSJ	LOC_Os03g60550.1	8e-70	3	34405710	34412033	cDNA ThiF family domain containing protein, putative, expressed	AT1G05180.1	2e-58	1	1498357	1501775	AXR1 (AUXIN RESISTANT 1); small protein activating enzyme	Bradi1g03800.1	6e-81	1V	2546914	2554234	Status 12;Valid 1;Alias Bd1.402;Description Class_5;Note=protein_coding_gene
IAA-sig02	AXR1	Ta.7558.2.S1_a_at	8.14695	9.42335	8.08877	7.64724	9.6824	8.62672	8.01616	Ta.7558.2.S1_a_at	XW	Ta.7558.2	1545	17	2	Ta.7558.2|Ta.7558.1	UniRef90_B4FS36	0	Putative uncharacterized protein n=1 Tax=Zea mays RepID=B4FS36_MAIZE	LOC_Os03g60550.3	0	3	34405710	34412033	cDNA ThiF family domain containing protein, putative, expressed	AT1G05180.1	1e-159	1	1498357	1501775	AXR1 (AUXIN RESISTANT 1); small protein activating enzyme	Bradi1g03800.2	0	1V	2546914	2554234	Status 12;Valid 1;Alias Bd1.402.1;Note=protein_coding_gene
IAA-sig03	AXR1	Ta.7558.2.S1_at	8.89232	9.76289	8.92728	8.38467	10.1332	9.42466	8.64274	Ta.7558.2.S1_at	XW	Ta.7558.2	1545	17	1	Ta.7558.2	UniRef90_B4FS36	0	Putative uncharacterized protein n=1 Tax=Zea mays RepID=B4FS36_MAIZE	LOC_Os03g60550.3	0	3	34405710	34412033	cDNA ThiF family domain containing protein, putative, expressed	AT1G05180.1	1e-159	1	1498357	1501775	AXR1 (AUXIN RESISTANT 1); small protein activating enzyme	Bradi1g03800.2	0	1V	2546914	2554234	Status 12;Valid 1;Alias Bd1.402.1;Note=protein_coding_gene
IAA-sig04	AXR1	Ta.7558.3.S1_a_at	6.94253	8.91102	7.37636	6.39819	9.31194	7.56964	6.98552	Ta.7558.3.S1_a_at	XW	Ta.7558.3	583	5	2	Ta.7558.2|Ta.7558.3	UniRef90_B4FS36	0	Putative uncharacterized protein n=1 Tax=Zea mays RepID=B4FS36_MAIZE	LOC_Os03g60550.3	0	3	34405710	34412033	cDNA ThiF family domain containing protein, putative, expressed	AT1G05180.1	1e-159	1	1498357	1501775	AXR1 (AUXIN RESISTANT 1); small protein activating enzyme	Bradi1g03800.2	0	1V	2546914	2554234	Status 12;Valid 1;Alias Bd1.402.1;Note=protein_coding_gene
IAA-sig05	RUB	TaAffx.23044.1.S1_at	6.94963	6.93047	6.45919	6.78057	6.97804	6.71843	6.97484	TaAffx.23044.1.S1_at	XW	TaAffx.23044.1	557	1	1	TaAffx.23044.1	UniRef90_Q67V00	2e-52	Os09g0452700 protein n=3 Tax=root RepID=Q67V00_ORYSJ	LOC_Os09g27930.1	5e-54	9	16972689	16974736	cDNA ubiquitin fusion protein, putative, expressed	AT3G52590.1	4e-49	3	19505668	19506681	UBQ1 (UBIQUITIN EXTENSION PROTEIN 1); protein binding / structural constituent of ribosome	Bradi2g28050.1	3e-50	2V	27259590	27260490	Status 12;Valid 1;Alias Bd2.2977;Description Class_5;Note=protein_coding_gene
IAA-sig06	RUB	Ta.14475.1.S1_at	6.08032	5.81703	5.83809	6.00819	5.71679	5.18595	5.72588	Ta.14475.1.S1_at	XW	Ta.14475.1	734	9	1	Ta.14475.1	UniRef90_Q67V00	2e-54	Os09g0452700 protein n=3 Tax=root RepID=Q67V00_ORYSJ	LOC_Os09g27930.1	8e-91	9	16972689	16974736	cDNA ubiquitin fusion protein, putative, expressed	AT3G52590.1	2e-52	3	19505668	19506681	UBQ1 (UBIQUITIN EXTENSION PROTEIN 1); protein binding / structural constituent of ribosome	Bradi2g28050.1	5e-53	2V	27259590	27260490	Status 12;Valid 1;Alias Bd2.2977;Description Class_5;Note=protein_coding_gene
IAA-sig07	RUB	Ta.27377.1.S1_x_at	13.6797	13.4682	13.1367	13.6091	13.364	13.5196	13.4544	Ta.27377.1.S1_x_at	XW	Ta.27377.1	1103	184	1	Ta.27377.1	UniRef90_C5P0K1	1e-53	Ubiquitin fusion protein, putative n=1 Tax=Coccidioides posadasii C735 delta SOWgp RepID=C5P0K1_COCP7	LOC_Os03g13170.1	1e-154	3	7103764	7100979	cDNA ubiquitin fusion protein, putative, expressed	AT3G52590.1	7e-58	3	19505668	19506681	UBQ1 (UBIQUITIN EXTENSION PROTEIN 1); protein binding / structural constituent of ribosome	Bradi4g38540.1	4e-60	4V	43424107	43426145	Status 12;Valid 1;Alias Bd4.3955;Description Class_5;Note=protein_coding_gene
IAA-sig08	RUB	Ta.27377.2.S1_at	13.8371	13.8098	13.6221	13.8783	13.7874	14.1134	13.92	Ta.27377.2.S1_at	XW	Ta.27377.2	629	19	1	Ta.27377.2	UniRef90_UPI000173A730	9e-63	UPI000173A730 related cluster n=1 Tax=Mus musculus RepID=UPI000173A730	LOC_Os03g13170.1	1e-169	3	7103764	7100979	cDNA ubiquitin fusion protein, putative, expressed	AT3G52590.1	5e-68	3	19505668	19506681	UBQ1 (UBIQUITIN EXTENSION PROTEIN 1); protein binding / structural constituent of ribosome	Bradi4g38540.1	3e-70	4V	43424107	43426145	Status 12;Valid 1;Alias Bd4.3955;Description Class_5;Note=protein_coding_gene
IAA-sig09	RUB	Ta.27377.2.S1_x_at	13.7637	13.6898	13.4636	13.8192	13.5915	13.872	13.7675	Ta.27377.2.S1_x_at	XW	Ta.27377.2	629	19	1	Ta.27377.2	UniRef90_UPI000173A730	9e-63	UPI000173A730 related cluster n=1 Tax=Mus musculus RepID=UPI000173A730	LOC_Os03g13170.1	1e-169	3	7103764	7100979	cDNA ubiquitin fusion protein, putative, expressed	AT3G52590.1	5e-68	3	19505668	19506681	UBQ1 (UBIQUITIN EXTENSION PROTEIN 1); protein binding / structural constituent of ribosome	Bradi4g38540.1	3e-70	4V	43424107	43426145	Status 12;Valid 1;Alias Bd4.3955;Description Class_5;Note=protein_coding_gene
IAA-sig10	RUB	Ta.28316.4.S1_x_at	13.0542	13.0669	13.0332	13.2593	13.1193	13.5972	13.0291	Ta.28316.4.S1_x_at	XW	Ta.28316.4	806	89	1	Ta.28316.4	UniRef90_UPI000173A730	2e-47	UPI000173A730 related cluster n=1 Tax=Mus musculus RepID=UPI000173A730	LOC_Os07g30640.1	6e-95	7	18134360	18132358	cDNA ubiquitin fusion protein, putative, expressed	AT3G52590.1	3e-53	3	19505668	19506681	UBQ1 (UBIQUITIN EXTENSION PROTEIN 1); protein binding / structural constituent of ribosome	Bradi4g38540.1	7e-54	4V	43424107	43426145	Status 12;Valid 1;Alias Bd4.3955;Description Class_5;Note=protein_coding_gene
IAA-sig11	RUB	Ta.28374.1.S1_at	4.7613	5.18349	4.18253	4.62566	5.45605	4.5169	4.52999	Ta.28374.1.S1_at	XW	Ta.28374.1	617	2	1	Ta.28374.1	UniRef90_D1HMG7	2e-83	Whole genome shotgun sequence of line PN40024, scaffold_36.assembly12x (Fragment) n=1 Tax=Vitis vinifera RepID=D1HMG7_VITVI	LOC_Os06g46770.5	0	6	28400733	28403587	cDNA ubiquitin family protein, putative, expressed	AT4G05320.4	9e-86	4	2718559	2719932	UBQ10 (POLYUBIQUITIN 10); protein binding	Bradi1g32700.1	2e-85	1V	28119546	28121855	Status 12;Valid 1;Alias Bd1.3493;Description Class_3;Note=protein_coding_gene
IAA-sig12	RUB	Ta.28553.1.S1_s_at	13.6079	13.0863	12.8807	13.5557	13.37	13.4542	13.3889	Ta.28553.1.S1_s_at	XW	Ta.28553.1	436	2	2	Ta.28553.9|Ta.28553.1	UniRef90_D1HMG7	1e-172	Whole genome shotgun sequence of line PN40024, scaffold_36.assembly12x (Fragment) n=1 Tax=Vitis vinifera RepID=D1HMG7_VITVI	LOC_Os06g46770.5	0	6	28400733	28403587	cDNA ubiquitin family protein, putative, expressed	AT3G09790.1	1e-149	3	3004111	3006006	UBQ8; protein binding	Bradi1g32700.1	1e-121	1V	28119546	28121855	Status 12;Valid 1;Alias Bd1.3493;Description Class_3;Note=protein_coding_gene
IAA-sig13	RUB	Ta.28553.10.S1_at	11.865	12.0236	11.6684	11.7533	12.6743	12.9897	12.9083	Ta.28553.10.S1_at	XW	Ta.28553.10	1243	35	1	Ta.28553.10	UniRef90_A0DBT4	2e-75	Chromosome undetermined scaffold_445, whole genome shotgun sequence n=1 Tax=Paramecium tetraurelia RepID=A0DBT4_PARTE	LOC_Os06g46770.5	0	6	28400733	28403587	cDNA ubiquitin family protein, putative, expressed	AT4G05320.4	4e-69	4	2718559	2719932	UBQ10 (POLYUBIQUITIN 10); protein binding	Bradi3g04730.2	1e-69	3V	3234831	3237136	Status 12;Valid 1;Alias Bd3.488.1;Note=protein_coding_gene
IAA-sig14	RUB	Ta.28553.12.S1_x_at	12.263	12.3313	11.9834	12.3404	12.4346	12.7394	12.4207	Ta.28553.12.S1_x_at	XW	Ta.28553.12	1402	68	1	Ta.28553.12	UniRef90_D1HMG7	1e-163	Whole genome shotgun sequence of line PN40024, scaffold_36.assembly12x (Fragment) n=1 Tax=Vitis vinifera RepID=D1HMG7_VITVI	LOC_Os06g46770.6	0	6	28400733	28403587	cDNA ubiquitin family protein, putative, expressed	AT5G20620.1	1e-165	5	6973315	6974463	UBQ4; protein binding	Bradi3g03960.1	1e-167	3V	2682131	2684033	Status 12;Valid 1;Alias Bd3.404;Description Class_3;Note=protein_coding_gene
IAA-sig15	RUB	Ta.28553.13.S1_at	12.9475	12.4231	12.3276	12.7681	12.7729	13.1322	12.7615	Ta.28553.13.S1_at	XW	Ta.28553.13	1756	90	1	Ta.28553.13	UniRef90_Q9SAQ6	0	Ubiquitin (Fragment) n=18 Tax=Eukaryota RepID=Q9SAQ6_ARATH	LOC_Os06g46770.5	0	6	28400733	28403587	cDNA ubiquitin family protein, putative, expressed	AT4G05320.4	0	4	2718559	2719932	UBQ10 (POLYUBIQUITIN 10); protein binding	Bradi3g03960.1	1e-167	3V	2682131	2684033	Status 12;Valid 1;Alias Bd3.404;Description Class_3;Note=protein_coding_gene
IAA-sig16	RUB	Ta.28553.13.S1_x_at	12.886	12.4189	12.3417	12.7331	12.7532	13.093	12.7316	Ta.28553.13.S1_x_at	XW	Ta.28553.13	1756	90	1	Ta.28553.13	UniRef90_Q9SAQ6	0	Ubiquitin (Fragment) n=18 Tax=Eukaryota RepID=Q9SAQ6_ARATH	LOC_Os06g46770.5	0	6	28400733	28403587	cDNA ubiquitin family protein, putative, expressed	AT4G05320.4	0	4	2718559	2719932	UBQ10 (POLYUBIQUITIN 10); protein binding	Bradi3g03960.1	1e-167	3V	2682131	2684033	Status 12;Valid 1;Alias Bd3.404;Description Class_3;Note=protein_coding_gene
IAA-sig17	RUB	Ta.20839.2.S1_x_at	4.79147	4.87178	4.63792	4.66988	4.75891	4.8306	4.58009	Ta.20839.2.S1_x_at	XW	Ta.20839.2	532	1	1	Ta.20839.2	UniRef90_C0P837	2e-68	Putative uncharacterized protein n=1 Tax=Zea mays RepID=C0P837_MAIZE	LOC_Os05g06770.1	4e-66	5	3535313	3536171	cDNA 40S ribosomal protein S27a, putative, expressed	AT2G47110.1	1e-62	2	19344701	19345174	UBQ6; protein binding	Bradi2g34750.1	1e-65	2V	34822791	34823654	Status 12;Valid 1;Alias Bd2.3383;Description Class_5;Note=protein_coding_gene
IAA-sig18	RUB	Ta.28553.14.A1_x_at	12.4078	11.9868	11.8304	12.2953	12.0923	12.4028	12.0745	Ta.28553.14.A1_x_at	XW	Ta.28553.14	1451	32	1	Ta.28553.14	UniRef90_B6SJU5	2e-86	Polyubiquitin containing 7 ubiquitin monomers n=1 Tax=Zea mays RepID=B6SJU5_MAIZE	LOC_Os09g00999.1	0	9	9802	12386	cDNA conserved hypothetical protein	AT4G05320.4	3e-88	4	2718559	2719932	UBQ10 (POLYUBIQUITIN 10); protein binding	Bradi1g32860.2	4e-89	1V	28325165	28327554	Status 12;Valid 1;Alias Bd1.3513.1;Note=protein_coding_gene
IAA-sig19	RUB	Ta.28553.2.S1_x_at	12.8687	12.6379	12.3771	12.7856	12.539	12.3857	12.4952	Ta.28553.2.S1_x_at	XW	Ta.28553.2	1448	72	1	Ta.28553.2	UniRef90_B6SJU5	3e-98	Polyubiquitin containing 7 ubiquitin monomers n=1 Tax=Zea mays RepID=B6SJU5_MAIZE	LOC_Os02g06640.4	0	2	3343060	3340309	cDNA ubiquitin family protein, putative, expressed	AT4G05320.4	1e-100	4	2718559	2719932	UBQ10 (POLYUBIQUITIN 10); protein binding	Bradi3g52300.1	1e-100	3V	53246637	53248719	Status 12;Valid 1;Alias Bd3.5291;Description Class_3;Note=protein_coding_gene
IAA-sig20	RUB	Ta.28553.3.S1_at	11.8342	12.0153	11.9617	11.7758	12.2834	12.9385	12.4939	Ta.28553.3.S1_at	XW	Ta.28553.3	1842	106	1	Ta.28553.3	UniRef90_A0DBT4	1e-156	Chromosome undetermined scaffold_445, whole genome shotgun sequence n=1 Tax=Paramecium tetraurelia RepID=A0DBT4_PARTE	LOC_Os02g06640.1	0	2	3343060	3340309	cDNA ubiquitin family protein, putative, expressed	AT3G09790.1	1e-147	3	3004111	3006006	UBQ8; protein binding	Bradi3g03960.1	1e-148	3V	2682131	2684033	Status 12;Valid 1;Alias Bd3.404;Description Class_3;Note=protein_coding_gene
IAA-sig21	RUB	Ta.28553.3.S1_x_at	11.9992	12.108	11.9112	11.9493	12.3242	12.7951	12.4534	Ta.28553.3.S1_x_at	XW	Ta.28553.3	1842	106	1	Ta.28553.3	UniRef90_A0DBT4	1e-156	Chromosome undetermined scaffold_445, whole genome shotgun sequence n=1 Tax=Paramecium tetraurelia RepID=A0DBT4_PARTE	LOC_Os02g06640.1	0	2	3343060	3340309	cDNA ubiquitin family protein, putative, expressed	AT3G09790.1	1e-147	3	3004111	3006006	UBQ8; protein binding	Bradi3g03960.1	1e-148	3V	2682131	2684033	Status 12;Valid 1;Alias Bd3.404;Description Class_3;Note=protein_coding_gene
IAA-sig22	RUB	Ta.28553.4.S1_x_at	10.7557	10.7582	10.2484	10.6294	10.8767	10.3685	10.5296	Ta.28553.4.S1_x_at	XW	Ta.28553.4	1064	65	1	Ta.28553.4	UniRef90_B6SJU5	1e-119	Polyubiquitin containing 7 ubiquitin monomers n=1 Tax=Zea mays RepID=B6SJU5_MAIZE	LOC_Os02g06640.4	0	2	3343060	3340309	cDNA ubiquitin family protein, putative, expressed	AT4G05320.4	1e-119	4	2718559	2719932	UBQ10 (POLYUBIQUITIN 10); protein binding	Bradi3g03960.1	1e-119	3V	2682131	2684033	Status 12;Valid 1;Alias Bd3.404;Description Class_3;Note=protein_coding_gene
IAA-sig23	RUB	Ta.28553.5.S1_x_at	13.4028	13.0285	12.9146	13.2941	13.0273	12.975	13.1325	Ta.28553.5.S1_x_at	XW	Ta.28553.5	1022	102	1	Ta.28553.5	UniRef90_B6SJU5	3e-80	Polyubiquitin containing 7 ubiquitin monomers n=1 Tax=Zea mays RepID=B6SJU5_MAIZE	LOC_Os02g06640.3	1e-178	2	3343060	3340309	cDNA ubiquitin family protein, putative, expressed	AT5G03240.3	1e-80	5	771976	772896	UBQ3 (POLYUBIQUITIN 3); protein binding	Bradi3g03960.1	1e-81	3V	2682131	2684033	Status 12;Valid 1;Alias Bd3.404;Description Class_3;Note=protein_coding_gene
IAA-sig24	RUB	Ta.28553.6.S1_x_at	14.3618	14.2185	14.1734	14.1753	14.4041	14.4648	14.3915	Ta.28553.6.S1_x_at	XW	Ta.28553.6	1257	102	1	Ta.28553.6	UniRef90_B6SJU5	4e-93	Polyubiquitin containing 7 ubiquitin monomers n=1 Tax=Zea mays RepID=B6SJU5_MAIZE	LOC_Os02g06640.3	0	2	3343060	3340309	cDNA ubiquitin family protein, putative, expressed	AT4G05320.4	2e-93	4	2718559	2719932	UBQ10 (POLYUBIQUITIN 10); protein binding	Bradi3g03960.1	2e-94	3V	2682131	2684033	Status 12;Valid 1;Alias Bd3.404;Description Class_3;Note=protein_coding_gene
IAA-sig25	RUB	Ta.28553.7.S1_at	13.5377	12.8754	12.7724	13.5343	13.2325	13.4762	13.3108	Ta.28553.7.S1_at	XW	Ta.28553.7	1475	65	1	Ta.28553.7	UniRef90_B6SJU5	1e-117	Polyubiquitin containing 7 ubiquitin monomers n=1 Tax=Zea mays RepID=B6SJU5_MAIZE	LOC_Os06g46770.6	0	6	28400733	28403587	cDNA ubiquitin family protein, putative, expressed	AT5G03240.3	1e-118	5	771976	772896	UBQ3 (POLYUBIQUITIN 3); protein binding	Bradi3g04730.3	1e-119	3V	3234831	3237136	Status 12;Valid 1;Alias Bd3.488;Description Class_3;Note=protein_coding_gene
IAA-sig26	RUB	Ta.28553.7.S1_x_at	13.6063	12.9063	12.8145	13.5739	13.2759	13.5373	13.3128	Ta.28553.7.S1_x_at	XW	Ta.28553.7	1475	65	1	Ta.28553.7	UniRef90_B6SJU5	1e-117	Polyubiquitin containing 7 ubiquitin monomers n=1 Tax=Zea mays RepID=B6SJU5_MAIZE	LOC_Os06g46770.6	0	6	28400733	28403587	cDNA ubiquitin family protein, putative, expressed	AT5G03240.3	1e-118	5	771976	772896	UBQ3 (POLYUBIQUITIN 3); protein binding	Bradi3g04730.3	1e-119	3V	3234831	3237136	Status 12;Valid 1;Alias Bd3.488;Description Class_3;Note=protein_coding_gene
IAA-sig27	RUB	Ta.28553.8.S1_x_at	13.3589	13.0566	12.9254	13.2294	13.1846	13.1094	13.1457	Ta.28553.8.S1_x_at	XW	Ta.28553.8	1368	25	1	Ta.28553.8	UniRef90_B6SJU5	1e-111	Polyubiquitin containing 7 ubiquitin monomers n=1 Tax=Zea mays RepID=B6SJU5_MAIZE	LOC_Os02g06640.4	0	2	3343060	3340309	cDNA ubiquitin family protein, putative, expressed	AT5G03240.3	1e-113	5	771976	772896	UBQ3 (POLYUBIQUITIN 3); protein binding	Bradi3g04730.3	1e-113	3V	3234831	3237136	Status 12;Valid 1;Alias Bd3.488;Description Class_3;Note=protein_coding_gene
IAA-sig28	RUB	Ta.24248.2.S1_x_at	14.2393	14.4199	14.2215	14.1673	14.4478	14.491	14.2333	Ta.24248.2.S1_x_at	XW	Ta.24248.2	1057	253	2	Ta.24248.4|Ta.24248.2	UniRef90_Q09JW5	1e-103	Ubiquitin/40S ribosomal protein S27a fusion protein n=1 Tax=Argas monolakensis RepID=Q09JW5_ARGMO	LOC_Os05g06770.1	0	5	3535313	3536171	cDNA 40S ribosomal protein S27a, putative, expressed	AT2G47110.1	4e-79	2	19344701	19345174	UBQ6; protein binding	Bradi2g12280.1	7e-87	2V	10629457	10630309	Status 12;Valid 1;Alias Bd2.1314;Description Class_5;Note=protein_coding_gene
IAA-sig29	RUB	Ta.3517.2.S1_at	5.64134	6.03085	5.26496	5.62901	6.05401	6.27365	5.85403	Ta.3517.2.S1_at	XW	Ta.3517.2	810	6	1	Ta.3517.2	UniRef90_C5JKU8	5e-52	Ubiquitin/ribosomal fusion protein n=1 Tax=Ajellomyces dermatitidis SLH14081 RepID=C5JKU8_AJEDS	LOC_Os09g39500.1	1e-102	9	22692186	22694404	cDNA ubiquitin fusion protein, putative, expressed	AT3G52590.1	6e-52	3	19505668	19506681	UBQ1 (UBIQUITIN EXTENSION PROTEIN 1); protein binding / structural constituent of ribosome	Bradi4g38540.1	3e-53	4V	43424107	43426145	Status 12;Valid 1;Alias Bd4.3955;Description Class_5;Note=protein_coding_gene
IAA-sig30	RUB	Ta.3517.2.S1_x_at	5.81448	6.11312	5.7463	5.97222	5.99598	6.90255	6.07684	Ta.3517.2.S1_x_at	XW	Ta.3517.2	810	6	1	Ta.3517.2	UniRef90_C5JKU8	5e-52	Ubiquitin/ribosomal fusion protein n=1 Tax=Ajellomyces dermatitidis SLH14081 RepID=C5JKU8_AJEDS	LOC_Os09g39500.1	1e-102	9	22692186	22694404	cDNA ubiquitin fusion protein, putative, expressed	AT3G52590.1	6e-52	3	19505668	19506681	UBQ1 (UBIQUITIN EXTENSION PROTEIN 1); protein binding / structural constituent of ribosome	Bradi4g38540.1	3e-53	4V	43424107	43426145	Status 12;Valid 1;Alias Bd4.3955;Description Class_5;Note=protein_coding_gene
IAA-sig31	RUB	Ta.4439.1.A1_at	7.45706	6.82681	6.78673	7.49174	6.72559	6.48305	7.02391	Ta.4439.1.A1_at	XW	Ta.4439.1	630	10	1	Ta.4439.1	UniRef90_D1HMG7	7e-49	Whole genome shotgun sequence of line PN40024, scaffold_36.assembly12x (Fragment) n=1 Tax=Vitis vinifera RepID=D1HMG7_VITVI	LOC_Os02g06640.3	2e-69	2	3343060	3340309	cDNA ubiquitin family protein, putative, expressed	AT5G03240.3	4e-48	5	771976	772896	UBQ3 (POLYUBIQUITIN 3); protein binding	Bradi3g03960.1	9e-49	3V	2682131	2684033	Status 12;Valid 1;Alias Bd3.404;Description Class_3;Note=protein_coding_gene
IAA-sig32	RUB	Ta.4856.1.A1_at	8.71917	9.41884	9.13952	8.61741	9.56112	9.56918	9.94984	Ta.4856.1.A1_at	XW	Ta.4856.1	897	6	1	Ta.4856.1	UniRef90_B6SJU5	1e-79	Polyubiquitin containing 7 ubiquitin monomers n=1 Tax=Zea mays RepID=B6SJU5_MAIZE	LOC_Os06g46770.6	1e-126	6	28400733	28403587	cDNA ubiquitin family protein, putative, expressed	AT4G05320.4	5e-80	4	2718559	2719932	UBQ10 (POLYUBIQUITIN 10); protein binding	Bradi1g32860.2	1e-81	1V	28325165	28327554	Status 12;Valid 1;Alias Bd1.3513.1;Note=protein_coding_gene
IAA-sig33	RUB	Ta.5333.1.S1_at	9.43698	9.49199	8.83816	9.25325	9.49387	9.13839	9.66035	Ta.5333.1.S1_at	XW	Ta.5333.1	800	8	1	Ta.5333.1	UniRef90_D1HMG7	3e-79	Whole genome shotgun sequence of line PN40024, scaffold_36.assembly12x (Fragment) n=1 Tax=Vitis vinifera RepID=D1HMG7_VITVI	LOC_Os06g46770.3	1e-136	6	28400733	28403587	cDNA ubiquitin family protein, putative, expressed	AT5G03240.3	1e-80	5	771976	772896	UBQ3 (POLYUBIQUITIN 3); protein binding	Bradi3g04730.3	3e-81	3V	3234831	3237136	Status 12;Valid 1;Alias Bd3.488;Description Class_3;Note=protein_coding_gene
IAA-sig34	RUB	Ta.7458.1.S1_at	8.51143	8.18747	8.36038	8.5429	7.99764	7.90657	8.0766	Ta.7458.1.S1_at	XW	Ta.7458.1	823	12	1	Ta.7458.1	UniRef90_Q67V00	6e-50	Os09g0452700 protein n=3 Tax=root RepID=Q67V00_ORYSJ	LOC_Os09g31031.3	1e-68	9	18668316	18670726	cDNA ubiquitin family protein, putative, expressed	AT3G52590.1	2e-47	3	19505668	19506681	UBQ1 (UBIQUITIN EXTENSION PROTEIN 1); protein binding / structural constituent of ribosome	Bradi2g28050.1	3e-48	2V	27259590	27260490	Status 12;Valid 1;Alias Bd2.2977;Description Class_5;Note=protein_coding_gene
IAA-sig35	RUB	TaAffx.106122.1.S1_x_at	6.4464	6.4017	5.70144	5.93698	6.56651	6.04144	5.99094	TaAffx.106122.1.S1_x_at	XW	TaAffx.106122.1	600	4	1	TaAffx.106122.1	UniRef90_C5DHN8	1e-83	KLTH0E05852p n=1 Tax=Lachancea thermotolerans CBS 6340 RepID=C5DHN8_LACTC	LOC_Os06g46770.3	1e-120	6	28400733	28403587	cDNA ubiquitin family protein, putative, expressed	AT4G05320.4	3e-84	4	2718559	2719932	UBQ10 (POLYUBIQUITIN 10); protein binding	Bradi1g32700.1	3e-84	1V	28119546	28121855	Status 12;Valid 1;Alias Bd1.3493;Description Class_3;Note=protein_coding_gene
IAA-sig36	RUB	TaAffx.112633.1.S1_at	3.80574	4.10557	3.2685	3.63483	4.21504	3.52002	3.51642	TaAffx.112633.1.S1_at	XW	TaAffx.112633.1	838	4	1	TaAffx.112633.1	UniRef90_Q59EM9	2e-55	Ubiquitin C variant (Fragment) n=5 Tax=Eukaryota RepID=Q59EM9_HUMAN	LOC_Os06g46770.3	2e-95	6	28400733	28403587	cDNA ubiquitin family protein, putative, expressed	AT5G03240.3	1e-38	5	771976	772896	UBQ3 (POLYUBIQUITIN 3); protein binding	Bradi3g52300.1	2e-53	3V	53246637	53248719	Status 12;Valid 1;Alias Bd3.5291;Description Class_3;Note=protein_coding_gene
IAA-sig37	RUB	Ta.24248.3.S1_x_at	11.533	11.7014	11.4679	11.6704	11.6808	11.7642	11.4433	Ta.24248.3.S1_x_at	XW	Ta.24248.3	877	38	1	Ta.24248.3	UniRef90_C1N2W9	5e-73	Predicted protein n=1 Tax=Micromonas pusilla CCMP1545 RepID=C1N2W9_9CHLO	LOC_Os05g06770.1	0	5	3535313	3536171	cDNA 40S ribosomal protein S27a, putative, expressed	AT2G47110.1	3e-78	2	19344701	19345174	UBQ6; protein binding	Bradi2g34750.1	3e-86	2V	34822791	34823654	Status 12;Valid 1;Alias Bd2.3383;Description Class_5;Note=protein_coding_gene
IAA-sig38	RUB	TaAffx.128584.1.S1_s_at	4.38539	4.14564	3.95182	4.38761	4.32065	3.87188	4.09909	TaAffx.128584.1.S1_s_at	XW	TaAffx.128584.1	1456	9	2	TaAffx.128584.1|Ta.23997.1	UniRef90_D1HMG7	1e-144	Whole genome shotgun sequence of line PN40024, scaffold_36.assembly12x (Fragment) n=1 Tax=Vitis vinifera RepID=D1HMG7_VITVI	LOC_Os06g46770.3	0	6	28400733	28403587	cDNA ubiquitin family protein, putative, expressed	AT4G05320.4	1e-147	4	2718559	2719932	UBQ10 (POLYUBIQUITIN 10); protein binding	Bradi3g03960.1	1e-147	3V	2682131	2684033	Status 12;Valid 1;Alias Bd3.404;Description Class_3;Note=protein_coding_gene
IAA-sig39	RUB	TaAffx.128584.2.S1_at	4.66233	5.52707	4.45963	4.55	5.54581	4.64251	4.4302	TaAffx.128584.2.S1_at	XW	TaAffx.128584.2	897	4	1	TaAffx.128584.2	UniRef90_Q9SAQ6	2e-74	Ubiquitin (Fragment) n=18 Tax=Eukaryota RepID=Q9SAQ6_ARATH	LOC_Os02g06640.4	1e-132	2	3343060	3340309	cDNA ubiquitin family protein, putative, expressed	AT5G03240.3	2e-76	5	771976	772896	UBQ3 (POLYUBIQUITIN 3); protein binding	Bradi3g04730.3	2e-76	3V	3234831	3237136	Status 12;Valid 1;Alias Bd3.488;Description Class_3;Note=protein_coding_gene
IAA-sig40	RUB	TaAffx.128584.3.S1_at	3.46194	3.94396	3.18981	3.38784	3.69997	3.27674	3.38818	TaAffx.128584.3.S1_at	XW	TaAffx.128584.3	557	1	1	TaAffx.128584.3	UniRef90_Q9SAQ6	6e-58	Ubiquitin (Fragment) n=18 Tax=Eukaryota RepID=Q9SAQ6_ARATH	LOC_Os06g46770.6	1e-59	6	28400733	28403587	cDNA ubiquitin family protein, putative, expressed	AT5G03240.3	7e-60	5	771976	772896	UBQ3 (POLYUBIQUITIN 3); protein binding	Bradi3g52300.1	7e-60	3V	53246637	53248719	Status 12;Valid 1;Alias Bd3.5291;Description Class_3;Note=protein_coding_gene
IAA-sig41	RUB	TaAffx.128661.1.S1_x_at	13.4117	13.5144	13.2568	13.4499	13.3876	13.546	13.216	TaAffx.128661.1.S1_x_at	XW	TaAffx.128661.1	842	2	1	TaAffx.128661.1	UniRef90_C1N2W9	1e-59	Predicted protein n=1 Tax=Micromonas pusilla CCMP1545 RepID=C1N2W9_9CHLO	LOC_Os05g06770.1	1e-179	5	3535313	3536171	cDNA 40S ribosomal protein S27a, putative, expressed	AT2G47110.1	5e-65	2	19344701	19345174	UBQ6; protein binding	Bradi2g34750.1	8e-71	2V	34822791	34823654	Status 12;Valid 1;Alias Bd2.3383;Description Class_5;Note=protein_coding_gene
IAA-sig42	RUB	TaAffx.43220.1.S1_at	4.09193	4.40725	3.73384	4.19845	4.3913	4.15514	3.99894	TaAffx.43220.1.S1_at	XW	TaAffx.43220.1	605	1	1	TaAffx.43220.1	UniRef90_B6SJU5	2e-59	Polyubiquitin containing 7 ubiquitin monomers n=1 Tax=Zea mays RepID=B6SJU5_MAIZE	LOC_Os06g46770.2	5e-61	6	28400733	28403587	cDNA ubiquitin family protein, putative, expressed	AT4G05320.4	9e-61	4	2718559	2719932	UBQ10 (POLYUBIQUITIN 10); protein binding	Bradi3g52300.1	1e-61	3V	53246637	53248719	Status 12;Valid 1;Alias Bd3.5291;Description Class_3;Note=protein_coding_gene
IAA-sig43	RUB	TaAffx.86581.1.S1_at	4.1916	4.5362	4.00003	4.28888	4.53579	4.2322	4.29575	TaAffx.86581.1.S1_at	XW	TaAffx.86581.1	557	1	1	TaAffx.86581.1	UniRef90_A5AA93	1e-69	Remark: a splice site was detected upstream of the START codon n=34 Tax=Pezizomycotina RepID=A5AA93_ASPNC	LOC_Os05g06770.1	1e-61	5	3535313	3536171	cDNA 40S ribosomal protein S27a, putative, expressed	AT2G47110.1	2e-64	2	19344701	19345174	UBQ6; protein binding	Bradi2g12280.1	4e-61	2V	10629457	10630309	Status 12;Valid 1;Alias Bd2.1314;Description Class_5;Note=protein_coding_gene
IAA-sig44	RUB	TaAffx.86581.1.S1_s_at	4.47076	5.31003	4.21845	4.44933	5.27713	4.16668	4.2055	TaAffx.86581.1.S1_s_at	XW	TaAffx.86581.1	557	1	2	TaAffx.86581.1|TaAffx.86581.2	UniRef90_A5AA93	1e-69	Remark: a splice site was detected upstream of the START codon n=34 Tax=Pezizomycotina RepID=A5AA93_ASPNC	LOC_Os05g06770.1	1e-61	5	3535313	3536171	cDNA 40S ribosomal protein S27a, putative, expressed	AT2G47110.1	2e-64	2	19344701	19345174	UBQ6; protein binding	Bradi2g12280.1	4e-61	2V	10629457	10630309	Status 12;Valid 1;Alias Bd2.1314;Description Class_5;Note=protein_coding_gene
IAA-sig45	RUB	TaAffx.86581.2.S1_x_at	5.31645	5.88865	5.19286	5.2311	5.85037	4.9525	5.13397	TaAffx.86581.2.S1_x_at	XW	TaAffx.86581.2	557	1	1	TaAffx.86581.2	UniRef90_A5AA93	2e-63	Remark: a splice site was detected upstream of the START codon n=34 Tax=Pezizomycotina RepID=A5AA93_ASPNC	LOC_Os05g06770.1	6e-58	5	3535313	3536171	cDNA 40S ribosomal protein S27a, putative, expressed	AT2G47110.1	2e-60	2	19344701	19345174	UBQ6; protein binding	Bradi2g12280.1	2e-57	2V	10629457	10630309	Status 12;Valid 1;Alias Bd2.1314;Description Class_5;Note=protein_coding_gene
IAA-sig46	RUB	Ta.24248.4.S1_x_at	13.9087	14.1126	13.8858	13.8968	14.1445	14.2413	13.9803	Ta.24248.4.S1_x_at	XW	Ta.24248.4	906	19	1	Ta.24248.4	UniRef90_Q09JW5	1e-103	Ubiquitin/40S ribosomal protein S27a fusion protein n=1 Tax=Argas monolakensis RepID=Q09JW5_ARGMO	LOC_Os05g06770.1	0	5	3535313	3536171	cDNA 40S ribosomal protein S27a, putative, expressed	AT2G47110.1	4e-79	2	19344701	19345174	UBQ6; protein binding	Bradi2g12280.1	7e-87	2V	10629457	10630309	Status 12;Valid 1;Alias Bd2.1314;Description Class_5;Note=protein_coding_gene
IAA-sig47	RUB	TaAffx.94339.1.S1_at	6.77458	6.94719	6.67974	7.07923	6.56651	6.41169	6.75774	TaAffx.94339.1.S1_at	XW	TaAffx.94339.1	837	6	1	TaAffx.94339.1	UniRef90_C5XAM0	5e-48	Putative uncharacterized protein Sb02g022750 n=1 Tax=Sorghum bicolor RepID=C5XAM0_SORBI	LOC_Os09g31031.3	4e-56	9	18668316	18670726	cDNA ubiquitin family protein, putative, expressed	AT3G52590.1	5e-46	3	19505668	19506681	UBQ1 (UBIQUITIN EXTENSION PROTEIN 1); protein binding / structural constituent of ribosome	Bradi2g28050.1	2e-47	2V	27259590	27260490	Status 12;Valid 1;Alias Bd2.2977;Description Class_5;Note=protein_coding_gene
IAA-sig48	RUB	TaAffx.97978.1.S1_at	6.93323	8.50714	7.30064	6.80989	8.73248	7.17263	7.47235	TaAffx.97978.1.S1_at	XW	TaAffx.97978.1	679	2	1	TaAffx.97978.1	UniRef90_D1HMG7	1e-79	Whole genome shotgun sequence of line PN40024, scaffold_36.assembly12x (Fragment) n=1 Tax=Vitis vinifera RepID=D1HMG7_VITVI	LOC_Os02g06640.4	2e-88	2	3343060	3340309	cDNA ubiquitin family protein, putative, expressed	AT4G05320.4	3e-82	4	2718559	2719932	UBQ10 (POLYUBIQUITIN 10); protein binding	Bradi1g32700.1	1e-81	1V	28119546	28121855	Status 12;Valid 1;Alias Bd1.3493;Description Class_3;Note=protein_coding_gene
IAA-sig49	RUB	Ta.24299.1.S1_at	11.4629	11.9488	12.0382	11.4255	12.2571	12.7027	12.7974	Ta.24299.1.S1_at	XW	Ta.24299.1	862	57	1	Ta.24299.1	UniRef90_Q0DAI8	2e-77	Os06g0650100 protein (Fragment) n=21 Tax=Viridiplantae RepID=Q0DAI8_ORYSJ	LOC_Os06g44080.1	0	6	26584563	26587135	cDNA ubiquitin family protein, putative, expressed	AT1G31340.1	6e-79	1	11218076	11219417	RUB1 (RELATED TO UBIQUITIN 1); protein binding	Bradi1g30940.1	2e-79	1V	26421494		26423924|Note=protein_coding_gene
IAA-sig50	RUB	Ta.2550.1.S1_a_at	11.9368	12.2425	12.1089	11.8814	12.4222	12.193	12.6723	Ta.2550.1.S1_a_at	XW	Ta.2550.1	717	10	2	Ta.2550.2|Ta.2550.1	UniRef90_B9FQ86	1e-66	Putative uncharacterized protein n=1 Tax=Oryza sativa Japonica Group RepID=B9FQ86_ORYSJ	LOC_Os09g25320.1	1e-170	9	15159889	15161889	cDNA ubiquitin family protein, putative, expressed	AT1G31340.1	1e-68	1	11218076	11219417	RUB1 (RELATED TO UBIQUITIN 1); protein binding	Bradi4g30470.1	1e-68	4V	36213089	36216003	Status 12;Valid 1;Alias Bd4.3082;Description Class_5;Note=protein_coding_gene
IAA-sig51	RUB	Ta.2694.1.S1_at	3.63296	3.45137	3.18119	3.33886	3.42776	3.20329	3.28037	Ta.2694.1.S1_at	XW	Ta.2694.1	678	3	1	Ta.2694.1	UniRef90_A5AA93	2e-46	Remark: a splice site was detected upstream of the START codon n=34 Tax=Pezizomycotina RepID=A5AA93_ASPNC	LOC_Os02g06640.3	6e-67	2	3343060	3340309	cDNA ubiquitin family protein, putative, expressed	AT2G47110.1	1e-40	2	19344701	19345174	UBQ6; protein binding	Bradi2g34750.1	8e-41	2V	34822791	34823654	Status 12;Valid 1;Alias Bd2.3383;Description Class_5;Note=protein_coding_gene
IAA-sig52	RUB	Ta.27292.1.S1_at	12.1499	11.4019	11.2666	12.0295	11.7359	12.0688	11.6611	Ta.27292.1.S1_at	XW	Ta.27292.1	1116	23	1	Ta.27292.1	UniRef90_Q9SAQ6	1e-138	Ubiquitin (Fragment) n=18 Tax=Eukaryota RepID=Q9SAQ6_ARATH	LOC_Os06g46770.3	0	6	28400733	28403587	cDNA ubiquitin family protein, putative, expressed	AT5G03240.3	1e-140	5	771976	772896	UBQ3 (POLYUBIQUITIN 3); protein binding	Bradi3g04730.3	1e-140	3V	3234831	3237136	Status 12;Valid 1;Alias Bd3.488;Description Class_3;Note=protein_coding_gene
IAA-sig53	TIR1.1	Ta.23215.1.S1_at	10.6645	11.0277	11.0977	10.6472	11.4758	11.2012	10.7712	Ta.23215.1.S1_at	XW	Ta.23215.1	750	4	1	Ta.23215.1	UniRef90_C5Z046	1e-28	Putative uncharacterized protein Sb09g003870 n=2 Tax=Poaceae RepID=C5Z046_SORBI	LOC_Os05g05800.1	2e-51	5	2899089	2892472	cDNA OsFBL21 - F-box domain and LRR containing protein, expressed	AT3G62980.1	3e-22	3	23273479	23276181	TIR1 (TRANSPORT INHIBITOR RESPONSE 1); auxin binding / protein binding / ubiquitin-protein ligase	Bradi2g35720.1	2e-31	2V	36119831	36125921	Status 12;Valid 1;Alias Bd2.3474;Description Class_5;Note=protein_coding_gene
IAA-sig54	TIR1.2	Ta.23215.2.A1_at	4.83033	5.05635	4.45507	4.70965	4.83326	4.18216	4.45895	Ta.23215.2.A1_at	XW	Ta.23215.2	1542	21	1	Ta.23215.2	UniRef90_Q0DKP3	1e-149	Transport inhibitor response 1-like protein Os05g0150500 n=1 Tax=Oryza sativa Japonica Group RepID=TIR1A_ORYSJ	LOC_Os05g05800.1	1e-179	5	2899089	2892472	cDNA OsFBL21 - F-box domain and LRR containing protein, expressed	AT3G62980.1	1e-104	3	23273479	23276181	TIR1 (TRANSPORT INHIBITOR RESPONSE 1); auxin binding / protein binding / ubiquitin-protein ligase	Bradi2g35720.1	1e-160	2V	36119831	36125921	Status 12;Valid 1;Alias Bd2.3474;Description Class_5;Note=protein_coding_gene
IAA-sig55	ABP1	Ta.14175.1.S1_at	11.6903	11.1623	11.1494	11.6133	10.6149	10.8067	10.5987	Ta.14175.1.S1_at	XW	Ta.14175.1	844	11	1	Ta.14175.1	UniRef90_O64413	2e-96	Auxin-binding protein n=1 Tax=Avena sativa RepID=O64413_AVESA	LOC_Os12g34460.2	7e-64	12	20835966	20837570	cDNA auxin-binding protein 4 precursor, putative, expressed	AT4G02980.1	9e-56	4	1319902	1321449	ABP1 (ENDOPLASMIC RETICULUM AUXIN BINDING PROTEIN 1); auxin binding	Bradi4g06030.1	3e-94	4V	4990283	4993019	Status 12;Valid 1;Alias Bd4.629;Description Class_5;Note=protein_coding_gene
IAA-sig56	ARF	TaAffx.38467.1.A1_at	4.7234	6.7064	6.12501	4.53549	6.56306	5.80012	6.13958	TaAffx.38467.1.A1_at	XW	TaAffx.38467.1	925	2	1	TaAffx.38467.1	UniRef90_Q6K223	4e-79	Auxin response factor 8 n=2 Tax=Oryza sativa RepID=ARFH_ORYSJ	LOC_Os02g41800.1	3e-51	2	25127573	25130242	cDNA auxin response factor, putative, expressed	AT4G30080.1	2e-23	4	14703369	14705564	ARF16 (AUXIN RESPONSE FACTOR 16); miRNA binding / transcription factor	Bradi3g49320.1	1e-81	3V	50691390	50693985	Status 12;Valid 1;Alias Bd3.4974;Description Class_5;Note=protein_coding_gene
IAA-sig57	ARF	TaAffx.114045.1.S1_at	7.68353	7.58325	7.26441	7.55489	7.49942	7.29245	7.40324	TaAffx.114045.1.S1_at	XW	TaAffx.114045.1	557	1	1	TaAffx.114045.1	UniRef90_Q653H7	2e-81	Auxin response factor 18 n=1 Tax=Oryza sativa Japonica Group RepID=ARFR_ORYSJ	LOC_Os06g47150.4	4e-83	6	28585447	28589360	cDNA auxin response factor 18, putative, expressed	AT2G28350.1	1e-62	2	12114331	12116665	ARF10 (AUXIN RESPONSE FACTOR 10); miRNA binding / transcription factor	Bradi1g33160.1	2e-82	1V	28777825	28781140	Status 12;Valid 1;Alias Bd1.3551;Description Class_5;Note=protein_coding_gene
IAA-sig58	ARF	TaAffx.12974.1.S1_at	5.03003	5.4785	4.67735	5.09866	5.38282	4.7487	4.78132	TaAffx.12974.1.S1_at	XW	TaAffx.12974.1	557	1	1	TaAffx.12974.1	UniRef90_C7J3Z7	1e-95	Os06g0196700 protein n=1 Tax=Oryza sativa Japonica Group RepID=C7J3Z7_ORYSJ	LOC_Os06g09660.1	2e-97	6	4925493	4931178	cDNA auxin response factor, putative, expressed	AT1G19220.1	8e-88	1	6628395	6632779	ARF19 (AUXIN RESPONSE FACTOR 19); DNA binding / transcription factor	Bradi1g46600.1	1e-101	1V	45111636	45123919	Alias Bd1.4782;Description Class_5;Note=protein_coding_gene
IAA-sig59	ARF	Ta.15664.1.S1_at	4.64893	5.0457	4.29819	4.61881	4.98415	4.34298	4.3572	Ta.15664.1.S1_at	XW	Ta.15664.1	802	2	1	Ta.15664.1	UniRef90_C0PCR3	8e-84	Putative uncharacterized protein n=1 Tax=Zea mays RepID=C0PCR3_MAIZE	LOC_Os11g32110.4	1e-105	11	18475403	18468814	cDNA auxin response factor, putative, expressed	AT5G62000.3	1e-41	5	24910859	24914680	ARF2 (AUXIN RESPONSE FACTOR 2); protein binding / transcription factor	Bradi4g17410.5	3e-84	4V	18643324	18647540	Status 12;Valid 1;Alias Bd4.1833.4;Note=protein_coding_gene
IAA-sig60	ARF	TaAffx.95874.1.S1_at	6.47073	6.29422	5.92591	6.27886	6.62357	6.21673	6.09379	TaAffx.95874.1.S1_at	XW	TaAffx.95874.1	634	3	1	TaAffx.95874.1	UniRef90_C5WYD5	1e-89	Putative uncharacterized protein Sb01g019130 n=1 Tax=Sorghum bicolor RepID=C5WYD5_SORBI	LOC_Os10g33940.1	1e-115	10	17980631	17985684	cDNA auxin response factor 18, putative, expressed	AT4G30080.1	8e-67	4	14703369	14705564	ARF16 (AUXIN RESPONSE FACTOR 16); miRNA binding / transcription factor	Bradi3g28950.1	1e-96	3V	30727625	30731766	Status 12;Valid 1;Alias Bd3.2785;Description Class_5;Note=protein_coding_gene
IAA-sig61	ARF	Ta.13246.1.S1_x_at	7.40949	8.07202	8.87912	7.71035	8.83776	9.1793	9.0418	Ta.13246.1.S1_x_at	XW	Ta.13246.1	1375	8	1	Ta.13246.1	UniRef90_Q9AV47	1e-127	Auxin response factor 22 n=2 Tax=Oryza sativa Japonica Group RepID=ARFV_ORYSJ	LOC_Os10g33940.1	1e-141	10	17980631	17985684	cDNA auxin response factor 18, putative, expressed	AT4G30080.1	1e-41	4	14703369	14705564	ARF16 (AUXIN RESPONSE FACTOR 16); miRNA binding / transcription factor	Bradi3g28950.1	1e-141	3V	30727625	30731766	Status 12;Valid 1;Alias Bd3.2785;Description Class_5;Note=protein_coding_gene
IAA-sig62	ARF	TaAffx.68567.1.A1_s_at	7.70831	8.50372	9.28358	7.84029	9.30998	9.70666	9.50096	TaAffx.68567.1.A1_s_at	XW	TaAffx.68567.1	456	1	3	Ta.13246.1|Ta.7431.1|TaAffx.68567.1	UniRef90_Q9AV47	1e-127	Auxin response factor 22 n=2 Tax=Oryza sativa Japonica Group RepID=ARFV_ORYSJ	LOC_Os10g33940.1	1e-141	10	17980631	17985684	cDNA auxin response factor 18, putative, expressed	AT4G30080.1	1e-41	4	14703369	14705564	ARF16 (AUXIN RESPONSE FACTOR 16); miRNA binding / transcription factor	Bradi3g28950.1	1e-141	3V	30727625	30731766	Status 12;Valid 1;Alias Bd3.2785;Description Class_5;Note=protein_coding_gene
IAA-sig63	ARF	Ta.9398.1.S1_a_at	9.07053	9.50606	9.81504	9.26304	10.5834	10.3295	10.05	Ta.9398.1.S1_a_at	XW	Ta.9398.1	1616	14	2	Ta.9398.2|Ta.9398.1	UniRef90_Q653U3	0	Auxin response factor 17 n=3 Tax=Poaceae RepID=ARFQ_ORYSJ	LOC_Os06g46410.2	1e-169	6	28163561	28157509	cDNA auxin response factor, putative, expressed	AT1G30330.2	3e-85	1	10686125	10690036	ARF6 (AUXIN RESPONSE FACTOR 6); transcription factor	Bradi1g32550.1	0	1V	27938285	27943550	Status 12;Valid 1;Alias Bd1.3478;Description Class_5;Note=protein_coding_gene
IAA-sig64	ARF	Ta.13246.1.S1_at	7.41223	8.08973	8.59626	7.48962	8.88117	8.99323	8.71171	Ta.13246.1.S1_at	XW	Ta.13246.1	1375	8	1	Ta.13246.1	UniRef90_Q9AV47	1e-127	Auxin response factor 22 n=2 Tax=Oryza sativa Japonica Group RepID=ARFV_ORYSJ	LOC_Os10g33940.1	1e-141	10	17980631	17985684	cDNA auxin response factor 18, putative, expressed	AT4G30080.1	1e-41	4	14703369	14705564	ARF16 (AUXIN RESPONSE FACTOR 16); miRNA binding / transcription factor	Bradi3g28950.1	1e-141	3V	30727625	30731766	Status 12;Valid 1;Alias Bd3.2785;Description Class_5;Note=protein_coding_gene
IAA-sig65	ARF	Ta.9398.2.S1_at	7.14701	8.40403	8.66657	7.67328	9.7289	9.21116	8.89716	Ta.9398.2.S1_at	XW	Ta.9398.2	756	6	1	Ta.9398.2	UniRef90_Q653U3	9e-53	Auxin response factor 17 n=3 Tax=Poaceae RepID=ARFQ_ORYSJ	LOC_Os06g46410.2	2e-63	6	28163561	28157509	cDNA auxin response factor, putative, expressed	AT1G30330.2	1e-41	1	10686125	10690036	ARF6 (AUXIN RESPONSE FACTOR 6); transcription factor	Bradi1g32550.1	5e-58	1V	27938285	27943550	Status 12;Valid 1;Alias Bd1.3478;Description Class_5;Note=protein_coding_gene
IAA-sig66	ARF	Ta.7431.1.A1_at	5.16425	6.84176	7.31477	5.65793	7.87231	8.12843	7.79817	Ta.7431.1.A1_at	XW	Ta.7431.1	1054	8	1	Ta.7431.1	UniRef90_Q9AV47	3e-96	Auxin response factor 22 n=2 Tax=Oryza sativa Japonica Group RepID=ARFV_ORYSJ	LOC_Os10g33940.1	1e-107	10	17980631	17985684	cDNA auxin response factor 18, putative, expressed	AT4G30080.1	4e-32	4	14703369	14705564	ARF16 (AUXIN RESPONSE FACTOR 16); miRNA binding / transcription factor	Bradi3g28950.1	1e-110	3V	30727625	30731766	Status 12;Valid 1;Alias Bd3.2785;Description Class_5;Note=protein_coding_gene
IAA-sig67	ARF	Ta.9398.1.S1_at	7.41979	7.96363	7.9629	7.73278	8.74501	8.43186	8.0878	Ta.9398.1.S1_at	XW	Ta.9398.1	1616	14	1	Ta.9398.1	UniRef90_Q653U3	0	Auxin response factor 17 n=3 Tax=Poaceae RepID=ARFQ_ORYSJ	LOC_Os06g46410.2	1e-169	6	28163561	28157509	cDNA auxin response factor, putative, expressed	AT1G30330.2	3e-85	1	10686125	10690036	ARF6 (AUXIN RESPONSE FACTOR 6); transcription factor	Bradi1g32550.1	0	1V	27938285	27943550	Status 12;Valid 1;Alias Bd1.3478;Description Class_5;Note=protein_coding_gene
IAA-sig68	ARF	TaAffx.122818.1.S1_at	7.75847	9.0176	7.94009	7.45525	9.44955	8.19978	7.68564	TaAffx.122818.1.S1_at	XW	TaAffx.122818.1	861	4	1	TaAffx.122818.1	UniRef90_Q0JCZ4	2e-82	Auxin response factor 9 n=3 Tax=Oryza sativa RepID=ARFI_ORYSJ	LOC_Os04g36054.1	1e-49	4	21834267	21840074	cDNA auxin response factor 9, putative, expressed	AT1G59750.2	2e-36	1	21980414	21984193	ARF1 (AUXIN RESPONSE FACTOR 1); DNA binding / transcription factor	Bradi5g10950.1	2e-86	5V	14441470	14449840	Status 12;Valid 1;Alias Bd5.890;Description Class_5;Note=protein_coding_gene
IAA-sig69	ARF	Ta.6394.1.A1_at	6.89491	7.71923	7.74577	7.36487	8.19329	8.56696	7.69588	Ta.6394.1.A1_at	XW	Ta.6394.1	798	5	1	Ta.6394.1	UniRef90_C5YRZ9	8e-52	Putative uncharacterized protein Sb08g021460 n=2 Tax=Andropogoneae RepID=C5YRZ9_SORBI	LOC_Os12g41950.1	2e-76	12	25974809	25968753	cDNA auxin response factor, putative, expressed	AT1G30330.2	9e-37	1	10686125	10690036	ARF6 (AUXIN RESPONSE FACTOR 6); transcription factor	Bradi4g01730.1	4e-56	4V	1132509	1138704	Status 12;Valid 1;Alias Bd4.163;Description Class_5;Note=protein_coding_gene
IAA-sig70	ARF	Ta.25087.1.S1_at	7.78996	8.48428	8.09726	7.96043	7.93386	7.77442	7.42504	Ta.25087.1.S1_at	XW	Ta.25087.1	2015	3	1	Ta.25087.1	UniRef90_Q6U8C6	0	ETTIN-like auxin response factor (Fragment) n=1 Tax=Triticum aestivum RepID=Q6U8C6_WHEAT	LOC_Os01g54990.1	0	1	31622161	31616123	cDNA auxin response factor, putative, expressed	AT2G33860.1	1e-100	2	14325444	14328613	ETT (ETTIN); DNA binding / transcription factor	Bradi2g50120.1	0	2V	50047712	50052390	Status 12;Valid 1;Alias Bd2.5007;Description Class_5;Note=protein_coding_gene
IAA-sig71	ARF	TaAffx.89243.1.S1_at	4.29985	5.01641	3.98588	4.25368	5.18289	4.04086	4.23493	TaAffx.89243.1.S1_at	XW	TaAffx.89243.1	775	3	1	TaAffx.89243.1	UniRef90_C5XH00	1e-108	Putative uncharacterized protein Sb03g044630 n=2 Tax=Andropogoneae RepID=C5XH00_SORBI	LOC_Os01g70270.4	0	1	40694599	40699955	cDNA auxin response factor, putative, expressed	AT5G62000.3	1e-101	5	24910859	24914680	ARF2 (AUXIN RESPONSE FACTOR 2); protein binding / transcription factor	Bradi2g59480.3	1e-111	2V	57167037	57171946	Status 12;Valid 1;Alias Bd2.6005.1;Note=protein_coding_gene
IAA-sig72	ARF	Ta.2593.1.S1_at	8.81628	8.96193	9.13979	8.94595	9.0775	8.88536	8.52672	Ta.2593.1.S1_at	XW	Ta.2593.1	1631	11	1	Ta.2593.1	UniRef90_Q5JK20	1e-146	Auxin response factor 4 n=3 Tax=Oryza sativa RepID=ARFD_ORYSJ	LOC_Os01g70270.4	1e-91	1	40694599	40699955	cDNA auxin response factor, putative, expressed	AT5G62000.3	2e-39	5	24910859	24914680	ARF2 (AUXIN RESPONSE FACTOR 2); protein binding / transcription factor	Bradi2g59480.1	1e-165	2V	57167037	57171946	Status 12;Valid 1;Alias Bd2.6005;Description Class_5;Note=protein_coding_gene
IAA-sig73	ARF	Ta.2593.2.S1_at	11.2509	11.9252	11.9788	11.4501	12.463	11.8888	11.8019	Ta.2593.2.S1_at	XW	Ta.2593.2	3121	71	1	Ta.2593.2	UniRef90_Q5JK20	0	Auxin response factor 4 n=3 Tax=Oryza sativa RepID=ARFD_ORYSJ	LOC_Os01g70270.3	0	1	40694599	40699955	cDNA auxin response factor, putative, expressed	AT5G62000.3	0	5	24910859	24914680	ARF2 (AUXIN RESPONSE FACTOR 2); protein binding / transcription factor	Bradi2g59480.1	0	2V	57167037	57171946	Status 12;Valid 1;Alias Bd2.6005;Description Class_5;Note=protein_coding_gene
IAA-sig74	ARF	Ta.2593.2.S1_x_at	10.6557	11.4318	11.384	10.907	12.0004	11.3184	11.2172	Ta.2593.2.S1_x_at	XW	Ta.2593.2	3121	71	1	Ta.2593.2	UniRef90_Q5JK20	0	Auxin response factor 4 n=3 Tax=Oryza sativa RepID=ARFD_ORYSJ	LOC_Os01g70270.3	0	1	40694599	40699955	cDNA auxin response factor, putative, expressed	AT5G62000.3	0	5	24910859	24914680	ARF2 (AUXIN RESPONSE FACTOR 2); protein binding / transcription factor	Bradi2g59480.1	0	2V	57167037	57171946	Status 12;Valid 1;Alias Bd2.6005;Description Class_5;Note=protein_coding_gene
IAA-sig75	ARF	Ta.28852.1.S1_at	7.49966	8.2398	7.95752	7.67023	9.40831	9.01634	8.62466	Ta.28852.1.S1_at	XW	Ta.28852.1	2256	2	1	Ta.28852.1	UniRef90_Q6U8C8	0	ETTIN-like auxin response factor (Fragment) n=1 Tax=Triticum aestivum RepID=Q6U8C8_WHEAT	LOC_Os05g48870.1	0	5	27971735	27977255	cDNA auxin response factor 15, putative, expressed	AT2G33860.1	1e-127	2	14325444	14328613	ETT (ETTIN); DNA binding / transcription factor	Bradi2g16610.6	0	2V	14588250	14594027	Status 12;Valid 1;Alias Bd2.1760.6;Note=protein_coding_gene
IAA-sig76	ARF	Ta.4027.2.S1_at	4.819	5.55399	4.94732	4.77657	5.76531	4.93612	4.75301	Ta.4027.2.S1_at	XW	Ta.4027.2	897	3	1	Ta.4027.2	UniRef90_B9EUK4	1e-144	Putative uncharacterized protein n=1 Tax=Oryza sativa Japonica Group RepID=B9EUK4_ORYSJ	LOC_Os01g13520.2	0	1	7545885	7550996	cDNA auxin response factor 1, putative, expressed	AT2G46530.3	1e-100	2	19105112	19108029	ARF11 (AUXIN RESPONSE FACTOR 11); transcription factor	Bradi2g08120.1	1e-128	2V	6508046	6511878	Status 12;Valid 1;Alias Bd2.864;Description Class_5;Note=protein_coding_gene
IAA-sig77	ARF	Ta.8537.1.S1_s_at	8.84008	9.29928	9.178	8.84103	8.88873	8.83938	8.40089	Ta.8537.1.S1_s_at	XW	Ta.8537.1	484	3	2	Ta.25087.1|Ta.8537.1	UniRef90_Q6U8C6	0	ETTIN-like auxin response factor (Fragment) n=1 Tax=Triticum aestivum RepID=Q6U8C6_WHEAT	LOC_Os01g54990.1	0	1	31622161	31616123	cDNA auxin response factor, putative, expressed	AT2G33860.1	1e-100	2	14325444	14328613	ETT (ETTIN); DNA binding / transcription factor	Bradi2g50120.1	0	2V	50047712	50052390	Status 12;Valid 1;Alias Bd2.5007;Description Class_5;Note=protein_coding_gene
IAA-sig78	ARF	Ta.8605.1.A1_at	6.45829	7.28477	6.93005	6.87275	6.96893	7.04946	6.36845	Ta.8605.1.A1_at	XW	Ta.8605.1	2372	4	1	Ta.8605.1	UniRef90_Q6U8C7	0	ETTIN-like auxin response factor (Fragment) n=1 Tax=Triticum aestivum RepID=Q6U8C7_WHEAT	LOC_Os01g48060.3	0	1	27506137	27500462	cDNA auxin response factor, putative, expressed	AT2G33860.1	1e-114	2	14325444	14328613	ETT (ETTIN); DNA binding / transcription factor	Bradi2g46190.1	0	2V	46599754	46606506	Status 12;Valid 1;Alias Bd2.4582;Description Class_5;Note=protein_coding_gene
Abbreviations	D-0 = dry dormant
	D-12 = 12 h imbibed dormant
	D-24 = 24 h imbibed dormant
	AR-0 = dry after-ripened
	AR-12 = 12 h imbibed after-ripened
	AR-24 = 24 h imbibed affter-ripened
