# Supplementary material for: Regulation of Wheat Seed Dormancy by After-Ripening Is Mediated by Specific Transcriptional Switches That Induce Changes in Seed Hormone Metabolism and Signaling
Source: PLoS One. 2013 Feb 20;8(2):e56570. doi: 10.1371/journal.pone.0056570 (PMC3577873; doi:10.1371/journal.pone.0056570)
Supplement: Table S2 — Expression values of hormone metabolism and signaling related probesets in both logarithmically (base 2) and linear scaled fold changes in dormant and after-ripened seeds. (XLSX) [file pone.0056570.s003.xlsx]

## Sheet: ABA metabolism
Table S2. Expression values in fold changes (log2 and linear) and the associated P values of ABA metabolism related probesets between dormant and after-ripened seeds in both dry and imbibed states
			D-12/D-0			D-24/D-0			D-24/D-12			AR-12/AR-0			AR-24/AR-0			AR-24/AR-12			AR-0/D-0			AR-12/D-12			AR-24/D-24			AR-24/AR-24+ABA			Annotation
	Gene	Probeset	Log2 FC	P-value	Linear FC	Log2 FC	P-value	Linear FC	Log2 FC	P-value	Linear FC	Log2 FC	P-value	Linear FC	Log2 FC	P-value	Linear FC	Log2 FC	P-value	Linear FC	Log2 FC	P-value	Linear FC	Log2 FC	P-value	Linear FC	Log2 FC	P-value	Linear FC	Log2 FC	P-value	Linear FC	UniProt Desc	Rice 6 Desc	Arab. Desc
ABA-met01	ZEP	Ta.404.1.S1_x_at	0.616441	0.00490044	1.53309	0.243426	0.203758	1.1838	-0.373015	0.065782	-1.29506	1.27395	0.000195848	2.41823	0.218867	0.351849	1.16382	-1.05509	0.00469173	-2.07784	0.353328	0.0537264	1.2775	1.01084	0.000108349	2.01509	0.328769	0.222517	1.25594	-0.486664	0.11788	-1.4012	Os04g0448900 protein n=2 Tax=Oryza sativa Japonica Group RepID=Q0JCU7_ORYSJ	cDNA zeaxanthin epoxidase, chloroplast precursor, putative, expressed	ABA1 (ABA DEFICIENT 1); zeaxanthin epoxidase
ABA-met02	VDE	Ta.275.1.S1_at	0.057826	0.575236	1.0409	0.252653	0.168037	1.1914	0.194827	0.214491	1.14459	0.324587	0.0800327	1.25231	0.170691	0.268984	1.1256	-0.153896	0.241454	-1.11257	-0.085504	0.571812	-1.06106	0.181257	0.129338	1.13387	-0.167466	0.311914	-1.12308	-0.103529	0.272221	-1.0744	Violaxanthin de-epoxidase n=1 Tax=Triticum aestivum RepID=Q9AU61_WHEAT	cDNA violaxanthin de-epoxidase, putative, expressed	NPQ1 (NON-PHOTOCHEMICAL QUENCHING 1); violaxanthin de-epoxidase
ABA-met03	ABA4	TaAffx.73402.1.S1_at	0.750715	0.00456737	1.68263	-0.304474	0.182197	-1.23497	-1.05519	0.0037764	-2.07799	0.797186	0.00121378	1.73771	0.614226	0.00159341	1.53074	-0.18296	0.061739	-1.13521	0.044045	0.749821	1.031	0.090516	0.416076	1.06475	0.962745	0.00382596	1.94901	0.11497	0.465966	1.08295	Putative uncharacterized protein n=1 Tax=Zea mays RepID=B6UEV5_MAIZE	cDNA expressed protein	ABA4 (abscisic acid (ABA)-deficient 4); intramolecular oxidoreductase
ABA-met04	NCED	TaAffx.13292.1.S1_s_at	0.039132	0.713332	1.0275	-0.11126	0.0415811	-1.08017	-0.150392	0.215455	-1.10987	0.001852	0.986861	1.00128	-0.203254	0.135544	-1.15129	-0.205106	0.0051583	-1.15277	0.033812	0.76571	1.02371	-0.003468	0.973712	-1.00241	-0.058182	0.268021	-1.04115	-0.180252	0.151658	-1.13308	Neoxanthin cleavage enzyme-like protein (Fragment) n=1 Tax=Oryza sativa Japonica Group RepID=Q7XXP8_ORYSJ	cDNA 9-cis-epoxycarotenoid dioxygenase 1, chloroplast precursor, putative, expressed	NCED4 (NINE-CIS-EPOXYCAROTENOID DIOXYGENASE 4)
ABA-met05	NCED	TaAffx.13292.1.S1_at	0.408789	0.0119005	1.32757	-0.169592	0.0800578	-1.12474	-0.578381	0.00161787	-1.49317	0.296161	0.100572	1.22787	-0.247669	0.0877766	-1.18729	-0.54383	0.00545029	-1.45784	0.061325	0.641906	1.04342	-0.051303	0.678341	-1.0362	-0.016752	0.754809	-1.01168	0.049435	0.518663	1.03486	Neoxanthin cleavage enzyme-like protein (Fragment) n=1 Tax=Oryza sativa Japonica Group RepID=Q7XXP8_ORYSJ	cDNA 9-cis-epoxycarotenoid dioxygenase 1, chloroplast precursor, putative, expressed	NCED4 (NINE-CIS-EPOXYCAROTENOID DIOXYGENASE 4)
ABA-met06	NCED	TaAffx.76007.1.S1_at	-1.77705	0.00128524	-3.42725	-1.87669	0.00104513	-3.67232	-0.099641	0.0332543	-1.07151	-2.11661	1.50343e-05	-4.33673	-2.18768	5.54722e-06	-4.55573	-0.071073	0.395674	-1.0505	-0.037017	0.877969	-1.02599	-0.376574	0.00499332	-1.29826	-0.348006	0.00153379	-1.2728	0.053577	0.744807	1.03783	9-cis-epoxycarotenoid dioxygenase 2 n=2 Tax=Hordeum vulgare RepID=Q285R6_HORVD	cDNA 9-cis-epoxycarotenoid dioxygenase 1, chloroplast precursor, putative, expressed	NCED9 (NINE-CIS-EPOXYCAROTENOID DIOXYGENASE 9); 9-cis-epoxycarotenoid dioxygenase
ABA-met07	NCED	Ta.12813.1.S1_x_at	0.289092	0.164944	1.22187	-0.414086	0.0265093	-1.33245	-0.703178	0.0248005	-1.62809	0.315544	0.000924601	1.24448	-0.325116	0.0168229	-1.25277	-0.64066	0.00185746	-1.55904	-0.056627	0.259282	-1.04003	-0.030175	0.866717	-1.02114	0.032343	0.828129	1.02267	-0.005027	0.974167	-1.00349	Os02g0704000 protein n=3 Tax=Oryza sativa RepID=Q6YVJ0_ORYSJ	cDNA 9-cis-epoxycarotenoid dioxygenase 1, chloroplast precursor, putative, expressed	NCED4 (NINE-CIS-EPOXYCAROTENOID DIOXYGENASE 4)
ABA-met08	NCED	Ta.12813.2.S1_x_at	0.021353	0.803396	1.01491	-0.264992	0.0785218	-1.20163	-0.286345	0.0809111	-1.21955	-0.057249	0.718626	-1.04048	-0.369508	0.081434	-1.29191	-0.312259	0.011821	-1.24165	0.090829	0.582451	1.06498	0.012227	0.873995	1.00851	-0.013687	0.916498	-1.00953	0.035365	0.711604	1.02482	Os02g0704000 protein n=3 Tax=Oryza sativa RepID=Q6YVJ0_ORYSJ	cDNA 9-cis-epoxycarotenoid dioxygenase 1, chloroplast precursor, putative, expressed	NCED4 (NINE-CIS-EPOXYCAROTENOID DIOXYGENASE 4)
ABA-met09	ABA2	Ta.24738.2.S1_x_at	5.50815	9.47703e-06	45.5112	3.37261	0.00055975	10.3576	-2.13554	0.0018671	-4.39401	6.43639	7.28957e-06	86.6057	3.80023	5.92721e-05	13.9311	-2.63616	2.18492e-05	-6.21673	-0.434901	0.181223	-1.35182	0.49334	0.0104371	1.4077	-0.00728	0.981494	-1.00506	-0.360874	0.134537	-1.2842	Alcohol dehydrogenase 3 n=42 Tax=Poaceae RepID=ADH3_HORVU	cDNA dehydrogenase, putative, expressed	ADH1 (ALCOHOL DEHYDROGENASE 1); alcohol dehydrogenase
ABA-met10	ABA2	Ta.24738.3.A1_at	3.25171	8.8513e-05	9.52491	1.58587	0.00680055	3.00189	-1.66584	0.00386945	-3.17297	4.33426	4.62158e-05	20.1717	2.14143	0.00297262	4.41198	-2.19284	0.00104448	-4.57203	0.021059	0.943501	1.0147	1.10362	0.000927322	2.14893	0.576615	0.181645	1.49135	-1.53009	0.00366337	-2.88804	Alcohol dehydrogenase 3 n=42 Tax=Poaceae RepID=ADH3_HORVU	cDNA dehydrogenase, putative, expressed	ADH1 (ALCOHOL DEHYDROGENASE 1); alcohol dehydrogenase
ABA-met11	ABA2	Ta.10853.1.S1_at	6.03635	8.17504e-06	65.6331	4.93945	1.82495e-05	30.6848	-1.0969	0.0104092	-2.13895	6.4017	4.2363e-07	84.5478	4.20899	2.67821e-05	18.4941	-2.1927	0.000461925	-4.5716	0.139486	0.33563	1.10151	0.50483	0.0592301	1.41896	-0.59097	0.0800774	-1.50626	-0.87655	0.0112962	-1.83598	Alcohol dehydrogenase 3 n=42 Tax=Poaceae RepID=ADH3_HORVU	cDNA dehydrogenase, putative, expressed	ADH1 (ALCOHOL DEHYDROGENASE 1); alcohol dehydrogenase
ABA-met12	ABA2	TaAffx.113351.1.S1_x_at	2.23666	0.000228662	4.71304	0.164125	0.36998	1.12049	-2.07253	0.000863543	-4.20624	2.88207	3.00737e-05	7.37205	0.418971	0.0992843	1.33697	-2.4631	0.000171447	-5.51398	-0.264967	0.0903373	-1.20161	0.380442	0.115649	1.30174	-0.010121	0.966281	-1.00704	-0.222229	0.376529	-1.16653	Alcohol dehydrogenase 2 n=6 Tax=Poaceae RepID=ADH2_ORYSJ	cDNA dehydrogenase, putative, expressed	ADH1 (ALCOHOL DEHYDROGENASE 1); alcohol dehydrogenase
ABA-met13	ABA2	Ta.24738.1.S1_x_at	0.627787	0.00103411	1.54519	0.433404	0.0102014	1.35042	-0.194383	0.0384941	-1.14423	0.635642	0.000221221	1.55363	0.391338	0.00641687	1.31161	-0.244304	0.0389517	-1.18452	0.097921	0.27273	1.07023	0.105776	0.0759853	1.07607	0.055855	0.580302	1.03947	-0.104608	0.274261	-1.0752	Alcohol dehydrogenase 3 n=42 Tax=Poaceae RepID=ADH3_HORVU	cDNA dehydrogenase, putative, expressed	ADH1 (ALCOHOL DEHYDROGENASE 1); alcohol dehydrogenase
ABA-met14	ABA2	Ta.22986.1.S1_x_at	0.49123	0.00160851	1.40564	0.49794	0.00196401	1.4122	0.00671	0.909246	1.00466	0.8707	8.08313e-06	1.82855	0.28255	0.102644	1.21634	-0.58815	0.012266	-1.50332	-0.24061	0.0129438	-1.18149	0.13886	0.0330018	1.10103	-0.456	0.0310487	-1.37173	-0.0614	0.715483	-1.04348	Adh2-N protein n=1 Tax=Zea mays RepID=Q41767_MAIZE	cDNA dehydrogenase, putative, expressed	ADH1 (ALCOHOL DEHYDROGENASE 1); alcohol dehydrogenase
ABA-met15	ABA2	Ta.27683.2.S1_at	0.040452	0.652558	1.02844	-0.096375	0.435868	-1.06908	-0.136827	0.238523	-1.09948	0.151771	0.0977647	1.11093	-0.069484	0.449482	-1.04934	-0.221255	0.0434548	-1.16575	-0.188016	0.100932	-1.1392	-0.076697	0.295609	-1.0546	-0.161125	0.206774	-1.11816	-0.038708	0.693838	-1.02719	Alcohol dehydrogenase 2 n=15 Tax=Hordeum vulgare RepID=ADH2_HORVU	cDNA dehydrogenase, putative, expressed	ADH1 (ALCOHOL DEHYDROGENASE 1); alcohol dehydrogenase
ABA-met16	ABA2	Ta.27683.2.S1_x_at	0.248608	0.0119163	1.18806	-0.107452	0.260668	-1.07732	-0.35606	0.00774333	-1.27993	0.408916	0.0247667	1.32769	-0.170569	0.15325	-1.1255	-0.579485	0.00115127	-1.49432	-0.037715	0.742399	-1.02649	0.122593	0.169719	1.08869	-0.100832	0.214158	-1.07239	-0.028081	0.462495	-1.01965	Alcohol dehydrogenase 2 n=15 Tax=Hordeum vulgare RepID=ADH2_HORVU	cDNA dehydrogenase, putative, expressed	ADH1 (ALCOHOL DEHYDROGENASE 1); alcohol dehydrogenase
ABA-met17	ABA2	TaAffx.113351.1.S1_at	0.526103	0.0575407	1.44003	-0.590684	0.0160211	-1.50596	-1.11679	0.00539734	-2.16863	0.704146	0.00156784	1.62918	-0.568967	0.0135541	-1.48346	-1.27311	0.000264741	-2.41682	-0.111772	0.449207	-1.08055	0.066271	0.723071	1.04701	-0.090055	0.577891	-1.06441	-0.389733	0.0334944	-1.31015	Alcohol dehydrogenase 2 n=6 Tax=Poaceae RepID=ADH2_ORYSJ	cDNA dehydrogenase, putative, expressed	ADH1 (ALCOHOL DEHYDROGENASE 1); alcohol dehydrogenase
ABA-met18	AAO	Ta.26775.1.A1_at	0.18286	0.0194516	1.13513	-0.087285	0.356753	-1.06237	-0.270145	0.048069	-1.20593	-0.088013	0.351451	-1.06291	-0.305945	0.0757425	-1.23623	-0.217932	0.0977175	-1.16307	0.072901	0.423042	1.05183	-0.197972	0.0181535	-1.14708	-0.145759	0.32407	-1.10631	-0.096101	0.499936	-1.06888	Aldehyde oxidase-2 n=3 Tax=Andropogoneae RepID=O23888_MAIZE	cDNA aldehyde oxidase, putative	AAO1 (ARABIDOPSIS ALDEHYDE OXIDASE 1); aldehyde oxidase/ indole-3-acetaldehyde oxidase
ABA-met19	AAO	Ta.6172.2.S1_at	-0.112068	0.502974	-1.08078	-0.014203	0.929005	-1.00989	0.097865	0.532162	1.07019	-0.369313	0.0642923	-1.29174	-0.161864	0.304621	-1.11873	0.207449	0.275806	1.15464	-0.198243	0.224819	-1.1473	-0.455488	0.0458777	-1.37125	-0.345904	0.081235	-1.27095	-0.011731	0.933345	-1.00816	Putative aldehyde oxidase n=3 Tax=Oryza sativa RepID=Q8LHR9_ORYSJ	cDNA aldehyde oxidase, putative, expressed	AAO3 (Abscisic ALDEHYDE OXIDASE 3); abscisic aldehyde oxidase/ aldehyde oxidase/ indole-3-acetaldehyde oxidase
ABA-met20	AAO	Ta.8837.1.S1_at	0.576093	0.018559	1.49081	0.57933	0.0245057	1.49416	0.003237	0.986003	1.00225	0.232946	0.198803	1.17523	0.212384	0.213923	1.1586	-0.020562	0.776561	-1.01435	0.181699	0.34858	1.13422	-0.161448	0.273123	-1.11841	-0.185247	0.244725	-1.13701	0.03147	0.772781	1.02205	Aldehyde oxidase-2 n=3 Tax=Andropogoneae RepID=O23888_MAIZE	cDNA aldehyde oxidase, putative	AAO1 (ARABIDOPSIS ALDEHYDE OXIDASE 1); aldehyde oxidase/ indole-3-acetaldehyde oxidase
ABA-met21	AAO	Ta.6172.3.A1_a_at	-0.101942	0.642242	-1.07322	0.145068	0.454891	1.10578	0.24701	0.298369	1.18675	-0.324241	0.331623	-1.25201	-0.694351	0.0989537	-1.61816	-0.37011	0.0563017	-1.29245	0.160459	0.639709	1.11764	-0.06184	0.725163	-1.0438	-0.67896	0.0224262	-1.60099	0.131528	0.506143	1.09545	Putative aldehyde oxidase n=3 Tax=Oryza sativa RepID=Q8LHR9_ORYSJ	cDNA aldehyde oxidase, putative, expressed	AAO3 (Abscisic ALDEHYDE OXIDASE 3); abscisic aldehyde oxidase/ aldehyde oxidase/ indole-3-acetaldehyde oxidase
ABA-met22	AAO	TaAffx.92079.1.S1_at	0.347229	0.163435	1.27211	0.11492	0.557926	1.08291	-0.232309	0.256675	-1.17471	0.410018	0.0543306	1.3287	-0.261276	0.242111	-1.19854	-0.671294	0.0111769	-1.5925	0.007675	0.971184	1.00533	0.070464	0.677335	1.05005	-0.368521	0.0956964	-1.29103	-0.141408	0.477829	-1.10298	Putative uncharacterized protein n=1 Tax=Oryza sativa Indica Group RepID=B8AL92_ORYSI	cDNA aldehyde oxidase, putative	AAO1 (ARABIDOPSIS ALDEHYDE OXIDASE 1); aldehyde oxidase/ indole-3-acetaldehyde oxidase
ABA-met23	AAO	TaAffx.97075.1.S1_at	0.023311	0.893023	1.01629	-1.1617	0.00300224	-2.23721	-1.18501	0.00011522	-2.27365	-0.880592	0.0699392	-1.84113	-1.84791	0.00760081	-3.59979	-0.967322	0.000882187	-1.95521	0.069875	0.867168	1.04963	-0.834028	2.23063e-05	-1.78266	-0.61634	0.00886014	-1.53298	0.217792	0.226424	1.16295	Os07g0281800 protein (Fragment) n=1 Tax=Oryza sativa Japonica Group RepID=Q0D782_ORYSJ	cDNA aldehyde oxidase, putative, expressed	AAO3 (Abscisic ALDEHYDE OXIDASE 3); abscisic aldehyde oxidase/ aldehyde oxidase/ indole-3-acetaldehyde oxidase
ABA-met24	CYP707A	Ta.22981.3.S1_a_at	1.28251	0.0068763	2.43261	0.79639	0.0305238	1.73675	-0.486118	0.0191974	-1.40067	2.24186	1.37747e-06	4.73005	1.21783	0.0150656	2.32596	-1.02403	0.0256175	-2.03359	-0.250818	0.344101	-1.18988	0.708529	0.00223882	1.63414	0.17062	0.606076	1.12554	-0.507115	0.179544	-1.42121	ABA 8'-hydroxylase n=3 Tax=Triticeae RepID=B8QBY2_WHEAT	cDNA cytochrome P450, putative, expressed	CYP707A3; (+)-abscisic acid 8'-hydroxylase/ oxygen binding
Abbreviations	D-0 = dry dormant
	D-12 = 12 h imbibed dormant
	D-24 = 24 h imbibed dormant
	AR-0 = dry after-ripened
	AR-12 = 12 h imbibed after-ripened
	AR-24 = 24 h imbibed affter-ripened
	FC= fold change

## Sheet: ABA signalling
Table S2. Expression values in fold changes (log 2 and linear) and the associated P values of ABA signalling related probesets between dormant and after-ripened seeds in both dry and imbibed states
			D-12/D-0			D-24/D-0			D-24/D-12			AR-12/AR-0			AR-24/AR-0			AR-24/AR-12			AR-0/D-0			AR-12/D-12			AR-24/D-24			AR-24/AR-24+ABA			Annotation
	Gene	Probeset	Log2 FC	P-value	Linear FC	Log2 FC	P-value	Linear FC	Log2 FC	P-value	Linear FC	Log2 FC	P-value	Linear FC	Log2 FC	P-value	Linear FC	Log2 FC	P-value	Linear FC	Log2 FC	P-value	Linear FC	Log2 FC	P-value	Linear FC	Log2 FC	P-value	Linear FC	Log2 FC	P-value	Linear FC	UniProt Desc	Rice 6 Desc	Arab. Desc
ABA-Sig01	PYL	TaAffx.131393.1.S1_at	2.43569	5.70468e-06	5.41023	1.06506	0.00610836	2.09225	-1.37064	0.00216223	-2.58584	3.71324	1.02446e-05	13.1158	2.32255	0.000247112	5.00214	-1.39069	0.000579687	-2.62204	-0.492086	0.0274072	-1.40648	0.78546	0.000127511	1.72364	0.765405	0.0308197	1.69985	-0.465005	0.279703	-1.38032	Os03g0297600 protein n=3 Tax=Oryza sativa RepID=Q10MS2_ORYSJ	cDNA cyclase/dehydrase family protein, putative, expressed	unknown protein
ABA-Sig02	PYL	TaAffx.43193.1.S1_at	1.13521	0.000461677	2.1965	0.878296	0.00239877	1.8382	-0.25691	0.116596	-1.19492	1.02213	0.0141521	2.03092	1.8789	0.00236295	3.67795	0.85677	0.00306918	1.81098	0.266386	0.353483	1.20279	0.15331	0.151661	1.11212	1.26699	0.00152205	2.40659	0.437	0.0777293	1.35379	Putative uncharacterized protein Sb01g028330 n=1 Tax=Sorghum bicolor RepID=C5WRC2_SORBI	cDNA cyclase/dehydrase family protein, putative, expressed	unknown protein
ABA-Sig03	PP2C	TaAffx.96410.1.S1_at	0.207222	0.0177202	1.15446	-0.089403	0.208564	-1.06393	-0.296625	0.000588146	-1.22827	-0.002387	0.984692	-1.00166	-0.256783	0.0944398	-1.19481	-0.254396	0.00290583	-1.19284	0.064457	0.634544	1.04569	-0.145152	0.0065458	-1.10585	-0.102923	0.0647154	-1.07395	-0.180789	0.0990016	-1.1335	Probable protein phosphatase 2C 30 n=2 Tax=Oryza sativa RepID=P2C30_ORYSJ	cDNA protein phosphatase 2C, putative, expressed	protein phosphatase 2C, putative / PP2C, putative
ABA-Sig04	PP2C	TaAffx.58269.1.S1_at	-0.698698	0.00529467	-1.62304	-0.304234	0.0362373	-1.23476	0.394464	0.0316521	1.31445	-0.58575	0.00605206	-1.50082	-0.154673	0.169627	-1.11317	0.431077	0.0386253	1.34824	-0.174105	0.0827168	-1.12826	-0.061157	0.704602	-1.0433	-0.024544	0.836751	-1.01716	-0.105972	0.492847	-1.07622	Protein phosphatase 2C ABI2 n=2 Tax=Andropogoneae RepID=B6SVM9_MAIZE	cDNA protein phosphatase 2C, putative, expressed	ABI1 (ABA INSENSITIVE 1); calcium ion binding / protein serine/threonine phosphatase
ABA-Sig05	PP2C	Ta.26745.1.A1_at	0.426362	0.12937	1.34384	-0.345199	0.205957	-1.27033	-0.771561	0.00144103	-1.70712	0.365479	0.0689505	1.28831	-0.022182	0.923169	-1.01549	-0.387661	0.0698121	-1.30827	-0.315155	0.294012	-1.24415	-0.376038	0.00354915	-1.29777	0.007862	0.966443	1.00546	0.065516	0.72488	1.04646	Protein phosphatase 2C ABI2 n=2 Tax=Andropogoneae RepID=B6SVM9_MAIZE	cDNA protein phosphatase 2C, putative, expressed	HAB1 (HOMOLOGY TO ABI1); catalytic/ protein serine/threonine phosphatase
ABA-Sig06	PP2C	Ta.9516.2.S1_at	0.484432	0.00544087	1.39903	1.07534	0.00162875	2.10721	0.590904	0.0109865	1.50619	0.454231	0.00842428	1.37005	0.814041	0.00746198	1.75813	0.35981	0.0671397	1.28326	0.152925	0.243799	1.11182	0.122724	0.12884	1.08879	-0.10837	0.588646	-1.07801	0.22112	0.268442	1.16564	Probable protein phosphatase 2C 68 n=3 Tax=Oryza sativa RepID=P2C68_ORYSJ	cDNA protein phosphatase 2C, putative, expressed	protein phosphatase 2C, putative / PP2C, putative
ABA-Sig07	PP2C	Ta.23176.1.S1_at	0.027437	0.821623	1.0192	1.09503	0.000244252	2.13617	1.06759	0.000737247	2.09593	-0.808157	0.000960739	-1.75097	-0.076796	0.510013	-1.05467	0.731361	0.000725518	1.6602	0.408835	0.0169352	1.32761	-0.426759	0.0149197	-1.34421	-0.762987	0.001127	-1.697	0.642035	0.004968	1.56053	Probable protein phosphatase 2C 6 n=1 Tax=Oryza sativa Japonica Group RepID=P2C06_ORYSJ	cDNA protein phosphatase 2C, putative, expressed	HAB2; catalytic/ protein serine/threonine phosphatase
ABA-Sig08	SnRK	Ta.2551.1.S1_at	-0.71261	7.85012e-05	-1.63877	-0.4791	0.0014622	-1.39387	0.23351	0.0105178	1.17569	-1.40832	8.76767e-05	-2.65428	-1.58873	0.00022824	-3.00784	-0.18041	0.222586	-1.13321	0.09322	0.275741	1.06675	-0.60249	0.000703223	-1.51833	-1.01641	0.00103826	-2.02288	-0.15201	0.248458	-1.11112	Abscisic acid-inducible protein kinase (Fragment) n=5 Tax=Triticeae RepID=AAIP_WHEAT	cDNA CAMK_CAMK_like.19 - CAMK includes calcium/calmodulin depedent protein kinases, expressed	serine/threonine protein kinase, putative
ABA-Sig09	SnRK	TaAffx.109197.1.S1_s_at	0.416957	0.0159384	1.33511	0.414037	0.108824	1.33241	-0.00292	0.98805	-1.00203	0.221059	0.259638	1.16559	-0.333184	0.140025	-1.25979	-0.554243	0.00407102	-1.4684	0.033906	0.86523	1.02378	-0.161992	0.0633865	-1.11883	-0.713315	0.0218484	-1.63957	-0.002763	0.979948	-1.00192	GAMYB-binding protein n=1 Tax=Hordeum vulgare subsp. vulgare RepID=Q84UD4_HORVD	cDNA CPuORF21 - conserved peptide uORF-containing transcript, expressed	protein kinase, putative
ABA-Sig10	SnRK	TaAffx.105516.1.S1_at	-0.002786	0.977025	-1.00193	-0.411479	0.0320597	-1.33005	-0.408693	0.0111784	-1.32748	0.046876	0.482643	1.03303	-0.542847	0.000667576	-1.45684	-0.589723	0.000348074	-1.50496	-0.049613	0.648234	-1.03499	4.9e-05	0.999134	1.00003	-0.180981	0.134202	-1.13365	0.072879	0.243774	1.05181	Serine/threonine-protein kinase SAPK4 n=3 Tax=Andropogoneae RepID=B6UA53_MAIZE	cDNA CAMK_CAMK_like.11 - CAMK includes calcium/calmodulin depedent protein kinases, expressed	SNRK2.5 (SNF1-RELATED PROTEIN KINASE 2.5); kinase
ABA-Sig11	SnRK	Ta.24918.1.S1_at	0.882593	5.78624e-05	1.84369	0.433563	0.00646399	1.35056	-0.44903	0.0092426	-1.36512	0.225161	0.295245	1.16891	-0.268019	0.226617	-1.20415	-0.49318	0.000154992	-1.40754	0.076928	0.700581	1.05477	-0.580504	0.000397653	-1.49537	-0.624654	0.0019728	-1.54184	0.073597	0.542782	1.05234	SNF1-type serine-threonine protein kinase n=1 Tax=Triticum aestivum RepID=C8CBK4_WHEAT	cDNA CAMK_CAMK_like.11 - CAMK includes calcium/calmodulin depedent protein kinases, expressed	SNRK2.4 (SNF1-RELATED PROTEIN KINASE 2.4); kinase
ABA-Sig12	SnRK	Ta.19520.1.S1_s_at	1.03168	0.000552428	2.04441	0.594914	0.00212061	1.51038	-0.43677	0.00634869	-1.35357	0.418757	0.0959763	1.33678	0.020388	0.920871	1.01423	-0.398369	5.05492e-06	-1.31802	0.110445	0.620553	1.07956	-0.502482	0.00234294	-1.41665	-0.464081	0.000379674	-1.37944	0.081797	0.276454	1.05834	SNF1-type serine-threonine protein kinase n=1 Tax=Triticum aestivum RepID=C8CBK4_WHEAT	cDNA CAMK_CAMK_like.11 - CAMK includes calcium/calmodulin depedent protein kinases, expressed	SNRK2.4 (SNF1-RELATED PROTEIN KINASE 2.4); kinase
ABA-Sig13	SnRK	Ta.991.1.S1_x_at	0.07194	0.0722886	1.05113	0.12343	0.135039	1.08932	0.05149	0.491888	1.03633	0.03532	0.73345	1.02478	-0.24674	0.0952579	-1.18652	-0.28206	0.0102095	-1.21593	0.00918	0.929467	1.00638	-0.02744	0.364572	-1.0192	-0.36099	0.0147519	-1.28431	0.13797	0.0907653	1.10036	Serine/threonine-protein kinase SAPK8 n=9 Tax=Poaceae RepID=SAPK8_ORYSJ	cDNA CAMK_CAMK_like.22 - CAMK includes calcium/calmodulin depedent protein kinases, expressed	OST1 (OPEN STOMATA 1); calcium-dependent protein serine/threonine kinase/ kinase/ protein kinase
ABA-Sig14	SnRK	Ta.5236.2.S1_a_at	0.07507	0.346214	1.05341	-0.068632	0.49861	-1.04872	-0.143702	0.281839	-1.10474	-0.472093	0.023434	-1.38712	-0.821873	0.0205959	-1.7677	-0.34978	0.133716	-1.27437	-0.169451	0.250753	-1.12463	-0.716614	0.000891027	-1.64332	-0.922692	0.0106134	-1.89565	0.229817	0.276666	1.17269	Serine/threonine-protein kinase SAPK3 n=6 Tax=Poaceae RepID=SAPK3_ORYSJ	cDNA CAMK_CAMK_like.41 - CAMK includes calcium/calmodulin depedent protein kinases, expressed	SNRK2.4 (SNF1-RELATED PROTEIN KINASE 2.4); kinase
ABA-Sig15	SnRK	Ta.6918.1.S1_at	0.522297	0.00506181	1.43624	-0.105437	0.529081	-1.07582	-0.627734	0.0117732	-1.54514	0.66424	0.0561516	1.58473	0.440072	0.172947	1.35667	-0.224168	0.123963	-1.1681	-0.206161	0.46601	-1.15361	-0.064218	0.428503	-1.04552	0.339348	0.114438	1.26518	0.243041	0.132594	1.18348	Serine/threonine-protein kinase SAPK2 n=5 Tax=BEP clade RepID=SAPK2_ORYSJ	cDNA CAMK_CAMK_like.7 - CAMK includes calcium/calmodulin depedent protein kinases, expressed	serine/threonine protein kinase, putative
ABA-Sig16	SnRK	Ta.4762.1.S1_at	0.18499	0.0982519	1.13681	-0.25806	0.0807592	-1.19587	-0.44305	0.00876118	-1.35948	0.32364	0.000267871	1.25148	0.00298	0.934844	1.00207	-0.32066	0.000212751	-1.2489	0.00249	0.976336	1.00173	0.14114	0.0322595	1.10278	0.26353	0.0366765	1.20041	-0.08848	0.14052	-1.06325	Serine/threonine-protein kinase SAPK7 n=2 Tax=Zea mays RepID=B6TAU8_MAIZE	cDNA CAMK_CAMK_like.25 - CAMK includes calcium/calmodulin depedent protein kinases, expressed	SNRK2.9 (SNF1-RELATED PROTEIN KINASE 2.9); ATP binding / kinase/ protein kinase/ protein serine/threonine kinase
ABA-Sig17	SnRK	Ta.4762.2.S1_a_at	0.213018	0.401716	1.15911	-0.306613	0.350011	-1.2368	-0.519631	0.0810472	-1.43359	0.97697	3.31716e-06	1.96833	0.732605	0.0204765	1.66164	-0.244365	0.285687	-1.18457	-0.552106	0.0560135	-1.46622	0.211846	0.0954364	1.15817	0.487112	0.160169	1.40164	0.395345	0.349263	1.31526	Serine/threonine-protein kinase SAPK7 n=2 Tax=Zea mays RepID=B6TAU8_MAIZE	cDNA CAMK_CAMK_like.25 - CAMK includes calcium/calmodulin depedent protein kinases, expressed	SNRK2.9 (SNF1-RELATED PROTEIN KINASE 2.9); ATP binding / kinase/ protein kinase/ protein serine/threonine kinase
ABA-Sig18	SnRK	Ta.6040.1.S1_a_at	-0.52013	0.0315466	-1.43408	-1.45087	0.000773231	-2.73372	-0.930738	4.05253e-05	-1.90625	-0.819536	0.00112317	-1.76484	-2.06441	6.27138e-05	-4.18262	-1.24487	5.66276e-05	-2.36998	-0.33791	0.138628	-1.26392	-0.637316	0.000117596	-1.55543	-0.95145	0.000194671	-1.93382	-0.172453	0.228935	-1.12697	Serine/threonine-protein kinase SAPK10 n=8 Tax=Poaceae RepID=SAPKA_ORYSJ	cDNA CAMK_CAMK_like.20 - CAMK includes calcium/calmodulin depedent protein kinases, expressed	OST1 (OPEN STOMATA 1); calcium-dependent protein serine/threonine kinase/ kinase/ protein kinase
ABA-Sig19	SnRK	Ta.991.1.S1_a_at	0.48309	8.25572e-05	1.39773	0.06144	0.673671	1.04351	-0.42165	0.0382977	-1.33946	0.61481	0.0780642	1.53136	-0.01504	0.958695	-1.01048	-0.62985	0.00295764	-1.5474	-0.18764	0.507353	-1.1389	-0.05592	0.321713	-1.03952	-0.26412	0.178464	-1.2009	0.15579	0.252981	1.11403	Serine/threonine-protein kinase SAPK8 n=9 Tax=Poaceae RepID=SAPK8_ORYSJ	cDNA CAMK_CAMK_like.22 - CAMK includes calcium/calmodulin depedent protein kinases, expressed	OST1 (OPEN STOMATA 1); calcium-dependent protein serine/threonine kinase/ kinase/ protein kinase
ABA-Sig20	SnRK	Ta.991.1.S1_at	0.04398	0.174356	1.03095	0.22221	0.0301925	1.16652	0.17823	0.0506605	1.13149	-0.12049	0.250241	-1.0871	-0.18406	0.153199	-1.13608	-0.06357	0.303132	-1.04505	0.06163	0.542585	1.04364	-0.10284	0.00121266	-1.07389	-0.34464	0.0142714	-1.26983	0.09536	0.447046	1.06833	Serine/threonine-protein kinase SAPK8 n=9 Tax=Poaceae RepID=SAPK8_ORYSJ	cDNA CAMK_CAMK_like.22 - CAMK includes calcium/calmodulin depedent protein kinases, expressed	OST1 (OPEN STOMATA 1); calcium-dependent protein serine/threonine kinase/ kinase/ protein kinase
ABA-Sig21	SnRK	TaAffx.128924.1.S1_at	0.223498	0.41704	1.16756	-0.34287	0.240327	-1.26828	-0.566368	0.000146651	-1.48079	0.573572	0.0236838	1.4882	-0.080065	0.716095	-1.05707	-0.653637	0.0104918	-1.57313	-0.336224	0.311497	-1.26245	0.01385	0.804537	1.00965	-0.073419	0.627626	-1.05221	0.056705	0.744414	1.04009	Putative uncharacterized protein Sb06g033990 n=2 Tax=Andropogoneae RepID=C5YB38_SORBI	cDNA CAMK_CAMK_like.28 - CAMK includes calcium/calmodulin depedent protein kinases, expressed	SNRK2.4 (SNF1-RELATED PROTEIN KINASE 2.4); kinase
ABA-Sig22	AIP2	Ta.18715.1.S1_at	-0.39808	0.00502033	-1.31775	-0.90972	0.00131182	-1.87868	-0.51164	0.00601887	-1.42567	-1.06149	8.00812e-05	-2.08709	-1.89073	4.04401e-05	-3.70822	-0.829235	0.000401362	-1.77674	-0.09565	0.350741	-1.06855	-0.759063	1.8716e-05	-1.69239	-1.07666	0.000810952	-2.10914	-0.386871	0.015952	-1.30755	Yrg1 n=1 Tax=Hordeum vulgare subsp. vulgare RepID=B0FLE0_HORVD	cDNA expressed protein
ABA-Sig23	VP1	TaAffx.105982.1.S1_s_at	-0.017434	0.88941	-1.01216	-0.006279	0.974869	-1.00436	0.011155	0.946226	1.00776	0.105795	0.608163	1.07609	-0.382099	0.21813	-1.30324	-0.487894	0.0828718	-1.4024	-0.158982	0.482728	-1.1165	-0.035753	0.706551	-1.02509	-0.534802	0.0969042	-1.44874	-0.149432	0.496485	-1.10913	VIVIPAROUS1 protein n=7 Tax=Triticum aestivum RepID=Q9M3N5_WHEAT	cDNA B3 DNA binding domain containing protein, expressed	ABI3 (ABA INSENSITIVE 3); DNA binding / basal transcription repressor/ transcription activator/ transcription factor
ABA-Sig24	VP1	Ta.42.1.S1_at	-0.079	0.674169	-1.05629	0.26032	0.194597	1.19774	0.33932	0.00803813	1.26516	0.34258	0.00844896	1.26802	-0.13909	0.331707	-1.10121	-0.48167	0.00992964	-1.39636	-0.13397	0.494395	-1.09731	0.28761	0.00889204	1.22062	-0.53338	0.00828084	-1.44732	0.02875	0.823303	1.02013	VIVIPAROUS1 protein n=7 Tax=Triticum aestivum RepID=Q9M3N5_WHEAT	cDNA B3 DNA binding domain containing protein, expressed	ABI3 (ABA INSENSITIVE 3); DNA binding / basal transcription repressor/ transcription activator/ transcription factor
ABA-Sig25	SKP	Ta.23791.1.S1_a_at	-0.23323	0.000197604	-1.17546	-1.32245	0.00207469	-2.5009	-1.08921	0.00425387	-2.12758	-0.95799	0.000699306	-1.9426	-1.15956	0.00437921	-2.23389	-0.201569	0.39026	-1.14995	-0.02995	0.630982	-1.02098	-0.75471	0.000899035	-1.68729	0.132936	0.644542	1.09652	-0.361324	0.154178	-1.2846	Os11g0456300 protein n=7 Tax=Poaceae RepID=Q2R4Y1_ORYSJ	cDNA Skp1 family, dimerisation domain containing protein, expressed	ASK2 (ARABIDOPSIS SKP1-LIKE 2); protein binding / ubiquitin-protein ligase
ABA-Sig26	SKP	Ta.30622.1.S1_x_at	0.31854	3.28365e-05	1.24707	0.08064	0.0364353	1.05749	-0.2379	0.000791591	-1.17927	0.12289	0.0111026	1.08891	-0.2948	0.0177452	-1.22671	-0.41769	0.0057968	-1.33579	-0.01576	0.450043	-1.01098	-0.21141	0.00112544	-1.15782	-0.3912	0.00739752	-1.31148	-0.32799	0.0173268	-1.25526	SKP1/ASK1-like protein n=4 Tax=Triticeae RepID=Q7XYF8_WHEAT	cDNA SKP1-like protein 1B, putative, expressed	ASK2 (ARABIDOPSIS SKP1-LIKE 2); protein binding / ubiquitin-protein ligase
ABA-Sig27	SKP	Ta.23791.2.S1_x_at	-0.420931	0.00182267	-1.33879	-1.37449	0.00150909	-2.59276	-0.953559	0.00493765	-1.93664	-0.85956	0.000175772	-1.81448	-1.12158	0.00290382	-2.17585	-0.262016	0.227648	-1.19915	-0.17086	0.0367484	-1.12573	-0.609489	0.000739789	-1.52572	0.082054	0.751299	1.05852	-0.308778	0.209051	-1.23866	Putative uncharacterized protein Sb02g031280 n=1 Tax=Sorghum bicolor RepID=C5X6W1_SORBI	cDNA Skp1 family, dimerisation domain containing protein, expressed	ASK2 (ARABIDOPSIS SKP1-LIKE 2); protein binding / ubiquitin-protein ligase
ABA-Sig28	SKP	Ta.23791.1.S1_x_at	-0.31381	0.00996068	-1.24299	-1.24677	0.00421108	-2.37309	-0.932959	0.0103134	-1.90919	-1.14685	0.000765411	-2.2143	-1.10762	0.0051732	-2.1549	0.039231	0.855456	1.02757	0.08922	0.447781	1.06379	-0.743822	0.00137312	-1.67461	0.228368	0.447811	1.17151	-0.269951	0.245149	-1.20577	Os11g0456300 protein n=7 Tax=Poaceae RepID=Q2R4Y1_ORYSJ	cDNA Skp1 family, dimerisation domain containing protein, expressed	ASK2 (ARABIDOPSIS SKP1-LIKE 2); protein binding / ubiquitin-protein ligase
ABA-Sig29	SKP	TaAffx.64879.1.A1_at	-0.096224	0.54561	-1.06897	-0.332397	0.149636	-1.2591	-0.236173	0.278359	-1.17786	-0.208327	0.0803779	-1.15535	-0.549884	0.00846765	-1.46397	-0.341557	0.0554523	-1.26712	-0.000966	0.99356	-1.00067	-0.113069	0.430129	-1.08153	-0.218453	0.308798	-1.16349	-0.12847	0.434713	-1.09313	SKP1/ASK1-like protein n=4 Tax=Triticeae RepID=Q7XYF8_WHEAT	cDNA SKP1-like protein 1B, putative, expressed	ASK2 (ARABIDOPSIS SKP1-LIKE 2); protein binding / ubiquitin-protein ligase
ABA-Sig30	SKP	Ta.22794.1.S1_x_at	0.21469	0.224354	1.16045	0.32591	0.197629	1.25345	0.11122	0.507885	1.08014	-0.2611	0.0335885	-1.19839	-0.19374	0.0852531	-1.14372	0.06736	0.0991797	1.0478	0.41251	0.070125	1.331	-0.06328	0.0956412	-1.04484	-0.10714	0.523921	-1.07709	-0.10474	0.356249	-1.0753	SKP1/ASK1-like protein n=4 Tax=Triticeae RepID=Q7XYF8_WHEAT	cDNA SKP1-like protein 1B, putative, expressed	ASK2 (ARABIDOPSIS SKP1-LIKE 2); protein binding / ubiquitin-protein ligase
ABA-Sig31	SKP	Ta.17701.1.S1_at	0.148131	0.283395	1.10813	-0.23322	0.072371	-1.17546	-0.381351	0.0142594	-1.30256	0.0905	0.499626	1.06474	-0.310523	0.103312	-1.24016	-0.401023	0.036449	-1.32044	0.010049	0.943118	1.00699	-0.047582	0.682808	-1.03353	-0.067254	0.594297	-1.04772	-0.042295	0.721689	-1.02975	Os11g0456300 protein n=7 Tax=Poaceae RepID=Q2R4Y1_ORYSJ	cDNA SKP1-like protein 1B, putative, expressed	ASK2 (ARABIDOPSIS SKP1-LIKE 2); protein binding / ubiquitin-protein ligase
ABA-Sig32	SKP	Ta.22794.1.S1_at	0.31741	0.143	1.24609	0.34337	0.220303	1.26872	0.02596	0.882465	1.01816	-0.24461	0.0297242	-1.18477	-0.06182	0.473924	-1.04378	0.18279	0.0101025	1.13508	0.46946	0.0651724	1.38459	-0.09256	0.0607183	-1.06626	0.06427	0.717958	1.04556	0.0899	0.464643	1.0643	SKP1/ASK1-like protein n=4 Tax=Triticeae RepID=Q7XYF8_WHEAT	cDNA SKP1-like protein 1B, putative, expressed	ASK2 (ARABIDOPSIS SKP1-LIKE 2); protein binding / ubiquitin-protein ligase
ABA-Sig33	LPP	Ta.3559.1.S1_at	-0.05347	0.568755	-1.03776	-0.11263	0.205384	-1.0812	-0.05916	0.566721	-1.04186	1.02867	0.000381127	2.04014	0.12977	0.435705	1.09412	-0.8989	0.00201691	-1.86464	-0.10112	0.362296	-1.07261	0.98102	0.000254703	1.97386	0.14128	0.35604	1.10288	0.00935	0.943724	1.0065	Putative uncharacterized protein n=1 Tax=Oryza sativa Indica Group RepID=B8BE82_ORYSI	cDNA lipid phosphatase protein, putative, expressed	LPP2 (LIPID PHOSPHATE PHOSPHATASE 2); acid phosphatase/ phosphatidate phosphatase
ABA-Sig34	LPP	Ta.3559.3.S1_a_at	-0.144695	0.348225	-1.1055	0.030489	0.878625	1.02136	0.175184	0.455713	1.12911	1.42631	0.000137466	2.68759	0.62822	0.0621801	1.54566	-0.798091	0.026654	-1.7388	-0.481222	0.0118308	-1.39593	1.08978	0.00104897	2.12842	0.116509	0.706528	1.08411	0.220671	0.592136	1.16528	Putative uncharacterized protein n=1 Tax=Oryza sativa Indica Group RepID=B8BE82_ORYSI	cDNA lipid phosphatase protein, putative, expressed	LPP2 (LIPID PHOSPHATE PHOSPHATASE 2); acid phosphatase/ phosphatidate phosphatase
ABA-Sig35	LPP	Ta.3559.2.S1_a_at	0.07776	0.622775	1.05538	-0.11518	0.645533	-1.08311	-0.19294	0.481967	-1.14309	1.70133	0.000489893	3.25201	0.623452	0.0543482	1.54056	-1.07788	0.00308556	-2.11093	-0.562422	0.0355604	-1.47675	1.06115	0.00107795	2.08659	0.17621	0.554431	1.12991	0.22513	0.520778	1.16888	Putative uncharacterized protein n=1 Tax=Oryza sativa Indica Group RepID=B8BE82_ORYSI	cDNA lipid phosphatase protein, putative, expressed	LPP2 (LIPID PHOSPHATE PHOSPHATASE 2); acid phosphatase/ phosphatidate phosphatase
ABA-Sig36	ABF	Ta.19597.1.S1_at	0.094128	0.373453	1.06742	-0.182292	0.122815	-1.13469	-0.27642	0.0612037	-1.21119	-0.069727	0.485739	-1.04952	0.019691	0.897484	1.01374	0.089418	0.513016	1.06394	-0.094627	0.391134	-1.06779	-0.258482	0.039741	-1.19622	0.107356	0.486113	1.07725	0.091549	0.541075	1.06551	Basic region leucine zipper protein n=5 Tax=Triticeae RepID=B1Q3K3_WHEAT	cDNA bZIP transcription factor, putative, expressed	ABF2 (ABSCISIC ACID RESPONSIVE ELEMENTS-BINDING FACTOR 2); DNA binding / protein binding / transcription activator/ transcripti
ABA-Sig37	ABF	Ta.19597.1.S1_s_at	-0.230412	0.0052915	-1.17317	0.036466	0.600419	1.0256	0.266878	0.00949041	1.2032	-0.315465	8.02323e-05	-1.24441	0.13147	0.00152498	1.09541	0.446935	3.16624e-06	1.36314	-0.066899	0.165768	-1.04746	-0.151952	0.00297117	-1.11107	0.028105	0.626479	1.01967	-0.24611	0.0145422	-1.186	Basic region leucine zipper protein n=5 Tax=Triticeae RepID=B1Q3K3_WHEAT	cDNA bZIP transcription factor, putative, expressed	ABF2 (ABSCISIC ACID RESPONSIVE ELEMENTS-BINDING FACTOR 2); DNA binding / protein binding / transcription activator/ transcripti
ABA-Sig38	ABF	Ta.29834.2.S1_at	0.096609	0.717637	1.06926	0.102993	0.689248	1.074	0.006384	0.946663	1.00443	-0.082599	0.449773	-1.05892	-0.195774	0.0969975	-1.14534	-0.113175	0.343529	-1.08161	-0.162993	0.539071	-1.11961	-0.342201	0.0382585	-1.26769	-0.46176	0.00462302	-1.37722	0.388473	0.0441162	1.30901	Os02g0766700 protein n=3 Tax=Oryza sativa RepID=Q6Z312_ORYSJ	cDNA bZIP transcription factor, putative, expressed	ABF2 (ABSCISIC ACID RESPONSIVE ELEMENTS-BINDING FACTOR 2); DNA binding / protein binding / transcription activator/ transcripti
ABA-Sig39	ABF	Ta.19597.1.S1_x_at	-0.135348	0.109802	-1.09836	-0.167504	0.122235	-1.12311	-0.032156	0.60608	-1.02254	-0.067097	0.054114	-1.04761	0.052538	0.603963	1.03709	0.119635	0.257712	1.08646	-0.164212	0.0758773	-1.12055	-0.095961	0.00307701	-1.06878	0.05583	0.627455	1.03946	0.012819	0.914646	1.00893	Basic region leucine zipper protein n=5 Tax=Triticeae RepID=B1Q3K3_WHEAT	cDNA bZIP transcription factor, putative, expressed	ABF2 (ABSCISIC ACID RESPONSIVE ELEMENTS-BINDING FACTOR 2); DNA binding / protein binding / transcription activator/ transcripti
ABA-Sig40	ABF	Ta.10723.1.A1_at	0.410006	0.00842058	1.32869	0.381961	0.0291394	1.30311	-0.028045	0.826017	-1.01963	0.392555	0.00552743	1.31272	1.17916	0.00205682	2.26445	0.786606	0.00671928	1.72501	0.217009	0.0687973	1.16232	0.199558	0.0433539	1.14835	1.01421	0.00501647	2.0198	1.05338	0.00250326	2.07539	ABA responsive element binding factor 2 (Fragment) n=1 Tax=Hordeum vulgare subsp. vulgare RepID=A1XXJ0_HORVD	cDNA bZIP transcription factor, putative, expressed	ABF3 (ABSCISIC ACID RESPONSIVE ELEMENTS-BINDING FACTOR 3); DNA binding / protein binding / transcription activator/ transcripti
ABA-Sig41	ABI5	Ta.10054.1.S1_at	0.818792	4.52415e-05	1.76393	0.19617	0.0261353	1.14565	-0.622622	8.27953e-05	-1.53967	0.456785	0.0622334	1.37248	-1.0036	0.031482	-2.005	-1.46039	0.00463293	-2.75183	0.134462	0.49914	1.09768	-0.227545	0.00108795	-1.17084	-1.06531	0.014296	-2.09262	-0.768706	0.0419452	-1.70374	ABA response element binding factor n=4 Tax=Triticum RepID=Q8LK78_WHEAT	cDNA bZIP transcription factor, putative, expressed	ABI5 (ABA INSENSITIVE 5); DNA binding / transcription activator/ transcription factor
ABA-Sig42	ABI5	Ta.23671.1.S1_x_at	1.1356	1.54721e-05	2.1971	0.16892	0.0512504	1.12422	-0.96668	0.000157255	-1.95434	1.09383	0.000738519	2.1344	-0.72099	0.0307831	-1.64831	-1.81482	0.000760858	-3.51816	-0.03822	0.748941	-1.02685	-0.07999	0.244546	-1.05701	-0.92813	0.0097101	-1.90281	-0.53365	0.0712215	-1.44759	ABA response element binding factor n=4 Tax=Triticum RepID=Q8LK78_WHEAT	cDNA bZIP transcription factor, putative, expressed	ABI5 (ABA INSENSITIVE 5); DNA binding / transcription activator/ transcription factor
Abbreviations	D-0 = dry dormant
	D-12 = 12 h imbibed dormant
	D-24 = 24 h imbibed dormant
	AR-0 = dry after-ripened
	AR-12 = 12 h imbibed after-ripened
	AR-24 = 24 h imbibed affter-ripened
	FC= fold change

## Sheet: GA metabolism
Table S2. Expression values in fold changes (log2 and linear) and the associated P values of GA metabolism related probesets between dormant and after-ripened seeds in both dry and imbibed states
			D-12/D-0			D-24/D-0			D-24/D-12			AR-12/AR-0			AR-24/AR-0			AR-24/AR-12			AR-0/D-0			AR-12/D-12			AR-24/D-24			AR-24/AR-24+ABA			Annotation
	Gene	Probeset	Log2 FC	P-value	Linear FC	Log2 FC	P-value	Linear FC	Log2 FC	P-value	Linear FC	Log2 FC	P-value	Linear FC	Log2 FC	P-value	Linear FC	Log2 FC	P-value	Linear FC	Log2 FC	P-value	Linear FC	Log2 FC	P-value	Linear FC	Log2 FC	P-value	Linear FC	Log2 FC	P-value	Linear FC	UniProt Desc	Rice 6 Desc	Arab. Desc
GA-met01	GA-KS	TaAffx.84022.1.S1_at	0.42731	0.0297894	1.34472	-0.209302	0.219661	-1.15613	-0.636612	0.0107521	-1.55467	0.258411	0.242062	1.19616	-0.316735	0.164071	-1.24551	-0.575146	0.000821066	-1.48983	0.171596	0.448578	1.1263	0.002697	0.980167	1.00187	0.064163	0.611079	1.04548	0.034638	0.597361	1.0243	Ent-kaurene synthase-like protein 1 n=1 Tax=Hordeum vulgare subsp. vulgare RepID=Q673F9_HORVD	cDNA ent-kaurene synthase, chloroplast precursor, putative, expressed	GA2 (GA REQUIRING 2); ent-kaurene synthase
GA-met02	GA-KO	Ta.14904.1.S1_at	-0.110469	0.40277	-1.07958	-0.467853	0.0173258	-1.38305	-0.357384	0.046212	-1.2811	-0.106169	0.31657	-1.07637	-0.270865	0.0423808	-1.20653	-0.164696	0.275334	-1.12093	-0.238275	0.0401156	-1.17958	-0.233975	0.140372	-1.17607	-0.041287	0.763599	-1.02903	0.095387	0.631422	1.06835	Ent-kaurene oxidase 1 (Fragment) n=1 Tax=Hordeum vulgare subsp. vulgare RepID=Q673G1_HORVD	cDNA cytochrome P450, putative, expressed	GA3 (GA REQUIRING 3); ent-kaurene oxidase/ oxygen binding
GA-met03	GA-KO	Ta.5772.1.A1_at	0.163818	0.0274745	1.12025	-0.333506	0.00153653	-1.26007	-0.497324	0.000238062	-1.41159	-0.335738	0.151338	-1.26202	-0.799528	0.016471	-1.74053	-0.46379	0.00440764	-1.37916	-0.15931	0.450193	-1.11675	-0.658866	0.000120232	-1.57884	-0.625332	0.00128835	-1.54257	0.418432	0.0510655	1.33647	Ent-kaurene oxidase 1 (Fragment) n=1 Tax=Hordeum vulgare subsp. vulgare RepID=Q673G1_HORVD	cDNA cytochrome P450, putative, expressed	GA3 (GA REQUIRING 3); ent-kaurene oxidase/ oxygen binding
GA-met04	GA-KAO	TaAffx.90183.2.S1_at	-0.252377	0.111687	-1.19117	-0.611403	0.0109648	-1.52774	-0.359026	0.0342302	-1.28256	0.139394	0.0991683	1.10144	-0.544558	0.00189114	-1.45857	-0.683952	0.00127213	-1.60653	-0.294782	0.05383	-1.2267	0.096989	0.332723	1.06954	-0.227937	0.109211	-1.17116	-0.142087	0.32909	-1.1035	Ent-kaurenoic acid oxidase 1 n=2 Tax=Hordeum vulgare RepID=KAO1_HORVU	cDNA cytochrome P450, putative, expressed	KAO2 (ENT-KAURENOIC ACID HYDROXYLASE 2); ent-kaurenoate oxidase/ oxygen binding
GA-met05	GA20ox1	Ta.23667.1.S1_at	-0.335932	0.0800687	-1.26219	0.297141	0.100798	1.22871	0.633073	0.00846809	1.55086	0.540928	0.00570018	1.45491	1.15312	0.042967	2.22394	0.612191	0.186505	1.52858	0.062988	0.681399	1.04463	0.939848	0.000780954	1.91833	0.918966	0.0795599	1.89076	0.331411	0.466495	1.25824	Gibberellin 20 oxidase 1-D n=26 Tax=Pooideae RepID=GAO1D_WHEAT	cDNA gibberellin 20 oxidase 1, putative, expressed	GA20OX1; gibberellin 20-oxidase
GA-met06	GA20ox1	Ta.23668.1.S1_at	0.737759	0.00329349	1.66758	0.200157	0.141625	1.14882	-0.537602	0.0132701	-1.45156	2.03628	6.65972e-05	4.10186	1.5146	0.000584701	2.8572	-0.521675	0.0392504	-1.43562	-0.173458	0.135087	-1.12776	1.12506	0.00124822	2.18111	1.14099	0.00222647	2.20532	-0.084842	0.644138	-1.06057	Gibberellin 20 oxidase 1-A n=3 Tax=Triticeae RepID=GAO1A_WHEAT	cDNA gibberellin 20 oxidase 1, putative, expressed	GA20OX1; gibberellin 20-oxidase
GA-met07	GA20ox1	Ta.141.1.S1_at	0.165443	0.464051	1.12151	0.422988	0.105612	1.3407	0.257545	0.14328	1.19544	2.61535	0.00287684	6.1277	2.02222	0.0110241	4.06209	-0.593125	0.048918	-1.50851	-0.550357	0.277293	-1.46445	1.89955	5.98298e-05	3.73096	1.04888	0.0105409	2.06892	-0.144184	0.533262	-1.10511	Gibberellin 20 oxidase 1-D n=26 Tax=Pooideae RepID=GAO1D_WHEAT	cDNA gibberellin 20 oxidase 1, putative, expressed	GA20OX1; gibberellin 20-oxidase
GA-met08	GA20ox1	Ta.141.1.S1_x_at	-0.014712	0.939701	-1.01025	0.188772	0.322059	1.13979	0.203484	0.345521	1.15148	1.78341	0.000996471	3.44238	1.37485	0.00486529	2.59341	-0.408559	0.0830925	-1.32736	-0.094577	0.687815	-1.06775	1.70354	0.000537194	3.257	1.0915	0.00536155	2.13095	0.075058	0.675894	1.0534	Gibberellin 20 oxidase 1-D n=26 Tax=Pooideae RepID=GAO1D_WHEAT	cDNA gibberellin 20 oxidase 1, putative, expressed	GA20OX1; gibberellin 20-oxidase
GA-met09	GA2ox	TaAffx.3079.1.S1_at	-0.429911	0.030404	-1.34715	-0.533679	0.0043525	-1.44762	-0.103768	0.414999	-1.07458	-1.01061	0.00354408	-2.01477	-0.974174	0.00877163	-1.96452	0.03644	0.814645	1.02558	0.139181	0.466191	1.10128	-0.441522	0.0207696	-1.35804	-0.301314	0.10025	-1.23227	-0.496903	0.0246586	-1.41118	Gibberellin 2-oxidase 5 n=1 Tax=Lolium perenne RepID=B3STR3_LOLPR	cDNA gibberellin 2-beta-dioxygenase, putative, expressed	ATGA2OX1 (gibberellin 2-oxidase 1); gibberellin 2-beta-dioxygenase
GA-met10	GA2ox	Ta.16799.1.S1_at	5.0076	5.24799e-05	32.169	4.51802	0.000114598	22.9119	-0.489573	0.0324496	-1.40403	5.707	7.33081e-06	52.2369	4.51307	5.26379e-05	22.8333	-1.19393	0.00166633	-2.28775	0.181082	0.609468	1.13373	0.880482	0.000151377	1.84099	0.176127	0.450169	1.12985	-1.20414	0.00195564	-2.304	Os01g0757200 protein n=2 Tax=Oryza sativa RepID=Q8S0S6_ORYSJ	cDNA gibberellin 2-beta-dioxygenase, putative, expressed	ATGA2OX1 (gibberellin 2-oxidase 1); gibberellin 2-beta-dioxygenase
GA-met11	GA2ox	TaAffx.12175.1.S1_at	3.87402	3.84533e-05	14.6621	2.77139	0.000315058	6.82766	-1.10263	0.00134096	-2.14746	4.86062	0.000111011	29.0531	3.76834	0.000521661	13.6265	-1.09228	0.00514179	-2.13211	-0.181675	0.651153	-1.1342	0.804924	0.0001064	1.74705	0.815274	0.0254573	1.75963	-1.13371	0.00426751	-2.19422	Os01g0757200 protein n=2 Tax=Oryza sativa RepID=Q8S0S6_ORYSJ	cDNA gibberellin 2-beta-dioxygenase, putative, expressed	ATGA2OX1 (gibberellin 2-oxidase 1); gibberellin 2-beta-dioxygenase
GA-met12	GA2ox	Ta.11882.1.S1_at	0.257021	0.0617817	1.19501	-0.021872	0.808082	-1.01528	-0.278893	0.0404869	-1.21326	-0.048701	0.736852	-1.03433	-0.21574	0.183625	-1.1613	-0.167039	0.0260714	-1.12275	0.234559	0.182244	1.17655	-0.071163	0.445286	-1.05056	0.040691	0.554451	1.02861	-0.192955	0.013951	-1.1431	Putative uncharacterized protein n=2 Tax=Oryza sativa RepID=B9F176_ORYSJ	cDNA gibberellin 2-beta-dioxygenase 7, putative, expressed	GA2OX8 (GIBBERELLIN 2-OXIDASE 8); gibberellin 2-beta-dioxygenase
Abbreviations	D-0 = dry dormant
	D-12 = 12 h imbibed dormant
	D-24 = 24 h imbibed dormant
	AR-0 = dry after-ripened
	AR-12 = 12 h imbibed after-ripened
	AR-24 = 24 h imbibed affter-ripened
	FC= fold change

## Sheet: GA signalling
Table S2. Expression values in fold changes (log2 and linear) and the associated P values of GA signalling related probesets between dormant and after-ripened seeds in both dry and imbibed states
			D-12/D-0			D-24/D-0			D-24/D-12			AR-12/AR-0			AR-24/AR-0			AR-24/AR-12			AR-0/D-0			AR-12/D-12			AR-24/D-24			AR-24/AR-24+ABA			Annotation
	Gene	Probeset	Log2 FC	P-value	Linear FC	Log2 FC	P-value	Linear FC	Log2 FC	P-value	Linear FC	Log2 FC	P-value	Linear FC	Log2 FC	P-value	Linear FC	Log2 FC	P-value	Linear FC	Log2 FC	P-value	Linear FC	Log2 FC	P-value	Linear FC	Log2 FC	P-value	Linear FC	Log2 FC	P-value	Linear FC	UniProt Desc	Rice 6 Desc	Arab. Desc
GA-sig01	D1	Ta.14280.1.S1_a_at	1.09654	0.00555728	2.1384	0.554318	0.0336381	1.46847	-0.542217	0.0363801	-1.45621	1.19599	0.000672931	2.29102	0.706617	0.0043305	1.63197	-0.489371	0.00563721	-1.40383	0.376278	0.100771	1.29799	0.475731	0.0396797	1.39062	0.528577	0.0108478	1.44251	0.309524	0.0556669	1.2393	G protein alpha subunit n=3 Tax=Triticeae RepID=Q8LNY7_WHEAT	cDNA G-protein alpha subunit, putative, expressed	GP ALPHA 1 (G PROTEIN ALPHA SUBUNIT 1); GTP binding / GTPase/ channel regulator/ signal transducer
GA-sig02	D1	Ta.26876.1.A1_at	0.128513	0.620592	1.09317	-0.388337	0.041876	-1.30888	-0.51685	0.0964674	-1.43083	-0.015026	0.861404	-1.01047	-0.244664	0.115055	-1.18482	-0.229638	0.128638	-1.17254	-0.20088	0.145147	-1.1494	-0.344419	0.204449	-1.26964	-0.057207	0.70503	-1.04045	-0.143644	0.306898	-1.10469	Putative uncharacterized protein n=1 Tax=Zea mays RepID=C0HFC7_MAIZE	cDNA G-protein alpha subunit, putative, expressed	GP ALPHA 1 (G PROTEIN ALPHA SUBUNIT 1); GTP binding / GTPase/ channel regulator/ signal transducer
GA-sig03	D1	TaAffx.36446.1.S1_at	0.641657	0.0217944	1.56012	1.18348	0.00838728	2.27124	0.541821	0.0996946	1.45581	1.07444	0.00783046	2.10591	1.55484	0.00318958	2.93802	0.480399	0.0324064	1.39513	0.295385	0.279325	1.22721	0.728173	0.00829113	1.65654	0.666751	0.0581954	1.58749	0.669892	0.0140921	1.59095	G protein alpha subunit n=3 Tax=Triticeae RepID=Q8LNY7_WHEAT	cDNA G-protein alpha subunit, putative, expressed	GP ALPHA 1 (G PROTEIN ALPHA SUBUNIT 1); GTP binding / GTPase/ channel regulator/ signal transducer
GA-sig04	GID1	Ta.5616.2.S1_x_at	1.62735	0.000235526	3.08946	2.57358	3.89377e-05	5.95286	0.94623	3.66166e-05	1.92683	1.82264	3.76497e-05	3.53728	1.45036	0.00125475	2.73276	-0.37228	0.0760206	-1.2944	0.105234	0.532622	1.07567	0.30052	0.00155423	1.23159	-1.01799	0.00303176	-2.0251	-0.14039	0.442561	-1.1022	GID1-like gibberellin receptor n=4 Tax=Triticeae RepID=A7MAQ4_HORVU	cDNA gibberellin receptor GID1L2, putative, expressed	GID1A (GA INSENSITIVE DWARF1A); hydrolase
GA-sig05	GID1	Ta.5616.2.S1_at	1.977	1.0216e-05	3.93673	2.8076	2.3525e-06	7.00117	0.8306	0.000564473	1.77842	2.25552	0.000144426	4.77506	1.74865	0.00205288	3.36044	-0.50687	0.0549131	-1.42096	0.029717	0.864231	1.02081	0.30824	0.00789527	1.2382	-1.02923	0.00635278	-2.04093	-0.05837	0.778687	-1.04129	GID1-like gibberellin receptor n=4 Tax=Triticeae RepID=A7MAQ4_HORVU	cDNA gibberellin receptor GID1L2, putative, expressed	GID1A (GA INSENSITIVE DWARF1A); hydrolase
GA-sig06	GID1	Ta.5616.3.S1_a_at	0.747943	0.0592887	1.6794	1.72488	0.00354711	3.30553	0.976939	0.000749687	1.96828	1.6513	2.63266e-05	3.14117	1.66536	0.00696728	3.17194	0.014063	0.968124	1.0098	-0.488473	0.151563	-1.40296	0.414886	0.0180598	1.33319	-0.54799	0.172217	-1.46205	0.138634	0.71085	1.10086	GID1-like gibberellin receptor n=4 Tax=Triticeae RepID=A7MAQ4_HORVU	cDNA gibberellin receptor GID1L2, putative, expressed	GID1A (GA INSENSITIVE DWARF1A); hydrolase
GA-sig07	GID1	TaAffx.51080.1.S1_at	1.64162	6.09973e-06	3.12015	0.337549	0.0705949	1.26361	-1.30407	0.000729447	-2.46924	2.23378	9.66358e-05	4.70364	0.770818	0.106529	1.70624	-1.46296	0.0158623	-2.75673	-0.424414	0.02307	-1.34203	0.167746	0.151849	1.1233	0.008855	0.982433	1.00616	0.166919	0.690956	1.12266	GID1-like gibberellin receptor n=4 Tax=Triticeae RepID=A7MAQ4_HORVU	cDNA gibberellin receptor GID1L2, putative, expressed	GID1B (GA INSENSITIVE DWARF1B); hydrolase
GA-sig08	SPY	Ta.11129.1.S1_at	0.829866	0.0119638	1.77752	0.845013	0.00985949	1.79628	0.015147	0.949908	1.01055	1.16891	0.00230555	2.24842	0.634602	0.0310255	1.55251	-0.534309	0.0112812	-1.44825	0.358644	0.128086	1.28222	0.697689	0.0154153	1.6219	0.148233	0.479258	1.10821	0.143459	0.390025	1.10455	Probable UDP-N-acetylglucosamine--peptide N-acetylglucosaminyltransferase SPINDLY n=1 Tax=Hordeum vulgare RepID=SPY_HORVU	cDNA UDP-N-acetylglucosamine--peptide N-acetylglucosaminyltransferase SPINDLY, putative, expressed	SPY (SPINDLY); protein N-acetylglucosaminyltransferase/ protein binding / transferase, transferring glycosyl groups
GA-sig09	RHT	TaAffx.143995.10.A1_at	-0.004504	0.967863	-1.00313	-0.669457	0.00466199	-1.59047	-0.664953	0.01055	-1.58552	-0.011208	0.909231	-1.0078	-0.727842	0.013443	-1.65616	-0.716634	0.00969072	-1.64334	-0.133027	0.230439	-1.09659	-0.139731	0.248152	-1.1017	-0.191412	0.361648	-1.14188	-0.22412	0.210502	-1.16806	DELLA protein RHT-1 n=2 Tax=Triticeae RepID=RHT1_WHEAT	cDNA GRAS family transcription factor domain containing protein, expressed	RGA1 (REPRESSOR OF GA1-3 1); protein binding / transcription factor
GA-sig10	RHT	TaAffx.123572.1.S1_s_at	0.157925	0.502297	1.11568	-0.275545	0.311686	-1.21045	-0.43347	0.0526427	-1.35048	0.617258	0.00109427	1.53396	0.030749	0.904254	1.02154	-0.586509	0.0746805	-1.50161	-0.213359	0.347537	-1.15938	0.245974	0.0799572	1.18589	0.092935	0.749961	1.06654	0.296735	0.354697	1.22836	DELLA protein RHT-1 n=2 Tax=Triticeae RepID=RHT1_WHEAT	cDNA GRAS family transcription factor domain containing protein, expressed	RGA1 (REPRESSOR OF GA1-3 1); protein binding / transcription factor
GA-sig11	RHT	Ta.11110.1.S1_s_at	0.28977	0.0163325	1.22245	0.49977	0.00191409	1.41399	0.21	0.0157728	1.15669	-0.02464	0.751177	-1.01723	0.28872	0.0161589	1.22156	0.31336	0.00757724	1.2426	0.19553	0.078424	1.14514	-0.11888	0.119795	-1.08589	-0.01552	0.792397	-1.01082	0.38	0.0369615	1.30134	DELLA protein RHT-1 n=2 Tax=Triticeae RepID=RHT1_WHEAT	cDNA GRAS family transcription factor domain containing protein, expressed	GAI (GIBBERELLIC ACID INSENSITIVE); transcription factor
GA-sig12	RHT	TaAffx.143995.10.S1_x_at	0.066681	0.807243	1.0473	-0.175306	0.534043	-1.1292	-0.241987	0.263898	-1.18262	0.480473	0.0104199	1.3952	0.413196	0.169684	1.33163	-0.067277	0.806502	-1.04774	-0.257275	0.320934	-1.19522	0.156517	0.377781	1.11459	0.331227	0.295529	1.25808	0.400844	0.197331	1.32028	DELLA protein RHT-1 n=2 Tax=Triticeae RepID=RHT1_WHEAT	cDNA GRAS family transcription factor domain containing protein, expressed	RGA1 (REPRESSOR OF GA1-3 1); protein binding / transcription factor
GA-sig13	RHT	TaAffx.143995.10.S1_at	0.098885	0.703878	1.07095	-0.35011	0.211836	-1.27466	-0.448995	0.0753956	-1.36509	0.597408	0.00176786	1.513	0.397328	0.108884	1.31707	-0.20008	0.378907	-1.14876	-0.40237	0.117357	-1.32168	0.096153	0.570412	1.06892	0.345068	0.205104	1.27021	0.419812	0.152244	1.33775	DELLA protein RHT-1 n=2 Tax=Triticeae RepID=RHT1_WHEAT	cDNA GRAS family transcription factor domain containing protein, expressed	RGA1 (REPRESSOR OF GA1-3 1); protein binding / transcription factor
GA-sig14	RHT	Ta.11110.1.S1_at	0.03936	0.863938	1.02766	-0.14912	0.591677	-1.10889	-0.18848	0.481031	-1.13956	0.59725	0.0148771	1.51283	0.75436	0.0182055	1.68688	0.15711	0.462696	1.11505	-0.33527	0.158601	-1.26161	0.22262	0.269042	1.16685	0.56821	0.092017	1.48268	0.64395	0.0428265	1.5626	DELLA protein RHT-1 n=2 Tax=Triticeae RepID=RHT1_WHEAT	cDNA GRAS family transcription factor domain containing protein, expressed	GAI (GIBBERELLIC ACID INSENSITIVE); transcription factor
GA-sig15	KGM	Ta.7252.2.S1_at	0.244856	0.17804	1.18497	1.19071	0.00162077	2.28265	0.945851	0.0102257	1.92632	0.13768	0.268545	1.10013	-0.34545	0.0597911	-1.27055	-0.48313	0.0192278	-1.39777	0.765477	0.00118553	1.69993	0.658301	0.014464	1.57822	-0.77068	0.0136507	-1.70607	0.00609	0.972979	1.00423	GAMYB-binding protein n=1 Tax=Hordeum vulgare subsp. vulgare RepID=Q84UD4_HORVD	cDNA CPuORF21 - conserved peptide uORF-containing transcript, expressed	protein kinase, putative
GA-sig16	KGM	Ta.7252.3.S1_at	0.033582	0.90029	1.02355	0.728906	0.00828299	1.65738	0.695324	0.0356635	1.61925	0.412299	0.00760256	1.3308	-0.031763	0.762011	-1.02226	-0.444062	0.00556426	-1.36043	0.408496	0.0541519	1.3273	0.787213	0.0223508	1.72574	-0.352173	0.0213214	-1.27648	0.120893	0.388036	1.08741	GAMYB-binding protein n=1 Tax=Hordeum vulgare subsp. vulgare RepID=Q84UD4_HORVD	cDNA CPuORF21 - conserved peptide uORF-containing transcript, expressed	protein kinase, putative
GA-sig17	GA-MYB	TaAffx.117149.1.S1_at	0.233475	0.615128	1.17566	-0.501	0.327745	-1.41519	-0.734475	0.00868188	-1.66379	0.653688	0.000505246	1.57318	-0.563213	0.105125	-1.47756	-1.2169	0.0108098	-2.32447	-0.488973	0.317109	-1.40345	-0.06876	0.373986	-1.04881	-0.551186	0.143036	-1.46529	0.499995	0.164905	1.41421	Transcription factor Myb3 (Fragment) n=1 Tax=Triticum aestivum RepID=Q6IX76_WHEAT	cDNA MYB family transcription factor, putative, expressed	MYB33 (MYB DOMAIN PROTEIN 33); DNA binding / transcription factor
GA-sig18	GA-MYB	TaAffx.32162.1.S1_at	1.249	0.0177284	2.37676	0.383623	0.204236	1.30461	-0.865374	0.0965115	-1.82181	2.13757	2.49935e-05	4.4002	0.481831	0.0924165	1.39651	-1.65574	0.00217382	-3.15084	-0.232717	0.0250241	-1.17505	0.655855	0.116909	1.57555	-0.134509	0.702662	-1.09772	-0.610475	0.0517989	-1.52676	Transcription factor Myb3 (Fragment) n=1 Tax=Triticum aestivum RepID=Q6IX76_WHEAT	cDNA MYB family transcription factor, putative, expressed	MYB65 (MYB DOMAIN PROTEIN 65); DNA binding / transcription factor
GA-sig19	GA-MYB	TaAffx.32162.1.S1_x_at	1.37012	0.00514914	2.58492	0.440891	0.0479617	1.35744	-0.929226	0.0292022	-1.90425	2.04134	1.73487e-05	4.11627	0.655416	0.0567349	1.57507	-1.38592	0.00498196	-2.61339	-0.204417	0.0728027	-1.15222	0.466805	0.131466	1.38205	0.010108	0.97292	1.00703	-0.252573	0.363288	-1.19133	Transcription factor Myb3 (Fragment) n=1 Tax=Triticum aestivum RepID=Q6IX76_WHEAT	cDNA MYB family transcription factor, putative, expressed	MYB65 (MYB DOMAIN PROTEIN 65); DNA binding / transcription factor
GA-sig20	GA-MYB	Ta.24098.1.S1_at	1.1188	0.000701803	2.17166	1.11338	0.00334311	2.16352	-0.00542	0.971458	-1.00376	1.27385	0.000339837	2.41806	0.82134	0.00866862	1.76705	-0.45251	0.0313699	-1.36842	0.24903	0.183089	1.18841	0.40408	0.00136097	1.32324	-0.04301	0.834185	-1.03026	-0.00857	0.961257	-1.00596	GAMyb protein n=12 Tax=Pooideae RepID=Q96464_HORVU	cDNA MYB family transcription factor, putative, expressed	MYB65 (MYB DOMAIN PROTEIN 65); DNA binding / transcription factor
GA-sig21	GA-MYB	Ta.24098.1.S1_s_at	1.38378	0.000790432	2.60951	1.06934	0.00661275	2.09847	-0.31444	0.0948725	-1.24353	1.75862	1.63325e-05	3.38374	1.39215	0.00448601	2.6247	-0.36647	0.194726	-1.28919	-0.0723	0.678725	-1.05139	0.30254	0.0018204	1.23331	0.25051	0.41098	1.18963	0.1491	0.567219	1.10888	GAMyb protein n=12 Tax=Pooideae RepID=Q96464_HORVU	cDNA MYB family transcription factor, putative, expressed	MYB65 (MYB DOMAIN PROTEIN 65); DNA binding / transcription factor
GA-sig22	PKL	Ta.23211.3.S1_a_at	1.22727	0.00360091	2.34123	0.347603	0.177641	1.27244	-0.879662	0.019436	-1.83994	1.86765	0.0412334	3.64938	0.557293	0.441928	1.47151	-1.31036	0.00212954	-2.48003	-0.526265	0.457315	-1.4402	0.11412	0.519372	1.08231	-0.316575	0.274131	-1.24537	0.953899	0.0756041	1.9371	Chromatin-remodeling factor CHD3 n=6 Tax=Oryza sativa RepID=Q5SML0_ORYSJ	cDNA CHD3-type chromatin-remodeling factor PICKLE, putative, expressed	PKL (PICKLE); ATPase/ DNA binding / DNA helicase
GA-sig23	PKL	Ta.23211.1.S1_at	0.698825	0.00797584	1.62318	0.443644	0.0246031	1.36004	-0.255181	0.144263	-1.19349	0.416367	0.313054	1.33456	-0.20623	0.625135	-1.15367	-0.622597	0.0142645	-1.53964	0.180258	0.653165	1.13309	-0.1022	0.409974	-1.07341	-0.469616	0.0534392	-1.38474	0.308807	0.13682	1.23868	Chromatin-remodeling factor CHD3 n=6 Tax=Oryza sativa RepID=Q5SML0_ORYSJ	cDNA CHD3-type chromatin-remodeling factor PICKLE, putative, expressed	PKL (PICKLE); ATPase/ DNA binding / DNA helicase
GA-sig24	PKL	Ta.23211.1.S1_x_at	0.813658	0.00771006	1.75766	0.465095	0.015762	1.38041	-0.348563	0.115872	-1.27329	0.573121	0.220889	1.48774	-0.19103	0.664763	-1.14158	-0.764151	0.00221426	-1.69837	0.187417	0.66458	1.13872	-0.05312	0.741142	-1.03751	-0.468708	0.0290621	-1.38387	0.323649	0.0487907	1.25149	Chromatin-remodeling factor CHD3 n=6 Tax=Oryza sativa RepID=Q5SML0_ORYSJ	cDNA CHD3-type chromatin-remodeling factor PICKLE, putative, expressed	PKL (PICKLE); ATPase/ DNA binding / DNA helicase
Abbreviations	D-0 = dry dormant
	D-12 = 12 h imbibed dormant
	D-24 = 24 h imbibed dormant
	AR-0 = dry after-ripened
	AR-12 = 12 h imbibed after-ripened
	AR-24 = 24 h imbibed affter-ripened
	FC= fold change

## Sheet: JA metabolism
Table S2. Expression values in fold changes (log2 and linear) and the associated P values of JA metabolism related probesets between dormant and after-ripened seeds in both dry and imbibed states
			D-12/D-0			D-24/D-0			D-24/D-12			AR-12/AR-0			AR-24/AR-0			AR-24/AR-12			AR-0/D-0			AR-12/D-12			AR-24/D-24			AR-24/AR-24+ABA			Annotation
	Gene	Probeset	Log2 FC	P-value	Linear FC	Log2 FC	P-value	Linear FC	Log2 FC	P-value	Linear FC	Log2 FC	P-value	Linear FC	Log2 FC	P-value	Linear FC	Log2 FC	P-value	Linear FC	Log2 FC	P-value	Linear FC	Log2 FC	P-value	Linear FC	Log2 FC	P-value	Linear FC	Log2 FC	P-value	Linear FC	UniProt Desc	Rice 6 Desc	Arab. Desc
JA-met01	DAD1	Ta.12722.1.S1_at	0.36945	0.000981869	1.29186	0.22768	0.0665931	1.17095	-0.14177	0.20234	-1.10326	0.80157	0.000402816	1.743	0.66957	0.00133098	1.5906	-0.132	0.0356827	-1.09581	-0.13053	0.168384	-1.0947	0.30159	0.000950021	1.2325	0.31136	0.0318176	1.24088	-0.17084	0.0793474	-1.12571	Defender against cell death 1 n=5 Tax=BEP clade RepID=DAD1_ORYSJ	cDNA defender against cell death 1, putative, expressed	ATDAD1 (DEFENDER AGAINST APOPTOTIC DEATH 1)
JA-met02	LOX	Ta.485.1.A1_at	-0.232265	0.249252	-1.17468	-0.509687	0.0590799	-1.42374	-0.277422	0.0487043	-1.21203	-0.354352	0.0131471	-1.27841	-0.526301	0.00456465	-1.44023	-0.171949	0.119017	-1.12658	-0.104267	0.595944	-1.07495	-0.226354	0.0216074	-1.16987	-0.120881	0.357352	-1.0874	-0.311965	0.0283699	-1.2414	Lipoxygenase 2.3, chloroplastic n=1 Tax=Hordeum vulgare RepID=LOX23_HORVU	cDNA lipoxygenase, putative, expressed	LOX2 (LIPOXYGENASE 2); lipoxygenase
JA-met03	LOX	Ta.17843.2.S1_at	-0.033052	0.817459	-1.02317	-0.06954	0.383593	-1.04938	-0.036488	0.80959	-1.02561	-0.202589	0.346105	-1.15076	-0.278869	0.219056	-1.21324	-0.07628	0.489986	-1.0543	-0.026136	0.892213	-1.01828	-0.195673	0.250599	-1.14526	-0.235465	0.0675116	-1.17729	-0.289564	0.0459676	-1.22227	Lipoxygenase n=4 Tax=Andropogoneae RepID=C5XES4_SORBI	cDNA lipoxygenase, putative, expressed	LOX5; electron carrier/ iron ion binding / lipoxygenase/ metal ion binding / oxidoreductase, acting on single donors with incorpo
JA-met04	LOX	TaAffx.54063.1.S1_at	0.162731	0.173279	1.1194	-0.24285	0.0921536	-1.18333	-0.405581	0.00201084	-1.32462	0.327613	0.0707433	1.25494	-0.229636	0.144543	-1.17254	-0.557249	0.0097647	-1.47146	-0.094253	0.532581	-1.06751	0.070629	0.48676	1.05017	-0.081039	0.444321	-1.05778	-0.21025	0.0901971	-1.15689	Putative uncharacterized protein n=1 Tax=Oryza sativa Indica Group RepID=A2YWW3_ORYSI	cDNA lipoxygenase, chloroplast precursor, putative, expressed	LOX2 (LIPOXYGENASE 2); lipoxygenase
JA-met05	LOX	Ta.9742.2.A1_at	2.17346	0.00062309	4.51105	1.45829	0.00370315	2.74782	-0.715175	0.0111842	-1.64168	1.9823	5.5589e-05	3.95122	0.800153	0.0092495	1.74129	-1.18215	0.00145661	-2.26914	0.305362	0.243122	1.23573	0.114199	0.357573	1.08237	-0.352773	0.139043	-1.27701	-0.164061	0.353074	-1.12044	Lipoxygenase n=1 Tax=Hordeum vulgare RepID=Q42846_HORVU	cDNA lipoxygenase, putative, expressed	LOX5; electron carrier/ iron ion binding / lipoxygenase/ metal ion binding / oxidoreductase, acting on single donors with incorpo
JA-met06	LOX	Ta.9742.3.S1_a_at	-0.311718	0.0253338	-1.24118	-0.217426	0.0596715	-1.16266	0.094292	0.0503953	1.06754	-0.377729	0.00110336	-1.29929	-0.37286	0.0650947	-1.29492	0.004869	0.97408	1.00338	-0.02814	0.780551	-1.0197	-0.094151	0.0486685	-1.06744	-0.183574	0.262741	-1.13569	-0.116713	0.46059	-1.08426	Lipoxygenase n=1 Tax=Hordeum vulgare RepID=Q42846_HORVU	cDNA lipoxygenase, putative, expressed	LOX1; lipoxygenase
JA-met07	LOX	Ta.17843.1.S1_x_at	-0.736671	0.00120158	-1.66633	-0.169848	0.0486853	-1.12494	0.566823	0.00324383	1.48126	-0.649406	0.022031	-1.56852	-0.572698	0.0225151	-1.4873	0.076708	0.557982	1.05461	0.038828	0.811008	1.02728	0.126093	0.386186	1.09133	-0.364022	0.00851222	-1.28701	-0.088738	0.628737	-1.06344	Lipoxygenase n=4 Tax=Andropogoneae RepID=C5XES4_SORBI	cDNA lipoxygenase, putative, expressed	LOX5; electron carrier/ iron ion binding / lipoxygenase/ metal ion binding / oxidoreductase, acting on single donors with incorpo
JA-met08	LOX	TaAffx.109337.1.S1_at	-0.202206	0.189764	-1.15046	-0.491495	0.0145012	-1.4059	-0.289289	0.0166969	-1.22204	0.020904	0.883324	1.0146	-0.489236	0.0285128	-1.4037	-0.51014	0.00974006	-1.42419	-0.187346	0.311243	-1.13867	0.035764	0.711926	1.0251	-0.185087	0.127376	-1.13689	-0.075584	0.514557	-1.05379	Lipoxygenase n=1 Tax=Oryza sativa Indica Group RepID=B8BCA6_ORYSI	cDNA lipoxygenase, chloroplast precursor, putative, expressed	LOX2 (LIPOXYGENASE 2); lipoxygenase
JA-met09	LOX	TaAffx.104812.1.S1_s_at	-0.267911	0.0736054	-1.20406	-0.516427	0.0152071	-1.43041	-0.248516	0.167352	-1.18798	-0.306782	0.00795751	-1.23695	-0.588759	0.012283	-1.50395	-0.281977	0.083473	-1.21586	-0.022074	0.80433	-1.01542	-0.060945	0.561831	-1.04315	-0.094406	0.600019	-1.06763	-0.073294	0.735715	-1.05212	Lipoxygenase 2.1, chloroplastic n=1 Tax=Hordeum vulgare RepID=LOX21_HORVU	cDNA lipoxygenase 2.1, chloroplast precursor, putative, expressed	LOX2 (LIPOXYGENASE 2); lipoxygenase
JA-met10	LOX	Ta.1967.2.A1_x_at	-0.243361	0.263941	-1.18375	-0.487968	0.0622436	-1.40247	-0.244607	0.0760882	-1.18477	-0.283538	0.0312628	-1.21718	-0.474402	0.0136391	-1.38934	-0.190864	0.103026	-1.14145	0.049508	0.808091	1.03491	0.009331	0.912168	1.00649	0.063074	0.602502	1.04469	-0.048642	0.66593	-1.03429	Lipoxygenase 2.1, chloroplastic n=1 Tax=Hordeum vulgare RepID=LOX21_HORVU	cDNA lipoxygenase 2.1, chloroplast precursor, putative, expressed	LOX2 (LIPOXYGENASE 2); lipoxygenase
JA-met11	LOX	Ta.9742.3.S1_x_at	0.216785	0.0468745	1.16214	-0.289728	0.0509785	-1.22241	-0.506513	0.00557591	-1.42061	0.235396	0.0174628	1.17723	0.05333	0.766375	1.03766	-0.182066	0.335234	-1.13451	-0.152334	0.123455	-1.11137	-0.133723	0.081551	-1.09712	0.190724	0.353235	1.14134	0.020349	0.910989	1.0142	Lipoxygenase n=1 Tax=Hordeum vulgare RepID=Q42846_HORVU	cDNA lipoxygenase, putative, expressed	LOX1; lipoxygenase
JA-met12	LOX	Ta.23763.1.S1_at	0.133245	0.445983	1.09676	-0.321475	0.00291677	-1.24961	-0.45472	0.0492053	-1.37052	0.095096	0.365665	1.06814	-0.101227	0.134884	-1.07269	-0.196323	0.0978371	-1.14577	-0.110898	0.0714259	-1.0799	-0.149047	0.448504	-1.10884	0.10935	0.130526	1.07874	0.054251	0.759042	1.03832	Lipoxygenase (Fragment) n=1 Tax=Triticum aestivum RepID=Q41520_WHEAT	cDNA lipoxygenase, putative, expressed	LOX1; lipoxygenase
JA-met13	LOX	Ta.17843.2.S1_x_at	0.512655	0.003271	1.42667	0.14353	0.407896	1.1046	-0.369125	0.102588	-1.29157	0.503813	0.00677542	1.41796	0.064182	0.504685	1.04549	-0.439631	0.00314632	-1.35626	-0.113713	0.226075	-1.08201	-0.122555	0.285889	-1.08866	-0.193061	0.29324	-1.14319	0.056069	0.471248	1.03963	Lipoxygenase n=4 Tax=Andropogoneae RepID=C5XES4_SORBI	cDNA lipoxygenase, putative, expressed	LOX5; electron carrier/ iron ion binding / lipoxygenase/ metal ion binding / oxidoreductase, acting on single donors with incorpo
JA-met14	LOX	Ta.19540.1.S1_at	0.149356	0.380987	1.10907	-0.418811	0.0271586	-1.33683	-0.568167	0.00520952	-1.48264	0.149979	0.218207	1.10955	-0.428373	0.0211115	-1.34572	-0.578352	0.00255204	-1.49314	-0.046184	0.771862	-1.03253	-0.045561	0.692269	-1.03208	-0.055746	0.526911	-1.0394	0.104577	0.393004	1.07518	Lipoxygenase n=2 Tax=Triticeae RepID=C6K7G3_WHEAT	cDNA lipoxygenase, putative, expressed	LOX5; electron carrier/ iron ion binding / lipoxygenase/ metal ion binding / oxidoreductase, acting on single donors with incorpo
JA-met15	LOX	Ta.12757.1.A1_s_at	1.10003	0.00237011	2.1436	1.09101	0.00310637	2.13023	-0.009025	0.955984	-1.00628	2.00798	0.00017237	4.02219	1.7178	0.000426006	3.28934	-0.290182	0.0369438	-1.22279	-0.266804	0.227354	-1.20314	0.641144	0.00470201	1.55957	0.359987	0.0627714	1.28341	0.323256	0.0836638	1.25115	Os04g0447100 n=1 Tax=Oryza sativa Japonica Group RepID=UPI0000DD90D6	cDNA lipoxygenase protein, putative, expressed	LOX3; electron carrier/ iron ion binding / lipoxygenase/ metal ion binding / oxidoreductase, acting on single donors with incorpo
JA-met16	LOX	TaAffx.78768.1.S1_at	0.475834	0.0165601	1.39072	-0.63772	0.0407886	-1.55587	-1.11355	0.00455754	-2.16378	1.29591	8.95319e-05	2.45531	0.175717	0.449408	1.12953	-1.12019	0.00742874	-2.17375	-0.539772	0.00744819	-1.45374	0.280299	0.0440475	1.21445	0.273665	0.383265	1.20887	0.333457	0.249339	1.26003	Lipoxygenase n=1 Tax=Oryza sativa Japonica Group RepID=B9F5I2_ORYSJ	cDNA lipoxygenase protein, putative, expressed	LOX3; electron carrier/ iron ion binding / lipoxygenase/ metal ion binding / oxidoreductase, acting on single donors with incorpo
JA-met17	LOX	Ta.9742.2.A1_a_at	0.740807	0.000379527	1.67111	0.325902	0.00692127	1.25345	-0.414905	0.0060994	-1.33321	0.732688	0.00981693	1.66173	0.326846	0.116709	1.25427	-0.405842	0.00278013	-1.32486	0.055548	0.744228	1.03925	0.047429	0.509617	1.03342	0.056492	0.494166	1.03993	0.426811	0.032122	1.34426	Lipoxygenase n=1 Tax=Hordeum vulgare RepID=Q42846_HORVU	cDNA lipoxygenase, putative, expressed	LOX1; lipoxygenase
JA-met18	LOX	Ta.12757.1.A1_at	2.81313	9.89761e-06	7.02806	2.20815	0.00423258	4.62082	-0.604977	0.172528	-1.52095	2.46664	8.59777e-06	5.52755	1.63252	6.86479e-05	3.10054	-0.834121	0.000151013	-1.78277	0.91963	0.00190569	1.89163	0.573143	0.000121502	1.48776	0.343999	0.402289	1.26927	0.525279	0.0484191	1.43921	Os04g0447100 n=1 Tax=Oryza sativa Japonica Group RepID=UPI0000DD90D6	cDNA lipoxygenase protein, putative, expressed	LOX3; electron carrier/ iron ion binding / lipoxygenase/ metal ion binding / oxidoreductase, acting on single donors with incorpo
JA-met19	LOX	TaAffx.134501.1.A1_at	0.048126	0.718477	1.03392	-0.187202	0.270831	-1.13855	-0.235328	0.0809107	-1.17717	-0.120661	0.0550315	-1.08723	-0.270877	0.00564964	-1.20654	-0.150216	0.00455478	-1.10974	0.017952	0.891536	1.01252	-0.150835	0.0327276	-1.11021	-0.065723	0.520732	-1.04661	-0.150764	0.0765074	-1.11016	Lipoxygenase n=2 Tax=Triticeae RepID=C6K7G3_WHEAT	cDNA lipoxygenase, putative, expressed	LOX1; lipoxygenase
JA-met20	LOX	TaAffx.78375.1.S1_at	-0.002058	0.988326	-1.00143	-0.34921	0.0739663	-1.27386	-0.347152	0.0271645	-1.27205	0.206221	0.121895	1.15366	-0.312216	0.139539	-1.24161	-0.518437	0.037326	-1.4324	-0.053379	0.723421	-1.03769	0.1549	0.174456	1.11334	-0.016385	0.929311	-1.01142	0.012015	0.953909	1.00836	Lipoxygenase 1 n=2 Tax=Triticeae RepID=LOX1_HORVU	cDNA lipoxygenase, putative, expressed	LOX1; lipoxygenase
JA-met21	LOX	Ta.9742.1.S1_at	0.1735	0.241123	1.12779	0.028045	0.834856	1.01963	-0.145455	0.00827565	-1.10608	-0.060603	0.778514	-1.0429	-0.141886	0.535331	-1.10335	-0.081283	0.31146	-1.05796	0.243148	0.359256	1.18357	0.009045	0.812635	1.00629	0.073217	0.338745	1.05206	0.354721	0.0301472	1.27874	Lipoxygenase n=1 Tax=Hordeum vulgare RepID=Q42846_HORVU	cDNA lipoxygenase, putative, expressed	LOX1; lipoxygenase
JA-met22	LOX	TaAffx.109257.1.S1_at	0.961755	0.00160738	1.94768	-0.092529	0.506974	-1.06624	-1.05428	0.0023121	-2.07669	1.29032	8.79402e-05	2.44582	-0.063637	0.349683	-1.0451	-1.35396	0.000168805	-2.55612	-0.195134	0.0437478	-1.14483	0.133432	0.375821	1.0969	-0.166242	0.249774	-1.12213	0.051435	0.571318	1.0363	Lipoxygenase 1 n=2 Tax=Triticeae RepID=LOX1_HORVU	cDNA lipozygenase protein, putative, expressed	LOX1; lipoxygenase
JA-met23	LOX	Ta.526.1.S1_x_at	0.170847	0.130625	1.12572	-0.114338	0.179509	-1.08248	-0.285185	0.0279574	-1.21857	0.193882	0.0634279	1.14384	1.39774	0.0595441	2.63489	1.20386	0.0872998	2.30355	-0.091171	0.330311	-1.06523	-0.068136	0.464537	-1.04836	1.42091	0.0564066	2.67754	1.47918	0.0501165	2.78789	Lipoxygenase n=1 Tax=Oryza sativa Japonica Group RepID=A3ALS0_ORYSJ	cDNA lipoxygenase, putative, expressed	LOX2 (LIPOXYGENASE 2); lipoxygenase
JA-met24	LOX	Ta.22828.2.S1_at	-0.143167	0.100733	-1.10433	-0.672075	0.00602272	-1.59336	-0.528908	0.017461	-1.44284	-0.817066	0.00444935	-1.76182	2.57154	0.000322064	5.94444	3.38861	5.21586e-05	10.473	0.077436	0.602543	1.05514	-0.596463	0.00138999	-1.51201	3.32105	0.000105168	9.99393	3.3191	7.20509e-05	9.98044	Lipoxygenase n=2 Tax=Triticeae RepID=C6K7G3_WHEAT	cDNA lipozygenase protein, putative, expressed	LOX5; electron carrier/ iron ion binding / lipoxygenase/ metal ion binding / oxidoreductase, acting on single donors with incorpo
JA-met25	LOX	Ta.28171.1.S1_at	-0.3234	0.0136936	-1.25128	-0.44926	0.00737951	-1.36534	-0.12586	0.254517	-1.09116	-0.38881	0.0966951	-1.30931	-1.32015	0.00669226	-2.49691	-0.931336	0.00857312	-1.90704	-0.08768	0.652812	-1.06266	-0.15309	0.111041	-1.11195	-0.958566	0.00899551	-1.94338	0.29045	0.263819	1.22302	Lipoxygenase 1 n=2 Tax=Triticeae RepID=LOX1_HORVU	cDNA lipozygenase protein, putative, expressed	LOX5; electron carrier/ iron ion binding / lipoxygenase/ metal ion binding / oxidoreductase, acting on single donors with incorpo
JA-met26	LOX	TaAffx.111589.1.S1_at	0.536173	0.0632275	1.45012	-0.327749	0.140994	-1.25505	-0.863922	0.00230219	-1.81998	0.472875	0.000841174	1.38787	-0.269491	0.0340443	-1.20538	-0.742366	0.000396626	-1.67292	-0.188918	0.356974	-1.13991	-0.252216	0.0995472	-1.19104	-0.13066	0.174992	-1.09479	-0.088281	0.323931	-1.0631	Lipoxygenase n=2 Tax=Triticeae RepID=C6K7G3_WHEAT	cDNA lipozygenase protein, putative, expressed	LOX5; electron carrier/ iron ion binding / lipoxygenase/ metal ion binding / oxidoreductase, acting on single donors with incorpo
JA-met27	AOS	Ta.13362.1.S1_at	0.58509	0.0114961	1.50013	1.3576	0.000991204	2.56258	0.772509	0.00132716	1.70824	1.71861	0.000224969	3.29118	3.34118	0.000137875	10.1343	1.62258	0.0010295	3.07924	0.066644	0.739147	1.04728	1.20016	3.59578e-06	2.29765	2.05023	0.000621363	4.14171	1.35978	0.00351897	2.56646	Allene oxide synthase n=1 Tax=Hordeum vulgare RepID=Q9M4C7_HORVU	cDNA cytochrome P450, putative, expressed	AOS (ALLENE OXIDE SYNTHASE); allene oxide synthase/ hydro-lyase/ oxygen binding
JA-met28	AOS	Ta.27217.1.S1_at	0.504869	0.00697228	1.41899	1.0493	0.00326482	2.06953	0.544432	0.018841	1.45845	0.997309	0.00075536	1.99627	1.43655	0.000175682	2.70673	0.43924	0.000940894	1.35589	0.111972	0.460616	1.0807	0.604412	0.000274127	1.52036	0.49922	0.0249041	1.41345	0.660417	0.00297782	1.58054	Allene oxide synthase n=2 Tax=Triticeae RepID=Q9M4B1_HORVU	cDNA cytochrome P450, putative, expressed	AOS (ALLENE OXIDE SYNTHASE); allene oxide synthase/ hydro-lyase/ oxygen binding
JA-met29	AOC	Ta.7703.1.S1_a_at	0.768941	0.00084683	1.70402	1.43993	0.0012828	2.71308	0.670991	0.0223115	1.59217	1.52298	0.00450247	2.87385	2.3126	0.00193811	4.96779	0.789621	0.0118495	1.72862	-0.303433	0.322061	-1.23408	0.45061	0.00304102	1.36662	0.56924	0.0839319	1.48374	0.874272	0.0484909	1.83308	Allene oxide cyclase n=1 Tax=Hordeum vulgare RepID=Q711R0_HORVU	cDNA allene oxide cyclase 4, chloroplast precursor, putative, expressed	AOC1 (ALLENE OXIDE CYCLASE 1); allene-oxide cyclase
JA-met30	AOC	Ta.7703.1.S1_x_at	1.02823	0.00307361	2.03952	1.83897	0.000251676	3.57755	0.810741	0.000361421	1.75411	1.16821	0.000108816	2.24732	2.15717	0.000188946	4.46039	0.988966	0.00267151	1.98476	0.097259	0.583516	1.06974	0.237235	0.029309	1.17873	0.41546	0.0497995	1.33372	0.809292	0.00817811	1.75235	Allene oxide cyclase n=1 Tax=Hordeum vulgare RepID=Q711R0_HORVU	cDNA allene oxide cyclase 4, chloroplast precursor, putative, expressed	AOC3 (ALLENE OXIDE CYCLASE 3); allene-oxide cyclase
JA-met31	AOC	Ta.7703.2.S1_x_at	0.792709	0.00817003	1.73232	1.42432	0.000873994	2.68387	0.631608	0.00484285	1.54929	1.28074	2.6503e-05	2.42964	2.04128	0.000314644	4.11611	0.760537	0.0106403	1.69412	-0.005305	0.973629	-1.00368	0.482731	0.0046212	1.39739	0.61166	0.0290164	1.52802	0.834339	0.00829765	1.78304	Allene oxide cyclase n=1 Tax=Hordeum vulgare RepID=Q711R0_HORVU	cDNA allene oxide cyclase 4, chloroplast precursor, putative, expressed	AOC1 (ALLENE OXIDE CYCLASE 1); allene-oxide cyclase
JA-met32	AOC	Ta.7703.3.S1_x_at	1.17251	0.000898492	2.25404	1.80084	0.000286566	3.48423	0.628329	0.00358026	1.54577	1.82651	0.000717267	3.54677	2.42548	0.000513901	5.37206	0.59897	0.0140946	1.51463	-0.224596	0.37902	-1.16845	0.429399	0.00215334	1.34667	0.40004	0.0732066	1.31954	0.837268	0.00527619	1.78666	Allene oxide cyclase n=1 Tax=Hordeum vulgare RepID=Q711R0_HORVU	cDNA allene oxide cyclase 4, chloroplast precursor, putative, expressed	AOC1 (ALLENE OXIDE CYCLASE 1); allene-oxide cyclase
JA-met33	OPR1	TaAffx.128684.1.S1_at	2.15819	1.58833e-05	4.46353	1.56034	0.0178027	2.94924	-0.597842	0.206299	-1.51345	3.90622	8.19627e-05	14.9931	2.94446	0.00293177	7.69787	-0.961764	0.0709396	-1.94769	0.134436	0.613339	1.09766	1.88247	9.00661e-06	3.68707	1.51855	0.0520951	2.86503	-1.85695	0.0196342	-3.62242	12-oxophytodienoic acid reductase 1 n=2 Tax=Panicoideae RepID=A3QQM8_SETIT	cDNA 12-oxophytodienoate reductase, putative, expressed	OPR1; 12-oxophytodienoate reductase
JA-met34	OPR1	TaAffx.128684.1.S1_x_at	2.50305	0.000172622	5.66884	1.84527	0.0173166	3.59321	-0.65778	0.206996	-1.57765	4.65113	2.12937e-06	25.1263	3.74315	0.000264537	13.3906	-0.907978	0.0472095	-1.87641	-0.065959	0.742909	-1.04678	2.08212	4.46026e-05	4.23428	1.83192	0.0260702	3.5601	-1.5807	0.0228637	-2.99116	12-oxophytodienoic acid reductase 1 n=2 Tax=Panicoideae RepID=A3QQM8_SETIT	cDNA 12-oxophytodienoate reductase, putative, expressed	OPR1; 12-oxophytodienoate reductase
JA-met35	OPR1	Ta.1207.1.S1_at	2.58251	0.000482888	5.98981	2.44391	0.00330744	5.44116	-0.138597	0.685177	-1.10083	4.55772	4.91592e-05	23.551	4.69691	0.000188057	25.9364	0.13919	0.638882	1.10129	-0.439141	0.259042	-1.3558	1.53607	0.000106152	2.90002	1.81385	0.0112617	3.5158	-1.31166	0.0143622	-2.48227	12-oxophytodienoic acid reductase 1 n=2 Tax=Panicoideae RepID=A3QQM8_SETIT	cDNA 12-oxophytodienoate reductase, putative, expressed	OPR1; 12-oxophytodienoate reductase
JA-met36	OPR1	Ta.1207.1.S1_s_at	3.22886	2.62999e-05	9.37526	3.12503	0.00077447	8.72423	-0.10383	0.763891	-1.07462	4.89498	6.0853e-06	29.7534	4.92206	4.9618e-05	30.3172	0.02708	0.909971	1.01895	-0.041645	0.842298	-1.02929	1.62448	4.9971e-05	3.08331	1.75539	0.0102133	3.37618	-1.07058	0.00917725	-2.10028	12-oxophytodienoic acid reductase 1 n=2 Tax=Panicoideae RepID=A3QQM8_SETIT	cDNA 12-oxophytodienoate reductase, putative, expressed	OPR1; 12-oxophytodienoate reductase
JA-met37	OPR1	Ta.1207.1.S1_x_at	2.48252	7.37987e-05	5.58871	2.50837	0.00169362	5.68978	0.025858	0.93741	1.01808	4.34258	3.44777e-06	20.2884	4.61987	6.00453e-05	24.5878	0.27729	0.314919	1.21192	-0.315134	0.1488	-1.24413	1.54493	2.63324e-05	2.9179	1.79636	0.00963746	3.47343	-1.21819	0.00938804	-2.32655	12-oxophytodienoic acid reductase 1 n=2 Tax=Panicoideae RepID=A3QQM8_SETIT	cDNA 12-oxophytodienoate reductase, putative, expressed	OPR1; 12-oxophytodienoate reductase
JA-met38	ACX	Ta.3420.2.S1_a_at	-0.167474	0.741565	-1.12309	-0.351275	0.505096	-1.27569	-0.183801	0.291678	-1.13587	1.24505	0.015916	2.37026	0.707568	0.114313	1.63305	-0.537477	0.0393565	-1.45143	-0.754802	0.246697	-1.6874	0.657717	0.00306498	1.57758	0.304041	0.22145	1.2346	0.693219	0.0678352	1.61689	Os06g0354500 protein n=3 Tax=Oryza sativa RepID=Q69XR7_ORYSJ	cDNA acyl-coenzyme A oxidase, putative, expressed	ACX3 (ACYL-COA OXIDASE 3); acyl-CoA oxidase
JA-met39	ACX	Ta.3420.1.S1_x_at	0.649277	0.00989169	1.56838	0.577464	0.0558565	1.49222	-0.071813	0.779648	-1.05104	0.678395	0.00208792	1.60036	0.305888	0.149907	1.23618	-0.372507	0.0734379	-1.2946	0.413211	0.019365	1.33165	0.442329	0.0274436	1.3588	0.141635	0.606678	1.10315	0.450715	0.0776914	1.36672	Os06g0354500 protein n=3 Tax=Oryza sativa RepID=Q69XR7_ORYSJ	cDNA acyl-coenzyme A oxidase, putative, expressed	ACX3 (ACYL-COA OXIDASE 3); acyl-CoA oxidase
JA-met40	ACX	Ta.3420.3.S1_a_at	-0.098674	0.490576	-1.07079	0.041331	0.817949	1.02906	0.140005	0.335599	1.10191	0.521541	0.0768675	1.43549	0.287004	0.275566	1.2201	-0.234537	0.0228826	-1.17653	-0.077357	0.772222	-1.05508	0.542858	0.000587324	1.45686	0.168316	0.273763	1.12375	0.56536	0.00322961	1.47976	Os06g0354500 protein n=3 Tax=Oryza sativa RepID=Q69XR7_ORYSJ	cDNA acyl-coenzyme A oxidase, putative, expressed	ACX3 (ACYL-COA OXIDASE 3); acyl-CoA oxidase
JA-met41	MFP	Ta.2583.1.S1_x_at	0.47818	0.00307316	1.39299	0.87709	0.000244342	1.83667	0.39891	0.000856221	1.31851	1.01886	0.00328394	2.02632	1.09027	0.00536483	2.12914	0.07141	0.566995	1.05074	-0.147523	0.446759	-1.10767	0.39316	0.000393554	1.31327	0.06566	0.606328	1.04656	0.55141	0.00866574	1.46552	Os05g0155000 protein n=2 Tax=Oryza sativa Japonica Group RepID=Q0DKM2_ORYSJ	cDNA 3-hydroxyacyl-CoA dehydrogenase, putative, expressed	MFP2 (MULTIFUNCTIONAL PROTEIN 2); 3-hydroxyacyl-CoA dehydrogenase/ enoyl-CoA hydratase
JA-met42	MFP	Ta.9184.1.S1_at	-0.41974	0.0232256	-1.33769	-0.23747	0.142355	-1.17892	0.18227	0.057332	1.13467	-0.13091	0.392999	-1.09498	-0.58991	0.0150258	-1.50515	-0.459	0.000581584	-1.37459	-0.16835	0.397969	-1.12377	0.12048	0.0128664	1.0871	-0.52079	0.00263088	-1.43474	0.22054	0.0159497	1.16517	3-hydroxyacyl-CoA dehydrogenase n=3 Tax=Oryza sativa RepID=MFP_ORYSJ	cDNA 3-hydroxyacyl-CoA dehydrogenase, putative, expressed	AIM1 (ABNORMAL INFLORESCENCE MERISTEM); enoyl-CoA hydratase
JA-met43	KAT	Ta.22683.1.S1_at	0.911822	0.000562418	1.88142	0.098071	0.451571	1.07034	-0.813751	0.000807515	-1.75778	0.620171	0.00041057	1.53706	1.29252	0.000186503	2.44955	0.672347	0.00138232	1.59366	0.236783	0.0755927	1.17836	-0.054868	0.257665	-1.03876	1.43123	0.000248993	2.69677	0.658245	0.00169148	1.57816	Os10g0457600 protein n=4 Tax=Poaceae RepID=Q94LR9_ORYSJ	cDNA 3-ketoacyl-CoA thiolase, peroxisomal precursor, putative, expressed	PKT3 (PEROXISOMAL 3-KETOACYL-COA THIOLASE 3); acetyl-CoA C-acyltransferase
JA-met44	KAT	Ta.17133.1.S1_at	0.100414	0.104424	1.07208	-0.066712	0.276057	-1.04733	-0.167126	0.0105603	-1.12282	0.334963	0.0177612	1.26135	0.164289	0.0626679	1.12061	-0.170674	0.0531637	-1.12558	-0.150572	0.116265	-1.11001	0.083977	0.257889	1.05994	0.080429	0.0850439	1.05733	0.055044	0.189988	1.03889	Whole genome shotgun sequence of line PN40024, scaffold_5.assembly12x (Fragment) n=1 Tax=Vitis vinifera RepID=D1IV79_VITVI	cDNA dynein light chain type 1 domain containing protein, expressed	PKT2 (PEROXISOMAL 3-KETO-ACYL-COA THIOLASE 2); acetyl-CoA C-acyltransferase/ catalytic
JA-met45	KAT	Ta.28367.1.S1_at	0.55961	0.00295774	1.47387	0.75275	0.00206886	1.685	0.19314	0.037976	1.14325	1.02823	0.000573258	2.03952	0.99708	0.00140189	1.99596	-0.03115	0.698168	-1.02183	-0.14946	0.326645	-1.10915	0.31916	4.36232e-05	1.2476	0.09487	0.381228	1.06797	0.27248	0.0212804	1.20788	Peroxisomal 3-ketoacyl-CoA thiolase n=1 Tax=Glycine max RepID=B0M1A9_SOYBN	cDNA 3-ketoacyl-CoA thiolase, peroxisomal precursor, putative, expressed	PKT3 (PEROXISOMAL 3-KETOACYL-COA THIOLASE 3); acetyl-CoA C-acyltransferase
JA-met46	acyl-CoA thioesterase	Ta.24575.1.S1_at	-0.502022	0.00750305	-1.4162	-0.725723	0.0121287	-1.65373	-0.223701	0.253993	-1.16773	-0.320152	0.0777903	-1.24846	-0.216699	0.208556	-1.16207	0.103453	0.326031	1.07434	-0.291434	0.109752	-1.22386	-0.109564	0.295362	-1.0789	0.21759	0.266983	1.16279	0.217883	0.265446	1.16303	Os09g0517700 protein n=2 Tax=Oryza sativa RepID=Q69MT1_ORYSJ	cDNA acyl-coenzyme A thioesterase 10, mitochondrial precursor, putative, expressed	thioesterase family protein
JA-met47	acyl-CoA thioesterase	Ta.24575.1.S1_s_at	0.582743	0.0269363	1.49769	-0.574409	0.0385939	-1.48907	-1.15715	0.00103841	-2.23017	0.356043	0.111776	1.27991	0.28255	0.199525	1.21634	-0.073493	0.379988	-1.05226	-0.124214	0.617362	-1.08991	-0.350914	0.0138958	-1.27537	0.732745	0.00489482	1.6618	0.607733	0.00257782	1.52386	Os09g0517700 protein n=2 Tax=Oryza sativa RepID=Q69MT1_ORYSJ	cDNA acyl-coenzyme A thioesterase 10, mitochondrial precursor, putative, expressed	thioesterase family protein
JA-met48	acyl-CoA thioesterase	Ta.6570.1.A1_a_at	0.198635	0.293689	1.14761	-0.064645	0.474548	-1.04583	-0.26328	0.173944	-1.2002	0.822621	0.00279158	1.76862	0.902608	0.00710518	1.86944	0.079987	0.565395	1.05701	-0.248629	0.15111	-1.18808	0.375357	0.0689011	1.29716	0.718624	0.00625392	1.64561	0.969404	0.00237573	1.95803	OSJNBa0065O17.11 protein n=4 Tax=Oryza sativa RepID=Q7XPS0_ORYSJ	cDNA acyl-CoA thioesterase 2, putative, expressed	acyl-CoA thioesterase family protein
JA-met49	acyl-CoA thioesterase	TaAffx.22944.1.S1_at	0.130905	0.141304	1.09498	-0.052864	0.686446	-1.03732	-0.183769	0.257345	-1.13585	0.400252	0.00503589	1.31974	0.11925	0.0798563	1.08617	-0.281002	0.00568455	-1.21504	-0.323537	0.00360403	-1.25139	-0.05419	0.564441	-1.03828	-0.151423	0.278829	-1.11066	-0.091025	0.303691	-1.06513	OSJNBa0065O17.11 protein n=4 Tax=Oryza sativa RepID=Q7XPS0_ORYSJ	cDNA acyl-CoA thioesterase 2, putative, expressed	acyl-CoA thioesterase family protein
JA-met50	JAR	TaAffx.28494.1.S1_s_at	-0.053897	0.105204	-1.03807	-0.664719	8.9353e-06	-1.58526	-0.610822	7.76555e-06	-1.52713	-0.633221	0.0480034	-1.55102	-0.949407	0.0125589	-1.93108	-0.316186	0.0119028	-1.24503	0.040325	0.861974	1.02835	-0.538999	0.000983004	-1.45296	-0.244363	0.00432996	-1.18457	0.225669	0.0235785	1.16932	Probable indole-3-acetic acid-amido synthetase GH3.5 n=3 Tax=Oryza sativa RepID=GH35_ORYSJ	cDNA OsGH3.5 - Probable indole-3-acetic acid-amido synthetase, expressed	JAR1 (JASMONATE RESISTANT 1); ATP binding / adenylyltransferase/ catalytic/ jasmonate-amino synthetase
JA-met51	CYP94C1	TaAffx.105598.1.S1_at	1.34531	0.000253131	2.54086	1.22002	0.00199054	2.32951	-0.125291	0.422372	-1.09073	1.20208	0.0203018	2.30071	1.13968	0.0436241	2.20332	-0.062399	0.797787	-1.0442	0.028985	0.935484	1.02029	-0.114251	0.0929136	-1.08241	-0.051359	0.854435	-1.03624	0.021971	0.936094	1.01535	Os01g0858350 protein n=2 Tax=Oryza sativa RepID=Q94DD8_ORYSJ	cDNA cytochrome P450, putative, expressed	CYP94C1; fatty acid (omega-1)-hydroxylase/ oxygen binding
Abbreviations	D-0 = dry dormant
	D-12 = 12 h imbibed dormant
	D-24 = 24 h imbibed dormant
	AR-0 = dry after-ripened
	AR-12 = 12 h imbibed after-ripened
	AR-24 = 24 h imbibed affter-ripened
	FC= fold change

## Sheet: JA signalling
Table S2. Expression values in fold changes (log2 and linear) and the associated P values of JA signalling related probesets between dormant and after-ripened seeds in both dry and imbibed states
			D-12/D-0			D-24/D-0			D-24/D-12			AR-12/AR-0			AR-24/AR-0			AR-24/AR-12			AR-0/D-0			AR-12/D-12			AR-24/D-24			AR-24/AR-24+ABA			Annotation
	Gene	Probeset	Log2 FC	P-value	Linear FC	Log2 FC	P-value	Linear FC	Log2 FC	P-value	Linear FC	Log2 FC	P-value	Linear FC	Log2 FC	P-value	Linear FC	Log2 FC	P-value	Linear FC	Log2 FC	P-value	Linear FC	Log2 FC	P-value	Linear FC	Log2 FC	P-value	Linear FC	Log2 FC	P-value	Linear FC	UniProt Desc	Rice 6 Desc	Arab. Desc
JA-sig01	COI1	Ta.8452.1.S1_at	0.58154	0.00503142	1.49645	0.52139	0.00924335	1.43534	-0.06015	0.32108	-1.04257	0.84506	0.0445426	1.79634	0.73583	0.0810611	1.66536	-0.10923	0.437957	-1.07865	-0.04764	0.884705	-1.03357	0.21588	0.00353128	1.16141	0.1668	0.278231	1.12257	0.04682	0.76544	1.03299	Os03g0265500 protein n=2 Tax=Oryza sativa RepID=Q84QA7_ORYSJ	cDNA coronatine-insensitive protein, putative, expressed	COI1 (CORONATINE INSENSITIVE 1); protein binding / ubiquitin-protein ligase
JA-sig02	COI1	Ta.6322.1.S1_x_at	-0.02512	0.797555	-1.01756	0.20686	0.00499977	1.15417	0.23198	0.0580729	1.17445	0.03062	0.917394	1.02145	-0.34705	0.3158	-1.27196	-0.37767	0.0466599	-1.29924	-0.18009	0.550467	-1.13295	-0.12435	0.254708	-1.09002	-0.734	0.00471056	-1.66324	0.23053	0.222408	1.17327	Os01g0853400 protein n=3 Tax=Oryza sativa RepID=Q0JHN3_ORYSJ	cDNA OsFBL4 - F-box domain and LRR containing protein, expressed	COI1 (CORONATINE INSENSITIVE 1); protein binding / ubiquitin-protein ligase
JA-sig03	COI1	Ta.2138.1.S1_a_at	0.57624	0.00206404	1.49096	1.05895	9.77592e-05	2.08341	0.48271	0.00584229	1.39737	1.02219	0.00843924	2.031	1.2817	0.00527339	2.43125	0.25951	0.0827706	1.19707	-0.13432	0.559025	-1.09758	0.31163	0.0192607	1.24111	0.08843	0.497237	1.06321	0.31654	0.0504071	1.24534	Os05g0449500 protein n=2 Tax=Oryza sativa RepID=Q60EH4_ORYSJ	cDNA OsFBL23 - F-box domain and LRR containing protein, expressed	COI1 (CORONATINE INSENSITIVE 1); protein binding / ubiquitin-protein ligase
JA-sig04	COI1	Ta.6322.2.S1_a_at	-0.19746	0.110434	-1.14668	0.33642	0.00124259	1.26262	0.53388	0.00472856	1.44782	-0.03639	0.887062	-1.02554	-0.20042	0.4608	-1.14903	-0.16403	0.0588165	-1.12041	-0.17115	0.517595	-1.12596	-0.01008	0.919928	-1.00701	-0.70799	0.000339854	-1.63353	0.15145	0.212292	1.11069	Os01g0853400 protein n=3 Tax=Oryza sativa RepID=Q0JHN3_ORYSJ	cDNA OsFBL4 - F-box domain and LRR containing protein, expressed	COI1 (CORONATINE INSENSITIVE 1); protein binding / ubiquitin-protein ligase
JA-sig05	COI1	Ta.6322.2.S1_x_at	0.22606	0.0271168	1.16964	0.58801	1.76439e-05	1.50317	0.36195	0.00664844	1.28516	0.20544	0.413867	1.15304	-0.12697	0.636522	-1.092	-0.33241	0.0437521	-1.25911	0.03103	0.896197	1.02174	0.01041	0.894235	1.00724	-0.68395	0.00365037	-1.60653	0.08524	0.503912	1.06086	Os01g0853400 protein n=3 Tax=Oryza sativa RepID=Q0JHN3_ORYSJ	cDNA OsFBL4 - F-box domain and LRR containing protein, expressed	COI1 (CORONATINE INSENSITIVE 1); protein binding / ubiquitin-protein ligase
JA-sig06	COI1	TaAffx.129322.1.S1_at	-0.037976	0.774449	-1.02667	0.115016	0.441699	1.08299	0.152992	0.114655	1.11187	0.019903	0.88616	1.01389	0.007084	0.960193	1.00492	-0.012819	0.91733	-1.00893	0.000192	0.999078	1.00013	0.058071	0.54728	1.04107	-0.10774	0.370429	-1.07754	0.232634	0.0704998	1.17498	Os05g0449500 protein n=2 Tax=Oryza sativa RepID=Q60EH4_ORYSJ	cDNA OsFBL23 - F-box domain and LRR containing protein, expressed	COI1 (CORONATINE INSENSITIVE 1); protein binding / ubiquitin-protein ligase
JA-sig07	COI1	TaAffx.129322.1.S1_x_at	0.617686	0.0250332	1.53441	-0.020384	0.932738	-1.01423	-0.63807	0.0113544	-1.55625	0.778619	0.00373863	1.71549	0.418825	0.0278292	1.33684	-0.359794	0.0127221	-1.28324	-0.201256	0.388978	-1.1497	-0.040323	0.571824	-1.02834	0.237953	0.194803	1.17932	0.4522	0.00542266	1.36812	Os05g0449500 protein n=2 Tax=Oryza sativa RepID=Q60EH4_ORYSJ	cDNA OsFBL23 - F-box domain and LRR containing protein, expressed	COI1 (CORONATINE INSENSITIVE 1); protein binding / ubiquitin-protein ligase
JA-sig08	MPK	Ta.236.1.S1_at	1.70769	5.49966e-05	3.26637	1.71006	9.35477e-06	3.27174	0.002372	0.982453	1.00165	2.01322	8.3086e-05	4.03682	1.89596	0.000412677	3.72169	-0.117259	0.415357	-1.08467	-0.082867	0.545454	-1.05912	0.222664	0.0721945	1.16689	0.103033	0.491452	1.07403	0.058647	0.682349	1.04149	Mitogen-activated protein kinase 5 n=10 Tax=Poaceae RepID=MPK5_ORYSJ	cDNA CGMC_MAPKCGMC_2_ERK.2 - CGMC includes CDA, MAPK, GSK3, and CLKC kinases, expressed	ATMPK3 (ARABIDOPSIS THALIANA MITOGEN-ACTIVATED PROTEIN KINASE 3); MAP kinase/ kinase/ protein binding / protein kinase
JA-sig09	MPK	Ta.4456.1.S1_at	1.72887	0.00031662	3.31469	-0.269834	0.0851401	-1.20567	-1.99871	4.58862e-05	-3.99641	2.17595	0.000264726	4.51882	0.494383	0.195304	1.40872	-1.68156	0.00421222	-3.20776	-0.074061	0.724142	-1.05268	0.373014	0.0426634	1.29506	0.690156	0.0678153	1.61346	0.593601	0.151961	1.50901	Putative uncharacterized protein n=1 Tax=Zea mays RepID=C0PG26_MAIZE	cDNA CGMC_MAPKCMGC_2.6 - CGMC includes CDA, MAPK, GSK3, and CLKC kinases, expressed	ATMPK20; MAP kinase
JA-sig10	MPK	Ta.7205.1.S1_at	0.342964	0.0208285	1.26836	0.822908	0.00228624	1.76897	0.479944	0.0159622	1.39469	-0.453238	0.0232896	-1.36911	-0.417168	0.0497337	-1.3353	0.03607	0.688588	1.02532	-0.00254	0.98653	-1.00176	-0.798742	0.000307152	-1.73958	-1.24262	0.000648661	-2.36627	0.120524	0.517891	1.08713	Mitogen-activated protein kinase homolog 1 n=3 Tax=BEP clade RepID=Q0E6U4_FESAR	cDNA CGMC_MAPKCMGC_2_SLT2y_ERK.2 - CGMC includes CDA, MAPK, GSK3, and CLKC kinases, expressed	ATMPK1 (MITOGEN-ACTIVATED PROTEIN KINASE 1); MAP kinase/ kinase
JA-sig11	MPK	Ta.25413.1.A1_s_at	2.13119	0.000458744	4.38078	1.08464	0.010074	2.12085	-1.04655	0.0063443	-2.06558	2.46063	1.29211e-05	5.50457	2.36093	5.0038e-05	5.137	-0.099704	0.41428	-1.07155	0.635709	0.0272757	1.5537	0.965152	0.0013799	1.95227	1.91199	0.000576185	3.76329	0.474245	0.0397655	1.38919	Putative uncharacterized protein Sb09g029720 n=3 Tax=Andropogoneae RepID=C5YWG6_SORBI	cDNA CGMC_MAPKCMGC_2.4 - CGMC includes CDA, MAPK, GSK3, and CLKC kinases, expressed	ATMPK20; MAP kinase
JA-sig12	MPK	TaAffx.3077.1.S1_at	0.167939	0.135559	1.12345	0.013909	0.907958	1.00969	-0.15403	0.311588	-1.11267	0.615356	0.00809003	1.53194	0.36574	0.0834462	1.28854	-0.249616	0.128863	-1.18889	-0.077787	0.541902	-1.0554	0.36963	0.021866	1.29202	0.274044	0.155053	1.20919	-0.243436	0.172724	-1.18381	Mitogen-activated protein kinase 7 n=5 Tax=Oryza sativa RepID=MPK7_ORYSJ	cDNA CGMC_MAPKCMGC_2.8 - CGMC includes CDA, MAPK, GSK3, and CLKC kinases, expressed	ATMPK20; MAP kinase
JA-sig13	MPK	TaAffx.54339.1.S1_at	0.33068	0.022588	1.25761	-0.00541	0.932628	-1.00376	-0.33609	0.0362011	-1.26233	0.458621	0.018991	1.37423	0.023727	0.824151	1.01658	-0.434894	0.00800431	-1.35181	-0.101314	0.332606	-1.07275	0.026627	0.835529	1.01863	-0.072177	0.371754	-1.0513	0.089855	0.215137	1.06426	Mitogen-activated protein kinase 2 n=5 Tax=Poaceae RepID=MPK2_ORYSJ	cDNA CGMC_MAPKCMGC_2_ERK.13 - CGMC includes CDA, MAPK, GSK3, and CLKC kinases, expressed	ATMPK4 (ARABIDOPSIS THALIANA MAP KINASE 4); MAP kinase/ kinase
JA-sig14	MPK	Ta.13373.2.S1_a_at	0.756652	0.00759191	1.68957	0.177932	0.32171	1.13126	-0.57872	0.00265429	-1.49352	0.872276	0.0565918	1.83055	-0.107526	0.765048	-1.07738	-0.979802	0.00020105	-1.97219	-0.283861	0.471476	-1.21745	-0.168237	0.0405253	-1.12368	-0.569319	0.00475583	-1.48382	0.100324	0.35821	1.07201	Mitogen-activated protein kinase 10 n=4 Tax=Oryza sativa RepID=MPK10_ORYSJ	cDNA CGMC_MAPKCMGC_2.4 - CGMC includes CDA, MAPK, GSK3, and CLKC kinases, expressed	ATMPK20; MAP kinase
JA-sig15	MPK	Ta.14147.1.S1_at	0.052581	0.712506	1.03712	-0.278731	0.104355	-1.21313	-0.331312	0.00710245	-1.25816	0.298304	0.0706008	1.2297	0.082824	0.567035	1.05909	-0.21548	0.0165615	-1.16109	-0.210119	0.294188	-1.15678	0.035604	0.486503	1.02499	0.151436	0.100039	1.11067	0.142863	0.091053	1.10409	Mitogen-activated protein kinase 3 n=14 Tax=Poaceae RepID=MPK3_ORYSJ	cDNA CGMC_MAPKCMGC_2_SLT2y_ERK.1 - CGMC includes CDA, MAPK, GSK3, and CLKC kinases, expressed	ATMPK1 (MITOGEN-ACTIVATED PROTEIN KINASE 1); MAP kinase/ kinase
JA-sig16	MPK	TaAffx.81195.1.S1_x_at	-0.018996	0.871197	-1.01325	-0.303908	0.0273667	-1.23448	-0.284912	0.0251204	-1.21834	0.024518	0.876132	1.01714	-0.046357	0.801952	-1.03265	-0.070875	0.571321	-1.05035	-0.2975	0.138468	-1.22901	-0.253986	0.0462583	-1.1925	-0.039949	0.733641	-1.02808	0.170995	0.344304	1.12583	Mitogen-activated protein kinase 3 n=14 Tax=Poaceae RepID=MPK3_ORYSJ	cDNA CGMC_MAPKCMGC_2_SLT2y_ERK.1 - CGMC includes CDA, MAPK, GSK3, and CLKC kinases, expressed	ATMPK1 (MITOGEN-ACTIVATED PROTEIN KINASE 1); MAP kinase/ kinase
JA-sig17	MPK	TaAffx.81195.1.S1_at	-0.394979	0.0822109	-1.31492	-0.335471	0.0731589	-1.26179	0.059508	0.744768	1.04211	-0.094577	0.59032	-1.06775	0.170144	0.415989	1.12517	0.264721	0.0982748	1.2014	-0.534051	0.0421311	-1.44799	-0.233649	0.195239	-1.17581	-0.028436	0.85625	-1.01991	0.250049	0.169948	1.18925	Mitogen-activated protein kinase 3 n=14 Tax=Poaceae RepID=MPK3_ORYSJ	cDNA CGMC_MAPKCMGC_2_SLT2y_ERK.1 - CGMC includes CDA, MAPK, GSK3, and CLKC kinases, expressed	ATMPK1 (MITOGEN-ACTIVATED PROTEIN KINASE 1); MAP kinase/ kinase
JA-sig18	MPK	Ta.9642.2.S1_a_at	0.368188	0.0047828	1.29073	0.216383	0.107286	1.16182	-0.151805	0.166294	-1.11096	0.460596	0.019984	1.37611	0.362852	0.0633429	1.28597	-0.097744	0.248866	-1.0701	0.049481	0.735068	1.03489	0.141889	0.00629698	1.10335	0.19595	0.155729	1.14548	0.27031	0.0652314	1.20607	Mitogen-activated protein kinase 6 n=9 Tax=Poaceae RepID=MPK6_ORYSJ	cDNA CGMC_MAPKCMGC_2_ERK.14 - CGMC includes CDA, MAPK, GSK3, and CLKC kinases, expressed	ATMPK4 (ARABIDOPSIS THALIANA MAP KINASE 4); MAP kinase/ kinase
JA-sig19	MPK	Ta.23916.1.S1_at	0.422353	0.274573	1.34011	-0.234326	0.530735	-1.17636	-0.656679	0.00210126	-1.57645	0.937859	0.00022585	1.91568	0.504069	0.096965	1.41821	-0.43379	0.135848	-1.35078	-0.340589	0.36787	-1.26627	0.174917	0.0542981	1.1289	0.397806	0.175611	1.3175	0.587254	0.118832	1.50238	Mitogen-activated protein kinase n=1 Tax=Triticum aestivum RepID=Q84XZ3_WHEAT	cDNA CGMC_MAPKCMGC_2_ERK.12 - CGMC includes CDA, MAPK, GSK3, and CLKC kinases, expressed	ATMPK6 (ARABIDOPSIS THALIANA MAP KINASE 6); MAP kinase/ kinase
JA-sig20	MPK	Ta.23916.1.S2_s_at	0.52216	0.000724583	1.4361	-0.0045	0.966885	-1.00312	-0.52666	0.0048052	-1.44059	0.64615	1.9211e-06	1.56499	0.18255	0.019492	1.13489	-0.4636	0.000728194	-1.37898	0.11079	0.0894338	1.07982	0.23478	0.00138529	1.17673	0.29784	0.0422249	1.2293	0.20867	0.0531107	1.15562	Mitogen-activated protein kinase n=1 Tax=Triticum aestivum RepID=Q84XZ3_WHEAT	cDNA CGMC_MAPKCMGC_2_ERK.12 - CGMC includes CDA, MAPK, GSK3, and CLKC kinases, expressed	ATMPK6 (ARABIDOPSIS THALIANA MAP KINASE 6); MAP kinase/ kinase
JA-sig21	MPK	TaAffx.17042.1.S1_s_at	0.685629	0.000155241	1.6084	-0.037864	0.799041	-1.02659	-0.723493	0.00599178	-1.65117	1.44617	0.000460435	2.72483	0.806915	0.0685321	1.74947	-0.639253	0.0979327	-1.55752	-0.666346	0.00925791	-1.58705	0.094193	0.0570961	1.06747	0.178433	0.61211	1.13165	0.459934	0.302348	1.37548	Mitogen-activated protein kinase 6 n=9 Tax=Poaceae RepID=MPK6_ORYSJ	cDNA CGMC_MAPKCMGC_2_ERK.14 - CGMC includes CDA, MAPK, GSK3, and CLKC kinases, expressed	ATMPK4 (ARABIDOPSIS THALIANA MAP KINASE 4); MAP kinase/ kinase
JA-sig22	MPK	TaAffx.58329.1.S1_at	0.015506	0.941673	1.01081	-0.098762	0.535099	-1.07085	-0.114268	0.467458	-1.08243	0.199767	0.438276	1.14851	0.181442	0.461836	1.13402	-0.018325	0.795404	-1.01278	-0.130221	0.648354	-1.09446	0.05404	0.74286	1.03817	0.149983	0.00981481	1.10956	0.152952	0.157505	1.11184	Putative uncharacterized protein n=1 Tax=Oryza sativa Japonica Group RepID=B9FRK1_ORYSJ	cDNA CGMC_MAPKCMGC_2_ERK.12 - CGMC includes CDA, MAPK, GSK3, and CLKC kinases, expressed	ATMPK6 (ARABIDOPSIS THALIANA MAP KINASE 6); MAP kinase/ kinase
JA-sig23	MYC2	TaAffx.105714.1.S1_at	0.95895	0.0473716	1.94389	-0.001438	0.996575	-1.001	-0.960388	0.00337413	-1.94583	1.59124	0.00135802	3.01308	0.191948	0.579079	1.14231	-1.39929	0.00498575	-2.63772	-0.388153	0.349849	-1.30872	0.244135	0.161631	1.18438	-0.194767	0.490118	-1.14454	0.400379	0.268793	1.31985	Transcription factor MYC7E (Fragment) n=2 Tax=Andropogoneae RepID=Q9ZPN6_MAIZE	cDNA transcription factor MYC7E, putative, expressed	MYC2; DNA binding / transcription activator/ transcription factor
JA-sig24	MYC2	Ta.3912.1.S1_at	0.667509	0.00234039	1.58833	0.423823	0.0272155	1.34148	-0.243686	0.0376526	-1.18401	0.879494	0.0400702	1.83973	0.44192	0.209002	1.35841	-0.437574	0.000442847	-1.35433	-0.315796	0.363816	-1.2447	-0.103811	0.00652963	-1.07461	-0.297699	0.0271048	-1.22918	0.300006	0.00419977	1.23115	Os01g0235700 protein n=3 Tax=Oryza sativa RepID=Q0JP90_ORYSJ	cDNA helix-loop-helix DNA-binding domain containing protein, expressed	basic helix-loop-helix (bHLH) family protein
Abbreviations	D-0 = dry dormant
	D-12 = 12 h imbibed dormant
	D-24 = 24 h imbibed dormant
	AR-0 = dry after-ripened
	AR-12 = 12 h imbibed after-ripened
	AR-24 = 24 h imbibed affter-ripened
	FC= fold change

## Sheet: IAA metabolism
Table S2. Expression values in fold changes (log2 and linear) and the associated P values of IAA metabolism related probesets between dormant and after-ripened seeds in both dry and imbibed states
			D-12/D-0			D-24/D-0			D-24/D-12			AR-12/AR-0			AR-24/AR-0			AR-24/AR-12			AR-0/D-0			AR-12/D-12			AR-24/D-24			AR-24/AR-24+ABA			Annotation
	Gene	Probeset	Log2 FC	P-value	Linear FC	Log2 FC	P-value	Linear FC	Log2 FC	P-value	Linear FC	Log2 FC	P-value	Linear FC	Log2 FC	P-value	Linear FC	Log2 FC	P-value	Linear FC	Log2 FC	P-value	Linear FC	Log2 FC	P-value	Linear FC	Log2 FC	P-value	Linear FC	Log2 FC	P-value	Linear FC	UniProt Desc	Rice 6 Desc	Arab. Desc
IAA-met01	TDC	Ta.27266.1.S1_at	0.510791	0.0469136	1.42483	1.09732	0.000356741	2.13957	0.586532	0.0207896	1.50163	-0.002378	0.986246	-1.00165	0.718361	0.0201601	1.64531	0.720739	0.0124916	1.64803	0.480107	0.0302874	1.39485	-0.033062	0.852614	-1.02318	0.101145	0.558206	1.07262	0.265996	0.225413	1.20247	Tyrosine decarboxylase 1 n=3 Tax=Oryza sativa Japonica Group RepID=TYDC1_ORYSJ	cDNA decarboxylase, putative, expressed	tyrosine decarboxylase, putative
IAA-met02	TDC	Ta.27284.1.S1_at	-0.043164	0.373629	-1.03037	-0.125992	0.118257	-1.09126	-0.082828	0.20706	-1.05909	-0.173869	0.102548	-1.12808	-0.122971	0.525583	-1.08898	0.050898	0.78682	1.03591	0.018324	0.808525	1.01278	-0.112381	0.136099	-1.08101	0.021345	0.908427	1.01491	-0.023993	0.893089	-1.01677	Tryptophan decarboxylase n=2 Tax=Hordeum vulgare RepID=Q75PZ8_HORVU	cDNA decarboxylase, putative, expressed	tyrosine decarboxylase, putative
IAA-met03	TDC	TaAffx.4177.1.S1_at	0.211312	0.154572	1.15774	-0.02392	0.633455	-1.01672	-0.235232	0.116937	-1.1771	0.15634	0.435057	1.11446	-0.28874	0.188071	-1.22157	-0.44508	0.00405094	-1.36139	0.076079	0.689934	1.05415	0.021107	0.874229	1.01474	-0.188741	0.0389991	-1.13977	-0.156488	0.186981	-1.11457	Tryptophan decarboxylase n=2 Tax=Hordeum vulgare RepID=Q75PZ8_HORVU	cDNA decarboxylase, putative, expressed	tyrosine decarboxylase, putative
IAA-met04	TDC	TaAffx.64767.1.S1_at	-0.032657	0.747885	-1.02289	-0.669898	0.00132369	-1.59096	-0.637241	0.00495869	-1.55535	-0.26896	0.0282629	-1.20494	-0.54085	0.00245079	-1.45483	-0.27189	1.97698e-05	-1.20739	0.047512	0.62026	1.03348	-0.188791	0.0953624	-1.13981	0.17656	0.0758557	1.13019	0.049694	0.591807	1.03505	Tryptophan decarboxylase n=3 Tax=Oryza sativa RepID=Q6BD07_ORYSJ	cDNA decarboxylase, putative, expressed	tyrosine decarboxylase, putative
IAA-met05	AAO	Ta.26775.1.A1_at	0.18286	0.0194516	1.13513	-0.087285	0.356753	-1.06237	-0.270145	0.048069	-1.20593	-0.088013	0.351451	-1.06291	-0.305945	0.0757425	-1.23623	-0.217932	0.0977175	-1.16307	0.072901	0.423042	1.05183	-0.197972	0.0181535	-1.14708	-0.145759	0.32407	-1.10631	-0.096101	0.499936	-1.06888	Aldehyde oxidase-2 n=3 Tax=Andropogoneae RepID=O23888_MAIZE	cDNA aldehyde oxidase, putative	AAO1 (ARABIDOPSIS ALDEHYDE OXIDASE 1); aldehyde oxidase/ indole-3-acetaldehyde oxidase
IAA-met06	AAO	Ta.6172.2.S1_at	-0.112068	0.502974	-1.08078	-0.014203	0.929005	-1.00989	0.097865	0.532162	1.07019	-0.369313	0.0642923	-1.29174	-0.161864	0.304621	-1.11873	0.207449	0.275806	1.15464	-0.198243	0.224819	-1.1473	-0.455488	0.0458777	-1.37125	-0.345904	0.081235	-1.27095	-0.011731	0.933345	-1.00816	Putative aldehyde oxidase n=3 Tax=Oryza sativa RepID=Q8LHR9_ORYSJ	cDNA aldehyde oxidase, putative, expressed	AAO3 (Abscisic ALDEHYDE OXIDASE 3); abscisic aldehyde oxidase/ aldehyde oxidase/ indole-3-acetaldehyde oxidase
IAA-met07	AAO	Ta.6172.3.A1_a_at	-0.101942	0.642242	-1.07322	0.145068	0.454891	1.10578	0.24701	0.298369	1.18675	-0.324241	0.331623	-1.25201	-0.694351	0.0989537	-1.61816	-0.37011	0.0563017	-1.29245	0.160459	0.639709	1.11764	-0.06184	0.725163	-1.0438	-0.67896	0.0224262	-1.60099	0.131528	0.506143	1.09545	Putative aldehyde oxidase n=3 Tax=Oryza sativa RepID=Q8LHR9_ORYSJ	cDNA aldehyde oxidase, putative, expressed	AAO3 (Abscisic ALDEHYDE OXIDASE 3); abscisic aldehyde oxidase/ aldehyde oxidase/ indole-3-acetaldehyde oxidase
IAA-met08	AAO	Ta.8837.1.S1_at	0.576093	0.018559	1.49081	0.57933	0.0245057	1.49416	0.003237	0.986003	1.00225	0.232946	0.198803	1.17523	0.212384	0.213923	1.1586	-0.020562	0.776561	-1.01435	0.181699	0.34858	1.13422	-0.161448	0.273123	-1.11841	-0.185247	0.244725	-1.13701	0.03147	0.772781	1.02205	Aldehyde oxidase-2 n=3 Tax=Andropogoneae RepID=O23888_MAIZE	cDNA aldehyde oxidase, putative	AAO1 (ARABIDOPSIS ALDEHYDE OXIDASE 1); aldehyde oxidase/ indole-3-acetaldehyde oxidase
IAA-met09	AAO	TaAffx.92079.1.S1_at	0.347229	0.163435	1.27211	0.11492	0.557926	1.08291	-0.232309	0.256675	-1.17471	0.410018	0.0543306	1.3287	-0.261276	0.242111	-1.19854	-0.671294	0.0111769	-1.5925	0.007675	0.971184	1.00533	0.070464	0.677335	1.05005	-0.368521	0.0956964	-1.29103	-0.141408	0.477829	-1.10298	Putative uncharacterized protein n=1 Tax=Oryza sativa Indica Group RepID=B8AL92_ORYSI	cDNA aldehyde oxidase, putative	AAO1 (ARABIDOPSIS ALDEHYDE OXIDASE 1); aldehyde oxidase/ indole-3-acetaldehyde oxidase
IAA-met10	AAO	TaAffx.97075.1.S1_at	0.023311	0.893023	1.01629	-1.1617	0.00300224	-2.23721	-1.18501	0.00011522	-2.27365	-0.880592	0.0699392	-1.84113	-1.84791	0.00760081	-3.59979	-0.967322	0.000882187	-1.95521	0.069875	0.867168	1.04963	-0.834028	2.23063e-05	-1.78266	-0.61634	0.00886014	-1.53298	0.217792	0.226424	1.16295	Os07g0281800 protein (Fragment) n=1 Tax=Oryza sativa Japonica Group RepID=Q0D782_ORYSJ	cDNA aldehyde oxidase, putative, expressed	AAO3 (Abscisic ALDEHYDE OXIDASE 3); abscisic aldehyde oxidase/ aldehyde oxidase/ indole-3-acetaldehyde oxidase
IAA-met11	IAR3	Ta.7272.1.S1_at	0.699022	0.000457256	1.6234	0.334002	0.0068932	1.26051	-0.36502	0.00696181	-1.2879	0.391484	0.0012368	1.31174	0.221766	0.0509382	1.16616	-0.169718	0.11977	-1.12484	-0.025454	0.634576	-1.0178	-0.332992	0.0069384	-1.25962	-0.13769	0.204487	-1.10014	0.005756	0.945989	1.004	Auxin amidohydrolase n=1 Tax=Triticum aestivum RepID=Q66VR4_WHEAT	cDNA hydrolase, putative, expressed	IAR3 (IAA-ALANINE RESISTANT 3); IAA-Ala conjugate hydrolase/ metallopeptidase
IAA-met12	IAR3	Ta.7272.2.S1_a_at	0.977231	0.0202575	1.96868	0.201003	0.496304	1.1495	-0.776228	0.00141248	-1.71265	1.19877	2.17833e-05	2.29544	0.596537	0.0439457	1.51208	-0.602233	0.039316	-1.51806	-0.51759	0.118346	-1.43156	-0.296051	0.00640509	-1.22778	-0.122056	0.601252	-1.08828	0.32154	0.326607	1.24966	Auxin amidohydrolase n=1 Tax=Triticum aestivum RepID=Q66VR4_WHEAT	cDNA hydrolase, putative, expressed	IAR3 (IAA-ALANINE RESISTANT 3); IAA-Ala conjugate hydrolase/ metallopeptidase
IAA-met13	IAR3	Ta.7272.3.S1_a_at	0.530103	0.0759939	1.44403	0.092923	0.710611	1.06653	-0.43718	0.021401	-1.35396	0.625919	0.00673571	1.54319	0.433697	0.119695	1.35069	-0.192222	0.36237	-1.14252	-0.45452	0.13443	-1.37033	-0.358704	0.00830599	-1.28227	-0.113746	0.615475	-1.08203	0.224313	0.401162	1.16822	Auxin amidohydrolase n=1 Tax=Triticum aestivum RepID=Q66VR4_WHEAT	cDNA hydrolase, putative, expressed	IAR3 (IAA-ALANINE RESISTANT 3); IAA-Ala conjugate hydrolase/ metallopeptidase
IAA-met14	IAR3	Ta.7272.3.S1_x_at	1.09341	0.00256893	2.13378	0.095316	0.601243	1.0683	-0.998096	0.000122719	-1.99736	1.06381	3.87159e-05	2.09044	0.330108	0.024017	1.25711	-0.733699	0.00065666	-1.6629	-0.365557	0.0943467	-1.28838	-0.395162	0.000478899	-1.31509	-0.130765	0.239526	-1.09487	0.118472	0.488364	1.08558	Auxin amidohydrolase n=1 Tax=Triticum aestivum RepID=Q66VR4_WHEAT	cDNA hydrolase, putative, expressed	IAR3 (IAA-ALANINE RESISTANT 3); IAA-Ala conjugate hydrolase/ metallopeptidase
IAA-met15	ILL	TaAffx.38763.1.S1_at	-0.590642	0.000121318	-1.50592	-0.528792	0.000110945	-1.44272	0.06185	0.115265	1.0438	-0.420492	0.00911247	-1.33838	-0.460249	0.0110006	-1.37578	-0.039757	0.661624	-1.02794	-0.190713	0.0789629	-1.14133	-0.020563	0.721286	-1.01436	-0.12217	0.164369	-1.08837	0.063081	0.435865	1.04469	IAA-amino acid hydrolase ILR1-like 6 n=3 Tax=Oryza sativa RepID=ILL6_ORYSJ	cDNA peptidase, putative, expressed	ILL6; IAA-amino acid conjugate hydrolase/ metallopeptidase
IAA-met16	ILL	TaAffx.77838.1.S1_at	0.217054	0.0344377	1.16236	-0.590897	0.00159535	-1.50618	-0.807951	0.000760253	-1.75072	0.166647	0.328909	1.12245	-0.403416	0.098343	-1.32264	-0.570063	0.0231038	-1.48459	-0.102969	0.483508	-1.07398	-0.153376	0.189368	-1.11217	0.084512	0.610902	1.06033	-0.043214	0.857026	-1.03041	Putative uncharacterized protein Sb02g007720 n=1 Tax=Sorghum bicolor RepID=C5X248_SORBI	cDNA hydrolase, putative, expressed	ILR1 (IAA-LEUCINE RESISTANT 1); IAA-Leu conjugate hydrolase/ IAA-Phe conjugate hydrolase/ metallopeptidase
Abbreviations	D-0 = dry dormant
	D-12 = 12 h imbibed dormant
	D-24 = 24 h imbibed dormant
	AR-0 = dry after-ripened
	AR-12 = 12 h imbibed after-ripened
	AR-24 = 24 h imbibed affter-ripened
	FC= fold change

## Sheet: IAA signalling
Table S2. Expression values in fold changes (log2 and linear) and the associated P values of IAA signalling related probesets between dormant and after-ripened seeds in both dry and imbibed states
			D-12/D-0			D-24/D-0			D-24/D-12			AR-12/AR-0			AR-24/AR-0			AR-24/AR-12			AR-0/D-0			AR-12/D-12			AR-24/D-24			AR-24/AR-24+ABA			Annotation
	Gene	Probeset	Log2 FC	P-value	Linear FC	Log2 FC	P-value	Linear FC	Log2 FC	P-value	Linear FC	Log2 FC	P-value	Linear FC	Log2 FC	P-value	Linear FC	Log2 FC	P-value	Linear FC	Log2 FC	P-value	Linear FC	Log2 FC	P-value	Linear FC	Log2 FC	P-value	Linear FC	Log2 FC	P-value	Linear FC	UniProt Desc	Rice 6 Desc	Arab. Desc
IAA-sig01	AXR1	Ta.7558.1.S1_at	0.728819	0.00412771	1.65728	0.314469	0.0399995	1.24355	-0.41435	0.00619867	-1.3327	1.0428	9.69558e-05	2.06023	0.675672	0.000863019	1.59734	-0.36713	0.00240551	-1.28978	-0.030203	0.808841	-1.02116	0.28378	0.0216623	1.21738	0.331	0.00387314	1.25788	0.17655	0.0296953	1.13018	Os03g0820100 protein n=3 Tax=Oryza sativa RepID=Q84T99_ORYSJ	cDNA ThiF family domain containing protein, putative, expressed	AXR1 (AUXIN RESISTANT 1); small protein activating enzyme
IAA-sig02	AXR1	Ta.7558.2.S1_a_at	1.2764	0.00834965	2.42234	-0.058186	0.828276	-1.04116	-1.33459	0.000114986	-2.52204	2.03516	0.00076167	4.0987	0.97948	0.0162685	1.97175	-1.05568	0.000639918	-2.0787	-0.499711	0.207527	-1.41393	0.259051	0.0370918	1.19669	0.537955	0.00886157	1.45191	0.610564	0.0757988	1.52686	Putative uncharacterized protein n=1 Tax=Zea mays RepID=B4FS36_MAIZE	cDNA ThiF family domain containing protein, putative, expressed	AXR1 (AUXIN RESISTANT 1); small protein activating enzyme
IAA-sig03	AXR1	Ta.7558.2.S1_at	0.870565	0.0688746	1.82838	0.034954	0.924069	1.02452	-0.835611	0.000771358	-1.78461	1.74855	0.00471809	3.36021	1.04	0.0387343	2.05622	-0.708555	0.0102592	-1.63417	-0.507654	0.331477	-1.42174	0.370333	0.0121567	1.29265	0.497389	0.0346887	1.41166	0.781923	0.0894675	1.71942	Putative uncharacterized protein n=1 Tax=Zea mays RepID=B4FS36_MAIZE	cDNA ThiF family domain containing protein, putative, expressed	AXR1 (AUXIN RESISTANT 1); small protein activating enzyme
IAA-sig04	AXR1	Ta.7558.3.S1_a_at	1.96848	0.0130434	3.91356	0.433825	0.400979	1.35081	-1.53466	0.000403394	-2.8972	2.91375	1.64597e-06	7.53574	1.17145	0.0352032	2.25237	-1.7423	0.00915937	-3.34569	-0.544343	0.298364	-1.45836	0.400923	0.0163148	1.32035	0.193278	0.639458	1.14336	0.584118	0.316932	1.49912	Putative uncharacterized protein n=1 Tax=Zea mays RepID=B4FS36_MAIZE	cDNA ThiF family domain containing protein, putative, expressed	AXR1 (AUXIN RESISTANT 1); small protein activating enzyme
IAA-sig05	RUB	TaAffx.23044.1.S1_at	-0.019158	0.851448	-1.01337	-0.490443	0.00871647	-1.40488	-0.471285	0.0127935	-1.38634	0.197468	0.360513	1.14668	-0.062137	0.756207	-1.04401	-0.259605	0.0148312	-1.19715	-0.169061	0.43234	-1.12433	0.047565	0.62846	1.03352	0.259245	0.0428791	1.19685	-0.256405	0.195643	-1.1945	Os09g0452700 protein n=3 Tax=root RepID=Q67V00_ORYSJ	cDNA ubiquitin fusion protein, putative, expressed	UBQ1 (UBIQUITIN EXTENSION PROTEIN 1); protein binding / structural constituent of ribosome
IAA-sig06	RUB	Ta.14475.1.S1_at	-0.26329	0.121788	-1.20021	-0.242233	0.156617	-1.18282	0.021057	0.80206	1.0147	-0.291397	0.239031	-1.22382	-0.822242	0.0378715	-1.76815	-0.530845	0.0572042	-1.44478	-0.072134	0.771663	-1.05127	-0.100241	0.339322	-1.07195	-0.652143	0.0285388	-1.5715	-0.539938	0.0687298	-1.45391	Os09g0452700 protein n=3 Tax=root RepID=Q67V00_ORYSJ	cDNA ubiquitin fusion protein, putative, expressed	UBQ1 (UBIQUITIN EXTENSION PROTEIN 1); protein binding / structural constituent of ribosome
IAA-sig07	RUB	Ta.27377.1.S1_x_at	-0.21148	0.00510391	-1.15788	-0.54299	0.00695322	-1.45699	-0.33151	0.0314185	-1.25833	-0.24512	0.169126	-1.18519	-0.08952	0.593102	-1.06402	0.1556	0.136088	1.11388	-0.07052	0.646499	-1.0501	-0.10416	0.108183	-1.07487	0.38295	0.0347499	1.30401	0.06526	0.426755	1.04627	Ubiquitin fusion protein, putative n=1 Tax=Coccidioides posadasii C735 delta SOWgp RepID=C5P0K1_COCP7	cDNA ubiquitin fusion protein, putative, expressed	UBQ1 (UBIQUITIN EXTENSION PROTEIN 1); protein binding / structural constituent of ribosome
IAA-sig08	RUB	Ta.27377.2.S1_at	-0.02738	0.466666	-1.01916	-0.21507	0.11505	-1.16076	-0.18769	0.146603	-1.13894	-0.0909	0.244168	-1.06503	0.23501	0.060752	1.17691	0.32591	0.0106	1.25345	0.0412	0.576964	1.02897	-0.02232	0.516232	-1.01559	0.49128	0.016151	1.40569	0.19337	0.0512296	1.14343	UPI000173A730 related cluster n=1 Tax=Mus musculus RepID=UPI000173A730	cDNA ubiquitin fusion protein, putative, expressed	UBQ1 (UBIQUITIN EXTENSION PROTEIN 1); protein binding / structural constituent of ribosome
IAA-sig09	RUB	Ta.27377.2.S1_x_at	-0.07387	0.0829834	-1.05254	-0.30007	0.0542528	-1.2312	-0.2262	0.109771	-1.16975	-0.22773	0.0726633	-1.17099	0.05273	0.593323	1.03723	0.28046	0.0078062	1.21458	0.05559	0.557553	1.03928	-0.09827	0.110491	-1.07049	0.40839	0.0233911	1.3272	0.10443	0.0505371	1.07507	UPI000173A730 related cluster n=1 Tax=Mus musculus RepID=UPI000173A730	cDNA ubiquitin fusion protein, putative, expressed	UBQ1 (UBIQUITIN EXTENSION PROTEIN 1); protein binding / structural constituent of ribosome
IAA-sig10	RUB	Ta.28316.4.S1_x_at	0.01271	0.885708	1.00885	-0.02099	0.825149	-1.01466	-0.0337	0.727918	-1.02363	-0.14005	0.201833	-1.10194	0.33786	0.134656	1.26388	0.47791	0.0402357	1.39272	0.20515	0.123279	1.15281	0.05239	0.465355	1.03698	0.564	0.030295	1.47836	0.56802	0.0248149	1.48249	UPI000173A730 related cluster n=1 Tax=Mus musculus RepID=UPI000173A730	cDNA ubiquitin fusion protein, putative, expressed	UBQ1 (UBIQUITIN EXTENSION PROTEIN 1); protein binding / structural constituent of ribosome
IAA-sig11	RUB	Ta.28374.1.S1_at	0.422185	0.0176819	1.33996	-0.578777	0.0254917	-1.49358	-1.00096	0.00223866	-2.00133	0.830396	0.00612164	1.77817	-0.108757	0.670802	-1.0783	-0.939153	0.00835165	-1.9174	-0.135644	0.485242	-1.09858	0.272567	0.0195466	1.20796	0.334376	0.219986	1.26083	-0.013085	0.949541	-1.00911	Whole genome shotgun sequence of line PN40024, scaffold_36.assembly12x (Fragment) n=1 Tax=Vitis vinifera RepID=D1HMG7_VITVI	cDNA ubiquitin family protein, putative, expressed	UBQ10 (POLYUBIQUITIN 10); protein binding
IAA-sig12	RUB	Ta.28553.1.S1_s_at	-0.52159	0.000399585	-1.43554	-0.72721	0.00122351	-1.65543	-0.20562	0.0717615	-1.15318	-0.18567	0.00400826	-1.13735	-0.10151	0.547621	-1.0729	0.08416	0.614674	1.06007	-0.05225	0.315017	-1.03688	0.28367	0.00118178	1.21729	0.57345	0.029326	1.48808	0.06524	0.707979	1.04626	Whole genome shotgun sequence of line PN40024, scaffold_36.assembly12x (Fragment) n=1 Tax=Vitis vinifera RepID=D1HMG7_VITVI	cDNA ubiquitin family protein, putative, expressed	UBQ8; protein binding
IAA-sig13	RUB	Ta.28553.10.S1_at	0.15867	0.273069	1.11626	-0.19659	0.358273	-1.14599	-0.35526	0.0804012	-1.27922	0.92104	1.03377e-05	1.89348	1.23644	0.00642273	2.35616	0.3154	0.250823	1.24436	-0.11165	0.414969	-1.08046	0.65072	8.73248e-05	1.56995	1.32138	0.00887544	2.49905	0.08141	0.765462	1.05805	Chromosome undetermined scaffold_445, whole genome shotgun sequence n=1 Tax=Paramecium tetraurelia RepID=A0DBT4_PARTE	cDNA ubiquitin family protein, putative, expressed	UBQ10 (POLYUBIQUITIN 10); protein binding
IAA-sig14	RUB	Ta.28553.12.S1_x_at	0.06822	0.0364529	1.04842	-0.27963	0.0058795	-1.21388	-0.34785	0.00309522	-1.27266	0.0942	0.207795	1.06747	0.39902	0.17152	1.31861	0.30482	0.259018	1.23526	0.07734	0.286745	1.05507	0.10332	0.00854469	1.07424	0.75599	0.0333329	1.68879	0.31875	0.259344	1.24725	Whole genome shotgun sequence of line PN40024, scaffold_36.assembly12x (Fragment) n=1 Tax=Vitis vinifera RepID=D1HMG7_VITVI	cDNA ubiquitin family protein, putative, expressed	UBQ4; protein binding
IAA-sig15	RUB	Ta.28553.13.S1_at	-0.52434	0.00128921	-1.43828	-0.61987	0.00374551	-1.53674	-0.09553	0.313948	-1.06846	0.00483	0.929668	1.00335	0.36406	0.125877	1.28704	0.35923	0.12366	1.28274	-0.17936	0.0811205	-1.13238	0.34981	0.000317287	1.27439	0.80457	0.0158854	1.74663	0.3707	0.173899	1.29298	Ubiquitin (Fragment) n=18 Tax=Eukaryota RepID=Q9SAQ6_ARATH	cDNA ubiquitin family protein, putative, expressed	UBQ10 (POLYUBIQUITIN 10); protein binding
IAA-sig16	RUB	Ta.28553.13.S1_x_at	-0.4671	0.00145495	-1.38233	-0.54426	0.00534006	-1.45827	-0.07716	0.411781	-1.05494	0.02012	0.768346	1.01404	0.35997	0.137245	1.2834	0.33985	0.142651	1.26562	-0.15295	0.133017	-1.11184	0.33427	0.000500303	1.26074	0.75128	0.0205419	1.68329	0.36143	0.176413	1.2847	Ubiquitin (Fragment) n=18 Tax=Eukaryota RepID=Q9SAQ6_ARATH	cDNA ubiquitin family protein, putative, expressed	UBQ10 (POLYUBIQUITIN 10); protein binding
IAA-sig17	RUB	Ta.20839.2.S1_x_at	0.080302	0.377007	1.05724	-0.153553	0.0838668	-1.11231	-0.233855	0.017758	-1.17597	0.089036	0.0766689	1.06366	0.160729	0.135802	1.11785	0.071693	0.484644	1.05095	-0.121598	0.119403	-1.08794	-0.112864	0.155152	-1.08137	0.192684	0.0996453	1.14289	0.250513	0.059233	1.18963	Putative uncharacterized protein n=1 Tax=Zea mays RepID=C0P837_MAIZE	cDNA 40S ribosomal protein S27a, putative, expressed	UBQ6; protein binding
IAA-sig18	RUB	Ta.28553.14.A1_x_at	-0.42104	0.000280911	-1.33889	-0.57744	0.00210755	-1.4922	-0.1564	0.119791	-1.1145	-0.203	0.0178565	-1.15109	0.10745	0.653302	1.07732	0.31045	0.225944	1.24009	-0.11252	0.117395	-1.08112	0.10552	0.019638	1.07588	0.57237	0.0671335	1.48696	0.32824	0.23245	1.25548	Polyubiquitin containing 7 ubiquitin monomers n=1 Tax=Zea mays RepID=B6SJU5_MAIZE	cDNA conserved hypothetical protein	UBQ10 (POLYUBIQUITIN 10); protein binding
IAA-sig19	RUB	Ta.28553.2.S1_x_at	-0.2308	0.0147659	-1.17349	-0.49163	0.00440411	-1.40603	-0.26083	0.0551617	-1.19817	-0.2466	0.000316179	-1.18641	-0.39989	0.0309793	-1.31941	-0.15329	0.282855	-1.1121	-0.08311	0.0227298	-1.0593	-0.09891	0.149185	-1.07096	0.00863	0.956034	1.006	-0.10946	0.431941	-1.07882	Polyubiquitin containing 7 ubiquitin monomers n=1 Tax=Zea mays RepID=B6SJU5_MAIZE	cDNA ubiquitin family protein, putative, expressed	UBQ10 (POLYUBIQUITIN 10); protein binding
IAA-sig20	RUB	Ta.28553.3.S1_at	0.18119	0.330819	1.13382	0.12757	0.539349	1.09245	-0.05362	0.619502	-1.03787	0.50761	0.0593376	1.42169	1.16277	0.0257558	2.23887	0.65516	0.0817668	1.57479	-0.05841	0.825677	-1.04132	0.26801	0.00770123	1.20415	0.97679	0.0297518	1.96808	0.44462	0.191546	1.36096	Chromosome undetermined scaffold_445, whole genome shotgun sequence n=1 Tax=Paramecium tetraurelia RepID=A0DBT4_PARTE	cDNA ubiquitin family protein, putative, expressed	UBQ8; protein binding
IAA-sig21	RUB	Ta.28553.3.S1_x_at	0.10877	0.0682442	1.07831	-0.08802	0.221303	-1.06291	-0.19679	0.0108606	-1.14615	0.3749	0.00332779	1.29675	0.84576	0.016856	1.79721	0.47086	0.0860344	1.38594	-0.04992	0.520234	-1.03521	0.21621	0.000607865	1.16168	0.88386	0.0138486	1.84531	0.34165	0.190361	1.26721	Chromosome undetermined scaffold_445, whole genome shotgun sequence n=1 Tax=Paramecium tetraurelia RepID=A0DBT4_PARTE	cDNA ubiquitin family protein, putative, expressed	UBQ8; protein binding
IAA-sig22	RUB	Ta.28553.4.S1_x_at	0.00251	0.970219	1.00174	-0.50733	0.00449925	-1.42142	-0.50984	0.00241779	-1.42389	0.24734	0.0439238	1.18702	-0.26093	0.226422	-1.19825	-0.50827	0.0385557	-1.42234	-0.12631	0.262238	-1.0915	0.11852	0.0519955	1.08562	0.12009	0.537266	1.0868	-0.16115	0.434953	-1.11818	Polyubiquitin containing 7 ubiquitin monomers n=1 Tax=Zea mays RepID=B6SJU5_MAIZE	cDNA ubiquitin family protein, putative, expressed	UBQ10 (POLYUBIQUITIN 10); protein binding
IAA-sig23	RUB	Ta.28553.5.S1_x_at	-0.37431	0.00176674	-1.29622	-0.48822	0.0151122	-1.40271	-0.11391	0.411488	-1.08216	-0.2668	1.57617e-05	-1.20314	-0.31911	0.0104534	-1.24756	-0.05231	0.493021	-1.03692	-0.10865	0.0191565	-1.07822	-0.00114	0.980156	-1.00079	0.06046	0.679179	1.0428	-0.15751	0.151192	-1.11536	Polyubiquitin containing 7 ubiquitin monomers n=1 Tax=Zea mays RepID=B6SJU5_MAIZE	cDNA ubiquitin family protein, putative, expressed	UBQ3 (POLYUBIQUITIN 3); protein binding
IAA-sig24	RUB	Ta.28553.6.S1_x_at	-0.14328	0.0220963	-1.10441	-0.18834	0.0250215	-1.13945	-0.04506	0.302478	-1.03173	0.22881	0.00246167	1.17187	0.28944	0.0384333	1.22217	0.06063	0.549585	1.04292	-0.18643	0.0176468	-1.13794	0.18566	0.000744093	1.13734	0.29135	0.0415118	1.22378	0.0733	0.483164	1.05212	Polyubiquitin containing 7 ubiquitin monomers n=1 Tax=Zea mays RepID=B6SJU5_MAIZE	cDNA ubiquitin family protein, putative, expressed	UBQ10 (POLYUBIQUITIN 10); protein binding
IAA-sig25	RUB	Ta.28553.7.S1_at	-0.66233	2.73542e-06	-1.58264	-0.76524	0.00130365	-1.69965	-0.10291	0.336542	-1.07394	-0.30181	7.0359e-05	-1.23269	-0.05802	0.691615	-1.04104	0.24379	0.146021	1.1841	-0.00343	0.883868	-1.00238	0.35709	5.78648e-06	1.28084	0.70379	0.0128859	1.62878	0.16547	0.302913	1.12153	Polyubiquitin containing 7 ubiquitin monomers n=1 Tax=Zea mays RepID=B6SJU5_MAIZE	cDNA ubiquitin family protein, putative, expressed	UBQ3 (POLYUBIQUITIN 3); protein binding
IAA-sig26	RUB	Ta.28553.7.S1_x_at	-0.70003	5.50214e-06	-1.62454	-0.79181	0.00126873	-1.73125	-0.09178	0.409844	-1.06568	-0.29801	3.19262e-05	-1.22945	-0.0366	0.773179	-1.02569	0.26141	0.0912782	1.19865	-0.03244	0.093061	-1.02274	0.36958	6.62983e-05	1.29198	0.72277	0.00917378	1.65035	0.22446	0.154763	1.16834	Polyubiquitin containing 7 ubiquitin monomers n=1 Tax=Zea mays RepID=B6SJU5_MAIZE	cDNA ubiquitin family protein, putative, expressed	UBQ3 (POLYUBIQUITIN 3); protein binding
IAA-sig27	RUB	Ta.28553.8.S1_x_at	-0.30235	0.00284406	-1.23315	-0.43358	0.0160766	-1.35058	-0.13123	0.279967	-1.09523	-0.04476	0.239725	-1.03151	-0.11994	0.179211	-1.08669	-0.07518	0.346323	-1.05349	-0.12956	0.0498035	-1.09396	0.12803	0.016164	1.0928	0.18408	0.207166	1.13609	-0.03622	0.660971	-1.02542	Polyubiquitin containing 7 ubiquitin monomers n=1 Tax=Zea mays RepID=B6SJU5_MAIZE	cDNA ubiquitin family protein, putative, expressed	UBQ3 (POLYUBIQUITIN 3); protein binding
IAA-sig28	RUB	Ta.24248.2.S1_x_at	0.18064	0.00100675	1.13339	-0.0178	0.662851	-1.01241	-0.19844	0.00647566	-1.14746	0.28057	0.00316976	1.21467	0.32374	0.0027374	1.25157	0.04317	0.255667	1.03038	-0.07198	0.170991	-1.05116	0.02795	0.293077	1.01956	0.26956	0.00374098	1.20544	0.25771	0.00333901	1.19558	Ubiquitin/40S ribosomal protein S27a fusion protein n=1 Tax=Argas monolakensis RepID=Q09JW5_ARGMO	cDNA 40S ribosomal protein S27a, putative, expressed	UBQ6; protein binding
IAA-sig29	RUB	Ta.3517.2.S1_at	0.389508	0.0668428	1.30995	-0.376385	0.00687703	-1.29809	-0.765893	0.00912255	-1.70042	0.424998	0.00392985	1.34257	0.64464	0.10076	1.56335	0.219642	0.507505	1.16444	-0.012332	0.864783	-1.00858	0.023158	0.890057	1.01618	1.00869	0.0296222	2.01209	0.419615	0.260336	1.33757	Ubiquitin/ribosomal fusion protein n=1 Tax=Ajellomyces dermatitidis SLH14081 RepID=C5JKU8_AJEDS	cDNA ubiquitin fusion protein, putative, expressed	UBQ1 (UBIQUITIN EXTENSION PROTEIN 1); protein binding / structural constituent of ribosome
IAA-sig30	RUB	Ta.3517.2.S1_x_at	0.298644	0.126465	1.22999	-0.06818	0.593119	-1.04839	-0.366824	0.0919196	-1.28951	0.023762	0.782444	1.01661	0.93033	0.048329	1.90571	0.906568	0.0480193	1.87458	0.157739	0.21306	1.11554	-0.117143	0.445101	-1.08458	1.15625	0.0259712	2.22877	0.825707	0.0675993	1.7724	Ubiquitin/ribosomal fusion protein n=1 Tax=Ajellomyces dermatitidis SLH14081 RepID=C5JKU8_AJEDS	cDNA ubiquitin fusion protein, putative, expressed	UBQ1 (UBIQUITIN EXTENSION PROTEIN 1); protein binding / structural constituent of ribosome
IAA-sig31	RUB	Ta.4439.1.A1_at	-0.63025	0.00408446	-1.54783	-0.670325	0.000422576	-1.59143	-0.040075	0.724344	-1.02817	-0.76615	0.00106362	-1.70073	-1.00869	0.000452336	-2.01209	-0.242544	0.0170166	-1.18308	0.034682	0.729503	1.02433	-0.101218	0.38479	-1.07268	-0.303687	0.0095387	-1.23429	-0.540864	0.006631	-1.45484	Whole genome shotgun sequence of line PN40024, scaffold_36.assembly12x (Fragment) n=1 Tax=Vitis vinifera RepID=D1HMG7_VITVI	cDNA ubiquitin family protein, putative, expressed	UBQ3 (POLYUBIQUITIN 3); protein binding
IAA-sig32	RUB	Ta.4856.1.A1_at	0.699668	0.0025643	1.62413	0.420348	0.050242	1.33825	-0.27932	0.0664467	-1.21362	0.943715	0.000109633	1.92347	0.951775	0.000333605	1.93425	0.00806	0.916557	1.0056	-0.101764	0.430509	-1.07308	0.142283	0.0153888	1.10365	0.429663	0.0285125	1.34692	-0.380661	0.0722071	-1.30194	Polyubiquitin containing 7 ubiquitin monomers n=1 Tax=Zea mays RepID=B6SJU5_MAIZE	cDNA ubiquitin family protein, putative, expressed	UBQ10 (POLYUBIQUITIN 10); protein binding
IAA-sig33	RUB	Ta.5333.1.S1_at	0.055012	0.507547	1.03887	-0.598812	0.0132133	-1.51447	-0.653824	0.0124442	-1.57333	0.240617	0.0919284	1.1815	-0.114867	0.549488	-1.08288	-0.355484	0.0689468	-1.27941	-0.183721	0.174711	-1.13581	0.001884	0.980384	1.00131	0.300224	0.200417	1.23134	-0.521965	0.0335891	-1.43591	Whole genome shotgun sequence of line PN40024, scaffold_36.assembly12x (Fragment) n=1 Tax=Vitis vinifera RepID=D1HMG7_VITVI	cDNA ubiquitin family protein, putative, expressed	UBQ3 (POLYUBIQUITIN 3); protein binding
IAA-sig34	RUB	Ta.7458.1.S1_at	-0.323959	0.0242919	-1.25176	-0.151044	0.262333	-1.11037	0.172915	0.150561	1.12733	-0.545254	0.00108816	-1.45928	-0.636327	0.0304914	-1.55437	-0.091073	0.65547	-1.06516	0.031469	0.75918	1.02205	-0.189826	0.0317243	-1.14063	-0.453814	0.0908152	-1.36966	-0.170026	0.470442	-1.12508	Os09g0452700 protein n=3 Tax=root RepID=Q67V00_ORYSJ	cDNA ubiquitin family protein, putative, expressed	UBQ1 (UBIQUITIN EXTENSION PROTEIN 1); protein binding / structural constituent of ribosome
IAA-sig35	RUB	TaAffx.106122.1.S1_x_at	-0.044707	0.561149	-1.03147	-0.744962	0.00658552	-1.67593	-0.700255	0.00582903	-1.62479	0.629529	0.000765108	1.54706	0.104464	0.517916	1.07509	-0.525065	0.0284879	-1.439	-0.509423	0.00214986	-1.42348	0.164813	0.0678193	1.12102	0.340003	0.152558	1.26576	0.050504	0.803257	1.03563	KLTH0E05852p n=1 Tax=Lachancea thermotolerans CBS 6340 RepID=C5DHN8_LACTC	cDNA ubiquitin family protein, putative, expressed	UBQ10 (POLYUBIQUITIN 10); protein binding
IAA-sig36	RUB	TaAffx.112633.1.S1_at	0.299832	0.258517	1.231	-0.537243	0.0191533	-1.4512	-0.837075	0.0135333	-1.78642	0.58022	0.0710519	1.49508	-0.114806	0.71028	-1.08283	-0.695026	0.0155753	-1.61891	-0.170913	0.556374	-1.12577	0.109475	0.601006	1.07884	0.251524	0.230793	1.19046	0.003596	0.990649	1.0025	Ubiquitin C variant (Fragment) n=5 Tax=Eukaryota RepID=Q59EM9_HUMAN	cDNA ubiquitin family protein, putative, expressed	UBQ3 (POLYUBIQUITIN 3); protein binding
IAA-sig37	RUB	Ta.24248.3.S1_x_at	0.16837	0.00967314	1.12379	-0.0652	0.158639	-1.04623	-0.23357	0.00209792	-1.17574	0.0104	0.921172	1.00723	0.09375	0.405303	1.06714	0.08335	0.162957	1.05948	0.13739	0.233362	1.09991	-0.02058	0.619908	-1.01437	0.29634	0.0026942	1.22803	0.32091	0.0814408	1.24912	Predicted protein n=1 Tax=Micromonas pusilla CCMP1545 RepID=C1N2W9_9CHLO	cDNA 40S ribosomal protein S27a, putative, expressed	UBQ6; protein binding
IAA-sig38	RUB	TaAffx.128584.1.S1_s_at	-0.239753	0.159723	-1.18079	-0.433566	0.0391557	-1.35057	-0.193813	0.0778926	-1.14378	-0.066953	0.720888	-1.0475	-0.515723	0.0206717	-1.42971	-0.44877	0.0651933	-1.36488	0.002218	0.989622	1.00154	0.175018	0.323016	1.12898	-0.079939	0.540017	-1.05697	-0.227203	0.114102	-1.17056	Whole genome shotgun sequence of line PN40024, scaffold_36.assembly12x (Fragment) n=1 Tax=Vitis vinifera RepID=D1HMG7_VITVI	cDNA ubiquitin family protein, putative, expressed	UBQ10 (POLYUBIQUITIN 10); protein binding
IAA-sig39	RUB	TaAffx.128584.2.S1_at	0.864743	0.000436571	1.82102	-0.202706	0.0260371	-1.15085	-1.06745	7.43866e-05	-2.09572	0.99581	0.000596677	1.9942	0.092514	0.532723	1.06623	-0.903296	0.00325553	-1.87033	-0.112336	0.250417	-1.08098	0.018731	0.859114	1.01307	0.182884	0.207926	1.13515	0.212311	0.188257	1.15854	Ubiquitin (Fragment) n=18 Tax=Eukaryota RepID=Q9SAQ6_ARATH	cDNA ubiquitin family protein, putative, expressed	UBQ3 (POLYUBIQUITIN 3); protein binding
IAA-sig40	RUB	TaAffx.128584.3.S1_at	0.482018	0.0162194	1.3967	-0.272137	0.0842651	-1.2076	-0.754155	0.00162442	-1.68664	0.312135	0.147197	1.24154	-0.111098	0.48073	-1.08005	-0.423233	0.0418058	-1.34093	-0.074105	0.660709	-1.05271	-0.243988	0.162041	-1.18426	0.086934	0.436221	1.06211	-0.111442	0.261949	-1.08031	Ubiquitin (Fragment) n=18 Tax=Eukaryota RepID=Q9SAQ6_ARATH	cDNA ubiquitin family protein, putative, expressed	UBQ3 (POLYUBIQUITIN 3); protein binding
IAA-sig41	RUB	TaAffx.128661.1.S1_x_at	0.10263	0.022936	1.07373	-0.15494	0.0247436	-1.11338	-0.25757	0.00654222	-1.19546	-0.06231	0.311812	-1.04414	0.0961	0.203523	1.06888	0.15841	0.0105484	1.11606	0.03819	0.52394	1.02682	-0.12675	0.00915986	-1.09183	0.28923	0.00601851	1.22199	0.33003	0.00357499	1.25704	Predicted protein n=1 Tax=Micromonas pusilla CCMP1545 RepID=C1N2W9_9CHLO	cDNA 40S ribosomal protein S27a, putative, expressed	UBQ6; protein binding
IAA-sig42	RUB	TaAffx.43220.1.S1_at	0.315322	0.0437449	1.24429	-0.358092	0.0621288	-1.28173	-0.673414	0.0184411	-1.59484	0.192841	0.295867	1.14301	-0.043313	0.808409	-1.03048	-0.236154	0.0510615	-1.17785	0.106527	0.524756	1.07663	-0.015954	0.89958	-1.01112	0.421306	0.0529696	1.33914	0.156199	0.132188	1.11435	Polyubiquitin containing 7 ubiquitin monomers n=1 Tax=Zea mays RepID=B6SJU5_MAIZE	cDNA ubiquitin family protein, putative, expressed	UBQ10 (POLYUBIQUITIN 10); protein binding
IAA-sig43	RUB	TaAffx.86581.1.S1_at	0.344599	0.0406823	1.2698	-0.191567	0.144531	-1.142	-0.536166	0.00465734	-1.45011	0.246916	0.0132001	1.18667	-0.05668	0.444577	-1.04007	-0.303596	0.00369251	-1.23422	0.097275	0.397271	1.06975	-0.000408	0.996107	-1.00028	0.232162	0.0315781	1.17459	-0.063555	0.229783	-1.04504	Remark: a splice site was detected upstream of the START codon n=34 Tax=Pezizomycotina RepID=A5AA93_ASPNC	cDNA 40S ribosomal protein S27a, putative, expressed	UBQ6; protein binding
IAA-sig44	RUB	TaAffx.86581.1.S1_s_at	0.83927	0.000350381	1.78914	-0.252306	0.0522844	-1.19111	-1.09158	0.000440388	-2.13107	0.827796	0.000150254	1.77497	-0.282652	0.0305222	-1.21643	-1.11045	0.000161817	-2.15913	-0.021431	0.750849	-1.01497	-0.032905	0.667133	-1.02307	-0.051777	0.660873	-1.03654	-0.038826	0.672746	-1.02728	Remark: a splice site was detected upstream of the START codon n=34 Tax=Pezizomycotina RepID=A5AA93_ASPNC	cDNA 40S ribosomal protein S27a, putative, expressed	UBQ6; protein binding
IAA-sig45	RUB	TaAffx.86581.2.S1_x_at	0.572208	0.00514313	1.4868	-0.123586	0.209539	-1.08944	-0.695794	0.00096698	-1.61978	0.619265	0.00864872	1.53609	-0.278601	0.0654728	-1.21302	-0.897866	0.00374607	-1.86331	-0.085344	0.418789	-1.06094	-0.038287	0.791072	-1.02689	-0.240359	0.075042	-1.18129	-0.181469	0.142893	-1.13404	Remark: a splice site was detected upstream of the START codon n=34 Tax=Pezizomycotina RepID=A5AA93_ASPNC	cDNA 40S ribosomal protein S27a, putative, expressed	UBQ6; protein binding
IAA-sig46	RUB	Ta.24248.4.S1_x_at	0.20391	0.000600816	1.15182	-0.02287	0.48817	-1.01598	-0.22678	0.00177441	-1.17022	0.24771	0.000377307	1.18732	0.34453	0.000398253	1.26974	0.09682	0.0247844	1.06941	-0.01197	0.639811	-1.00833	0.03183	0.172827	1.02231	0.35543	0.000622728	1.27937	0.26101	0.00574032	1.19832	Ubiquitin/40S ribosomal protein S27a fusion protein n=1 Tax=Argas monolakensis RepID=Q09JW5_ARGMO	cDNA 40S ribosomal protein S27a, putative, expressed	UBQ6; protein binding
IAA-sig47	RUB	TaAffx.94339.1.S1_at	0.172605	0.130921	1.12709	-0.09484	0.357573	-1.06795	-0.267445	0.0887419	-1.20367	-0.512723	0.000673367	-1.42674	-0.667545	0.00589916	-1.58837	-0.154822	0.311673	-1.11328	0.30465	0.00134558	1.23512	-0.380678	0.0181168	-1.30195	-0.268055	0.148198	-1.20418	-0.346052	0.0727063	-1.27108	Putative uncharacterized protein Sb02g022750 n=1 Tax=Sorghum bicolor RepID=C5XAM0_SORBI	cDNA ubiquitin family protein, putative, expressed	UBQ1 (UBIQUITIN EXTENSION PROTEIN 1); protein binding / structural constituent of ribosome
IAA-sig48	RUB	TaAffx.97978.1.S1_at	1.57391	0.000289143	2.9771	0.367406	0.151067	1.29003	-1.2065	0.00242116	-2.30778	1.92259	0.000302868	3.79103	0.362739	0.0889752	1.28586	-1.55985	1.56206e-06	-2.94823	-0.12334	0.573587	-1.08925	0.22534	0.0224983	1.16905	-0.128007	0.491813	-1.09278	-0.29972	0.0037239	-1.23091	Whole genome shotgun sequence of line PN40024, scaffold_36.assembly12x (Fragment) n=1 Tax=Vitis vinifera RepID=D1HMG7_VITVI	cDNA ubiquitin family protein, putative, expressed	UBQ10 (POLYUBIQUITIN 10); protein binding
IAA-sig49	RUB	Ta.24299.1.S1_at	0.48582	0.00235287	1.40038	0.57525	0.0105462	1.48994	0.08943	0.526045	1.06395	0.83161	3.35966e-06	1.77967	1.27721	9.0176e-07	2.4237	0.4456	2.09857e-05	1.36188	-0.03746	0.505486	-1.02631	0.30833	0.00458322	1.23827	0.6645	0.00500637	1.58502	-0.09467	0.21076	-1.06782	Os06g0650100 protein (Fragment) n=21 Tax=Viridiplantae RepID=Q0DAI8_ORYSJ	cDNA ubiquitin family protein, putative, expressed	RUB1 (RELATED TO UBIQUITIN 1); protein binding
IAA-sig50	RUB	Ta.2550.1.S1_a_at	0.30572	0.00337154	1.23604	0.1721	0.0506008	1.1267	-0.13362	0.135974	-1.09704	0.54075	0.00206854	1.45473	0.31155	0.020884	1.24104	-0.2292	0.00857235	-1.17218	-0.05538	0.509931	-1.03913	0.17965	0.0202243	1.13261	0.08407	0.304343	1.06	-0.47935	0.00375614	-1.39412	Putative uncharacterized protein n=1 Tax=Oryza sativa Japonica Group RepID=B9FQ86_ORYSJ	cDNA ubiquitin family protein, putative, expressed	RUB1 (RELATED TO UBIQUITIN 1); protein binding
IAA-sig51	RUB	Ta.2694.1.S1_at	-0.181593	0.0240389	-1.13414	-0.451771	0.00239461	-1.36772	-0.270178	0.0192836	-1.20596	0.088897	0.548436	1.06356	-0.135572	0.167127	-1.09853	-0.224469	0.114422	-1.16835	-0.294099	0.0256446	-1.22612	-0.023609	0.85095	-1.0165	0.0221	0.732701	1.01544	-0.077079	0.392298	-1.05488	Remark: a splice site was detected upstream of the START codon n=34 Tax=Pezizomycotina RepID=A5AA93_ASPNC	cDNA ubiquitin family protein, putative, expressed	UBQ6; protein binding
IAA-sig52	RUB	Ta.27292.1.S1_at	-0.74799	0.000929418	-1.67945	-0.88324	0.000602835	-1.84451	-0.13525	0.0473212	-1.09828	-0.29354	0.00181142	-1.22564	0.03934	0.847883	1.02764	0.33288	0.154084	1.25953	-0.1204	0.245415	-1.08704	0.33405	0.000468029	1.26055	0.80218	0.01418	1.74373	0.40766	0.137144	1.32653	Ubiquitin (Fragment) n=18 Tax=Eukaryota RepID=Q9SAQ6_ARATH	cDNA ubiquitin family protein, putative, expressed	UBQ3 (POLYUBIQUITIN 3); protein binding
IAA-sig53	TIR1.1	Ta.23215.1.S1_at	0.36322	0.0225578	1.28629	0.43325	0.016547	1.35027	0.07003	0.335017	1.04974	0.82864	0.0427456	1.77601	0.554	0.135165	1.46815	-0.27464	0.0396333	-1.20969	-0.0173	0.956477	-1.01206	0.44812	0.000234354	1.36426	0.10345	0.382588	1.07434	0.43003	0.0185989	1.34726	Putative uncharacterized protein Sb09g003870 n=2 Tax=Poaceae RepID=C5Z046_SORBI	cDNA OsFBL21 - F-box domain and LRR containing protein, expressed	TIR1 (TRANSPORT INHIBITOR RESPONSE 1); auxin binding / protein binding / ubiquitin-protein ligase
IAA-sig54	TIR1.2	Ta.23215.2.A1_at	0.22602	0.187985	1.1696	-0.37526	0.0850977	-1.29707	-0.60128	0.0396098	-1.51706	0.123609	0.0778458	1.08946	-0.527493	0.000186163	-1.44142	-0.651102	0.000194811	-1.57037	-0.120685	0.153225	-1.08725	-0.223096	0.175029	-1.16724	-0.272918	0.153213	-1.20825	-0.276793	0.0403648	-1.2115	Transport inhibitor response 1-like protein Os05g0150500 n=1 Tax=Oryza sativa Japonica Group RepID=TIR1A_ORYSJ	cDNA OsFBL21 - F-box domain and LRR containing protein, expressed	TIR1 (TRANSPORT INHIBITOR RESPONSE 1); auxin binding / protein binding / ubiquitin-protein ligase
IAA-sig55	ABP1	Ta.14175.1.S1_at	-0.52805	0.000212737	-1.44198	-0.54098	0.000551711	-1.45496	-0.01293	0.807217	-1.009	-0.99842	0.00038173	-1.99781	-0.80665	0.0137941	-1.74915	0.19177	0.334556	1.14216	-0.07702	0.447227	-1.05484	-0.54739	0.000144044	-1.46144	-0.34269	0.126017	-1.26812	0.20796	0.328913	1.15505	Auxin-binding protein n=1 Tax=Avena sativa RepID=O64413_AVESA	cDNA auxin-binding protein 4 precursor, putative, expressed	ABP1 (ENDOPLASMIC RETICULUM AUXIN BINDING PROTEIN 1); auxin binding
IAA-sig56	ARF	TaAffx.38467.1.A1_at	1.983	0.00128689	3.95315	1.40161	0.0101348	2.64196	-0.581397	0.0428122	-1.4963	2.02757	1.47195e-05	4.07716	1.26463	0.000237691	2.40265	-0.762939	0.000322544	-1.69694	-0.187911	0.497177	-1.13911	-0.143348	0.073586	-1.10447	-0.32489	0.180497	-1.25257	-0.339463	0.0559618	-1.26529	Auxin response factor 8 n=2 Tax=Oryza sativa RepID=ARFH_ORYSJ	cDNA auxin response factor, putative, expressed	ARF16 (AUXIN RESPONSE FACTOR 16); miRNA binding / transcription factor
IAA-sig57	ARF	TaAffx.114045.1.S1_at	-0.100281	0.22673	-1.07198	-0.419122	0.0152782	-1.33711	-0.318841	0.0140892	-1.24733	-0.05547	0.415694	-1.0392	-0.26244	0.00966875	-1.19951	-0.20697	0.0661127	-1.15426	-0.12864	0.1404	-1.09326	-0.083829	0.243592	-1.05983	0.028042	0.781071	1.01963	-0.110786	0.322058	-1.07982	Auxin response factor 18 n=1 Tax=Oryza sativa Japonica Group RepID=ARFR_ORYSJ	cDNA auxin response factor 18, putative, expressed	ARF10 (AUXIN RESPONSE FACTOR 10); miRNA binding / transcription factor
IAA-sig58	ARF	TaAffx.12974.1.S1_at	0.448469	0.0442538	1.36459	-0.352679	0.0958772	-1.27693	-0.801148	0.000174212	-1.74249	0.284151	0.051252	1.21769	-0.349962	0.0259752	-1.27453	-0.634113	0.00153219	-1.55198	0.068632	0.714412	1.04872	-0.095686	0.210114	-1.06857	0.071349	0.41581	1.0507	-0.032622	0.601383	-1.02287	Os06g0196700 protein n=1 Tax=Oryza sativa Japonica Group RepID=C7J3Z7_ORYSJ	cDNA auxin response factor, putative, expressed	ARF19 (AUXIN RESPONSE FACTOR 19); DNA binding / transcription factor
IAA-sig59	ARF	Ta.15664.1.S1_at	0.396768	0.0671362	1.31656	-0.350744	0.0991028	-1.27522	-0.747512	0.000803063	-1.67889	0.365342	0.00548503	1.28819	-0.27583	0.0446573	-1.21069	-0.641172	0.000772521	-1.5596	-0.030121	0.863713	-1.0211	-0.061547	0.300162	-1.04358	0.044793	0.659543	1.03154	-0.014223	0.887554	-1.00991	Putative uncharacterized protein n=1 Tax=Zea mays RepID=C0PCR3_MAIZE	cDNA auxin response factor, putative, expressed	ARF2 (AUXIN RESPONSE FACTOR 2); protein binding / transcription factor
IAA-sig60	ARF	TaAffx.95874.1.S1_at	-0.176516	0.164514	-1.13015	-0.544823	0.0031614	-1.45884	-0.368307	0.0251564	-1.29084	0.344709	0.0156016	1.26989	-0.062136	0.639046	-1.04401	-0.406845	0.0131856	-1.32578	-0.191873	0.12861	-1.14225	0.329352	0.0211162	1.25645	0.290814	0.0588758	1.22333	0.122934	0.331458	1.08895	Putative uncharacterized protein Sb01g019130 n=1 Tax=Sorghum bicolor RepID=C5WYD5_SORBI	cDNA auxin response factor 18, putative, expressed	ARF16 (AUXIN RESPONSE FACTOR 16); miRNA binding / transcription factor
IAA-sig61	ARF	Ta.13246.1.S1_x_at	0.662531	0.0242769	1.58286	1.46963	0.000376637	2.76951	0.807099	0.0229377	1.74969	1.12741	0.000182748	2.18467	1.46895	9.38505e-05	2.7682	0.341537	0.00117593	1.26711	0.300861	0.0293522	1.23188	0.765743	0.0143737	1.70025	0.300181	0.0889729	1.2313	0.137496	0.320582	1.09999	Auxin response factor 22 n=2 Tax=Oryza sativa Japonica Group RepID=ARFV_ORYSJ	cDNA auxin response factor 18, putative, expressed	ARF16 (AUXIN RESPONSE FACTOR 16); miRNA binding / transcription factor
IAA-sig62	ARF	TaAffx.68567.1.A1_s_at	0.795411	0.00732837	1.73557	1.57528	0.000589444	2.97993	0.779866	0.0177456	1.71697	1.46969	0.00102462	2.76962	1.86637	0.000421932	3.64615	0.396684	0.000195185	1.31648	0.131984	0.516019	1.0958	0.806261	0.00472177	1.74867	0.423079	0.0435069	1.34079	0.205702	0.217846	1.15325	Auxin response factor 22 n=2 Tax=Oryza sativa Japonica Group RepID=ARFV_ORYSJ	cDNA auxin response factor 18, putative, expressed	ARF16 (AUXIN RESPONSE FACTOR 16); miRNA binding / transcription factor
IAA-sig63	ARF	Ta.9398.1.S1_a_at	0.435529	0.0731077	1.35241	0.744513	0.0010774	1.67541	0.308984	0.125608	1.23883	1.32035	7.77878e-05	2.49726	1.06646	8.36389e-05	2.09428	-0.25389	0.0667957	-1.19242	0.192513	0.0904924	1.14275	1.07733	0.00368771	2.11013	0.514456	0.0015947	1.42846	0.2795	0.0431355	1.21377	Auxin response factor 17 n=3 Tax=Poaceae RepID=ARFQ_ORYSJ	cDNA auxin response factor, putative, expressed	ARF6 (AUXIN RESPONSE FACTOR 6); transcription factor
IAA-sig64	ARF	Ta.13246.1.S1_at	0.677502	0.010867	1.59937	1.18403	0.00350564	2.27211	0.50653	0.02712	1.42063	1.39155	0.000155541	2.6236	1.5036	0.000162502	2.8355	0.112056	0.129195	1.08077	0.077391	0.667749	1.05511	0.791437	0.000328704	1.7308	0.396963	0.0512893	1.31673	0.28152	0.0511366	1.21547	Auxin response factor 22 n=2 Tax=Oryza sativa Japonica Group RepID=ARFV_ORYSJ	cDNA auxin response factor 18, putative, expressed	ARF16 (AUXIN RESPONSE FACTOR 16); miRNA binding / transcription factor
IAA-sig65	ARF	Ta.9398.2.S1_at	1.25702	0.00295916	2.39002	1.51956	0.000133338	2.86704	0.262544	0.286546	1.19959	2.05562	6.98704e-05	4.15722	1.53788	0.000163685	2.90368	-0.517736	0.0152863	-1.43171	0.526271	0.00335473	1.4402	1.32487	0.00339961	2.5051	0.544591	0.0133014	1.45861	0.314001	0.173713	1.24315	Auxin response factor 17 n=3 Tax=Poaceae RepID=ARFQ_ORYSJ	cDNA auxin response factor, putative, expressed	ARF6 (AUXIN RESPONSE FACTOR 6); transcription factor
IAA-sig66	ARF	Ta.7431.1.A1_at	1.67751	0.000952622	3.19875	2.15053	0.000389944	4.43989	0.473017	0.0577506	1.38801	2.21439	3.25538e-05	4.64084	2.47051	2.64252e-05	5.54238	0.256121	0.0231787	1.19426	0.493677	0.0491073	1.40803	1.03055	0.00143291	2.04281	0.813658	0.00452203	1.75766	0.330262	0.0295213	1.25724	Auxin response factor 22 n=2 Tax=Oryza sativa Japonica Group RepID=ARFV_ORYSJ	cDNA auxin response factor 18, putative, expressed	ARF16 (AUXIN RESPONSE FACTOR 16); miRNA binding / transcription factor
IAA-sig67	ARF	Ta.9398.1.S1_at	0.543845	0.0192138	1.45785	0.543114	0.00161782	1.45711	-0.000731	0.996248	-1.00051	1.01222	4.2906e-05	2.01701	0.699077	0.000879248	1.62347	-0.313144	0.0061506	-1.24241	0.312996	0.0109322	1.24228	0.781372	0.00452948	1.71876	0.468959	0.00425239	1.38411	0.344064	0.0077854	1.26933	Auxin response factor 17 n=3 Tax=Poaceae RepID=ARFQ_ORYSJ	cDNA auxin response factor, putative, expressed	ARF6 (AUXIN RESPONSE FACTOR 6); transcription factor
IAA-sig68	ARF	TaAffx.122818.1.S1_at	1.25913	0.00231031	2.39351	0.18162	0.228343	1.13416	-1.07751	0.00147767	-2.11039	1.9943	0.000330458	3.98424	0.744533	0.0175752	1.67543	-1.24977	0.000177307	-2.37804	-0.303222	0.222885	-1.2339	0.431952	0.0358791	1.34906	0.259691	0.0485991	1.19722	0.514137	0.0506109	1.42814	Auxin response factor 9 n=3 Tax=Oryza sativa RepID=ARFI_ORYSJ	cDNA auxin response factor 9, putative, expressed	ARF1 (AUXIN RESPONSE FACTOR 1); DNA binding / transcription factor
IAA-sig69	ARF	Ta.6394.1.A1_at	0.82432	0.0435817	1.7707	0.850863	0.00527217	1.80358	0.026543	0.919646	1.01857	0.828414	0.000382908	1.77573	1.20209	0.00418854	2.30072	0.373671	0.145904	1.29565	0.469965	0.0378109	1.38508	0.474059	0.129892	1.38901	0.821187	0.0160241	1.76686	0.871074	0.0158799	1.82902	Putative uncharacterized protein Sb08g021460 n=2 Tax=Andropogoneae RepID=C5YRZ9_SORBI	cDNA auxin response factor, putative, expressed	ARF6 (AUXIN RESPONSE FACTOR 6); transcription factor
IAA-sig70	ARF	Ta.25087.1.S1_at	0.694324	0.00518348	1.61813	0.307301	0.00287893	1.23739	-0.387023	0.0355777	-1.30769	-0.026563	0.871331	-1.01858	-0.18601	0.409058	-1.13761	-0.159447	0.335969	-1.11686	0.170468	0.322382	1.12542	-0.550419	0.0128461	-1.46451	-0.322843	0.0853826	-1.25079	0.349379	0.115505	1.27401	ETTIN-like auxin response factor (Fragment) n=1 Tax=Triticum aestivum RepID=Q6U8C6_WHEAT	cDNA auxin response factor, putative, expressed	ETT (ETTIN); DNA binding / transcription factor
IAA-sig71	ARF	TaAffx.89243.1.S1_at	0.716566	0.00252121	1.64327	-0.31397	0.0727817	-1.24312	-1.03054	0.000287336	-2.04278	0.929213	0.00430536	1.90424	-0.212821	0.136244	-1.15895	-1.14203	0.000994347	-2.20692	-0.04617	0.764687	-1.03252	0.166477	0.257369	1.12231	0.054979	0.596271	1.03884	-0.194078	0.0858854	-1.14399	Putative uncharacterized protein Sb03g044630 n=2 Tax=Andropogoneae RepID=C5XH00_SORBI	cDNA auxin response factor, putative, expressed	ARF2 (AUXIN RESPONSE FACTOR 2); protein binding / transcription factor
IAA-sig72	ARF	Ta.2593.1.S1_at	0.145651	0.416378	1.10623	0.32351	0.048911	1.25137	0.177859	0.238756	1.1312	0.13155	0.344949	1.09547	-0.060587	0.686734	-1.04289	-0.192137	0.084597	-1.14245	0.12967	0.459191	1.09404	0.115569	0.410867	1.0834	-0.254427	0.0445427	-1.19286	0.35864	0.0176922	1.28222	Auxin response factor 4 n=3 Tax=Oryza sativa RepID=ARFD_ORYSJ	cDNA auxin response factor, putative, expressed	ARF2 (AUXIN RESPONSE FACTOR 2); protein binding / transcription factor
IAA-sig73	ARF	Ta.2593.2.S1_at	0.67426	0.00734593	1.59578	0.72787	0.00270579	1.65619	0.05361	0.698282	1.03786	1.01295	0.000533846	2.01803	0.4387	0.0290284	1.35538	-0.57425	0.00323231	-1.4889	0.19917	0.193587	1.14804	0.53786	0.00763167	1.45182	-0.09	0.476376	-1.06437	0.0869	0.587135	1.06209	Auxin response factor 4 n=3 Tax=Oryza sativa RepID=ARFD_ORYSJ	cDNA auxin response factor, putative, expressed	ARF2 (AUXIN RESPONSE FACTOR 2); protein binding / transcription factor
IAA-sig74	ARF	Ta.2593.2.S1_x_at	0.77613	0.00565825	1.71253	0.72832	0.00260985	1.65671	-0.04781	0.72681	-1.03369	1.09336	0.000392811	2.1337	0.41138	0.0349864	1.32996	-0.68198	0.00142484	-1.60434	0.25132	0.133519	1.1903	0.56855	0.00718371	1.48303	-0.06562	0.568686	-1.04653	0.10116	0.533761	1.07264	Auxin response factor 4 n=3 Tax=Oryza sativa RepID=ARFD_ORYSJ	cDNA auxin response factor, putative, expressed	ARF2 (AUXIN RESPONSE FACTOR 2); protein binding / transcription factor
IAA-sig75	ARF	Ta.28852.1.S1_at	0.740133	0.000394109	1.67033	0.457859	0.00206369	1.3735	-0.282274	0.0326044	-1.21611	1.73808	0.00195924	3.33591	1.34612	0.00524645	2.54227	-0.391963	0.0191672	-1.31218	0.170565	0.503229	1.1255	1.16851	0.000236103	2.2478	1.05882	0.000419998	2.08323	0.391681	0.0531997	1.31192	ETTIN-like auxin response factor (Fragment) n=1 Tax=Triticum aestivum RepID=Q6U8C8_WHEAT	cDNA auxin response factor 15, putative, expressed	ETT (ETTIN); DNA binding / transcription factor
IAA-sig76	ARF	Ta.4027.2.S1_at	0.734997	0.0015119	1.66439	0.12832	0.254752	1.09302	-0.606677	0.00800898	-1.52275	0.988746	0.00638172	1.98446	0.15955	0.496163	1.11694	-0.829196	0.00750202	-1.77669	-0.04243	0.813659	-1.02985	0.211319	0.174002	1.15775	-0.0112	0.948395	-1.00779	0.183104	0.300263	1.13532	Putative uncharacterized protein n=1 Tax=Oryza sativa Japonica Group RepID=B9EUK4_ORYSJ	cDNA auxin response factor 1, putative, expressed	ARF11 (AUXIN RESPONSE FACTOR 11); transcription factor
IAA-sig77	ARF	Ta.8537.1.S1_s_at	0.459205	0.0153035	1.37478	0.337928	0.0166644	1.26394	-0.121277	0.402572	-1.0877	0.047696	0.852031	1.03361	-0.001648	0.995542	-1.00114	-0.049344	0.771769	-1.03479	0.000953	0.996985	1.00066	-0.410556	0.0259547	-1.3292	-0.338623	0.112839	-1.26455	0.438492	0.0859459	1.35519	ETTIN-like auxin response factor (Fragment) n=1 Tax=Triticum aestivum RepID=Q6U8C6_WHEAT	cDNA auxin response factor, putative, expressed	ETT (ETTIN); DNA binding / transcription factor
IAA-sig78	ARF	Ta.8605.1.A1_at	0.826479	0.0184079	1.77335	0.471766	0.127212	1.38681	-0.354713	0.0636768	-1.27873	0.096175	0.465425	1.06894	0.176702	0.326166	1.1303	0.080527	0.603281	1.0574	0.414467	0.1461	1.33281	-0.315837	0.0218799	-1.24473	0.119403	0.543124	1.08629	0.681003	0.0112799	1.60325	ETTIN-like auxin response factor (Fragment) n=1 Tax=Triticum aestivum RepID=Q6U8C7_WHEAT	cDNA auxin response factor, putative, expressed	ETT (ETTIN); DNA binding / transcription factor
Abbreviations	D-0 = dry dormant
	D-12 = 12 h imbibed dormant
	D-24 = 24 h imbibed dormant
	AR-0 = dry after-ripened
	AR-12 = 12 h imbibed after-ripened
	AR-24 = 24 h imbibed affter-ripened
	FC= fold change
