# Supplementary material for: Regulation of Wheat Seed Dormancy by After-Ripening Is Mediated by Specific Transcriptional Switches That Induce Changes in Seed Hormone Metabolism and Signaling
Source: PLoS One. 2013 Feb 20;8(2):e56570. doi: 10.1371/journal.pone.0056570 (PMC3577873; doi:10.1371/journal.pone.0056570)
Supplement: Table S3 — Annotation of ABA controlled probesets differentially regulated by after-ripening, and enriched ontological categories. (XLSX) [file pone.0056570.s004.xlsx]

## Sheet: Upregul. (ABA dependent)
Table S3. Annotation of ABA-controlled probesets upregulated by after-ripening (> 4-fold change and p ≤ 0.05 cutoff values).
probeset	dry D	12 HAI D	24 HAI D	dry AR	12 HAI AR	24 HAI AR	24 HAI AR+ABA	Probe Set Name Found	Exemplar Assembly	Exemplar Unigene#	Pre-PolyA Trim Length	Members	Num. Unigenes	Unigenes Represented	UniProt Accn	UniProt E-Score	UniProt Desc	Rice 6 Accn	Rice 6 E-Score	Rice 6 Chr	Rice 6 5'	Rice 6 3'	Rice 6 Desc	Arab. Accn	Arab. E-Score	Arab. Chr	Arab. 5'	Arab. 3'	Arab. Desc	Brachypodium Accn	Brachypodium E-Score	Brachypodium Chr	Brachypodium 5'	Brachypodium 3'	Brachypodium Desc
AFFX-Ta_CYP86-TA_3_at	5.50261	6.62969	6.04098	5.2642	7.49438	7.37278	7.05956	-- Not Found --
Ta.1006.1.S1_at	3.96365	4.27617	4.03444	4.088	6.3201	6.74438	4.32862	Ta.1006.1.S1_at	XW	Ta.1006.1	585	4	1	Ta.1006.1	UniRef90_Q6K991	3e-20	Os02g0809800 protein n=2 Tax=Oryza sativa RepID=Q6K991_ORYSJ	LOC_Os02g56510.1	1e-29	2	34603539	34609797	cDNA phosphate transporter 1, putative, expressed	AT3G23430.1	8e-17	3	8387818	8393242	PHO1 (phosphate 1)	Bradi3g54920.1	1e-22	3V	55309926	55315401	Status 12;Valid 1;Alias Bd3.5571;Description Class_5;Note=protein_coding_gene
Ta.10065.1.S1_at	7.08604	7.47261	7.79818	7.07801	7.90355	9.94731	8.52572	Ta.10065.1.S1_at	XW	Ta.10065.1	713	8	1	Ta.10065.1	UniRef90_B9F3T4	7e-54	Putative uncharacterized protein n=1 Tax=Oryza sativa Japonica Group RepID=B9F3T4_ORYSJ	LOC_Os02g09930.1	5e-61	2	5158914	5151780	cDNA CSLA1 - cellulose synthase-like family A; mannan synthase, expressed	AT1G23480.3	8e-36	1	8334232	8336230	ATCSLA03 (CELLULOSE SYNTHASE-LIKE A3); cellulose synthase/ transferase, transferring glycosyl groups	Bradi3g06740.1	2e-59	3V	4969709	4975716	Status 12;Valid 1;Alias Bd3.712.1;Note=protein_coding_gene
Ta.1010.1.S1_at	9.14724	8.97407	8.37569	8.94839	9.60374	11.525	9.37177	Ta.1010.1.S1_at	XW	Ta.1010.1	1641	86	1	Ta.1010.1	UniRef90_Q5VRJ6	1e-178	Os06g0127900 protein n=9 Tax=Poaceae RepID=Q5VRJ6_ORYSJ	LOC_Os06g14620.1	0	6	8231133	8229483	cDNA ribonucleoside-diphosphate reductase small chain, putative, expressed	AT3G27060.1	1e-152	3	9979971	9981057	TSO2 (TSO meaning 'ugly' in Chinese); oxidoreductase/ ribonucleoside-diphosphate reductase/ transition metal ion binding	Bradi1g44090.1	0	1V	42177899	42179172	Status 12;Valid 1;Alias Bd1.4501;Description Class_5;Note=protein_coding_gene
Ta.10107.2.S1_a_at	9.47834	10.9972	10.2794	9.05151	11.2911	11.1229	10.2745	Ta.10107.2.S1_a_at	XW	Ta.10107.2	1054	7	2	Ta.10107.1|Ta.10107.2	UniRef90_Q0JGZ6	1e-157	Fructokinase-1 n=8 Tax=Poaceae RepID=SCRK1_ORYSJ	LOC_Os01g66940.1	0	1	38886680	38883698	cDNA kinase, pfkB family, putative, expressed	AT2G31390.1	1e-130	2	13383635	13386116	pfkB-type carbohydrate kinase family protein	Bradi2g57500.1	1e-161	2V	55646957	55649676	Status 12;Valid 1;Alias Bd2.5788;Description Class_5;Note=protein_coding_gene
Ta.10107.2.S1_x_at	9.98454	11.472	10.7532	9.57619	11.7992	11.5791	10.9687	Ta.10107.2.S1_x_at	XW	Ta.10107.2	1054	7	1	Ta.10107.2	UniRef90_Q0JGZ6	2e-80	Fructokinase-1 n=8 Tax=Poaceae RepID=SCRK1_ORYSJ	LOC_Os01g66940.1	1e-150	1	38886680	38883698	cDNA kinase, pfkB family, putative, expressed	AT2G31390.1	2e-62	2	13383635	13386116	pfkB-type carbohydrate kinase family protein	Bradi2g57500.1	2e-82	2V	55646957	55649676	Status 12;Valid 1;Alias Bd2.5788;Description Class_5;Note=protein_coding_gene
Ta.10131.1.A1_at	6.3307	7.67867	7.50667	6.43012	7.80393	8.66009	7.7375	Ta.10131.1.A1_at	XW	Ta.10131.1	1144	4	1	Ta.10131.1	UniRef90_Q53N77	1e-78	Expressed protein (Fragment) n=1 Tax=Oryza sativa Japonica Group RepID=Q53N77_ORYSJ	LOC_Os11g13990.1	1e-48	11	7758142	7749070	cDNA AAA-type ATPase family protein, putative, expressed	AT2G02480.1	3e-17	2	661093	665337	STI (STICHEL); ATP binding / DNA binding / DNA-directed DNA polymerase	Bradi4g21060.1	1e-98	4V	24287699	24301320	Status 12;Valid 1;Alias Bd4.2084;Description Class_5;Note=protein_coding_gene
Ta.10172.1.S1_x_at	4.78106	5.24048	4.71776	4.79742	5.35566	7.13728	6.43326	Ta.10172.1.S1_x_at	XW	Ta.10172.1	523	38	1	Ta.10172.1	UniRef90_C5X207	2e-14	Putative uncharacterized protein Sb02g007400 n=1 Tax=Sorghum bicolor RepID=C5X207_SORBI							AT2G02100.1	9e-11	2	528397	528885	LCR69 (LOW-MOLECULAR-WEIGHT CYSTEINE-RICH 69); peptidase inhibitor	Bradi3g49380.1	3e-11	3V	50741854	50742585	Status 12;Valid 1;Alias Bd3.4980;Description Class_5;Note=protein_coding_gene
Ta.10172.3.A1_x_at	5.99023	7.00109	5.7792	6.00389	6.71639	8.42348	7.8109	Ta.10172.3.A1_x_at	XW	Ta.10172.3	147	1	1	Ta.10172.3	UniRef90_P84970	2e-05	Defensin Tk-AMP-D3 n=1 Tax=Triticum kiharae RepID=DEF3_TRIKH	LOC_Os04g11130.1	8e-06	4	6050292	6049374	cDNA DEF9 - Defensin and Defensin-like DEFL family, expressed
Ta.10230.1.S1_at	5.88458	7.63192	7.71062	6.33601	8.66614	8.46318	8.03897	Ta.10230.1.S1_at	XW	Ta.10230.1	2080	13	1	Ta.10230.1	UniRef90_Q0D8D7	1e-146	Os07g0166700 protein n=4 Tax=Oryza sativa RepID=Q0D8D7_ORYSJ	LOC_Os07g07230.2	4e-49	7	3582173	3587395	cDNA protein kinase, putative, expressed	AT3G03770.1	1e-91	3	945303	948436	leucine-rich repeat transmembrane protein kinase, putative	Bradi1g56540.3	1e-162	1V	55134891	55138935	Status 12;Valid 1;Alias Bd1.5872.2;Note=protein_coding_gene
Ta.10262.1.A1_a_at	6.26305	8.62293	7.80074	6.34517	9.44736	8.83672	8.31988	Ta.10262.1.A1_a_at	XW	Ta.10262.1	910	8	2	Ta.10262.1|Ta.10262.2	UniRef90_Q0DAD0	7e-80	Os06g0661900 protein (Fragment) n=2 Tax=Oryza sativa Japonica Group RepID=Q0DAD0_ORYSJ	LOC_Os06g45110.1	1e-113	6	27284001	27278953	cDNA DNA binding protein, putative, expressed	AT4G31350.2	3e-58	4	15213133	15215651	unknown protein	Bradi1g31680.3	1e-82	1V	27141131	27145983	Status 12;Valid 1;Alias Bd1.3376.1;Note=protein_coding_gene
Ta.10262.1.A1_at	7.52637	9.29376	9.11554	7.84085	10.0682	9.90254	9.7394	Ta.10262.1.A1_at	XW	Ta.10262.1	910	8	1	Ta.10262.1	UniRef90_Q0DAD0	7e-80	Os06g0661900 protein (Fragment) n=2 Tax=Oryza sativa Japonica Group RepID=Q0DAD0_ORYSJ	LOC_Os06g45110.1	1e-113	6	27284001	27278953	cDNA DNA binding protein, putative, expressed	AT4G31350.2	3e-58	4	15213133	15215651	unknown protein	Bradi1g31680.3	1e-82	1V	27141131	27145983	Status 12;Valid 1;Alias Bd1.3376.1;Note=protein_coding_gene
Ta.10263.1.S1_at	6.40783	8.1891	8.1576	6.62983	8.41004	8.67832	7.93665	Ta.10263.1.S1_at	XW	Ta.10263.1	1272	8	1	Ta.10263.1	UniRef90_Q94IM9	1e-157	P-type ATPase (Fragment) n=1 Tax=Hordeum vulgare RepID=Q94IM9_HORVU	LOC_Os12g04220.1	0	12	1782572	1788562	cDNA calcium-transporting ATPase, plasma membrane-type, putative	AT3G57330.1	1e-123	3	21211655	21216375	ACA11 (autoinhibited Ca2+-ATPase 11); calcium-transporting ATPase/ calmodulin binding	Bradi4g43300.1	1e-154	4V	47035985	47042636	Status 12;Valid 1;Alias Bd4.4467;Description Class_5;Note=protein_coding_gene
Ta.10263.3.S1_x_at	6.24993	7.99322	7.94251	6.35481	8.06116	8.53718	7.75562	Ta.10263.3.S1_x_at	XW	Ta.10263.3	463	1	1	Ta.10263.3	UniRef90_Q94IM9	5e-10	P-type ATPase (Fragment) n=1 Tax=Hordeum vulgare RepID=Q94IM9_HORVU	LOC_Os12g04220.1	3e-09	12	1782572	1788562	cDNA calcium-transporting ATPase, plasma membrane-type, putative							Bradi5g04630.1	3e-14	5V	5815599	5816707	Status 12;Valid 1;Alias Bd5.395;Description Class_2;Note=protein_coding_gene
Ta.10303.1.S1_at	8.30393	8.63393	8.06082	8.30689	9.17456	10.9298	9.80833	Ta.10303.1.S1_at	XW	Ta.10303.1	1299	19	1	Ta.10303.1	UniRef90_Q0DDQ5	3e-69	Os06g0208700 protein n=4 Tax=Oryza sativa RepID=Q0DDQ5_ORYSJ	LOC_Os06g10650.1	1e-139	6	5554008	5558141	cDNA tyrosine phosphatase family protein, putative, expressed	AT1G05000.1	2e-60	1	1425660	1428393	tyrosine specific protein phosphatase family protein	Bradi1g46220.1	5e-74	1V	44659212	44663576	Status 12;Valid 1;Alias Bd1.4742;Description Class_5;Note=protein_coding_gene
Ta.10303.3.S1_a_at	7.36714	8.40943	6.78345	7.0411	8.878	10.1991	8.76528	Ta.10303.3.S1_a_at	XW	Ta.10303.3	477	1	2	Ta.10303.1|Ta.10303.3	UniRef90_Q0DDQ5	3e-69	Os06g0208700 protein n=4 Tax=Oryza sativa RepID=Q0DDQ5_ORYSJ	LOC_Os06g10650.1	1e-139	6	5554008	5558141	cDNA tyrosine phosphatase family protein, putative, expressed	AT1G05000.1	2e-60	1	1425660	1428393	tyrosine specific protein phosphatase family protein	Bradi1g46220.1	5e-74	1V	44659212	44663576	Status 12;Valid 1;Alias Bd1.4742;Description Class_5;Note=protein_coding_gene
Ta.10303.3.S1_x_at	7.44941	8.11308	6.92032	7.3048	8.47791	9.48562	8.58835	Ta.10303.3.S1_x_at	XW	Ta.10303.3	477	1	1	Ta.10303.3	UniRef90_Q0DDQ5	6e-51	Os06g0208700 protein n=4 Tax=Oryza sativa RepID=Q0DDQ5_ORYSJ	LOC_Os06g10650.1	2e-52	6	5554008	5558141	cDNA tyrosine phosphatase family protein, putative, expressed	AT1G05000.1	1e-40	1	1425660	1428393	tyrosine specific protein phosphatase family protein	Bradi1g46220.1	1e-51	1V	44659212	44663576	Status 12;Valid 1;Alias Bd1.4742;Description Class_5;Note=protein_coding_gene
Ta.10308.1.S1_at	6.85691	8.10645	7.14937	7.16942	9.22565	10.339	9.15273	Ta.10308.1.S1_at	XW	Ta.10308.1	826	16	1	Ta.10308.1	UniRef90_Q69XD4	1e-82	Os06g0593100 protein n=3 Tax=Oryza sativa RepID=Q69XD4_ORYSJ	LOC_Os06g39260.1	1e-136	6	23302671	23306064	cDNA solute carrier family 35 member B1, putative, expressed	AT1G14360.1	2e-64	1	4911362	4913029	UTR3 (UDP-GALACTOSE TRANSPORTER 3); pyrimidine nucleotide sugar transmembrane transporter	Bradi1g37070.1	5e-86	1V	32882885	32886188	Status 12;Valid 1;Alias Bd1.3981;Description Class_5;Note=protein_coding_gene
Ta.10308.3.S1_a_at	7.43816	7.76976	7.50366	7.56169	8.90523	10.7668	9.51479	Ta.10308.3.S1_a_at	XW	Ta.10308.3	392	1	2	Ta.10308.1|Ta.10308.3	UniRef90_Q69XD4	1e-82	Os06g0593100 protein n=3 Tax=Oryza sativa RepID=Q69XD4_ORYSJ	LOC_Os06g39260.1	1e-136	6	23302671	23306064	cDNA solute carrier family 35 member B1, putative, expressed	AT1G14360.1	2e-64	1	4911362	4913029	UTR3 (UDP-GALACTOSE TRANSPORTER 3); pyrimidine nucleotide sugar transmembrane transporter	Bradi1g37070.1	5e-86	1V	32882885	32886188	Status 12;Valid 1;Alias Bd1.3981;Description Class_5;Note=protein_coding_gene
Ta.10329.1.S1_x_at	7.34381	8.90706	9.3365	7.338	8.57814	9.39551	9.11309	Ta.10329.1.S1_x_at	XW	Ta.10329.1	681	92	1	Ta.10329.1	UniRef90_UPI00004A6D44	5e-52	PREDICTED: similar to germinal histone H4 gene n=1 Tax=Canis lupus familiaris RepID=UPI00004A6D44	LOC_Os05g38740.1	1e-148	5	22674724	22674130	cDNA Core histone H2A/H2B/H3/H4 domain containing protein, putative, expressed	AT5G59970.1	1e-53	5	24146352	24146663	histone H4	Bradi5g19360.1	1e-53	5V	22368858	22369548	Status 12;Valid 1;Alias Bd5.1788;Description Class_5;Note=protein_coding_gene
Ta.10329.13.S1_a_at	5.81577	4.83933	5.256	5.81889	4.96192	12.0097	7.55538	Ta.10329.13.S1_a_at	XW	Ta.10329.13	717	80	2	Ta.10329.18|Ta.10329.13	UniRef90_Q4SKJ3	8e-53	Chromosome undetermined SCAF14565, whole genome shotgun sequence n=2 Tax=Tetraodontidae RepID=Q4SKJ3_TETNG	LOC_Os05g38740.1	1e-151	5	22674724	22674130	cDNA Core histone H2A/H2B/H3/H4 domain containing protein, putative, expressed	AT5G59970.1	1e-53	5	24146352	24146663	histone H4	Bradi5g19360.1	1e-53	5V	22368858	22369548	Status 12;Valid 1;Alias Bd5.1788;Description Class_5;Note=protein_coding_gene
Ta.10329.15.S1_at	8.33124	8.15126	9.41941	8.20031	7.6518	10.9564	9.16281	Ta.10329.15.S1_at	XW	Ta.10329.15	792	59	1	Ta.10329.15	UniRef90_B6T0P4	2e-53	Histone H4 n=1 Tax=Zea mays RepID=B6T0P4_MAIZE	LOC_Os04g49420.1	1e-157	4	29304425	29302844	cDNA Core histone H2A/H2B/H3/H4 domain containing protein, putative, expressed	AT5G59970.1	2e-53	5	24146352	24146663	histone H4	Bradi5g19360.1	2e-53	5V	22368858	22369548	Status 12;Valid 1;Alias Bd5.1788;Description Class_5;Note=protein_coding_gene
Ta.10329.16.S1_at	9.93474	10.1804	10.7488	9.96053	10.0338	12.0307	11.1754	Ta.10329.16.S1_at	XW	Ta.10329.16	664	46	1	Ta.10329.16	UniRef90_UPI00005A5820	1e-51	PREDICTED: similar to germinal histone H4 gene n=1 Tax=Canis lupus familiaris RepID=UPI00005A5820	LOC_Os05g38740.1	1e-127	5	22674724	22674130	cDNA Core histone H2A/H2B/H3/H4 domain containing protein, putative, expressed	AT5G59970.1	1e-53	5	24146352	24146663	histone H4	Bradi5g19360.1	1e-53	5V	22368858	22369548	Status 12;Valid 1;Alias Bd5.1788;Description Class_5;Note=protein_coding_gene
Ta.10329.16.S1_x_at	9.88437	10.1937	10.7271	9.87573	10.0565	12.0279	11.1566	Ta.10329.16.S1_x_at	XW	Ta.10329.16	664	46	1	Ta.10329.16	UniRef90_UPI00005A5820	1e-51	PREDICTED: similar to germinal histone H4 gene n=1 Tax=Canis lupus familiaris RepID=UPI00005A5820	LOC_Os05g38740.1	1e-127	5	22674724	22674130	cDNA Core histone H2A/H2B/H3/H4 domain containing protein, putative, expressed	AT5G59970.1	1e-53	5	24146352	24146663	histone H4	Bradi5g19360.1	1e-53	5V	22368858	22369548	Status 12;Valid 1;Alias Bd5.1788;Description Class_5;Note=protein_coding_gene
Ta.10329.17.S1_at	4.07576	4.2818	3.63521	3.92014	4.31922	8.98301	5.39321	Ta.10329.17.S1_at	XW	Ta.10329.17	927	45	1	Ta.10329.17	UniRef90_UPI00005A582F	5e-52	PREDICTED: similar to germinal histone H4 gene n=1 Tax=Canis lupus familiaris RepID=UPI00005A582F	LOC_Os03g02780.1	1e-140	3	1079709	1080440	cDNA Core histone H2A/H2B/H3/H4 domain containing protein, putative, expressed	AT5G59970.1	2e-53	5	24146352	24146663	histone H4	Bradi5g19360.1	2e-53	5V	22368858	22369548	Status 12;Valid 1;Alias Bd5.1788;Description Class_5;Note=protein_coding_gene
Ta.10329.17.S1_x_at	3.75123	3.85767	3.57584	3.7736	4.00153	8.93333	5.11744	Ta.10329.17.S1_x_at	XW	Ta.10329.17	927	45	1	Ta.10329.17	UniRef90_UPI00005A582F	5e-52	PREDICTED: similar to germinal histone H4 gene n=1 Tax=Canis lupus familiaris RepID=UPI00005A582F	LOC_Os03g02780.1	1e-140	3	1079709	1080440	cDNA Core histone H2A/H2B/H3/H4 domain containing protein, putative, expressed	AT5G59970.1	2e-53	5	24146352	24146663	histone H4	Bradi5g19360.1	2e-53	5V	22368858	22369548	Status 12;Valid 1;Alias Bd5.1788;Description Class_5;Note=protein_coding_gene
Ta.10329.20.S1_x_at	8.16639	8.18454	8.91798	8.34539	7.96334	11.0112	9.38119	Ta.10329.20.S1_x_at	XW	Ta.10329.20	913	43	1	Ta.10329.20	UniRef90_UPI00004A6D44	2e-51	PREDICTED: similar to germinal histone H4 gene n=1 Tax=Canis lupus familiaris RepID=UPI00004A6D44	LOC_Os05g38740.1	1e-126	5	22674724	22674130	cDNA Core histone H2A/H2B/H3/H4 domain containing protein, putative, expressed	AT5G59970.1	1e-52	5	24146352	24146663	histone H4	Bradi5g19360.1	1e-52	5V	22368858	22369548	Status 12;Valid 1;Alias Bd5.1788;Description Class_5;Note=protein_coding_gene
Ta.10329.25.S1_x_at	8.15964	7.50528	8.92233	8.14797	7.33955	10.8467	8.76833	Ta.10329.25.S1_x_at	XW	Ta.10329.25	1020	34	1	Ta.10329.25	UniRef90_B6T0P4	3e-52	Histone H4 n=1 Tax=Zea mays RepID=B6T0P4_MAIZE	LOC_Os05g38740.1	1e-130	5	22674724	22674130	cDNA Core histone H2A/H2B/H3/H4 domain containing protein, putative, expressed	AT5G59970.1	2e-53	5	24146352	24146663	histone H4	Bradi5g19360.1	3e-53	5V	22368858	22369548	Status 12;Valid 1;Alias Bd5.1788;Description Class_5;Note=protein_coding_gene
Ta.10329.27.S1_at	6.1514	6.41186	6.19876	6.60193	6.25166	10.1633	7.24415	Ta.10329.27.S1_at	XW	Ta.10329.27	597	24	1	Ta.10329.27	UniRef90_B6T0P4	5e-53	Histone H4 n=1 Tax=Zea mays RepID=B6T0P4_MAIZE	LOC_Os05g38740.1	1e-155	5	22674724	22674130	cDNA Core histone H2A/H2B/H3/H4 domain containing protein, putative, expressed	AT5G59970.1	1e-53	5	24146352	24146663	histone H4	Bradi5g19360.1	1e-53	5V	22368858	22369548	Status 12;Valid 1;Alias Bd5.1788;Description Class_5;Note=protein_coding_gene
Ta.10329.3.S1_at	4.49451	4.41003	4.37872	4.5652	4.42909	9.25354	5.72612	Ta.10329.3.S1_at	XW	Ta.10329.3	849	67	1	Ta.10329.3	UniRef90_UPI00005A5837	7e-52	PREDICTED: similar to germinal histone H4 gene n=1 Tax=Canis lupus familiaris RepID=UPI00005A5837	LOC_Os05g38740.1	1e-148	5	22674724	22674130	cDNA Core histone H2A/H2B/H3/H4 domain containing protein, putative, expressed	AT5G59970.1	2e-53	5	24146352	24146663	histone H4	Bradi5g19360.1	2e-53	5V	22368858	22369548	Status 12;Valid 1;Alias Bd5.1788;Description Class_5;Note=protein_coding_gene
Ta.10329.30.S1_x_at	7.1553	7.32805	8.06037	7.39453	7.34409	12.0934	9.21411	Ta.10329.30.S1_x_at	XW	Ta.10329.30	663	34	1	Ta.10329.30	UniRef90_UPI00004A6D44	3e-52	PREDICTED: similar to germinal histone H4 gene n=1 Tax=Canis lupus familiaris RepID=UPI00004A6D44	LOC_Os05g38740.1	1e-134	5	22674724	22674130	cDNA Core histone H2A/H2B/H3/H4 domain containing protein, putative, expressed	AT5G59970.1	1e-53	5	24146352	24146663	histone H4	Bradi5g19360.1	1e-53	5V	22368858	22369548	Status 12;Valid 1;Alias Bd5.1788;Description Class_5;Note=protein_coding_gene
Ta.10329.32.S1_at	5.76212	5.0466	5.54231	5.64223	5.05307	8.56414	5.96701	Ta.10329.32.S1_at	XW	Ta.10329.32	662	32	1	Ta.10329.32	UniRef90_UPI00005A5837	6e-44	PREDICTED: similar to germinal histone H4 gene n=1 Tax=Canis lupus familiaris RepID=UPI00005A5837	LOC_Os05g38740.1	1e-135	5	22674724	22674130	cDNA Core histone H2A/H2B/H3/H4 domain containing protein, putative, expressed	AT5G59970.1	7e-46	5	24146352	24146663	histone H4	Bradi5g19360.1	7e-46	5V	22368858	22369548	Status 12;Valid 1;Alias Bd5.1788;Description Class_5;Note=protein_coding_gene
Ta.10329.33.S1_x_at	10.6571	10.8937	11.2075	10.5203	10.5897	12.8308	11.4405	Ta.10329.33.S1_x_at	XW	Ta.10329.33	562	30	1	Ta.10329.33	UniRef90_B6T0P4	3e-51	Histone H4 n=1 Tax=Zea mays RepID=B6T0P4_MAIZE	LOC_Os04g49420.1	1e-144	4	29304425	29302844	cDNA Core histone H2A/H2B/H3/H4 domain containing protein, putative, expressed	AT5G59970.1	4e-53	5	24146352	24146663	histone H4	Bradi5g19360.1	4e-53	5V	22368858	22369548	Status 12;Valid 1;Alias Bd5.1788;Description Class_5;Note=protein_coding_gene
Ta.10329.34.S1_x_at	8.06382	8.36578	8.79448	7.88728	8.00224	10.5888	9.14916	Ta.10329.34.S1_x_at	XW	Ta.10329.34	688	26	1	Ta.10329.34	UniRef90_B6T0P4	6e-53	Histone H4 n=1 Tax=Zea mays RepID=B6T0P4_MAIZE	LOC_Os05g38740.1	1e-137	5	22674724	22674130	cDNA Core histone H2A/H2B/H3/H4 domain containing protein, putative, expressed	AT5G59970.1	1e-53	5	24146352	24146663	histone H4	Bradi5g19360.1	1e-53	5V	22368858	22369548	Status 12;Valid 1;Alias Bd5.1788;Description Class_5;Note=protein_coding_gene
Ta.10329.36.S1_a_at	5.3601	4.23766	4.31861	5.32186	3.9836	10.5495	7.15056	Ta.10329.36.S1_a_at	XW	Ta.10329.36	707	46	2	Ta.10329.36|Ta.10329.9	UniRef90_UPI00004A6D44	3e-55	PREDICTED: similar to germinal histone H4 gene n=1 Tax=Canis lupus familiaris RepID=UPI00004A6D44	LOC_Os05g38740.1	1e-150	5	22674724	22674130	cDNA Core histone H2A/H2B/H3/H4 domain containing protein, putative, expressed	AT5G59970.1	1e-53	5	24146352	24146663	histone H4	Bradi5g19360.1	2e-53	5V	22368858	22369548	Status 12;Valid 1;Alias Bd5.1788;Description Class_5;Note=protein_coding_gene
Ta.10329.43.S1_at	7.42938	7.64123	7.59882	7.44446	7.21706	10.5481	7.86531	Ta.10329.43.S1_at	XW	Ta.10329.43	564	22	1	Ta.10329.43	UniRef90_UPI00004A6D44	8e-53	PREDICTED: similar to germinal histone H4 gene n=1 Tax=Canis lupus familiaris RepID=UPI00004A6D44	LOC_Os05g38740.1	1e-141	5	22674724	22674130	cDNA Core histone H2A/H2B/H3/H4 domain containing protein, putative, expressed	AT5G59970.1	1e-53	5	24146352	24146663	histone H4	Bradi5g19360.1	1e-53	5V	22368858	22369548	Status 12;Valid 1;Alias Bd5.1788;Description Class_5;Note=protein_coding_gene
Ta.10329.43.S1_x_at	8.59229	8.80234	8.69192	8.70502	8.43454	11.6429	8.90282	Ta.10329.43.S1_x_at	XW	Ta.10329.43	564	22	1	Ta.10329.43	UniRef90_UPI00004A6D44	8e-53	PREDICTED: similar to germinal histone H4 gene n=1 Tax=Canis lupus familiaris RepID=UPI00004A6D44	LOC_Os05g38740.1	1e-141	5	22674724	22674130	cDNA Core histone H2A/H2B/H3/H4 domain containing protein, putative, expressed	AT5G59970.1	1e-53	5	24146352	24146663	histone H4	Bradi5g19360.1	1e-53	5V	22368858	22369548	Status 12;Valid 1;Alias Bd5.1788;Description Class_5;Note=protein_coding_gene
Ta.10329.9.S1_a_at	5.25641	4.47323	4.14656	5.8616	4.1933	10.7393	7.24714	Ta.10329.9.S1_a_at	XW	Ta.10329.9	586	21	2	Ta.10329.36|Ta.10329.9	UniRef90_UPI00004A6D44	3e-55	PREDICTED: similar to germinal histone H4 gene n=1 Tax=Canis lupus familiaris RepID=UPI00004A6D44	LOC_Os05g38740.1	1e-150	5	22674724	22674130	cDNA Core histone H2A/H2B/H3/H4 domain containing protein, putative, expressed	AT5G59970.1	1e-53	5	24146352	24146663	histone H4	Bradi5g19360.1	2e-53	5V	22368858	22369548	Status 12;Valid 1;Alias Bd5.1788;Description Class_5;Note=protein_coding_gene
Ta.10331.1.S1_at	9.85254	10.7576	9.57234	10.1094	11.4421	12.624	12.0821	Ta.10331.1.S1_at	XW	Ta.10331.1	387	4	1	Ta.10331.1	UniRef90_Q652F9	3e-12	Endoglucanase 17 n=3 Tax=Poaceae RepID=GUN17_ORYSJ	LOC_Os06g14540.1	1e-39	6	8183625	8177989	cDNA endoglucanase, putative, expressed	AT1G70710.1	2e-08	1	26659356	26662962	ATGH9B1 (ARABIDOPSIS THALIANA GLYCOSYL HYDROLASE 9B1); cellulase/ hydrolase, hydrolyzing O-glycosyl compounds	Bradi1g44110.1	2e-11	1V	42193904	42197882	Status 12;Valid 1;Alias Bd1.4503;Description Class_5;Note=protein_coding_gene
Ta.1042.1.S1_x_at	4.99307	6.32523	6.6529	5.08986	6.89958	8.11507	6.25197	Ta.1042.1.S1_x_at	XW	Ta.1042.1	1577	38	1	Ta.1042.1	UniRef90_Q9FXT4	0	Alpha-galactosidase n=4 Tax=Oryza sativa RepID=AGAL_ORYSJ	LOC_Os10g35110.2	0	10	18661847	18669940	cDNA alpha-galactosidase precursor, putative, expressed	AT5G08370.2	1e-147	5	2691116	2693441	AtAGAL2 (Arabidopsis thaliana ALPHA-GALACTOSIDASE 2); alpha-galactosidase/ catalytic/ hydrolase, hydrolyzing O-glycosyl compounds	Bradi3g29810.1	0	3V	31844075	31849869	Status 12;Valid 1;Alias Bd3.2883;Description Class_4;Note=protein_coding_gene
Ta.10491.1.A1_at	4.98002	6.75406	6.53025	5.00405	6.91039	7.91904	6.98968	Ta.10491.1.A1_at	XW	Ta.10491.1	755	3	1	Ta.10491.1	UniRef90_C0P598	6e-63	Putative uncharacterized protein n=1 Tax=Zea mays RepID=C0P598_MAIZE	LOC_Os05g12490.1	2e-82	5	7176514	7171120	cDNA transporter-related, putative, expressed	AT1G34020.1	2e-49	1	12367359	12368965	transporter-related	Bradi3g48720.1	9e-67	3V	50093687	50097744	Status 12;Valid 1;Alias Bd3.4908;Description Class_5;Note=protein_coding_gene
Ta.10493.3.A1_a_at	6.17411	7.70735	7.23514	6.31508	8.44624	8.38922	7.78268	Ta.10493.3.A1_a_at	XW	Ta.10493.3	630	1	2	Ta.10493.1|Ta.10493.3	UniRef90_Q7XMP8	2e-64	OSJNBb0059K02.13 protein n=4 Tax=Oryza sativa RepID=Q7XMP8_ORYSJ	LOC_Os04g55700.1	1e-50	4	32968180	32964319	cDNA exonuclease, putative, expressed	AT5G67240.1	7e-14	5	26824454	26828098	SDN3 (SMALL RNA DEGRADING NUCLEASE 3); exonuclease/ nucleic acid binding	Bradi5g24250.1	4e-71	5V	25957402	25960831	Status 12;Valid 1;Alias Bd5.2297;Description Class_5;Note=protein_coding_gene
Ta.10514.1.S1_at	4.93236	7.11571	6.6626	4.95042	7.31135	7.44178	6.88053	Ta.10514.1.S1_at	XW	Ta.10514.1	598	4	1	Ta.10514.1	UniRef90_Q7XR97	4e-51	Os04g0539100 protein n=2 Tax=Oryza sativa RepID=Q7XR97_ORYSJ	LOC_Os04g45610.1	2e-51	4	26797045	26792992	cDNA expressed protein	AT1G77270.1	5e-14	1	29028342	29031068	unknown protein	Bradi5g17050.1	2e-54	5V	20268419	20272589	Status 12;Valid 1;Alias Bd5.1537;Description Class_3;Note=protein_coding_gene
Ta.1056.1.A1_at	4.40302	5.8394	6.20348	4.49944	6.35748	6.80645	6.22405	Ta.1056.1.A1_at	XW	Ta.1056.1	434	1	1	Ta.1056.1	UniRef90_B6DZR9	2e-35	RNA-directed RNA polymerase 6a (Fragment) n=1 Tax=Hordeum vulgare RepID=B6DZR9_HORVU	LOC_Os01g34350.1	6e-26	1	18944621	18939343	cDNA RNA-dependent RNA polymerase, putative, expressed	AT3G49500.1	4e-16	3	18349193	18353205	RDR6 (RNA-DEPENDENT RNA POLYMERASE 6); RNA-directed RNA polymerase/ nucleic acid binding	Bradi1g55350.1	5e-24	1V	53751739	53758769	Status 12;Valid 1;Alias Bd1.5750;Description Class_5;Note=protein_coding_gene
Ta.1057.1.A1_at	4.27334	4.65308	4.65749	4.36097	5.13348	6.54169	5.51213	Ta.1057.1.A1_at	XW	Ta.1057.1	641	5	1	Ta.1057.1	UniRef90_B7F9S8	6e-74	cDNA, clone: J090081K18, full insert sequence n=4 Tax=Oryza sativa RepID=B7F9S8_ORYSJ	LOC_Os01g67630.2	1e-105	1	39306400	39309538	cDNA peptide transporter PTR2, putative, expressed	AT5G01180.1	2e-54	5	61257	63240	PTR5 (PEPTIDE TRANSPORTER 5); dipeptide transporter/ transporter	Bradi2g57930.1	7e-68	2V	55965486	55968571	Status 12;Valid 1;Alias Bd2.5832;Description Class_5;Note=protein_coding_gene
Ta.10581.1.A1_at	4.24566	4.14125	4.36971	4.42589	4.2697	8.67868	5.43277	Ta.10581.1.A1_at	XW	Ta.10581.1	633	8	1	Ta.10581.1
Ta.10591.1.S1_at	8.39994	9.99322	8.79472	8.31581	9.84286	11.0576	10.0109	Ta.10591.1.S1_at	XW	Ta.10591.1	1433	17	1	Ta.10591.1	UniRef90_Q6EPQ1	1e-155	Os02g0678400 protein n=2 Tax=Oryza sativa RepID=Q6EPQ1_ORYSJ	LOC_Os02g45540.1	0	2	27703196	27707290	cDNA synthase, putative, expressed	AT1G63000.1	1e-145	1	23342510	23343859	NRS/ER (NUCLEOTIDE-RHAMNOSE SYNTHASE/EPIMERASE-REDUCTASE); UDP-4-keto-6-deoxy-glucose-3,5-epimerase/ UDP-4-keto-rhamnose-4-keto	Bradi3g51680.1	1e-168	3V	52720757	52725384	Status 12;Valid 1;Alias Bd3.5223;Description Class_5;Note=protein_coding_gene
Ta.10591.2.S1_a_at	5.30207	6.91911	5.55247	5.21349	6.94598	8.08261	6.51284	Ta.10591.2.S1_a_at	XW	Ta.10591.2	540	1	3	Ta.10591.1|Ta.10591.3|Ta.10591.2	UniRef90_Q6EPQ1	1e-155	Os02g0678400 protein n=2 Tax=Oryza sativa RepID=Q6EPQ1_ORYSJ	LOC_Os02g45540.1	0	2	27703196	27707290	cDNA synthase, putative, expressed	AT1G63000.1	1e-145	1	23342510	23343859	NRS/ER (NUCLEOTIDE-RHAMNOSE SYNTHASE/EPIMERASE-REDUCTASE); UDP-4-keto-6-deoxy-glucose-3,5-epimerase/ UDP-4-keto-rhamnose-4-keto	Bradi3g51680.1	1e-168	3V	52720757	52725384	Status 12;Valid 1;Alias Bd3.5223;Description Class_5;Note=protein_coding_gene
Ta.10591.3.S1_a_at	7.618	8.83576	7.73206	7.11587	8.8462	10.1762	8.67731	Ta.10591.3.S1_a_at	XW	Ta.10591.3	557	1	2	Ta.10591.1|Ta.10591.3	UniRef90_Q6EPQ1	1e-155	Os02g0678400 protein n=2 Tax=Oryza sativa RepID=Q6EPQ1_ORYSJ	LOC_Os02g45540.1	0	2	27703196	27707290	cDNA synthase, putative, expressed	AT1G63000.1	1e-145	1	23342510	23343859	NRS/ER (NUCLEOTIDE-RHAMNOSE SYNTHASE/EPIMERASE-REDUCTASE); UDP-4-keto-6-deoxy-glucose-3,5-epimerase/ UDP-4-keto-rhamnose-4-keto	Bradi3g51680.1	1e-168	3V	52720757	52725384	Status 12;Valid 1;Alias Bd3.5223;Description Class_5;Note=protein_coding_gene
Ta.10607.2.S1_at	4.91901	4.87795	5.05815	5.26448	5.34624	7.40395	6.67702	Ta.10607.2.S1_at	XW	Ta.10607.2	859	2	1	Ta.10607.2	UniRef90_C5WNE0	7e-39	Putative uncharacterized protein Sb01g025600 n=1 Tax=Sorghum bicolor RepID=C5WNE0_SORBI							AT4G27670.1	1e-08	4	13819048	13819895	HSP21 (HEAT SHOCK PROTEIN 21)	Bradi3g20830.1	3e-41	3V	19808188	19809210	Status 12;Valid 1;Alias Bd3.2178;Description Class_2;Note=protein_coding_gene
Ta.10641.1.S1_at	9.16972	10.6592	10.6777	9.06484	11.028	11.4751	10.9694	Ta.10641.1.S1_at	XW	Ta.10641.1	1027	5	1	Ta.10641.1	UniRef90_Q0JBL5	2e-30	ATP-dependent Clp protease proteolytic subunit n=8 Tax=Poaceae RepID=Q0JBL5_ORYSJ	LOC_Os04g44400.1	3e-63	4	26099530	26100753	cDNA OsClp7 - Putative Clp protease homologue, expressed	AT5G23140.1	6e-17	5	7783811	7784826	NCLPP7 (NUCLEAR-ENCODED CLP PROTEASE P7); serine-type endopeptidase	Bradi5g16220.1	5e-36	5V	19603697	19605092	Status 12;Valid 1;Alias Bd5.1445;Description Class_4;Note=protein_coding_gene
Ta.10680.1.S1_at	7.24083	7.64457	7.38045	7.14079	7.69428	9.28375	8.48846	Ta.10680.1.S1_at	XW	Ta.10680.1	1621	53	1	Ta.10680.1	UniRef90_Q7XV00	1e-161	OSJNBa0036B21.19 protein n=4 Tax=Oryza sativa RepID=Q7XV00_ORYSJ	LOC_Os04g38540.1	0	4	22717465	22720639	cDNA aldose 1-epimerase, putative, expressed	AT5G15140.1	1e-89	5	4908686	4910670	aldose 1-epimerase family protein	Bradi5g12280.1	1e-164	5V	15722943	15725803	Status 12;Valid 1;Alias Bd5.1021;Description Class_5;Note=protein_coding_gene
Ta.10746.1.S1_at	7.02973	7.33477	8.51522	7.08839	7.17382	10.3505	8.35149	Ta.10746.1.S1_at	XW	Ta.10746.1	1487	17	1	Ta.10746.1	UniRef90_Q69JW7	1e-149	Os02g0575800 protein n=2 Tax=Oryza sativa RepID=Q69JW7_ORYSJ	LOC_Os02g36600.1	1e-109	2	22096619	22099255	cDNA aldose 1-epimerase, putative, expressed	AT3G47800.1	2e-88	3	17634971	17636998	aldose 1-epimerase family protein	Bradi3g46780.1	1e-151	3V	48553739	48557239	Status 12;Valid 1;Alias Bd3.4692;Description Class_5;Note=protein_coding_gene
Ta.1098.1.S1_at	9.48052	10.5976	10.1737	9.18543	10.8459	11.4408	10.7805	Ta.1098.1.S1_at	XW	Ta.1098.1	1810	125	1	Ta.1098.1	UniRef90_D1IVV3	0	Whole genome shotgun sequence of line PN40024, scaffold_44.assembly12x (Fragment) n=1 Tax=Vitis vinifera RepID=D1IVV3_VITVI	LOC_Os10g36650.1	0	10	19535373	19539384	cDNA actin, putative, expressed	AT5G09810.1	0	5	3052809	3054220	ACT7 (ACTIN 7); structural constituent of cytoskeleton	Bradi3g30710.2	0	3V	32893463	32896585	Status 12;Valid 1;Alias Bd3.2981;Description Class_5;Note=protein_coding_gene
Ta.11.2.S1_a_at	12.0894	12.4652	12.7083	11.7651	13.4844	13.9202	13.409	Ta.11.2.S1_a_at	XW	Ta.11.2	895	7	2	Ta.11.1|Ta.11.2	UniRef90_Q711Q3	1e-178	Cathepsin B n=1 Tax=Hordeum vulgare RepID=Q711Q3_HORVU	LOC_Os05g24550.6	1e-162	5	14103930	14109829	cDNA Papain family cysteine protease domain containing protein, expressed	AT1G02305.1	1e-117	1	455816	457974	cathepsin B-like cysteine protease, putative	Bradi1g09730.1	1e-159	1V	6974638	6978563	Status 12;Valid 1;Alias Bd1.1031;Description Class_5;Note=protein_coding_gene
Ta.11148.1.S1_at	6.74926	7.71019	7.97067	6.82426	8.47701	9.55666	8.63162	Ta.11148.1.S1_at	XW	Ta.11148.1	766	9	1	Ta.11148.1	UniRef90_B6TGL7	6e-52	Enolase n=2 Tax=Zea mays RepID=B6TGL7_MAIZE	LOC_Os09g20820.1	4e-71	9	12543906	12539618	cDNA enolase, putative, expressed	AT1G74030.1	2e-53	1	27839465	27841901	enolase, putative	Bradi4g29250.1	3e-56	4V	34686044	34691222	Status 12;Valid 1;Alias Bd4.2949;Description Class_5;Note=protein_coding_gene
Ta.11159.2.S1_x_at	7.17907	8.93305	8.36525	7.11368	9.32622	9.29462	8.76632	Ta.11159.2.S1_x_at	XW	Ta.11159.2	630	1	1	Ta.11159.2	UniRef90_Q53LT9	4e-51	cDNA, clone: J100079I22, full insert sequence n=2 Tax=Oryza sativa RepID=Q53LT9_ORYSJ	LOC_Os11g16320.1	1e-52	11	8995095	8999607	cDNA expressed protein	AT1G65270.1	2e-36	1	24241855	24244504	unknown protein	Bradi4g20700.2	4e-58	4V	23815031	23820449	Status 12;Valid 1;Alias Bd4.2047;Description Class_5;Note=protein_coding_gene
Ta.11160.1.S1_s_at	4.68617	5.25201	4.60694	4.55275	5.5223	6.55597	5.46921	Ta.11160.1.S1_s_at	XW	Ta.11160.1	1420	13	1	Ta.11160.1	UniRef90_B9FDH5	1e-126	Putative uncharacterized protein n=1 Tax=Oryza sativa Japonica Group RepID=B9FDH5_ORYSJ	LOC_Os04g05050.2	0	4	2476131	2481512	cDNA pectate lyase precursor, putative, expressed	AT4G13710.1	1e-114	4	7962550	7966012	pectate lyase family protein	Bradi5g01130.1	1e-130	5V	1017928		1019986|Note=protein_coding_gene
Ta.11183.1.A1_at	7.49686	8.85923	9.17175	7.80873	9.3249	9.90762	9.33862	Ta.11183.1.A1_at	XW	Ta.11183.1	945	10	1	Ta.11183.1	UniRef90_B9F516	3e-54	Putative uncharacterized protein n=2 Tax=Oryza sativa RepID=B9F516_ORYSJ							AT2G27110.2	6e-07	2	11576969	11580405	FRS3 (FAR1-related sequence 3); zinc ion binding	Bradi3g10450.1	5e-62	3V	8635329	8639301	Status 12;Valid 1;Alias Bd3.1117;Description Class_3;Note=protein_coding_gene
Ta.11334.1.A1_x_at	3.98173	4.00454	4.44835	4.24697	4.15205	6.31203	4.63304	Ta.11334.1.A1_x_at	XW	Ta.11334.1	390	1	1	Ta.11334.1	UniRef90_B6DQA7	1e-20	DEP1 n=3 Tax=Triticeae RepID=B6DQA7_WHEAT	LOC_Os09g26999.1	4e-16	9	16410150	16414861	cDNA keratin-associated protein 5-4, putative, expressed							Bradi4g31420.1	5e-17	4V	37170149	37173489	Alias Bd4.3183;Description Class_1;Note=protein_coding_gene
Ta.11336.1.A1_at	5.83371	6.70735	6.21847	6.04913	7.2017	8.64492	7.1885	Ta.11336.1.A1_at	XW	Ta.11336.1	394	1	1	Ta.11336.1	UniRef90_C5WP35	3e-06	Putative uncharacterized protein Sb01g026300 n=4 Tax=Andropogoneae RepID=C5WP35_SORBI	LOC_Os03g14030.1	3e-07	3	7613021	7609928	cDNA thaumatin, putative, expressed							Bradi3g21100.1	4e-09	3V	20103043	20105188	Status 12;Valid 1;Alias Bd3.2208;Description Class_5;Note=protein_coding_gene
Ta.11488.1.S1_s_at	7.55133	10.7809	9.42885	7.37272	10.6222	9.63359	9.32314	Ta.11488.1.S1_s_at	XW	Ta.11488.1	1254	19	2	Ta.11488.1|Ta.14561.1	UniRef90_A2WVH5	1e-134	Putative uncharacterized protein n=1 Tax=Oryza sativa Indica Group RepID=A2WVH5_ORYSI	LOC_Os01g56330.1	0	1	32460834	32464022	cDNA TKL_IRAK_CrRLK1L-1.5 - The CrRLK1L-1 subfamily has homology to the CrRLK1L homolog, expressed	AT5G28680.1	1e-100	5	10719437	10722013	protein kinase family protein	Bradi2g31540.1	1e-104	2V	31353205	31355820	Alias Bd2.3093;Description Class_5;Note=protein_coding_gene
Ta.11488.1.S1_x_at	7.19863	10.474	9.02814	7.18905	10.1666	9.23587	8.96534	Ta.11488.1.S1_x_at	XW	Ta.11488.1	1254	19	1	Ta.11488.1	UniRef90_A2WVH5	1e-134	Putative uncharacterized protein n=1 Tax=Oryza sativa Indica Group RepID=A2WVH5_ORYSI	LOC_Os01g56330.1	0	1	32460834	32464022	cDNA TKL_IRAK_CrRLK1L-1.5 - The CrRLK1L-1 subfamily has homology to the CrRLK1L homolog, expressed	AT5G28680.1	1e-100	5	10719437	10722013	protein kinase family protein	Bradi2g31540.1	1e-104	2V	31353205	31355820	Alias Bd2.3093;Description Class_5;Note=protein_coding_gene
Ta.11539.1.A1_at	4.42058	5.07706	4.5046	4.30588	6.34904	6.95305	6.21418	Ta.11539.1.A1_at	XW	Ta.11539.1	459	2	1	Ta.11539.1
Ta.11603.2.S1_a_at	5.47264	8.35626	6.94969	5.562	8.73223	7.93643	7.38344	Ta.11603.2.S1_a_at	XW	Ta.11603.2	557	1	3	Ta.11603.1|Ta.11603.2|Ta.11603.3	UniRef90_Q7F0H8	0	Os07g0690400 protein n=5 Tax=Poaceae RepID=Q7F0H8_ORYSJ	LOC_Os07g49040.1	0	7	29362660	29369490	cDNA protein phosphotase protein, putative, expressed	AT1G09160.1	1e-137	1	2953199	2955059	protein phosphatase 2C-related / PP2C-related	Bradi1g16810.1	0	1V	13541750	13544858	Status 12;Valid 1;Alias Bd1.1786;Description Class_5;Note=protein_coding_gene
Ta.11621.1.A1_at	6.19741	7.80866	7.31197	6.42797	8.38876	8.67293	8.32228	Ta.11621.1.A1_at	XW	Ta.11621.1	1151	5	1	Ta.11621.1	UniRef90_Q8RYM1	1e-126	Os01g0635400 protein n=1 Tax=Oryza sativa Japonica Group RepID=Q8RYM1_ORYSJ	LOC_Os01g44394.1	0	1	25465319	25473213	cDNA mitotic checkpoint protein, putative, expressed	AT1G80670.1	1e-108	1	30320809	30323543	transducin family protein / WD-40 repeat family protein	Bradi2g44530.1	1e-131	2V	45001990	45006964	Status 12;Valid 1;Alias Bd2.4423;Description Class_5;Note=protein_coding_gene
Ta.11651.1.A1_at	5.77952	6.40222	6.79824	5.97018	7.87779	8.62372	7.89549	Ta.11651.1.A1_at	XW	Ta.11651.1	530	1	1	Ta.11651.1
Ta.11841.1.A1_at	5.04931	5.6315	5.80595	5.63165	5.97445	7.63912	7.17596	Ta.11841.1.A1_at	XW	Ta.11841.1	729	3	1	Ta.11841.1	UniRef90_B4FV21	1e-40	Putative uncharacterized protein n=1 Tax=Zea mays RepID=B4FV21_MAIZE							AT3G25690.1	5e-26	3	9354061	9357757	CHUP1 (CHLOROPLAST UNUSUAL POSITIONING 1)	Bradi4g26830.1	4e-65	4V	31876484	31879029	Status 12;Valid 1;Alias Bd4.2680;Description Class_2;Note=protein_coding_gene
Ta.11847.1.A1_at	6.00716	7.13423	7.52108	6.48729	7.6576	9.06395	7.48764	Ta.11847.1.A1_at	XW	Ta.11847.1	602	3	1	Ta.11847.1	UniRef90_Q9FRG8	2e-21	Os03g0674700 protein n=4 Tax=Oryza sativa RepID=Q9FRG8_ORYSJ	LOC_Os03g47140.1	1e-14	3	26672093	26675242	cDNA growth regulating factor protein, putative, expressed							Bradi1g12650.2	4e-31	1V	9519547	9522488	Status 12;Valid 1;Alias Bd1.1352;Description Class_2;Note=protein_coding_gene
Ta.11872.1.S1_at	5.26176	6.61464	6.89266	5.47655	6.81538	7.66457	7.2239	Ta.11872.1.S1_at	XW	Ta.11872.1	592	3	1	Ta.11872.1	UniRef90_C5XCR1	6e-14	Putative uncharacterized protein Sb02g006190 n=1 Tax=Sorghum bicolor RepID=C5XCR1_SORBI	LOC_Os07g10630.1	1e-39	7	5776812	5772876	cDNA expressed protein	AT2G41820.1	1e-11	2	17447170	17449914	leucine-rich repeat transmembrane protein kinase, putative	Bradi1g54280.1	3e-16	1V	52668377	52671538	Status 12;Valid 1;Alias Bd1.5626;Description Class_4;Note=protein_coding_gene
Ta.11872.1.S1_x_at	5.11461	6.52387	6.47966	5.19586	6.66208	7.28973	6.80855	Ta.11872.1.S1_x_at	XW	Ta.11872.1	592	3	1	Ta.11872.1	UniRef90_C5XCR1	6e-14	Putative uncharacterized protein Sb02g006190 n=1 Tax=Sorghum bicolor RepID=C5XCR1_SORBI	LOC_Os07g10630.1	1e-39	7	5776812	5772876	cDNA expressed protein	AT2G41820.1	1e-11	2	17447170	17449914	leucine-rich repeat transmembrane protein kinase, putative	Bradi1g54280.1	3e-16	1V	52668377	52671538	Status 12;Valid 1;Alias Bd1.5626;Description Class_4;Note=protein_coding_gene
Ta.122.1.S1_x_at	8.55889	9.35413	8.24296	8.60384	8.68717	10.902	10.1411	Ta.122.1.S1_x_at	XW	Ta.122.1	1360	80	1	Ta.122.1	UniRef90_P46524	1e-135	Dehydrin COR410 n=6 Tax=Triticeae RepID=CO410_WHEAT	LOC_Os02g44870.1	3e-95	2	27161029	27159565	cDNA dehydrin, putative, expressed	AT1G20440.1	4e-32	1	7084722	7085664	COR47 (COLD-REGULATED 47)	Bradi5g10860.1	1e-101	5V	14221382	14222676	Status 12;Valid 1;Alias Bd5.879;Description Class_5;Note=protein_coding_gene
Ta.1227.1.A1_at	4.15421	3.82318	4.18627	4.29004	3.74999	7.6552	5.27695	Ta.1227.1.A1_at	XW	Ta.1227.1	580	5	1	Ta.1227.1	UniRef90_C7J1V0	2e-22	Os04g0545250 protein n=2 Tax=Oryza sativa RepID=C7J1V0_ORYSJ	LOC_Os04g46110.1	1e-05	4	27142371	27141490	cDNA fibroin heavy chain precursor, putative	AT2G14890.1	4e-10	2	6399679	6400755	AGP9 (ARABINOGALACTAN PROTEIN 9)	Bradi5g17420.1	7e-18	5V	20698647	20699543	Status 12;Valid 1;Alias Bd5.1585;Description Class_3;Note=protein_coding_gene
Ta.12529.1.S1_at	6.70709	7.31106	6.88263	6.34791	7.12846	8.71633	6.97696	Ta.12529.1.S1_at	XW	Ta.12529.1	1877	44	1	Ta.12529.1	UniRef90_Q2QSE5	1e-165	Os12g0431700 protein n=2 Tax=Oryza sativa RepID=Q2QSE5_ORYSJ	LOC_Os12g24390.1	1e-29	12	13911270	13913070	cDNA retrotransposon protein, putative, unclassified, expressed	AT5G60710.1	9e-45	5	24410953	24414849	zinc finger (C3HC4-type RING finger) family protein	Bradi4g12350.1	1e-136	4V	12408315	12410240	Status 12;Valid 1;Alias Bd4.1340;Description Class_5;Note=protein_coding_gene
Ta.1258.1.S1_a_at	11.1617	12.7398	12.785	11.5129	13.3414	14.2436	13.3494	Ta.1258.1.S1_a_at	XW	Ta.1258.1	2256	207	2	Ta.1258.1|Ta.1258.2	UniRef90_P35007	1e-163	Adenosylhomocysteinase n=35 Tax=Magnoliophyta RepID=SAHH_CATRO	LOC_Os11g26850.3	0	11	14959287	14956262	cDNA erythronate-4-phosphate dehydrogenase, putative, expressed	AT4G13940.1	1e-141	4	8054931	8056676	MEE58 (MATERNAL EFFECT EMBRYO ARREST 58); adenosylhomocysteinase/ copper ion binding	Bradi4g19460.1	9e-98	4V	22156198	22158497	Alias Bd4.1949;Description Class_3;Note=protein_coding_gene
Ta.1258.2.S1_x_at	10.4944	12.1969	12.0423	10.7028	12.7965	14.0209	12.6471	Ta.1258.2.S1_x_at	XW	Ta.1258.2	897	51	1	Ta.1258.2	UniRef90_O23255	7e-09	Adenosylhomocysteinase 1 n=3 Tax=core eudicotyledons RepID=SAHH1_ARATH	LOC_Os11g26850.2	1e-29	11	14959287	14956262	cDNA erythronate-4-phosphate dehydrogenase, putative, expressed	AT4G13940.1	1e-10	4	8054931	8056676	MEE58 (MATERNAL EFFECT EMBRYO ARREST 58); adenosylhomocysteinase/ copper ion binding	Bradi4g19460.1	5e-07	4V	22156198	22158497	Alias Bd4.1949;Description Class_3;Note=protein_coding_gene
Ta.12587.1.S1_at	5.92557	5.54008	5.85964	6.04666	5.56658	8.93339	7.01905	Ta.12587.1.S1_at	XW	Ta.12587.1	1344	13	1	Ta.12587.1	UniRef90_C5YWW2	1e-133	Putative uncharacterized protein Sb09g018150 n=1 Tax=Sorghum bicolor RepID=C5YWW2_SORBI	LOC_Os07g49360.1	1e-108	7	29561543	29560188	cDNA peroxidase precursor, putative, expressed	AT2G37130.1	1e-104	2	15598225	15600004	peroxidase 21 (PER21) (P21) (PRXR5)	Bradi2g09680.1	1e-50	2V	7952781	7954889	Status 12;Valid 1;Alias Bd2.1036;Description Class_3;Note=protein_coding_gene
Ta.12664.1.S1_at	9.4769	10.1438	9.85625	9.40762	11.0056	11.7431	10.9104	Ta.12664.1.S1_at	XW	Ta.12664.1	1782	42	1	Ta.12664.1	UniRef90_Q8S9Z2	0	Os01g0969100 protein n=6 Tax=Poaceae RepID=Q8S9Z2_ORYSJ	LOC_Os01g73790.1	0	1	42741130	42737623	cDNA NAD dependent epimerase/dehydratase family protein, putative, expressed	AT1G08200.1	0	1	2574259	2576609	AXS2 (UDP-D-APIOSE/UDP-D-XYLOSE SYNTHASE 2); UDP-glucuronate decarboxylase	Bradi2g61940.1	0	2V	58812780	58816326	Status 12;Valid 1;Alias Bd2.6280;Description Class_5;Note=protein_coding_gene
Ta.12665.3.S1_a_at	8.83706	10.4279	9.51627	8.37983	11.2564	10.4264	9.50789	Ta.12665.3.S1_a_at	XW	Ta.12665.3	557	1	2	Ta.12665.1|Ta.12665.3	UniRef90_Q0IZP5	0	Os09g0557800 protein n=5 Tax=Poaceae RepID=Q0IZP5_ORYSJ	LOC_Os09g38530.1	0	9	22167965	22171953	cDNA transmembrane 9 superfamily member, putative, expressed	AT5G25100.1	0	5	8648374	8651015	endomembrane protein 70, putative	Bradi4g37690.1	0	4V	42788799	42792647	Status 12;Valid 1;Alias Bd4.3861;Description Class_5;Note=protein_coding_gene
Ta.12686.2.S1_at	5.61142	6.29174	6.47253	5.62699	6.45954	7.67672	7.15746	Ta.12686.2.S1_at	XW	Ta.12686.2	1040	4	1	Ta.12686.2	UniRef90_Q5VR67	1e-27	Os01g0806200 protein n=2 Tax=Oryza sativa RepID=Q5VR67_ORYSJ	LOC_Os01g59180.1	1e-41	1	34185821	34181247	cDNA OsFBX27 - F-box domain containing protein, expressed	AT2G26850.1	1e-17	2	11449369	11450889	F-box family protein	Bradi2g52810.1	5e-29	2V	52066445	52069293	Status 12;Valid 1;Alias Bd2.5284;Description Class_4;Note=protein_coding_gene
Ta.12766.1.S1_at	7.92213	9.25918	8.89161	8.00116	10.0612	10.2378	9.50413	Ta.12766.1.S1_at	XW	Ta.12766.1	1468	71	1	Ta.12766.1	UniRef90_B6TWB2	1e-110	ACT domain containing protein n=4 Tax=Andropogoneae RepID=B6TWB2_MAIZE	LOC_Os12g05650.1	0	12	2599080	2594369	cDNA ACT domain containing protein, expressed	AT5G04740.1	1e-80	5	1368713	1371391	ACT domain-containing protein	Bradi4g42320.1	1e-117	4V	46359879	46364557	Status 12;Valid 1;Alias Bd4.4362;Description Class_3;Note=protein_coding_gene
Ta.12766.1.S1_x_at	9.15915	9.81538	9.96675	9.01013	10.6735	11.3064	10.599	Ta.12766.1.S1_x_at	XW	Ta.12766.1	1468	71	1	Ta.12766.1	UniRef90_B6TWB2	1e-110	ACT domain containing protein n=4 Tax=Andropogoneae RepID=B6TWB2_MAIZE	LOC_Os12g05650.1	0	12	2599080	2594369	cDNA ACT domain containing protein, expressed	AT5G04740.1	1e-80	5	1368713	1371391	ACT domain-containing protein	Bradi4g42320.1	1e-117	4V	46359879	46364557	Status 12;Valid 1;Alias Bd4.4362;Description Class_3;Note=protein_coding_gene
Ta.1277.1.A1_at	7.35373	9.17633	8.98364	7.69735	9.5156	10.0075	9.09826	Ta.1277.1.A1_at	XW	Ta.1277.1	1427	10	1	Ta.1277.1	UniRef90_Q2QWU7	1e-98	Os12g0182200 protein n=2 Tax=Oryza sativa Japonica Group RepID=Q2QWU7_ORYSJ	LOC_Os12g08170.1	1e-155	12	4175895	4170965	cDNA 2-oxo acid dehydrogenases acyltransferase domain containing protein, expressed	AT1G34430.1	1e-86	1	12588027	12590084	EMB3003 (embryo defective 3003); acyltransferase/ dihydrolipoyllysine-residue acetyltransferase/ protein binding	Bradi4g41000.1	1e-101	4V	45243871	45247675	Status 12;Valid 1;Alias Bd4.4214;Description Class_5;Note=protein_coding_gene
Ta.12852.2.S1_at	3.98206	4.79284	4.16952	4.02571	5.96027	6.39712	5.61289	Ta.12852.2.S1_at	XW	Ta.12852.2	985	5	1	Ta.12852.2	UniRef90_Q6YW00	1e-79	Os07g0603300 protein n=2 Tax=Oryza sativa RepID=Q6YW00_ORYSJ	LOC_Os07g41200.1	4e-75	7	24668330	24663174	cDNA expressed protein	AT1G18620.2	3e-13	1	6410191	6414269	unknown protein	Bradi1g22140.1	2e-96	1V	17794432	17799444	Status 12;Valid 1;Alias Bd1.2344;Description Class_5;Note=protein_coding_gene
Ta.13070.1.S1_at	5.32645	5.51983	6.14139	5.41341	5.51419	8.42833	6.95105	Ta.13070.1.S1_at	XW	Ta.13070.1	894	33	1	Ta.13070.1	UniRef90_Q1KMU9	9e-48	Non-specific lipid-transfer protein n=1 Tax=Triticum aestivum RepID=Q1KMU9_WHEAT	LOC_Os02g24720.1	1e-08	2	14331198	14333118	cDNA LTPL21 - Protease inhibitor/seed storage/LTP family protein precursor	AT2G38540.1	4e-17	2	16130418	16130893	LP1; calmodulin binding	Bradi4g25750.1	1e-34	4V	31093697	31094527	Status 12;Valid 1;Alias Bd4.2563;Description Class_5;Note=protein_coding_gene
Ta.13142.1.S1_at	3.71125	3.61817	3.58447	3.54176	3.51234	6.37152	3.70395	Ta.13142.1.S1_at	XW	Ta.13142.1	1260	13	1	Ta.13142.1	UniRef90_Q7XDT4	3e-66	Os10g0452500 protein n=1 Tax=Oryza sativa Japonica Group RepID=Q7XDT4_ORYSJ	LOC_Os10g31730.1	1e-07	10	16564087	16563271	cD NA retrotransposon protein, putative, unclassified, expressed	AT5G46730.1	1e-49	5	18964030	18964902	glycine-rich protein	Bradi3g27840.1	7e-96	3V	28983962	28984899	Status 12;Valid 1;Alias Bd3.2647;Description Class_4;Note=protein_coding_gene
Ta.13151.1.S1_x_at	6.99944	7.42554	7.42368	6.81904	8.2066	8.83858	8.51106	Ta.13151.1.S1_x_at	XW	Ta.13151.1	618	4	1	Ta.13151.1	UniRef90_B7EF01	1e-28	cDNA clone:001-017-C03, full insert sequence n=2 Tax=Oryza sativa Japonica Group RepID=B7EF01_ORYSJ	LOC_Os01g63770.2	1e-61	1	36997295	37003753	cDNA transmembrane amino acid transporter protein, putative, expressed	AT2G38120.1	4e-28	2	15973493	15976792	AUX1 (AUXIN RESISTANT 1); amino acid transmembrane transporter/ auxin binding / auxin influx transmembrane transporter/ transpo	Bradi2g55340.1	3e-33	2V	54012964	54019251	Status 12;Valid 1;Alias Bd2.5557;Description Class_5;Note=protein_coding_gene
Ta.13164.1.S1_at	5.06698	5.40644	6.41116	4.90829	6.11346	6.91802	6.83955	Ta.13164.1.S1_at	XW	Ta.13164.1	1128	4	1	Ta.13164.1	UniRef90_Q9ZRZ3	1e-153	GRAB1 protein n=1 Tax=Triticum sp. RepID=Q9ZRZ3_9POAL	LOC_Os07g12340.1	1e-99	7	6967004	6968316	cDNA NAC domain-containing protein 67, putative, expressed	AT1G77450.1	6e-65	1	29100029	29100981	anac032 (Arabidopsis NAC domain containing protein 32); transcription factor	Bradi1g53770.1	1e-122	1V	52132562	52133711	Status 12;Valid 1;Alias Bd1.5567;Description Class_4;Note=protein_coding_gene
Ta.13256.3.A1_a_at	8.01711	8.33014	9.63864	7.59752	8.84366	10.4226	9.49245	Ta.13256.3.A1_a_at	XW	Ta.13256.3	292	1	3	Ta.13256.1|Ta.13256.2|Ta.13256.3	UniRef90_D1H3H8	1e-86	Whole genome shotgun sequence of line PN40024, scaffold_0.assembly12x (Fragment) n=2 Tax=Vitis vinifera RepID=D1H3H8_VITVI	LOC_Os06g47600.1	1e-171	6	28824832	28826038	cDNA thaumatin family domain containing protein, expressed	AT1G18250.2	2e-84	1	6277024	6278005	ATLP-1	Bradi1g33540.1	2e-63	1V	29114337	29115574	Status 12;Valid 1;Alias Bd1.3591;Description Class_5;Note=protein_coding_gene
Ta.1336.1.A1_at	8.16199	9.32616	9.46987	8.10085	10.0007	10.2039	9.5007	Ta.1336.1.A1_at	XW	Ta.1336.1	799	7	1	Ta.1336.1	UniRef90_B9F6U6	9e-93	Putative uncharacterized protein n=1 Tax=Oryza sativa Japonica Group RepID=B9F6U6_ORYSJ	LOC_Os03g15120.1	0	3	8259749	8254371	cDNA imidazole glycerol phosphate synthase hisHF, chloroplast precursor, putative, expressed	AT4G26900.1	5e-80	4	13515514	13519608	AT-HF (HIS HF); imidazoleglycerol-phosphate synthase	Bradi1g67700.1	1e-96	1V	66295971	66303195	Status 12;Valid 1;Alias Bd1.7084;Description Class_5;Note=protein_coding_gene
Ta.13362.1.S1_at	7.03514	7.62024	8.39274	7.10179	8.82039	10.443	9.08319	Ta.13362.1.S1_at	XW	Ta.13362.1	1866	26	1	Ta.13362.1	UniRef90_Q9M4C7	0	Allene oxide synthase n=1 Tax=Hordeum vulgare RepID=Q9M4C7_HORVU	LOC_Os03g12500.1	0	3	6607577	6609598	cDNA cytochrome P450, putative, expressed	AT5G42650.1	1e-152	5	17097803	17099359	AOS (ALLENE OXIDE SYNTHASE); allene oxide synthase/ hydro-lyase/ oxygen binding	Bradi1g69330.1	0	1V	67779964	67781904	Status 12;Valid 1;Alias Bd1.7257;Description Class_5;Note=protein_coding_gene
Ta.1345.1.S1_x_at	4.09044	3.82632	4.03623	4.04973	3.95295	7.69227	5.04105	Ta.1345.1.S1_x_at	XW	Ta.1345.1	774	45	1	Ta.1345.1	UniRef90_Q7XTE4	1e-47	OSJNBa0033G05.15 protein n=2 Tax=Oryza sativa Japonica Group RepID=Q7XTE4_ORYSJ	LOC_Os04g55159.1	1e-46	4	32609055	32607093	cDNA LTPL125 - Protease inhibitor/seed storage/LTP family protein precursor, putative, expressed	AT4G15160.2	3e-31	4	8646192	8647019	lipid binding / structural constituent of cell wall	Bradi5g23770.1	2e-62	5V	25587293	25588394	Status 12;Valid 1;Alias Bd5.2242;Description Class_3;Note=protein_coding_gene
Ta.1345.2.S1_x_at	4.50485	4.83794	4.45294	4.64495	4.59354	6.9949	4.83716	Ta.1345.2.S1_x_at	XW	Ta.1345.2	634	3	1	Ta.1345.2	UniRef90_B4FQS5	6e-41	36.4 kDa proline-rich protein n=2 Tax=Zea mays RepID=B4FQS5_MAIZE	LOC_Os04g55159.1	1e-42	4	32609055	32607093	cDNA LTPL125 - Protease inhibitor/seed storage/LTP family protein precursor, putative, expressed	AT3G22120.1	1e-27	3	7795283	7796287	CWLP (CELL WALL-PLASMA MEMBRANE LINKER PROTEIN); lipid binding	Bradi5g23770.1	5e-50	5V	25587293	25588394	Status 12;Valid 1;Alias Bd5.2242;Description Class_3;Note=protein_coding_gene
Ta.1345.3.S1_x_at	4.4914	4.34507	4.54269	4.38729	4.36492	7.11039	5.32757	Ta.1345.3.S1_x_at	XW	Ta.1345.3	632	2	1	Ta.1345.3	UniRef90_B4FQS5	6e-40	36.4 kDa proline-rich protein n=2 Tax=Zea mays RepID=B4FQS5_MAIZE	LOC_Os04g55159.1	1e-46	4	32609055	32607093	cDNA LTPL125 - Protease inhibitor/seed storage/LTP family protein precursor, putative, expressed	AT3G22120.1	5e-25	3	7795283	7796287	CWLP (CELL WALL-PLASMA MEMBRANE LINKER PROTEIN); lipid binding	Bradi5g23770.1	2e-45	5V	25587293	25588394	Status 12;Valid 1;Alias Bd5.2242;Description Class_3;Note=protein_coding_gene
Ta.13564.1.S1_at	3.49411	4.02077	3.67871	3.53605	4.19014	7.0597	5.15118	Ta.13564.1.S1_at	XW	Ta.13564.1	815	2	1	Ta.13564.1	UniRef90_Q2QMK5	5e-73	Leucine Rich Repeat family protein, expressed n=2 Tax=Oryza sativa Japonica Group RepID=Q2QMK5_ORYSJ	LOC_Os12g40860.1	9e-51	12	25264464	25269052	cDNA Leucine Rich Repeat family protein, expressed	AT3G54650.1	5e-34	3	20226004	20228882	FBL17; ubiquitin-protein ligase	Bradi4g02620.1	1e-73	4V	1876995	1881366	Status 12;Valid 1;Alias Bd4.253;Description Class_3;Note=protein_coding_gene
Ta.13635.1.A1_at	5.93678	7.96863	7.6109	5.92962	8.1633	8.03107	7.88354	Ta.13635.1.A1_at	XW	Ta.13635.1	668	5	1	Ta.13635.1	UniRef90_Q7XES2	1e-39	Os10g0409900 protein n=4 Tax=Poaceae RepID=Q7XES2_ORYSJ	LOC_Os10g26990.1	5e-58	10	14160729	14156839	cDNA OsFBK23 - F-box domain and kelch repeat containing protein, expressed	AT1G55270.1	1e-23	1	20618333	20619925	kelch repeat-containing F-box family protein	Bradi1g73860.1	2e-30	1V	71220204	71223656	Status 12;Valid 1;Alias Bd1.7702;Description Class_5;Note=protein_coding_gene
Ta.13635.2.S1_at	6.87235	8.51774	8.16277	6.35979	8.82709	8.42758	8.05801	Ta.13635.2.S1_at	XW	Ta.13635.2	1134	6	1	Ta.13635.2	UniRef90_Q7XES2	1e-174	Os10g0409900 protein n=4 Tax=Poaceae RepID=Q7XES2_ORYSJ	LOC_Os10g26990.1	0	10	14160729	14156839	cDNA OsFBK23 - F-box domain and kelch repeat containing protein, expressed	AT1G55270.1	1e-140	1	20618333	20619925	kelch repeat-containing F-box family protein	Bradi1g73860.1	1e-155	1V	71220204	71223656	Status 12;Valid 1;Alias Bd1.7702;Description Class_5;Note=protein_coding_gene
Ta.13715.1.S1_s_at	2.98835	3.02759	3.10418	3.15638	2.92488	6.54572	3.67523	Ta.13715.1.S1_s_at	XW	Ta.13715.1	989	7	1	Ta.13715.1	UniRef90_Q0ZH66	1e-101	HFR-3 n=1 Tax=Triticum aestivum RepID=Q0ZH66_WHEAT	LOC_Os05g49430.2	1e-06	5	28279530	28282478	cDNA aldose 1-epimerase, putative, expressed	AT3G04720.1	9e-08	3	1285691	1286531	PR4 (PATHOGENESIS-RELATED 4); chitin binding	Bradi4g09740.1	3e-72	4V	9136765	9137884	Status 12;Valid 1;Alias Bd4.1042;Description Class_5;Note=protein_coding_gene
Ta.1385.1.S1_a_at	7.1029	7.59354	7.42042	7.1066	8.79713	9.91358	8.5922	Ta.1385.1.S1_a_at	XW	Ta.1385.1	2679	84	2	Ta.1385.2|Ta.1385.1	UniRef90_O50008	0	5-methyltetrahydropteroyltriglutamate--homocysteine methyltransferase n=6 Tax=Arabidopsis thaliana RepID=METE_ARATH	LOC_Os12g42876.1	0	12	26613088	26617173	cDNA 5-methyltetrahydropteroyltriglutamate--homocysteine methyltransferase, putative, expressed	AT5G17920.2	0	5	5935771	5939195	ATMS1; 5-methyltetrahydropteroyltriglutamate-homocysteine S-methyltransferase/ methionine synthase	Bradi4g01200.2	0	4V	755627	761654	Status 12;Valid 1;Alias Bd4.109.1;Note=protein_coding_gene
Ta.1385.1.S1_at	8.8763	9.0352	9.31841	9.0373	9.95416	11.3092	10.1059	Ta.1385.1.S1_at	XW	Ta.1385.1	2679	84	1	Ta.1385.1	UniRef90_O50008	0	5-methyltetrahydropteroyltriglutamate--homocysteine methyltransferase n=6 Tax=Arabidopsis thaliana RepID=METE_ARATH	LOC_Os12g42876.1	0	12	26613088	26617173	cDNA 5-methyltetrahydropteroyltriglutamate--homocysteine methyltransferase, putative, expressed	AT5G17920.2	0	5	5935771	5939195	ATMS1; 5-methyltetrahydropteroyltriglutamate-homocysteine S-methyltransferase/ methionine synthase	Bradi4g01200.2	0	4V	755627	761654	Status 12;Valid 1;Alias Bd4.109.1;Note=protein_coding_gene
Ta.1385.1.S1_x_at	7.13451	7.76314	7.60415	7.28851	8.83532	9.8748	8.59148	Ta.1385.1.S1_x_at	XW	Ta.1385.1	2679	84	1	Ta.1385.1	UniRef90_O50008	0	5-methyltetrahydropteroyltriglutamate--homocysteine methyltransferase n=6 Tax=Arabidopsis thaliana RepID=METE_ARATH	LOC_Os12g42876.1	0	12	26613088	26617173	cDNA 5-methyltetrahydropteroyltriglutamate--homocysteine methyltransferase, putative, expressed	AT5G17920.2	0	5	5935771	5939195	ATMS1; 5-methyltetrahydropteroyltriglutamate-homocysteine S-methyltransferase/ methionine synthase	Bradi4g01200.2	0	4V	755627	761654	Status 12;Valid 1;Alias Bd4.109.1;Note=protein_coding_gene
Ta.1385.2.A1_x_at	7.22433	7.64758	7.46724	7.07213	8.59769	9.89373	8.74151	Ta.1385.2.A1_x_at	XW	Ta.1385.2	786	27	1	Ta.1385.2	UniRef90_Q2QLY5	1e-61	Os12g0623900 protein n=12 Tax=Poaceae RepID=Q2QLY5_ORYSJ	LOC_Os12g42884.3	1e-123	12	26623587	26629389	cDNA 5-methyltetrahydropteroyltriglutamate--homocysteine methyltransferase, putative, expressed	AT5G17920.2	5e-60	5	5935771	5939195	ATMS1; 5-methyltetrahydropteroyltriglutamate-homocysteine S-methyltransferase/ methionine synthase	Bradi1g13290.1	6e-65	1V	10066459	10072753	Status 12;Valid 1;Alias Bd1.1426;Description Class_5;Note=protein_coding_gene
Ta.13936.1.S1_at	9.27131	9.50598	9.60206	9.37387	9.24115	11.7316	10.6121	Ta.13936.1.S1_at	XW	Ta.13936.1	1524	36	1	Ta.13936.1	UniRef90_Q9AWY7	2e-96	Putative uncharacterized protein n=2 Tax=Oryza sativa RepID=Q9AWY7_ORYSJ	LOC_Os01g12650.1	1e-162	1	6966620	6969164	cDNA reticulon domain containing protein, putative, expressed	AT4G23630.1	2e-65	4	12318070	12319574	BTI1 (VIRB2-INTERACTING PROTEIN 1)	Bradi2g07510.1	1e-117	2V	5840425	5843157	Status 12;Valid 1;Alias Bd2.791;Description Class_5;Note=protein_coding_gene
Ta.13936.1.S1_s_at	10.255	10.7594	10.8169	10.5393	10.5385	12.8116	11.8973	Ta.13936.1.S1_s_at	XW	Ta.13936.1	1524	36	2	Ta.13936.1|TaAffx.9504.1	UniRef90_Q9AWY7	2e-96	Putative uncharacterized protein n=2 Tax=Oryza sativa RepID=Q9AWY7_ORYSJ	LOC_Os01g12650.1	1e-162	1	6966620	6969164	cDNA reticulon domain containing protein, putative, expressed	AT4G23630.1	2e-65	4	12318070	12319574	BTI1 (VIRB2-INTERACTING PROTEIN 1)	Bradi2g07510.1	1e-117	2V	5840425	5843157	Status 12;Valid 1;Alias Bd2.791;Description Class_5;Note=protein_coding_gene
Ta.13979.2.S1_a_at	9.08214	10.5223	10.1585	9.18384	10.7185	11.3341	10.7438	Ta.13979.2.S1_a_at	XW	Ta.13979.2	631	5	2	Ta.13979.1|Ta.13979.2	UniRef90_Q84P97	1e-115	Os03g0202200 protein n=3 Tax=Oryza sativa RepID=Q84P97_ORYSJ	LOC_Os03g10510.1	0	3	5351016	5347254	cDNA outer mitochondrial membrane porin, putative, expressed	AT5G67500.1	4e-87	5	26935223	26937123	VDAC2 (VOLTAGE DEPENDENT ANION CHANNEL 2); voltage-gated anion channel	Bradi1g71020.1	1e-126	1V	69130621	69134199	Status 12;Valid 1;Alias Bd1.7440;Description Class_3;Note=protein_coding_gene
Ta.1400.2.S1_a_at	10.6701	9.14873	9.84412	10.1773	11.2995	12.5353	11.7256	Ta.1400.2.S1_a_at	XW	Ta.1400.2	659	6	2	Ta.1400.1|Ta.1400.2	UniRef90_B6TP92	1e-121	Alpha-expansin 15 n=2 Tax=Andropogoneae RepID=B6TP92_MAIZE	LOC_Os02g51040.1	1e-147	2	31214699	31216360	cDNA expansin precursor, putative, expressed	AT1G69530.2	1e-98	1	26142034	26143051	ATEXPA1 (ARABIDOPSIS THALIANA EXPANSIN A1)	Bradi3g59460.1	1e-132	3V	58626479	58627927	Status 12;Valid 1;Alias Bd3.6037;Description Class_5;Note=protein_coding_gene
Ta.1400.3.S1_a_at	11.1714	8.97297	10.5366	11.0723	11.8203	13.1685	12.5622	Ta.1400.3.S1_a_at	XW	Ta.1400.3	557	1	2	Ta.1400.1|Ta.1400.3	UniRef90_B6TP92	1e-121	Alpha-expansin 15 n=2 Tax=Andropogoneae RepID=B6TP92_MAIZE	LOC_Os02g51040.1	1e-147	2	31214699	31216360	cDNA expansin precursor, putative, expressed	AT1G69530.2	1e-98	1	26142034	26143051	ATEXPA1 (ARABIDOPSIS THALIANA EXPANSIN A1)	Bradi3g59460.1	1e-132	3V	58626479	58627927	Status 12;Valid 1;Alias Bd3.6037;Description Class_5;Note=protein_coding_gene
Ta.14063.1.S1_at	9.19788	10.7018	9.92256	9.34122	11.4518	11.511	10.9514	Ta.14063.1.S1_at	XW	Ta.14063.1	1432	13	1	Ta.14063.1	UniRef90_Q7XXP3	1e-114	Hydroxyanthranilate hydroxycinnamoyltransferase 1 n=3 Tax=Avena sativa RepID=Q7XXP3_AVESA	LOC_Os02g39850.1	0	2	24074835	24078895	cDNA transferase family protein, putative, expressed	AT5G48930.1	2e-69	5	19836654	19838092	HCT (HYDROXYCINNAMOYL-COA SHIKIMATE/QUINATE HYDROXYCINNAMOYL TRANSFERASE); quinate O-hydroxycinnamoyltransferase/ shikimate O-h	Bradi3g48530.1	1e-115	3V	49942231	49946543	Status 12;Valid 1;Alias Bd3.4888;Description Class_5;Note=protein_coding_gene
Ta.14328.1.S1_at	4.11111	3.43503	4.44355	4.10946	3.92742	7.71229	5.52662	Ta.14328.1.S1_at	XW	Ta.14328.1	751	2	1	Ta.14328.1	UniRef90_C5Z7Y0	1e-26	Putative uncharacterized protein Sb10g009040 n=2 Tax=Andropogoneae RepID=C5Z7Y0_SORBI	LOC_Os12g13950.1	1e-21	12	7924125	7919041	cDNA POLA2 - Putative DNA polymerase alpha complex subunit, expressed	AT1G67630.1	5e-17	1	25344573	25348287	POLA2 (DNA POLYMERASE ALPHA 2); DNA binding / DNA-directed DNA polymerase	Bradi4g39480.1	1e-32	4V	44081272	44088173	Status 12;Valid 1;Alias Bd4.4056;Description Class_4;Note=protein_coding_gene
Ta.14341.1.S1_at	5.79899	6.63928	6.56673	5.89486	7.49859	8.32073	7.2867	Ta.14341.1.S1_at	XW	Ta.14341.1	1288	11	1	Ta.14341.1	UniRef90_Q10PV5	1e-124	Os03g0220100 protein n=7 Tax=Poaceae RepID=Q10PV5_ORYSJ	LOC_Os03g12030.1	0	3	6303928	6301790	cDNA 3-ketoacyl-CoA synthase, putative, expressed	AT1G68530.1	1e-114	1	25712881	25714733	KCS6 (3-KETOACYL-COA SYNTHASE 6); catalytic/ transferase, transferring acyl groups other than amino-acyl groups	Bradi1g69640.1	1e-128	1V	68137730	68139908	Status 12;Valid 1;Alias Bd1.7292;Description Class_5;Note=protein_coding_gene
Ta.1435.1.S1_at	8.41737	8.70668	8.60476	8.65098	8.96739	10.8158	9.32756	Ta.1435.1.S1_at	XW	Ta.1435.1	1660	19	1	Ta.1435.1	UniRef90_C8TFG9	1e-123	Indole-3-glycerol phosphate synthase-like n=4 Tax=Oryza sativa RepID=C8TFG9_ORYSI	LOC_Os08g23150.1	1e-171	8	13951738	13955701	cDNA indole-3-glycerol phosphate synthase, chloroplast precursor, putative, expressed	AT2G04400.1	3e-96	2	1531208	1533578	indole-3-glycerol phosphate synthase (IGPS)	Bradi4g08830.1	1e-106	4V	7983459	7987424	Status 12;Valid 1;Alias Bd4.935;Description Class_5;Note=protein_coding_gene
Ta.14420.1.S1_at	9.66455	10.6489	10.1942	9.56208	11.573	12.0552	11.1084	Ta.14420.1.S1_at	XW	Ta.14420.1	1720	38	1	Ta.14420.1	UniRef90_Q6Z5N4	0	Os02g0739600 protein n=8 Tax=Poaceae RepID=Q6Z5N4_ORYSJ	LOC_Os02g50620.1	0	2	30917095	30912888	cDNA dehydrogenase E1 component domain containing protein, expressed	AT1G24180.1	1e-163	1	8560777	8563382	IAR4; oxidoreductase, acting on the aldehyde or oxo group of donors, disulfide as acceptor / pyruvate dehydrogenase (acetyl-trans	Bradi3g59750.1	0	3V	58867651	58871321	Status 12;Valid 1;Alias Bd3.6068;Description Class_5;Note=protein_coding_gene
Ta.14435.1.S1_at	6.7004	6.6585	6.52342	6.68776	6.95171	8.76355	7.92951	Ta.14435.1.S1_at	XW	Ta.14435.1	1150	63	1	Ta.14435.1	UniRef90_Q60EJ3	1e-106	Os05g0501300 protein n=3 Tax=Oryza sativa RepID=Q60EJ3_ORYSJ	LOC_Os05g42190.1	0	5	24610555	24607072	cDNA NADPH-dependent FMN reductase domain containing protein, expressed	AT5G54500.1	3e-92	5	22124674	22126256	FQR1 (FLAVODOXIN-LIKE QUINONE REDUCTASE 1); FMN binding / oxidoreductase, acting on NADH or NADPH, quinone or similar compound	Bradi2g20710.2	1e-113	2V	18203127	18206306	Status 12;Valid 1;Alias Bd2.2207;Description Class_5;Note=protein_coding_gene
Ta.14442.1.S1_at	7.5832	7.42859	7.54847	7.23832	7.50598	10.4326	8.93056	Ta.14442.1.S1_at	XW	Ta.14442.1	1978	49	1	Ta.14442.1	UniRef90_Q9XE33	4e-80	Os08g0496500 protein n=2 Tax=Oryza sativa RepID=Q9XE33_ORYSJ	LOC_Os09g30310.1	0	9	18450701	18451294	cDNA core histone H2A/H2B/H3/H4, putative, expressed	AT5G63470.2	9e-54	5	25416332	25417084	NF-YC4 (NUCLEAR FACTOR Y, SUBUNIT C4); DNA binding / transcription factor	Bradi4g33290.1	1e-103	4V	39033318	39034541	Status 12;Valid 1;Alias Bd4.3390;Description Class_5;Note=protein_coding_gene
Ta.14477.1.S1_at	6.88932	6.26488	7.40852	6.76981	5.99187	8.86793	7.97541	Ta.14477.1.S1_at	XW	Ta.14477.1	671	14	1	Ta.14477.1	UniRef90_Q94HA1	3e-42	Os03g0760800 protein n=2 Tax=Oryza sativa RepID=Q94HA1_ORYSJ	LOC_Os03g55290.1	1e-70	3	31458510	31457725	cDNA GASR3 - Gibberellin-regulated GASA/GAST/Snakin family protein precursor, expressed	AT2G39540.1	8e-25	2	16500866	16501241	gibberellin-regulated family protein	Bradi1g07890.1	3e-42	1V	5577589	5578375	Status 12;Valid 1;Alias Bd1.836;Description Class_5;Note=protein_coding_gene
Ta.14492.2.S1_at	6.30268	7.01023	6.53626	6.40336	7.07488	10.1948	8.33751	Ta.14492.2.S1_at	XW	Ta.14492.2	296	1	1	Ta.14492.2	UniRef90_C5Y564	1e-21	Putative uncharacterized protein Sb05g003860 n=1 Tax=Sorghum bicolor RepID=C5Y564_SORBI	LOC_Os03g01300.1	4e-23	3	207330	210839	cDNA LTPL114 - Protease inhibitor/seed storage/LTP family protein precursor, expressed	AT2G45180.1	2e-17	2	18626377	18626781	protease inhibitor/seed storage/lipid transfer protein (LTP) family protein	Bradi1g78260.1	5e-22	1V	74311166	74311908	Status 12;Valid 1;Alias Bd1.8175;Description Class_4;Note=protein_coding_gene
Ta.1453.1.S1_a_at	6.56777	7.96781	7.78564	6.16927	8.24313	8.42874	7.9078	Ta.1453.1.S1_a_at	XW	Ta.1453.1	633	5	2	Ta.1453.1|Ta.1453.2	UniRef90_Q2QPD4	1e-66	Phenylalanyl-tRNA synthetase class IIc family protein, putative, expressed n=3 Tax=Oryza sativa RepID=Q2QPD4_ORYSJ	LOC_Os12g34860.1	1e-140	12	21187343	21192780	cDNA phenylalanyl-tRNA synthetase, putative, expressed	AT3G58140.1	1e-57	3	21529988	21532386	phenylalanyl-tRNA synthetase class IIc family protein	Bradi4g05930.1	6e-69	4V	4902795	4907099	Status 12;Valid 1;Alias Bd4.619;Description Class_5;Note=protein_coding_gene
Ta.14539.1.S1_at	7.29257	8.43315	7.68893	7.64699	8.60229	10.4865	8.90164	Ta.14539.1.S1_at	XW	Ta.14539.1	1244	41	1	Ta.14539.1	UniRef90_Q75L10	2e-98	Os05g0114000 protein n=4 Tax=Poaceae RepID=Q75L10_ORYSJ	LOC_Os05g02310.1	1e-171	5	742966	739646	cDNA soluble inorganic pyrophosphatase, putative, expressed	AT3G53620.1	2e-89	3	19881491	19883308	AtPPa4 (Arabidopsis thaliana pyrophosphorylase 4); inorganic diphosphatase	Bradi2g37340.1	1e-108	2V	37639929	37642435	Status 12;Valid 1;Alias Bd2.3662;Description Class_5;Note=protein_coding_gene
Ta.14539.2.S1_a_at	7.35411	7.9258	7.44329	7.51068	8.0583	10.1427	8.26023	Ta.14539.2.S1_a_at	XW	Ta.14539.2	811	2	2	Ta.14539.2|Ta.14539.1	UniRef90_Q75L10	2e-98	Os05g0114000 protein n=4 Tax=Poaceae RepID=Q75L10_ORYSJ	LOC_Os05g02310.1	1e-171	5	742966	739646	cDNA soluble inorganic pyrophosphatase, putative, expressed	AT3G53620.1	2e-89	3	19881491	19883308	AtPPa4 (Arabidopsis thaliana pyrophosphorylase 4); inorganic diphosphatase	Bradi2g37340.1	1e-108	2V	37639929	37642435	Status 12;Valid 1;Alias Bd2.3662;Description Class_5;Note=protein_coding_gene
Ta.14561.2.S1_a_at	7.21582	10.0034	8.57986	6.98721	9.9225	9.06653	8.56731	Ta.14561.2.S1_a_at	XW	Ta.14561.2	1041	9	2	Ta.14561.2|Ta.14561.3	UniRef90_C5X0U7	1e-121	Putative uncharacterized protein Sb01g036260 n=1 Tax=Sorghum bicolor RepID=C5X0U7_SORBI	LOC_Os01g56330.1	0	1	32460834	32464022	cDNA TKL_IRAK_CrRLK1L-1.5 - The CrRLK1L-1 subfamily has homology to the CrRLK1L homolog, expressed	AT3G51550.1	1e-120	3	19117877	19120564	FER (FERONIA); kinase/ protein kinase	Bradi1g63320.2	1e-124	1V	62493254	62496881	Status 12;Valid 1;Alias Bd1.6615.1;Note=protein_coding_gene
Ta.14587.1.S1_at	5.45138	5.02201	4.81302	5.33201	4.76319	9.72675	7.02492	Ta.14587.1.S1_at	XW	Ta.14587.1	960	19	1	Ta.14587.1	UniRef90_C5YLC2	3e-63	Putative uncharacterized protein Sb07g000230 n=1 Tax=Sorghum bicolor RepID=C5YLC2_SORBI	LOC_Os08g01100.1	1e-31	8	71715	70343	cDNA HMG1/2, putative, expressed	AT5G23420.1	6e-44	5	7888712	7890111	HMGB6; transcription factor	Bradi3g12920.1	1e-76	3V	11593204	11594660	Status 12;Valid 1;Alias Bd3.1307;Description Class_3;Note=protein_coding_gene
Ta.14588.1.S1_x_at	8.81092	9.4737	10.5391	8.50559	10.6726	10.9117	10.1555	Ta.14588.1.S1_x_at	XW	Ta.14588.1	1669	41	1	Ta.14588.1	UniRef90_A0T2T6	1e-173	FORL1 n=2 Tax=Triticum aestivum RepID=A0T2T6_WHEAT	LOC_Os07g38130.1	0	7	22874714	22873259	cDNA polygalacturonase inhibitor 1 precursor, putative, expressed	AT5G06870.1	7e-53	5	2133941	2135016	PGIP2 (POLYGALACTURONASE INHIBITING PROTEIN 2); protein binding	Bradi1g24230.1	1e-157	1V	19450834	19452295	Status 12;Valid 1;Alias Bd1.2572;Description Class_5;Note=protein_coding_gene
Ta.14588.2.S1_x_at	8.91862	9.34559	10.5235	8.52829	10.3269	10.6608	9.67339	Ta.14588.2.S1_x_at	XW	Ta.14588.2	1020	17	1	Ta.14588.2	UniRef90_A0T2T6	1e-109	FORL1 n=2 Tax=Triticum aestivum RepID=A0T2T6_WHEAT	LOC_Os07g38130.1	1e-136	7	22874714	22873259	cDNA polygalacturonase inhibitor 1 precursor, putative, expressed	AT5G06870.1	5e-38	5	2133941	2135016	PGIP2 (POLYGALACTURONASE INHIBITING PROTEIN 2); protein binding	Bradi1g24230.1	1e-106	1V	19450834	19452295	Status 12;Valid 1;Alias Bd1.2572;Description Class_5;Note=protein_coding_gene
Ta.14589.1.S1_at	9.0963	9.97323	9.55609	8.83556	11.0268	11.2464	10.4387	Ta.14589.1.S1_at	XW	Ta.14589.1	2594	73	1	Ta.14589.1	UniRef90_D1JAP4	1e-180	Putative ATP-citrate synthase, alpha subunit n=1 Tax=uncultured archaeon RepID=D1JAP4_9ARCH	LOC_Os01g19450.1	0	1	11004989	10998292	cDNA ATP-citrate synthase subunit 1, putative, expressed	AT5G49460.1	0	5	20055048	20058195	ACLB-2 (ATP CITRATE LYASE SUBUNIT B 2); ATP citrate synthase	Bradi2g11480.1	1e-139	2V	9745132	9752505	Status 12;Valid 1;Alias Bd2.1227;Description Class_5;Note=protein_coding_gene
Ta.14939.1.S1_s_at	6.47253	6.33812	6.35768	6.52976	7.0152	8.82727	7.93517	Ta.14939.1.S1_s_at	XW	Ta.14939.1	497	1	2	Ta.14939.1|Ta.22206.1	UniRef90_Q69K56	6e-09	Putative uncharacterized protein n=2 Tax=Oryza sativa RepID=Q69K56_ORYSJ	LOC_Os06g09900.1	2e-10	6	5045248	5043932	cDNA expressed protein							Bradi1g46540.1	4e-08	1V	45069225	45069968	Status 12;Valid 1;Alias Bd1.4776;Description Class_5;Note=protein_coding_gene
Ta.1517.1.S1_at	6.88562	7.84858	7.95934	6.7671	8.25704	8.84093	8.1309	Ta.1517.1.S1_at	XW	Ta.1517.1	1523	39	1	Ta.1517.1	UniRef90_Q6H6D2	1e-164	Porphobilinogen deaminase, chloroplastic n=2 Tax=Oryza sativa RepID=HEM3_ORYSJ	LOC_Os02g07230.1	0	2	3715272	3718264	cDNA porphobilinogen deaminase, chloroplast precursor, putative, expressed	AT5G08280.1	1e-127	5	2663763	2665596	HEMC (HYDROXYMETHYLBILANE SYNTHASE); hydroxymethylbilane synthase	Bradi3g05160.1	1e-176	3V	3587278	3590755	Status 12;Valid 1;Alias Bd3.539;Description Class_5;Note=protein_coding_gene
Ta.1521.1.S1_at	8.3635	9.67556	9.55619	8.46517	10.5017	11.7523	10.3593	Ta.1521.1.S1_at	XW	Ta.1521.1	2228	137	1	Ta.1521.1	UniRef90_A6XMY8	0	Methylenetetrahydrofolate reductase n=1 Tax=Triticum monococcum RepID=A6XMY8_TRIMO	LOC_Os03g60090.1	0	3	34166206	34160671	cDNA methylenetetrahydrofolate reductase, putative, expressed	AT2G44160.1	0	2	18262301	18265185	MTHFR2 (METHYLENETETRAHYDROFOLATE REDUCTASE 2); methylenetetrahydrofolate reductase (NADPH)	Bradi1g04140.1	0	1V	2807882	2813488	Status 12;Valid 1;Alias Bd1.437;Description Class_5;Note=protein_coding_gene
Ta.1585.1.S1_at	6.42279	6.43536	6.34996	6.39474	6.55085	8.75852	7.89584	Ta.1585.1.S1_at	XW	Ta.1585.1	458	4	1	Ta.1585.1
Ta.15889.1.A1_a_at	4.34162	5.27504	4.44286	4.34731	5.41692	8.57114	5.74486	Ta.15889.1.A1_a_at	XW	Ta.15889.1	635	10	2	Ta.15889.2|Ta.15889.1	UniRef90_Q4LB18	1e-78	Cytosine-specific methyltransferase (Fragment) n=1 Tax=Hordeum vulgare RepID=Q4LB18_HORVU	LOC_Os10g01570.1	1e-29	10	381524	376147	cDNA C-5 cytosine-specific DNA methylase, putative, expressed	AT1G69770.1	4e-47	1	26248496	26253519	CMT3 (chromomethylase 3); DNA (cytosine-5-)-methyltransferase	Bradi3g21450.2	6e-72	3V	20518045	20525561	Status 12;Valid 1;Alias Bd3.2247.1;Note=protein_coding_gene
Ta.15889.3.A1_a_at	4.60782	4.69815	4.0205	4.44697	4.48982	8.27192	5.03341	Ta.15889.3.A1_a_at	XW	Ta.15889.3	389	1	2	Ta.15889.2|Ta.15889.3	UniRef90_Q4LB18	1e-78	Cytosine-specific methyltransferase (Fragment) n=1 Tax=Hordeum vulgare RepID=Q4LB18_HORVU	LOC_Os10g01570.1	1e-29	10	381524	376147	cDNA C-5 cytosine-specific DNA methylase, putative, expressed	AT1G69770.1	4e-47	1	26248496	26253519	CMT3 (chromomethylase 3); DNA (cytosine-5-)-methyltransferase	Bradi3g21450.2	6e-72	3V	20518045	20525561	Status 12;Valid 1;Alias Bd3.2247.1;Note=protein_coding_gene
Ta.16015.1.S1_at	5.22083	5.40519	6.78965	5.37419	5.56568	8.27357	6.52509	Ta.16015.1.S1_at	XW	Ta.16015.1	881	5	1	Ta.16015.1	UniRef90_C5YQG4	6e-09	Putative uncharacterized protein Sb08g019380 n=1 Tax=Sorghum bicolor RepID=C5YQG4_SORBI							AT1G31810.1	2e-07	1	11399922	11405761	actin binding	Bradi4g03510.1	3e-10	4V	2809352	2810405	Alias Bd4.354;Description Class_2;Note=protein_coding_gene
Ta.1623.2.S1_x_at	5.02814	5.23661	4.9993	4.93344	5.59926	7.33913	6.02435	Ta.1623.2.S1_x_at	XW	Ta.1623.2	1080	12	1	Ta.1623.2	UniRef90_Q6EN34	1e-30	Os02g0256200 protein n=1 Tax=Oryza sativa Japonica Group RepID=Q6EN34_ORYSJ							AT3G63095.1	1e-10	3	23315506	23316258	Encodes a Protease inhibitor/seed storage/LTP family protein	Bradi3g09620.1	3e-36	3V	7790751	7792016	Status 12;Valid 1;Alias Bd3.1018;Description Class_1;Note=protein_coding_gene
Ta.16273.1.S1_at	8.29863	9.78842	9.89847	7.9224	11.0465	10.2375	9.47539	Ta.16273.1.S1_at	XW	Ta.16273.1	722	5	1	Ta.16273.1
Ta.16296.1.S1_at	4.84335	5.37523	4.52338	4.88697	5.46781	8.1915	5.84265	Ta.16296.1.S1_at	XW	Ta.16296.1	320	1	1	Ta.16296.1
Ta.16603.1.A1_at	5.42736	5.74842	6.18695	5.71039	6.25548	8.20989	7.24733	Ta.16603.1.A1_at	XW	Ta.16603.1	760	3	1	Ta.16603.1				LOC_Os05g49430.2	1e-05	5	28279530	28282478	cDNA aldose 1-epimerase, putative, expressed
Ta.1666.1.S1_a_at	6.28606	7.4332	6.65778	6.12395	8.05098	8.49386	8.00671	Ta.1666.1.S1_a_at	XW	Ta.1666.1	910	6	2	Ta.1666.1|Ta.1666.2	UniRef90_Q0DLL8	7e-96	Os03g0857500 protein (Fragment) n=3 Tax=Oryza sativa RepID=Q0DLL8_ORYSJ	LOC_Os03g64030.1	1e-65	3	36179353	36177583	cDNA receptor protein kinase, putative, expressed	AT4G34215.2	4e-58	4	16380203	16381192	hydrolase	Bradi1g00920.1	2e-61	1V	643677	644861	Status 12;Valid 1;Alias Bd1.87;Description Class_5;Note=protein_coding_gene
Ta.16733.1.S1_at	7.19738	8.21193	8.05085	7.19386	9.39731	10.1608	9.08723	Ta.16733.1.S1_at	XW	Ta.16733.1	1208	13	1	Ta.16733.1	UniRef90_Q10CU4	1e-106	Os03g0749500 protein n=4 Tax=Oryza sativa RepID=Q10CU4_ORYSJ	LOC_Os03g53860.4	0	3	30875937	30880928	cDNA periplasmic beta-glucosidase precursor, putative, expressed	AT5G20950.2	5e-86	5	7107609	7110775	glycosyl hydrolase family 3 protein	Bradi1g08550.2	1e-101	1V	6035797	6040516	Status 12;Valid 1;Alias Bd1.905.1;Note=protein_coding_gene
Ta.16788.1.S1_at	5.42163	5.56794	5.87524	5.55604	6.38844	8.41944	7.05921	Ta.16788.1.S1_at	XW	Ta.16788.1	297	1	1	Ta.16788.1
Ta.1683.1.S1_at	9.95974	11.2988	10.8939	9.58133	11.8474	11.7293	11.1501	Ta.1683.1.S1_at	XW	Ta.1683.1	2015	185	1	Ta.1683.1	UniRef90_Q9LI00	0	6-phosphogluconate dehydrogenase, decarboxylating n=7 Tax=Poaceae RepID=Q9LI00_ORYSJ	LOC_Os06g02144.2	0	6	642684	645769	cDNA 6-phosphogluconate dehydrogenase, decarboxylating, putative, expressed	AT3G02360.1	0	3	482498	483958	6-phosphogluconate dehydrogenase family protein	Bradi1g50220.1	0	1V	48866008	48869184	Status 12;Valid 1;Alias Bd1.5187;Description Class_5;Note=protein_coding_gene
Ta.1683.1.S1_x_at	10.0124	11.3112	11.0045	9.66637	11.8768	11.866	11.175	Ta.1683.1.S1_x_at	XW	Ta.1683.1	2015	185	1	Ta.1683.1	UniRef90_Q9LI00	0	6-phosphogluconate dehydrogenase, decarboxylating n=7 Tax=Poaceae RepID=Q9LI00_ORYSJ	LOC_Os06g02144.2	0	6	642684	645769	cDNA 6-phosphogluconate dehydrogenase, decarboxylating, putative, expressed	AT3G02360.1	0	3	482498	483958	6-phosphogluconate dehydrogenase family protein	Bradi1g50220.1	0	1V	48866008	48869184	Status 12;Valid 1;Alias Bd1.5187;Description Class_5;Note=protein_coding_gene
Ta.1688.1.S1_at	7.13332	7.58859	7.3879	7.1876	8.79085	10.0744	8.69054	Ta.1688.1.S1_at	XW	Ta.1688.1	1826	60	1	Ta.1688.1	UniRef90_Q8W2B6	1e-158	UDP-glucosyltransferase BX9 n=2 Tax=Zea mays RepID=Q8W2B6_MAIZE	LOC_Os10g30560.1	1e-13	10	15831697	15822519	cDNA UDP-glucoronosyl and UDP-glucosyl transferase domain containing protein, expressed	AT3G55710.1	3e-87	3	20673847	20675811	UDP-glucoronosyl/UDP-glucosyl transferase family protein	Bradi1g53550.1	1e-105	1V	51855427	51857353	Status 12;Valid 1;Alias Bd1.5543;Description Class_4;Note=protein_coding_gene
Ta.17028.1.A1_s_at	6.38481	7.69637	7.27274	6.45363	8.23134	8.49234	8.05587	Ta.17028.1.A1_s_at	XW	Ta.17028.1	630	2	2	Ta.17028.1|TaAffx.97443.1	UniRef90_Q6Z7I3	4e-50	Os02g0329800 protein n=2 Tax=Oryza sativa RepID=Q6Z7I3_ORYSJ	LOC_Os02g22380.1	5e-98	2	13367798	13371156	cDNA glycosyltransferase protein, putative, expressed	AT3G18170.1	1e-23	3	6228393	6229547	transferase, transferring glycosyl groups	Bradi3g11340.1	8e-56	3V	9786730	9789024	Status 12;Valid 1;Alias Bd3.1211;Description Class_3;Note=protein_coding_gene
Ta.1711.1.S1_at	7.0943	7.4347	7.04011	7.01131	8.52369	9.27679	8.8766	Ta.1711.1.S1_at	XW	Ta.1711.1	589	5	1	Ta.1711.1	UniRef90_C9E1C5	9e-37	Defensin n=1 Tax=Triticum turgidum subsp. durum RepID=C9E1C5_TRITU	LOC_Os04g44130.1	1e-25	4	25935208	25935714	cDNA DEF12 - Defensin and Defensin-like DEFL family, expressed	AT2G02120.1	3e-14	2	538319	538842	PDF2.1; peptidase inhibitor	Bradi3g49380.1	3e-23	3V	50741854	50742585	Status 12;Valid 1;Alias Bd3.4980;Description Class_5;Note=protein_coding_gene
Ta.1722.1.S1_at	3.54318	4.62322	3.34291	3.53488	4.91342	5.86384	4.80042	Ta.1722.1.S1_at	XW	Ta.1722.1	609	3	1	Ta.1722.1
Ta.1746.1.S1_at	5.79079	6.42319	6.42583	5.67579	7.28052	7.77189	7.35304	Ta.1746.1.S1_at	XW	Ta.1746.1	387	2	1	Ta.1746.1
Ta.1759.1.A1_at	4.71701	4.65549	4.2332	4.61203	4.69144	7.19288	5.36254	Ta.1759.1.A1_at	XW	Ta.1759.1	754	2	1	Ta.1759.1	UniRef90_C5X962	2e-60	Putative uncharacterized protein Sb02g033580 n=1 Tax=Sorghum bicolor RepID=C5X962_SORBI	LOC_Os07g30330.1	6e-61	7	17944646	17946272	cDNA cytokinin-O-glucosyltransferase 2, putative, expressed	AT3G46660.1	1e-31	3	17189406	17190862	UGT76E12 (UDP-GLUCOSYL TRANSFERASE 76E12); UDP-glycosyltransferase/ quercetin 3-O-glucosyltransferase/ quercetin 7-O-glucosyltr	Bradi1g27270.1	5e-61	1V	22350282	22352842	Status 12;Valid 1;Alias Bd1.2903;Description Class_5;Note=protein_coding_gene
Ta.18105.1.S1_at	5.5218	6.03569	6.42287	5.70417	6.30936	7.81511	6.92381	Ta.18105.1.S1_at	XW	Ta.18105.1	318	3	1	Ta.18105.1
Ta.18186.1.A1_at	3.0831	3.82979	3.16604	3.24031	3.63713	7.32232	4.30537	Ta.18186.1.A1_at	XW	Ta.18186.1	630	1	1	Ta.18186.1	UniRef90_Q6S509	2e-39	Lipid transfer protein n=4 Tax=Oryza sativa RepID=Q6S509_ORYSJ	LOC_Os03g01300.1	1e-40	3	207330	210839	cDNA LTPL114 - Protease inhibitor/seed storage/LTP family protein precursor, expressed	AT4G12500.1	1e-28	4	7414369	7414902	protease inhibitor/seed storage/lipid transfer protein (LTP) family protein	Bradi1g78260.1	9e-39	1V	74311166	74311908	Status 12;Valid 1;Alias Bd1.8175;Description Class_4;Note=protein_coding_gene
Ta.18225.1.A1_at	8.83707	8.83462	8.73374	8.47778	9.90545	10.9754	10.1659	Ta.18225.1.A1_at	XW	Ta.18225.1	1157	5	1	Ta.18225.1	UniRef90_Q8W012	3e-99	Alpha-L-arabinofuranosidase/beta-D-xylosidase isoenzyme ARA-I n=1 Tax=Hordeum vulgare RepID=Q8W012_HORVU	LOC_Os04g54810.1	1e-151	4	32410784	32403831	cDNA beta-D-xylosidase, putative, expressed	AT5G64570.1	4e-68	5	25810227	25813309	XYL4; hydrolase, hydrolyzing O-glycosyl compounds / xylan 1,4-beta-xylosidase	Bradi5g23470.1	2e-91	5V	25394449	25402147	Status 12;Valid 1;Alias Bd5.2210;Description Class_5;Note=protein_coding_gene
Ta.18225.1.A1_x_at	7.79621	8.51169	7.9089	7.81024	9.67066	10.4733	9.71718	Ta.18225.1.A1_x_at	XW	Ta.18225.1	1157	5	1	Ta.18225.1	UniRef90_Q8W012	3e-99	Alpha-L-arabinofuranosidase/beta-D-xylosidase isoenzyme ARA-I n=1 Tax=Hordeum vulgare RepID=Q8W012_HORVU	LOC_Os04g54810.1	1e-151	4	32410784	32403831	cDNA beta-D-xylosidase, putative, expressed	AT5G64570.1	4e-68	5	25810227	25813309	XYL4; hydrolase, hydrolyzing O-glycosyl compounds / xylan 1,4-beta-xylosidase	Bradi5g23470.1	2e-91	5V	25394449	25402147	Status 12;Valid 1;Alias Bd5.2210;Description Class_5;Note=protein_coding_gene
Ta.18261.2.S1_x_at	7.44755	8.27146	7.81016	7.31242	8.77721	9.50473	9.00037	Ta.18261.2.S1_x_at	XW	Ta.18261.2	591	2	1	Ta.18261.2	UniRef90_Q9LDL0	2e-29	Os01g0270300 protein n=2 Tax=Oryza sativa RepID=Q9LDL0_ORYSJ	LOC_Os01g16450.1	1e-47	1	9338791	9341280	cDNA peroxidase precursor, putative, expressed	AT3G21770.1	2e-13	3	7673345	7674661	peroxidase 30 (PER30) (P30) (PRXR9)	Bradi2g10150.1	2e-37	2V	8340312	8342490	Status 12;Valid 1;Alias Bd2.1085;Description Class_5;Note=protein_coding_gene
Ta.18276.2.A1_x_at	5.36293	5.84049	5.46404	5.0384	6.15085	7.52072	6.0997	Ta.18276.2.A1_x_at	XW	Ta.18276.2	434	1	1	Ta.18276.2	UniRef90_C0PH44	2e-24	Putative uncharacterized protein n=1 Tax=Zea mays RepID=C0PH44_MAIZE	LOC_Os02g03940.1	3e-24	2	1676493	1672928	cDNA expressed protein							Bradi3g02960.1	5e-25	3V	1880050	1883620	Status 12;Valid 1;Alias Bd3.291;Description Class_5;Note=protein_coding_gene
Ta.18283.2.S1_x_at	8.53101	8.79968	8.38935	8.51753	9.0769	11.3289	10.4681	Ta.18283.2.S1_x_at	XW	Ta.18283.2	588	3	2	Ta.18283.2|Ta.18283.3	UniRef90_Q9FWP0	3e-34	Os10g0551900 protein n=3 Tax=Oryza sativa RepID=Q9FWP0_ORYSJ	LOC_Os10g40440.1	5e-36	10	21591702	21590915	cDNA LTPL140 - Protease inhibitor/seed storage/LTP family protein precursor, expressed	AT4G12470.1	7e-23	4	7401371	7401856	protease inhibitor/seed storage/lipid transfer protein (LTP) family protein	Bradi1g78260.1	3e-26	1V	74311166	74311908	Status 12;Valid 1;Alias Bd1.8175;Description Class_4;Note=protein_coding_gene
Ta.1842.1.S1_a_at	7.09915	7.55566	8.26353	6.90377	9.18079	10.879	8.6865	Ta.1842.1.S1_a_at	XW	Ta.1842.1	2267	159	3	Ta.1842.3|Ta.1842.1|Ta.1842.4	UniRef90_Q8VYX1	0	Phosphoethanolamine methyltransferase n=1 Tax=Triticum aestivum RepID=Q8VYX1_WHEAT	LOC_Os05g47540.2	0	5	27171058	27166757	cDNA CPuORF26 - conserved peptide uORF-containing transcript, expressed	AT1G48600.2	0	1	17966074	17969077	phosphoethanolamine N-methyltransferase 2, putative (NMT2)	Bradi2g17680.1	0	2V	15756710	15763296	Status 12;Valid 1;Alias Bd2.1877;Description Class_5;Note=protein_coding_gene
Ta.18537.1.S1_at	4.80743	5.54183	5.82657	4.77568	6.57787	7.06223	6.34574	Ta.18537.1.S1_at	XW	Ta.18537.1	978	5	1	Ta.18537.1	UniRef90_Q60DG4	2e-60	Serine/threonine-protein kinase Nek4 n=3 Tax=Oryza sativa RepID=NEK4_ORYSJ	LOC_Os01g64490.1	1e-28	1	37422331	37415987	cDNA protein kinase domain containing protein, expressed	AT3G44200.1	3e-42	3	15906788	15911365	NEK6 (NIMA (NEVER IN MITOSIS, GENE A)-RELATED 6); ATP binding / kinase/ protein kinase/ protein serine/threonine kinase	Bradi2g24010.1	3e-90	2V	21774902	21785084	Status 12;Valid 1;Alias Bd2.2554;Description Class_5;Note=protein_coding_gene
Ta.1857.1.A1_at	5.90438	8.10349	7.21702	6.07118	8.24167	8.2787	7.76583	Ta.1857.1.A1_at	XW	Ta.1857.1	626	4	1	Ta.1857.1	UniRef90_Q5ZC42	2e-05	Os01g0593200 protein n=2 Tax=Oryza sativa RepID=Q5ZC42_ORYSJ	LOC_Os01g41010.2	7e-57	1	23223189	23225606	cDNA DUF581 domain containing protein, expressed							Bradi2g42440.3	2e-09	2V	42963195	42965408	Status 12;Valid 1;Alias Bd2.4199.2;Note=protein_coding_gene
Ta.18653.1.S1_at	9.63908	10.0943	10.0866	9.54989	10.6716	11.9439	11.2681	Ta.18653.1.S1_at	XW	Ta.18653.1	1527	56	1	Ta.18653.1	UniRef90_Q9XGP7	1e-93	Os08g0498100 protein n=3 Tax=Oryza sativa RepID=Q9XGP7_ORYSJ	LOC_Os08g38900.1	1e-140	8	24585357	24583789	cDNA caffeoyl-CoA O-methyltransferase, putative, expressed	AT4G34050.1	2e-63	4	16310844	16311973	caffeoyl-CoA 3-O-methyltransferase, putative	Bradi3g39420.1	4e-99	3V	41701998	41703630	Status 12;Valid 1;Alias Bd3.3899;Description Class_5;Note=protein_coding_gene
Ta.18757.1.S1_at	4.31599	4.29612	4.18208	4.29225	4.33753	7.30537	4.70648	Ta.18757.1.S1_at	XW	Ta.18757.1	1258	6	1	Ta.18757.1	UniRef90_Q7XSV1	2e-65	Os04g0688200 protein n=3 Tax=Oryza sativa RepID=Q7XSV1_ORYSJ	LOC_Os04g59160.1	1e-09	4	35008660	35007075	cDNA peroxidase precursor, putative, expressed	AT1G71695.1	8e-47	1	26964359	26966557	peroxidase 12 (PER12) (P12) (PRXR6)	Bradi2g17120.1	2e-74	2V	15278397	15279812	Status 12;Valid 1;Alias Bd2.1815;Description Class_3;Note=protein_coding_gene
Ta.1880.1.S1_at	6.44431	6.26462	6.23895	6.3673	6.24875	8.60551	7.10367	Ta.1880.1.S1_at	XW	Ta.1880.1	1508	60	1	Ta.1880.1	UniRef90_B6UBA1	1e-138	Peroxidase 1 n=5 Tax=Andropogoneae RepID=B6UBA1_MAIZE	LOC_Os01g19020.1	0	1	10749210	10747579	cDNA peroxidase precursor, putative, expressed	AT4G33420.1	1e-44	4	16084856	16086105	peroxidase, putative	Bradi2g11320.1	1e-125	2V	9591942	9593536	Status 12;Valid 1;Alias Bd2.1210;Description Class_5;Note=protein_coding_gene
Ta.1880.1.S1_x_at	6.3351	6.38102	6.04779	6.04884	6.33227	8.40479	7.03661	Ta.1880.1.S1_x_at	XW	Ta.1880.1	1508	60	1	Ta.1880.1	UniRef90_B6UBA1	1e-138	Peroxidase 1 n=5 Tax=Andropogoneae RepID=B6UBA1_MAIZE	LOC_Os01g19020.1	0	1	10749210	10747579	cDNA peroxidase precursor, putative, expressed	AT4G33420.1	1e-44	4	16084856	16086105	peroxidase, putative	Bradi2g11320.1	1e-125	2V	9591942	9593536	Status 12;Valid 1;Alias Bd2.1210;Description Class_5;Note=protein_coding_gene
Ta.1880.2.S1_x_at	5.14018	5.39305	5.00589	5.01194	5.40002	7.32927	5.5471	Ta.1880.2.S1_x_at	XW	Ta.1880.2	1027	18	1	Ta.1880.2	UniRef90_B6UBA1	1e-58	Peroxidase 1 n=5 Tax=Andropogoneae RepID=B6UBA1_MAIZE	LOC_Os01g19020.1	1e-65	1	10749210	10747579	cDNA peroxidase precursor, putative, expressed	AT4G18670.1	7e-11	4	10275918	10278491	protein binding / structural constituent of cell wall	Bradi2g11320.1	2e-66	2V	9591942	9593536	Status 12;Valid 1;Alias Bd2.1210;Description Class_5;Note=protein_coding_gene
Ta.18949.1.S1_at	5.36498	4.91307	5.3926	5.15682	4.7375	7.45511	5.84342	Ta.18949.1.S1_at	XW	Ta.18949.1	298	1	1	Ta.18949.1
Ta.18962.1.S1_at	7.1422	7.16982	7.27566	7.02394	7.74391	10.0067	7.91462	Ta.18962.1.S1_at	XW	Ta.18962.1	1271	12	1	Ta.18962.1	UniRef90_Q4U3G6	1e-89	Crs-1 n=1 Tax=Agrostis stolonifera RepID=Q4U3G6_AGRST	LOC_Os12g12720.1	1e-06	12	7010135	7011661	cDNA jasmonate-induced protein, putative, expressed	AT1G22900.1	3e-11	1	8103910	8104491	FUNCTIONS IN: molecular_function unknown; INVOLVED IN: defense response; LOCATED IN: endomembrane system; EXPRESSED IN: stamen; E	Bradi3g21150.1	9e-79	3V	20149310	20150841	Status 12;Valid 1;Alias Bd3.2213;Description Class_3;Note=protein_coding_gene
Ta.18982.1.S1_at	6.73261	6.93717	7.22963	7.07128	7.69923	9.77368	8.04655	Ta.18982.1.S1_at	XW	Ta.18982.1	289	4	1	Ta.18982.1				LOC_Os01g03950.1	1e-12	1	1697203	1702090	cDNA glycosyl hydrolase, family 31, putative, expressed
Ta.1906.1.S1_at	10.0495	10.6113	10.3339	9.81459	11.3464	11.8458	10.8166	Ta.1906.1.S1_at	XW	Ta.1906.1	2113	104	1	Ta.1906.1	UniRef90_Q75LR2	0	Phospho-2-dehydro-3-deoxyheptonate aldolase 1, chloroplastic n=3 Tax=Oryza sativa Japonica Group RepID=AROF_ORYSJ	LOC_Os07g42960.1	0	7	25729187	25725424	cDNA phospho-2-dehydro-3-deoxyheptonate aldolase, chloroplast precursor, putative, expressed	AT1G22410.1	0	1	7912120	7914742	2-dehydro-3-deoxyphosphoheptonate aldolase, putative / 3-deoxy-D-arabino-heptulosonate 7-phosphate synthase, putative / DAHP synt	Bradi1g21330.2	0	1V	17151183	17154639	Status 12;Valid 1;Alias Bd1.2255.1;Note=protein_coding_gene
Ta.19206.1.A1_at	3.13696	3.34908	3.17971	3.2883	3.36921	6.49209	4.20327	Ta.19206.1.A1_at	XW	Ta.19206.1	562	2	1	Ta.19206.1	UniRef90_C1KV20	3e-25	Putative cortical cell delineating protein n=1 Tax=Triticum aestivum RepID=C1KV20_WHEAT	LOC_Os10g40510.1	1e-20	10	21619566	21618752	cDNA LTPL144 - Protease inhibitor/seed storage/LTP family protein precursor, expressed	AT4G12500.1	2e-13	4	7414369	7414902	protease inhibitor/seed storage/lipid transfer protein (LTP) family protein	Bradi3g32940.1	1e-24	3V	35337154	35337908	Status 12;Valid 1;Alias Bd3.3184;Description Class_3;Note=protein_coding_gene
Ta.19206.1.A1_x_at	3.73773	3.59051	3.76253	3.6726	3.56557	7.13075	4.88159	Ta.19206.1.A1_x_at	XW	Ta.19206.1	562	2	1	Ta.19206.1	UniRef90_C1KV20	3e-25	Putative cortical cell delineating protein n=1 Tax=Triticum aestivum RepID=C1KV20_WHEAT	LOC_Os10g40510.1	1e-20	10	21619566	21618752	cDNA LTPL144 - Protease inhibitor/seed storage/LTP family protein precursor, expressed	AT4G12500.1	2e-13	4	7414369	7414902	protease inhibitor/seed storage/lipid transfer protein (LTP) family protein	Bradi3g32940.1	1e-24	3V	35337154	35337908	Status 12;Valid 1;Alias Bd3.3184;Description Class_3;Note=protein_coding_gene
Ta.19335.2.S1_x_at	8.91655	9.96011	9.45364	9.14766	10.4407	11.4579	10.9725	Ta.19335.2.S1_x_at	XW	Ta.19335.2	269	1	1	Ta.19335.2
Ta.19461.1.S1_at	4.08921	4.14484	4.82684	4.0553	4.64896	6.34245	5.86791	Ta.19461.1.S1_at	XW	Ta.19461.1	458	1	1	Ta.19461.1	UniRef90_A5H448	3e-09	Rootless concerning crown and seminal lateral roots n=4 Tax=Andropogoneae RepID=A5H448_MAIZE	LOC_Os03g05510.1	8e-09	3	2726555	2725692	cDNA DUF260 domain containing protein, putative, expressed							Bradi1g75110.1	1e-09	1V	72088532	72089402	Status 12;Valid 1;Alias Bd1.7832;Description Class_3;Note=protein_coding_gene
Ta.1953.1.S1_x_at	5.77541	5.71335	6.53255	5.77657	5.5956	8.71335	6.99158	Ta.1953.1.S1_x_at	XW	Ta.1953.1	1027	21	1	Ta.1953.1	UniRef90_Q6F4N5	1e-112	Os03g0186900 protein n=2 Tax=Oryza sativa RepID=Q6F4N5_ORYSJ	LOC_Os03g08790.1	0	3	4540353	4542109	cDNA aspartic proteinase nepenthesin precursor, putative, expressed	AT1G09750.1	4e-74	1	3157541	3158960	chloroplast nucleoid DNA-binding protein-related	Bradi1g72110.1	1e-119	1V	69929619	69931237	Status 12;Valid 1;Alias Bd1.7552;Description Class_5;Note=protein_coding_gene
Ta.1953.2.S1_x_at	5.73998	5.98442	6.18728	5.95075	6.01656	8.34082	6.87482	Ta.1953.2.S1_x_at	XW	Ta.1953.2	711	3	1	Ta.1953.2	UniRef90_Q6F4N5	7e-65	Os03g0186900 protein n=2 Tax=Oryza sativa RepID=Q6F4N5_ORYSJ	LOC_Os03g08790.1	1e-144	3	4540353	4542109	cDNA aspartic proteinase nepenthesin precursor, putative, expressed	AT1G09750.1	2e-36	1	3157541	3158960	chloroplast nucleoid DNA-binding protein-related	Bradi1g72110.1	3e-70	1V	69929619	69931237	Status 12;Valid 1;Alias Bd1.7552;Description Class_5;Note=protein_coding_gene
Ta.1953.3.S1_at	3.84343	5.05311	5.04833	4.11172	4.78159	7.31209	5.83953	Ta.1953.3.S1_at	XW	Ta.1953.3	630	1	1	Ta.1953.3	UniRef90_Q6F4N5	2e-76	Os03g0186900 protein n=2 Tax=Oryza sativa RepID=Q6F4N5_ORYSJ	LOC_Os03g08790.1	4e-78	3	4540353	4542109	cDNA aspartic proteinase nepenthesin precursor, putative, expressed	AT1G09750.1	2e-42	1	3157541	3158960	chloroplast nucleoid DNA-binding protein-related	Bradi1g72110.1	3e-80	1V	69929619	69931237	Status 12;Valid 1;Alias Bd1.7552;Description Class_5;Note=protein_coding_gene
Ta.19555.1.S1_at	6.37649	7.78735	7.62142	6.50282	8.04135	9.01595	8.37828	Ta.19555.1.S1_at	XW	Ta.19555.1	976	15	1	Ta.19555.1	UniRef90_C5Z3U6	4e-65	Putative uncharacterized protein Sb10g002940 n=1 Tax=Sorghum bicolor RepID=C5Z3U6_SORBI	LOC_Os06g05080.1	2e-86	6	2245729	2242717	cDNA cytochrome c oxidase subunit 5B, mitochondrial precursor, putative, expressed	AT3G15640.2	3e-48	3	5299273	5301371	cytochrome c oxidase family protein	Bradi1g51120.1	1e-71	1V	49554003	49556499	Status 12;Valid 1;Alias Bd1.5287;Description Class_4;Note=protein_coding_gene
Ta.19579.1.S1_at	4.19568	4.13928	3.98095	4.27104	4.51145	6.87321	5.92704	Ta.19579.1.S1_at	XW	Ta.19579.1	316	1	1	Ta.19579.1	UniRef90_C5X392	2e-12	Putative uncharacterized protein Sb02g040410 n=1 Tax=Sorghum bicolor RepID=C5X392_SORBI	LOC_Os07g44010.1	6e-12	7	26306954	26307536	cDNA expressed protein							Bradi5g18950.1	1e-05	5V	22041893	22043522	Status 12;Valid 1;Alias Bd5.1747;Description Class_5;Note=protein_coding_gene
Ta.19600.1.S1_at	6.78118	5.71395	5.92262	6.87224	5.44359	9.47529	6.66416	Ta.19600.1.S1_at	XW	Ta.19600.1	317	1	1	Ta.19600.1	UniRef90_P19860	1e-05	Bowman-Birk type major trypsin inhibitor n=2 Tax=Setaria italica RepID=IBB2_SETIT	LOC_Os01g03390.1	2e-07	1	1365503	1364508	cDNA BBTI7 - Bowman-Birk type bran trypsin inhibitor precursor, expressed							Bradi2g01930.1	5e-14	2V	1308774	1309321	Status 12;Valid 1;Alias Bd2.200;Description Class_2;Note=protein_coding_gene
Ta.19608.2.S1_at	10.4518	10.9211	11.6654	10.3224	11.0986	12.8895	11.6451	Ta.19608.2.S1_at	XW	Ta.19608.2	630	2	1	Ta.19608.2	UniRef90_Q8W2B7	3e-35	UDP-glucosyltransferase BX8 n=1 Tax=Zea mays RepID=Q8W2B7_MAIZE	LOC_Os11g25454.1	1e-13	11	14052662	14046079	cDNA cytokinin-N-glucosyltransferase 1, putative, expressed	AT3G55700.1	3e-13	3	20671202	20673278	UDP-glucoronosyl/UDP-glucosyl transferase family protein	Bradi1g53520.1	6e-21	1V	51844726	51846387	Status 12;Valid 1;Alias Bd1.5540;Description Class_5;Note=protein_coding_gene
Ta.19608.2.S1_x_at	10.0068	10.6899	11.223	9.94918	10.8624	12.476	11.1858	Ta.19608.2.S1_x_at	XW	Ta.19608.2	630	2	1	Ta.19608.2	UniRef90_Q8W2B7	3e-35	UDP-glucosyltransferase BX8 n=1 Tax=Zea mays RepID=Q8W2B7_MAIZE	LOC_Os11g25454.1	1e-13	11	14052662	14046079	cDNA cytokinin-N-glucosyltransferase 1, putative, expressed	AT3G55700.1	3e-13	3	20671202	20673278	UDP-glucoronosyl/UDP-glucosyl transferase family protein	Bradi1g53520.1	6e-21	1V	51844726	51846387	Status 12;Valid 1;Alias Bd1.5540;Description Class_5;Note=protein_coding_gene
Ta.1987.1.S1_x_at	8.29135	8.65906	9.52027	8.30784	8.88493	10.793	10.2003	Ta.1987.1.S1_x_at	XW	Ta.1987.1	688	58	1	Ta.1987.1	UniRef90_Q84L52	7e-30	Metallothionein-like protein type 3 n=1 Tax=Hordeum vulgare subsp. vulgare RepID=Q84L52_HORVD	LOC_Os05g11320.1	1e-22	5	6393819	6396035	cDNA metallothionein-like protein 3B, putative, expressed	AT3G15353.1	1e-15	3	5180825	5181325	MT3 (METALLOTHIONEIN 3); copper ion binding	Bradi2g06220.2	4e-30	2V	4664403	4665590	Status 12;Valid 1;Alias Bd2.654.1;Note=protein_coding_gene
Ta.1997.1.S1_at	8.08065	8.65306	9.15963	8.03478	9.59419	10.0933	9.36575	Ta.1997.1.S1_at	XW	Ta.1997.1	1879	33	1	Ta.1997.1	UniRef90_Q94B06	0	Sec61 alpha subunit n=3 Tax=BEP clade RepID=Q94B06_HORVU	LOC_Os03g11440.1	0	3	5895033	5898530	cDNA protein transport protein Sec61 subunit alpha, putative, expressed	AT2G34250.2	0	2	14462635	14464572	protein transport protein sec61, putative	Bradi1g70160.1	0	1V	68568824	68572538	Status 12;Valid 1;Alias Bd1.7346;Description Class_5;Note=protein_coding_gene
Ta.20205.1.A1_s_at	4.74086	4.68696	4.74426	4.96044	5.12813	8.10024	5.67744	Ta.20205.1.A1_s_at	XW	Ta.20205.1	595	2	3	Ta.20205.1|Ta.31.1|Ta.20205.2	UniRef90_O80370	3e-71	VER2 n=1 Tax=Triticum aestivum RepID=O80370_WHEAT							AT1G52000.1	7e-09	1	19333352	19335700	jacalin lectin family protein	Bradi4g39920.1	2e-45	4V	44465257	44466891	Status 12;Valid 1;Alias Bd4.4107;Description Class_5;Note=protein_coding_gene
Ta.20429.2.S1_at	4.12298	4.75778	4.85909	4.17848	4.60073	6.80533	5.00835	Ta.20429.2.S1_at	XW	Ta.20429.2	1603	106	1	Ta.20429.2	UniRef90_Q40677	1e-180	Fructose-bisphosphate aldolase, chloroplastic n=10 Tax=Poaceae RepID=ALFC_ORYSJ	LOC_Os11g07020.1	0	11	3487562	3484456	cDNA fructose-bisphospate aldolase isozyme, putative, expressed	AT2G21330.1	1e-150	2	9128416	9130152	fructose-bisphosphate aldolase, putative	Bradi4g24370.1	0	4V	29522564	29525355	Status 12;Valid 1;Alias Bd4.2427;Description Class_5;Note=protein_coding_gene
Ta.20441.2.S1_a_at	6.90232	7.36461	7.36609	7.08865	7.3054	9.33206	8.22934	Ta.20441.2.S1_a_at	XW	Ta.20441.2	557	1	2	Ta.20441.1|Ta.20441.2	UniRef90_Q652Q3	2e-52	Putative uncharacterized protein n=2 Tax=Oryza sativa RepID=Q652Q3_ORYSJ	LOC_Os09g39490.1	2e-54	9	22691494	22689696	cDNA histone-like transcription factor and archaeal histone, putative, expressed	AT2G27470.1	2e-28	2	11745196	11746375	NF-YB11 (NUCLEAR FACTOR Y, SUBUNIT B11); transcription factor	Bradi4g38530.1	9e-23	4V	43422885	43423220	Alias Bd4.3954;Description Class_3;Note=protein_coding_gene
Ta.20443.1.A1_at	5.3434	5.04864	5.20261	5.30204	5.20086	7.4955	5.37161	Ta.20443.1.A1_at	XW	Ta.20443.1	1287	7	1	Ta.20443.1	UniRef90_B9R9T8	1e-110	Structural maintenance of chromosome, putative n=1 Tax=Ricinus communis RepID=B9R9T8_RICCO	LOC_Os01g67740.1	0	1	39373185	39364877	cDNA chromosome segregation protein, putative, expressed	AT5G62410.1	1e-109	5	25056308	25062436	SMC2 (STRUCTURAL MAINTENANCE OF CHROMOSOMES 2); transporter	Bradi2g57970.2	9e-86	2V	56008518	56017510	Status 12;Valid 1;Alias Bd2.5838;Description Class_5;Note=protein_coding_gene
Ta.20540.3.S1_at	6.61756	6.58276	6.58501	6.61076	6.3621	8.6532	6.70519	Ta.20540.3.S1_at	XW	Ta.20540.3	561	2	1	Ta.20540.3	UniRef90_C5WW49	4e-59	Putative uncharacterized protein Sb01g004270 n=2 Tax=Andropogoneae RepID=C5WW49_SORBI	LOC_Os03g59300.2	5e-79	3	33758330	33760672	cDNA expressed protein	AT3G08030.1	1e-38	3	2564191	2565819	unknown protein	Bradi1g04670.1	2e-60	1V	3121842	3123710	Status 12;Valid 1;Alias Bd1.492;Description Class_5;Note=protein_coding_gene
Ta.20540.3.S1_x_at	7.00613	6.82886	6.7888	6.8098	6.92021	9.20166	7.13206	Ta.20540.3.S1_x_at	XW	Ta.20540.3	561	2	1	Ta.20540.3	UniRef90_C5WW49	4e-59	Putative uncharacterized protein Sb01g004270 n=2 Tax=Andropogoneae RepID=C5WW49_SORBI	LOC_Os03g59300.2	5e-79	3	33758330	33760672	cDNA expressed protein	AT3G08030.1	1e-38	3	2564191	2565819	unknown protein	Bradi1g04670.1	2e-60	1V	3121842	3123710	Status 12;Valid 1;Alias Bd1.492;Description Class_5;Note=protein_coding_gene
Ta.20756.1.S1_at	3.1219	3.3162	3.11371	3.26796	3.33101	5.47593	3.35762	Ta.20756.1.S1_at	XW	Ta.20756.1	832	10	0	?
Ta.20756.1.S1_x_at	3.40596	3.96984	3.36923	3.72596	3.89851	5.934	3.68905	Ta.20756.1.S1_x_at	XW	Ta.20756.1	832	10	1	Ta.20756.1	UniRef90_C1KV20	1e-58	Putative cortical cell delineating protein n=1 Tax=Triticum aestivum RepID=C1KV20_WHEAT	LOC_Os10g40510.1	1e-26	10	21619566	21618752	cDNA LTPL144 - Protease inhibitor/seed storage/LTP family protein precursor, expressed	AT2G45180.1	3e-22	2	18626377	18626781	protease inhibitor/seed storage/lipid transfer protein (LTP) family protein	Bradi3g32940.1	4e-46	3V	35337154	35337908	Status 12;Valid 1;Alias Bd3.3184;Description Class_3;Note=protein_coding_gene
Ta.20889.1.S1_at	9.0087	9.87074	10.4082	8.88876	10.5335	10.9645	10.8178	Ta.20889.1.S1_at	XW	Ta.20889.1	1243	20	1	Ta.20889.1	UniRef90_Q10RE9	7e-82	Expressed protein n=1 Tax=Oryza sativa Japonica Group RepID=Q10RE9_ORYSJ	LOC_Os03g06580.4	3e-70	3	3313735	3316425	cDNA MTN26L2 - MtN26 family protein precursor, expressed	AT4G14746.1	5e-38	4	8462720	8464326	INVOLVED IN: biological_process unknown; LOCATED IN: anchored to membrane; CONTAINS InterPro DOMAIN/s: EGF (InterPro:IPR006210);	Bradi1g74400.1	1e-100	1V	71620048	71622355	Status 12;Valid 1;Alias Bd1.7759;Description Class_3;Note=protein_coding_gene
Ta.210.1.S1_at	6.488	6.66455	7.17996	6.35297	7.28959	8.70482	7.7465	Ta.210.1.S1_at	XW	Ta.210.1	1329	13	1	Ta.210.1	UniRef90_P29618	1e-117	Cyclin-dependent kinase A-1 n=10 Tax=Poaceae RepID=CDKA1_ORYSJ	LOC_Os03g02680.2	0	3	996598	1000241	cDNA cyclin-dependent kinase A-1, putative, expressed	AT3G48750.1	1e-104	3	18072238	18074296	CDC2 (CELL DIVISION CONTROL 2); cyclin-dependent protein kinase/ kinase/ protein binding / protein kinase	Bradi1g77330.1	1e-120	1V	73711289	73720650	Alias Bd1.8073;Description Class_3;Note=protein_coding_gene
Ta.21001.1.S1_at	6.002	6.29672	6.42394	5.74129	6.75552	7.82378	7.25885	Ta.21001.1.S1_at	XW	Ta.21001.1	1396	20	1	Ta.21001.1	UniRef90_C5Y9S3	1e-170	Putative uncharacterized protein Sb06g018740 n=1 Tax=Sorghum bicolor RepID=C5Y9S3_SORBI	LOC_Os04g38450.1	1e-136	4	22675891	22670244	cDNA gamma-glutamyltranspeptidase 1 precursor, putative, expressed	AT4G39640.2	1e-136	4	18400608	18402861	GGT1 (GAMMA-GLUTAMYL TRANSPEPTIDASE 1); gamma-glutamyltransferase/ glutathione gamma-glutamylcysteinyltransferase	Bradi5g12200.1	8e-61	5V	15669586		15670524|Note=protein_coding_gene
Ta.21020.1.S1_at	4.86626	6.36456	5.74598	4.56657	5.92802	6.79068	5.55567	Ta.21020.1.S1_at	XW	Ta.21020.1	1279	28	1	Ta.21020.1	UniRef90_B7F9Y2	3e-99	cDNA, clone: J100014C05, full insert sequence n=3 Tax=Oryza sativa RepID=B7F9Y2_ORYSJ	LOC_Os08g32160.1	4e-57	8	19949678	19947839	cDNA oxidoreductase, 2OG-FeII oxygenase domain containing protein, putative, expressed	AT1G52820.1	2e-38	1	19669216	19670321	2-oxoglutarate-dependent dioxygenase, putative	Bradi3g35940.1	1e-124	3V	38160555	38161985	Status 12;Valid 1;Alias Bd3.3512;Description Class_5;Note=protein_coding_gene
Ta.21115.1.A1_at	4.99338	4.91099	4.47618	4.78977	5.00898	7.76999	5.18015	Ta.21115.1.A1_at	XW	Ta.21115.1	558	2	1	Ta.21115.1
Ta.21115.1.A1_x_at	4.40386	4.7928	4.0259	4.33415	4.62512	7.96581	5.16893	Ta.21115.1.A1_x_at	XW	Ta.21115.1	558	2	1	Ta.21115.1
Ta.21115.3.A1_s_at	4.19554	5.20911	4.00087	4.57023	5.77744	9.36026	6.26102	Ta.21115.3.A1_s_at	XW	Ta.21115.3	557	1	3	Ta.21115.1|Ta.29450.1|Ta.21115.3	UniRef90_C6SZ44	3e-27	Putative uncharacterized protein n=1 Tax=Glycine max RepID=C6SZ44_SOYBN
Ta.21220.1.S1_x_at	4.43914	5.00263	4.7461	4.15803	5.81632	6.57179	6.03556	Ta.21220.1.S1_x_at	XW	Ta.21220.1	727	3	1	Ta.21220.1	UniRef90_C5Z2X4	2e-27	Putative uncharacterized protein Sb10g001600 n=1 Tax=Sorghum bicolor RepID=C5Z2X4_SORBI	LOC_Os06g03640.1	1e-25	6	1413222	1415619	cDNA BAG domain containing protein, expressed	AT5G07520.1	7e-07	5	2380208	2381230	GRP18 (GLYCINE-RICH PROTEIN 18); lipid binding / nutrient reservoir	Bradi1g49540.1	1e-29	1V	48243984	48245399	Status 12;Valid 1;Alias Bd1.5114;Description Class_5;Note=protein_coding_gene
Ta.21356.1.S1_at	7.26429	7.00921	8.12836	7.17013	8.1349	9.77236	8.78376	Ta.21356.1.S1_at	XW	Ta.21356.1	563	6	1	Ta.21356.1
Ta.21364.1.S1_s_at	10.159	10.9291	10.6831	9.92998	11.7422	11.9851	11.0512	Ta.21364.1.S1_s_at	XW	Ta.21364.1	2452	86	1	Ta.21364.1	UniRef90_Q8H012	1e-168	Os03g0237000 protein n=5 Tax=Poaceae RepID=Q8H012_ORYSJ	LOC_Os03g13380.1	0	3	7222690	7227122	cDNA transmembrane 9 superfamily member, putative, expressed	AT2G01970.1	1e-140	2	452197	454819	endomembrane protein 70, putative	Bradi1g68750.2	1e-173	1V	67265579	67270372	Status 12;Valid 1;Alias Bd1.7194.1;Note=protein_coding_gene
Ta.214.2.A1_at	9.82644	10.3572	10.1474	9.77363	10.959	12.0743	11.059	Ta.214.2.A1_at	XW	Ta.214.2	1317	25	1	Ta.214.2	UniRef90_P25862	1e-160	Tubulin beta-1 chain (Fragment) n=20 Tax=Eukaryota RepID=TBB1_AVESA	LOC_Os05g34170.2	0	5	20141600	20145027	cDNA tubulin/FtsZ domain containing protein, putative, expressed	AT5G12250.1	1e-163	5	3961317	3962971	TUB6 (BETA-6 TUBULIN); structural constituent of cytoskeleton	Bradi2g21340.1	1e-164	2V	18715986	18719466	Status 12;Valid 1;Alias Bd2.2275;Description Class_5;Note=protein_coding_gene
Ta.214.2.A1_x_at	9.90375	10.3849	10.1952	9.84437	10.9286	12.0212	11.032	Ta.214.2.A1_x_at	XW	Ta.214.2	1317	25	1	Ta.214.2	UniRef90_P25862	1e-160	Tubulin beta-1 chain (Fragment) n=20 Tax=Eukaryota RepID=TBB1_AVESA	LOC_Os05g34170.2	0	5	20141600	20145027	cDNA tubulin/FtsZ domain containing protein, putative, expressed	AT5G12250.1	1e-163	5	3961317	3962971	TUB6 (BETA-6 TUBULIN); structural constituent of cytoskeleton	Bradi2g21340.1	1e-164	2V	18715986	18719466	Status 12;Valid 1;Alias Bd2.2275;Description Class_5;Note=protein_coding_gene
Ta.21419.1.S1_at	3.95702	4.20698	3.9209	3.75123	4.42661	5.82734	4.26267	Ta.21419.1.S1_at	XW	Ta.21419.1	919	17	1	Ta.21419.1	UniRef90_Q7XLD7	8e-52	OSJNBa0070C17.11 protein n=3 Tax=Oryza sativa RepID=Q7XLD7_ORYSJ	LOC_Os04g52260.1	4e-87	4	30876568	30877589	cDNA LTPL124 - Protease inhibitor/seed storage/LTP family protein precursor, expressed	AT4G15160.2	1e-36	4	8646192	8647019	lipid binding / structural constituent of cell wall	Bradi5g21530.1	1e-59	5V	24127109	24128014	Status 12;Valid 1;Alias Bd5.2010;Description Class_4;Note=protein_coding_gene
Ta.21825.1.S1_at	6.85841	6.93881	7.16987	7.08309	7.0526	9.54639	8.14622	Ta.21825.1.S1_at	XW	Ta.21825.1	696	4	1	Ta.21825.1	UniRef90_D1IEI0	2e-26	Whole genome shotgun sequence of line PN40024, scaffold_100.assembly12x (Fragment) n=1 Tax=Vitis vinifera RepID=D1IEI0_VITVI	LOC_Os09g12780.1	5e-55	9	7333171	7334241	cDNA expressed protein	AT5G52220.1	5e-23	5	21207097	21207678	FUNCTIONS IN: molecular_function unknown; INVOLVED IN: biological_process unknown; LOCATED IN: cellular_component unknown; EXPR	Bradi4g27630.1	3e-23	4V	32809948	32811328	Alias Bd4.2763;Description Class_2;Note=protein_coding_gene
Ta.21957.1.S1_at	9.24194	11.0077	10.8181	9.43159	10.9753	12.1615	11.4114	Ta.21957.1.S1_at	XW	Ta.21957.1	836	26	1	Ta.21957.1	UniRef90_Q7XIG9	5e-48	Non-specific lipid-transfer protein n=3 Tax=Oryza sativa RepID=Q7XIG9_ORYSJ	LOC_Os07g43290.2	1e-16	7	25921877	25919683	cDNA LTPL56 - Protease inhibitor/seed storage/LTP family protein precursor, expressed	AT5G64080.1	3e-15	5	25645475	25646638	protease inhibitor/seed storage/lipid transfer protein (LTP) family protein	Bradi1g20670.1	5e-55	1V	16524687	16526563	Status 12;Valid 1;Alias Bd1.2191;Description Class_5;Note=protein_coding_gene
Ta.22082.1.S1_at	9.49282	11.1552	11.4371	9.04581	11.82	11.4065	10.9365	Ta.22082.1.S1_at	XW	Ta.22082.1	557	1	1	Ta.22082.1	UniRef90_Q7XUG1	7e-54	Malate synthase n=2 Tax=Oryza sativa RepID=Q7XUG1_ORYSJ	LOC_Os04g40990.1	2e-55	4	24143115	24140625	cDNA malate synthase, glyoxysomal, putative, expressed	AT5G03860.1	3e-42	5	1032276	1034527	MLS (MALATE SYNTHASE); malate synthase	Bradi5g13940.1	2e-52	5V	17380227	17382065	Alias Bd5.1203;Description Class_5;Note=protein_coding_gene
Ta.22167.1.A1_at	6.44367	7.2176	6.81964	6.65578	7.84733	8.99613	8.21367	Ta.22167.1.A1_at	XW	Ta.22167.1	630	2	1	Ta.22167.1	UniRef90_Q6Z6K4	6e-10	Beta-galactosidase 4 n=3 Tax=Oryza sativa RepID=BGAL4_ORYSJ	LOC_Os02g12730.3	1e-27	2	6660984	6655774	cDNA beta-galactosidase precursor, putative, expressed	AT2G28470.1	1e-07	2	12169047	12173164	BGAL8 (beta-galactosidase 8); beta-galactosidase/ catalytic/ cation binding / sugar binding	Bradi3g08180.1	6e-11	3V	6371217	6375766	Status 12;Valid 1;Alias Bd3.863;Description Class_5;Note=protein_coding_gene
Ta.22220.1.S1_at	4.89051	5.95455	5.41903	4.9499	6.73979	7.41227	6.79993	Ta.22220.1.S1_at	XW	Ta.22220.1	2321	5	1	Ta.22220.1	UniRef90_Q651V6	0	Probable auxin efflux carrier component 2 n=3 Tax=Oryza sativa Japonica Group RepID=PIN2_ORYSJ	LOC_Os06g44970.1	0	6	27199809	27203765	cDNA auxin efflux carrier component, putative, expressed	AT5G57090.1	0	5	23100765	23104456	EIR1 (ETHYLENE INSENSITIVE ROOT 1); auxin efflux transmembrane transporter/ auxin:hydrogen symporter/ transporter	Bradi1g31530.1	0	1V	27017533	27021259	Status 12;Valid 1;Alias Bd1.3363;Description Class_5;Note=protein_coding_gene
Ta.22317.1.S1_s_at	10.5006	11.4579	10.4996	10.3172	11.6574	12.7276	11.4252	Ta.22317.1.S1_s_at	XW	Ta.22317.1	1761	135	1	Ta.22317.1	UniRef90_Q40041	0	Calreticulin (Fragment) n=2 Tax=Triticeae RepID=Q40041_HORVU	LOC_Os07g14270.3	0	7	8135970	8140319	cDNA calreticulin precursor protein, putative, expressed	AT1G56340.1	1e-177	1	21090059	21092630	CRT1 (CALRETICULIN 1); calcium ion binding / unfolded protein binding	Bradi1g02940.3	0	1V	1976431	1979871	Status 12;Valid 1;Alias Bd1.299.1;Note=protein_coding_gene
Ta.22395.1.S1_at	6.41004	8.40424	7.72855	6.52622	8.41951	8.62596	8.29253	Ta.22395.1.S1_at	XW	Ta.22395.1	222	1	1	Ta.22395.1
Ta.22487.1.S1_at	5.48704	6.99092	7.00893	5.24231	7.33214	7.42223	6.90911	Ta.22487.1.S1_at	XW	Ta.22487.1	1723	11	1	Ta.22487.1	UniRef90_Q6H4N0	1e-115	cDNA, clone: J090063A15, full insert sequence n=2 Tax=Oryza sativa Japonica Group RepID=Q6H4N0_ORYSJ	LOC_Os02g32110.1	0	2	18970500	18966946	cDNA exostosin family domain containing protein, expressed	AT5G61840.1	1e-104	5	24839365	24841703	GUT1; catalytic/ glucuronoxylan glucuronosyltransferase	Bradi3g44420.1	1e-119	3V	46251837	46254752	Status 12;Valid 1;Alias Bd3.4437;Description Class_5;Note=protein_coding_gene
Ta.22757.1.S1_s_at	6.91355	7.10247	7.18791	6.54985	7.93221	8.71071	8.17178	Ta.22757.1.S1_s_at	XW	Ta.22757.1	898	10	1	Ta.22757.1	UniRef90_Q8RZB7	4e-60	Os01g0949300 protein n=3 Tax=Oryza sativa RepID=Q8RZB7_ORYSJ	LOC_Os01g72080.1	7e-95	1	41817236	41818446	cDNA calmodulin-like protein 1, putative, expressed	AT2G41410.1	4e-13	2	17262085	17262735	calmodulin, putative	Bradi2g60680.1	1e-49	2V	57972385	57973310	Status 12;Valid 1;Alias Bd2.6132;Description Class_3;Note=protein_coding_gene
Ta.22773.2.S1_x_at	8.11748	7.92224	7.52184	7.76718	8.35017	12.4678	9.68761	Ta.22773.2.S1_x_at	XW	Ta.22773.2	1289	12	1	Ta.22773.2	UniRef90_P04747	1e-126	Alpha-amylase type B isozyme (Fragment) n=1 Tax=Hordeum vulgare RepID=AMY3_HORVU	LOC_Os02g52700.1	0	2	32237277	32239187	cDNA alpha-amylase precursor, putative, expressed	AT4G25000.1	4e-81	4	12852109	12853825	AMY1 (ALPHA-AMYLASE-LIKE); alpha-amylase	Bradi3g58010.1	1e-114	3V	57602664	57604389	Status 12;Valid 1;Alias Bd3.5907;Description Class_5;Note=protein_coding_gene
Ta.22828.2.S1_at	7.53027	7.38711	6.8582	7.60771	6.79064	10.1792	6.86015	Ta.22828.2.S1_at	XW	Ta.22828.2	1241	30	1	Ta.22828.2	UniRef90_C6K7G3	1e-164	Lipoxygenase n=2 Tax=Triticeae RepID=C6K7G3_WHEAT	LOC_Os03g49350.1	0	3	28084665	28087667	cDNA lipozygenase protein, putative, expressed	AT3G22400.1	1e-103	3	7927011	7931167	LOX5; electron carrier/ iron ion binding / lipoxygenase/ metal ion binding / oxidoreductase, acting on single donors with incorpo	Bradi1g09260.1	1e-142	1V	6635136	6638641	Status 12;Valid 1;Alias Bd1.983;Description Class_5;Note=protein_coding_gene
Ta.22954.1.S1_a_at	8.21838	7.30604	8.83414	8.54927	7.1143	10.557	8.36916	Ta.22954.1.S1_a_at	XW	Ta.22954.1	842	38	3	Ta.22954.2|Ta.22954.3|Ta.22954.1	UniRef90_Q5Z4W6	7e-10	Putative thionin Osthi1 n=2 Tax=Oryza sativa RepID=Q5Z4W6_ORYSJ							AT2G15010.1	4e-09	2	6484422	6485001	thionin, putative	Bradi1g57280.1	5e-09	1V	56038776	56039624	Status 12;Valid 1;Alias Bd1.5960.2;Note=protein_coding_gene
Ta.22954.1.S1_at	6.32785	6.59698	8.20222	6.70441	6.24642	10.2165	7.98398	Ta.22954.1.S1_at	XW	Ta.22954.1	842	38	1	Ta.22954.1	UniRef90_Q5Z4W6	7e-10	Putative thionin Osthi1 n=2 Tax=Oryza sativa RepID=Q5Z4W6_ORYSJ							AT2G15010.1	4e-09	2	6484422	6485001	thionin, putative	Bradi1g57280.1	5e-09	1V	56038776	56039624	Status 12;Valid 1;Alias Bd1.5960.2;Note=protein_coding_gene
Ta.22962.1.S1_at	6.62149	6.60947	6.17981	6.31554	6.44529	9.66348	7.58416	Ta.22962.1.S1_at	XW	Ta.22962.1	1121	144	1	Ta.22962.1	UniRef90_O23628	2e-53	Histone H2A variant 1 n=22 Tax=Magnoliophyta RepID=H2AV1_ARATH	LOC_Os10g28230.1	1e-105	10	14606835	14608209	cDNA Core histone H2A/H2B/H3/H4 domain containing protein, putative, expressed	AT3G54560.1	5e-55	3	20196532	20197466	HTA11; DNA binding	Bradi3g26880.3	3e-63	3V	27659755	27661727	Status 12;Valid 1;Alias Bd3.2546;Description Class_5;Note=protein_coding_gene
Ta.22962.1.S1_x_at	6.54385	6.41803	6.08626	6.43796	6.4851	9.64813	7.55292	Ta.22962.1.S1_x_at	XW	Ta.22962.1	1121	144	1	Ta.22962.1	UniRef90_O23628	2e-53	Histone H2A variant 1 n=22 Tax=Magnoliophyta RepID=H2AV1_ARATH	LOC_Os10g28230.1	1e-105	10	14606835	14608209	cDNA Core histone H2A/H2B/H3/H4 domain containing protein, putative, expressed	AT3G54560.1	5e-55	3	20196532	20197466	HTA11; DNA binding	Bradi3g26880.3	3e-63	3V	27659755	27661727	Status 12;Valid 1;Alias Bd3.2546;Description Class_5;Note=protein_coding_gene
Ta.22980.1.S1_s_at	3.99537	3.56868	3.54461	3.9734	3.69877	6.16916	4.60219	Ta.22980.1.S1_s_at	XW	Ta.22980.1	1308	69	3	Ta.22980.3|Ta.22980.1|Ta.22980.2	UniRef90_Q0JPA6	4e-81	Salt stress root protein RS1 n=3 Tax=Oryza sativa RepID=SRS1_ORYSJ	LOC_Os01g13210.2	1e-87	1	7365111	7362643	cDNA salt stress root protein RS1, putative, expressed	AT4G20260.3	1e-36	4	10941593	10943227	DREPP plasma membrane polypeptide family protein	Bradi2g07940.3	5e-87	2V	6298243	6300586	Status 12;Valid 1;Alias Bd2.842.2;Note=protein_coding_gene
Ta.23042.1.S1_x_at	8.35546	8.84443	8.75836	8.05125	8.98843	11.7236	9.71769	Ta.23042.1.S1_x_at	XW	Ta.23042.1	1272	13	1	Ta.23042.1	UniRef90_B4X8Y5	9e-92	Caffeic acid-3-O-methyltransferase n=1 Tax=Bambusa oldhamii RepID=B4X8Y5_BAMOL	LOC_Os08g06100.1	1e-23	8	3339962	3336754	cDNA O-methyltransferase, putative, expressed	AT1G21100.1	2e-65	1	7386991	7388318	O-methyltransferase, putative	Bradi3g16530.1	3e-87	3V	14689344	14691908	Status 12;Valid 1;Alias Bd3.1709;Description Class_5;Note=protein_coding_gene
Ta.23042.2.S1_at	5.80309	6.71378	6.64933	6.12566	7.24303	9.91867	7.99409	Ta.23042.2.S1_at	XW	Ta.23042.2	630	1	1	Ta.23042.2	UniRef90_A5HB57	4e-47	O-methyltransferase 3 n=1 Tax=Triticum aestivum RepID=A5HB57_WHEAT	LOC_Os08g06100.1	5e-44	8	3339962	3336754	cDNA O-methyltransferase, putative, expressed	AT5G54160.1	2e-33	5	21982075	21984167	ATOMT1 (O-METHYLTRANSFERASE 1); caffeate O-methyltransferase/ myricetin 3'-O-methyltransferase/ quercetin 3-O-methyltransferase	Bradi3g16530.1	1e-47	3V	14689344	14691908	Status 12;Valid 1;Alias Bd3.1709;Description Class_5;Note=protein_coding_gene
Ta.23052.1.S1_at	9.80691	10.0492	10.7235	9.91569	10.5296	11.9434	10.5779	Ta.23052.1.S1_at	XW	Ta.23052.1	596	7	1	Ta.23052.1	UniRef90_O49870	2e-42	Extensin (Fragment) n=1 Tax=Hordeum vulgare RepID=O49870_HORVU							AT4G13340.1	4e-22	4	7758610	7760892	leucine-rich repeat family protein / extensin family protein	Bradi5g09790.1	9e-38	5V	13107183	13108623	Status 12;Valid 1;Alias Bd5.762;Description Class_2;Note=protein_coding_gene
Ta.23079.1.S1_a_at	11.1926	11.2168	12.5602	10.8237	12.0598	13.6587	12.7926	Ta.23079.1.S1_a_at	XW	Ta.23079.1	1352	265	2	Ta.23079.1|Ta.23079.2	UniRef90_Q10N21	4e-94	L-ascorbate peroxidase 1, cytosolic n=3 Tax=Oryza sativa RepID=APX1_ORYSJ	LOC_Os03g17690.1	0	3	9842263	9845683	cDNA OsAPx1 - Cytosolic Ascorbate Peroxidase encoding gene 1-8, expressed	AT1G07890.8	8e-85	1	2438005	2439435	APX1 (ascorbate peroxidase 1); L-ascorbate peroxidase	Bradi1g65820.2	2e-99	1V	64743407	64746572	Status 12;Valid 1;Alias Bd1.6886.1;Note=protein_coding_gene
Ta.23079.1.S1_x_at	10.584	10.6808	11.9345	10.2477	11.4165	13.0739	12.136	Ta.23079.1.S1_x_at	XW	Ta.23079.1	1352	265	1	Ta.23079.1	UniRef90_Q10N21	4e-94	L-ascorbate peroxidase 1, cytosolic n=3 Tax=Oryza sativa RepID=APX1_ORYSJ	LOC_Os03g17690.1	0	3	9842263	9845683	cDNA OsAPx1 - Cytosolic Ascorbate Peroxidase encoding gene 1-8, expressed	AT1G07890.8	8e-85	1	2438005	2439435	APX1 (ascorbate peroxidase 1); L-ascorbate peroxidase	Bradi1g65820.2	2e-99	1V	64743407	64746572	Status 12;Valid 1;Alias Bd1.6886.1;Note=protein_coding_gene
Ta.23079.2.S1_x_at	10.8325	11.0134	12.4622	10.617	11.9531	13.501	12.5916	Ta.23079.2.S1_x_at	XW	Ta.23079.2	735	43	1	Ta.23079.2	UniRef90_Q945R6	1e-49	Ascorbate peroxidase (Fragment) n=2 Tax=BEP clade RepID=Q945R6_HORVU	LOC_Os03g17690.2	1e-122	3	9842263	9845683	cDNA OsAPx1 - Cytosolic Ascorbate Peroxidase encoding gene 1-8, expressed	AT3G09640.2	2e-43	3	2956301	2958163	APX2 (ASCORBATE PEROXIDASE 2); L-ascorbate peroxidase	Bradi1g65820.2	5e-44	1V	64743407	64746572	Status 12;Valid 1;Alias Bd1.6886.1;Note=protein_coding_gene
Ta.23167.1.S1_at	6.17323	6.23888	6.08436	6.18644	6.43626	8.26174	7.01039	Ta.23167.1.S1_at	XW	Ta.23167.1	345	2	1	Ta.23167.1
Ta.23167.1.S1_x_at	5.05025	4.43408	5.04674	5.18846	4.43554	7.31713	5.80759	Ta.23167.1.S1_x_at	XW	Ta.23167.1	345	2	1	Ta.23167.1
Ta.23259.1.A1_a_at	8.72035	10.5363	10.6096	8.81725	11.0965	10.9511	10.7292	Ta.23259.1.A1_a_at	XW	Ta.23259.1	882	6	2	Ta.23259.1|Ta.23259.2	UniRef90_Q0J6Y0	8e-25	Os08g0249400 protein (Fragment) n=1 Tax=Oryza sativa Japonica Group RepID=Q0J6Y0_ORYSJ	LOC_Os08g15080.1	1e-27	8	9122564	9126613	cDNA proline rich protein 3, putative, expressed	AT3G21215.1	8e-16	3	7442873	7445231	RNA-binding protein, putative	Bradi3g19040.1	9e-31	3V	17658426	17662329	Status 12;Valid 1;Alias Bd3.1986;Description Class_4;Note=protein_coding_gene
Ta.23377.1.S1_x_at	4.03985	3.91182	3.7116	3.94034	3.82758	6.33299	4.32599	Ta.23377.1.S1_x_at	XW	Ta.23377.1	948	16	1	Ta.23377.1	UniRef90_Q10T26	1e-44	Os03g0103200 protein n=3 Tax=Oryza sativa RepID=Q10T26_ORYSJ	LOC_Os03g01300.1	1e-59	3	207330	210839	cDNA LTPL114 - Protease inhibitor/seed storage/LTP family protein precursor, expressed	AT1G12090.1	4e-33	1	4090176	4090589	ELP (EXTENSIN-LIKE PROTEIN); lipid binding	Bradi1g78260.1	1e-42	1V	74311166	74311908	Status 12;Valid 1;Alias Bd1.8175;Description Class_4;Note=protein_coding_gene
Ta.23395.1.S1_a_at	4.74162	6.40284	6.11764	4.76577	5.93799	7.48832	6.30907	Ta.23395.1.S1_a_at	XW	Ta.23395.1	906	5	2	Ta.23395.1|Ta.23395.2	UniRef90_C5XZS5	2e-64	Putative uncharacterized protein Sb04g029500 n=2 Tax=Andropogoneae RepID=C5XZS5_SORBI	LOC_Os11g34390.1	1e-42	11	19687944	19686418	cDNA glycosyltransferase, putative, expressed	AT2G22900.1	2e-45	2	9744359	9746193	galactosyl transferase GMA12/MNN10 family protein	Bradi4g16670.1	3e-74	4V	17477050	17478670	Status 12;Valid 1;Alias Bd4.1742;Description Class_5;Note=protein_coding_gene
Ta.23439.1.S1_at	7.06648	7.22914	6.81487	6.94418	7.20894	9.2523	7.40576	Ta.23439.1.S1_at	XW	Ta.23439.1	932	56	1	Ta.23439.1	UniRef90_Q69MM2	9e-46	HMG type nucleosome/chromatin assembly factor n=3 Tax=Oryza sativa RepID=Q69MM2_ORYSJ	LOC_Os09g37910.3	2e-67	9	21856391	21858508	cDNA HMG1/2, putative, expressed	AT3G51880.3	2e-30	3	19247241	19248491	HMGB1 (HIGH MOBILITY GROUP B 1); DNA binding / chromatin binding / structural constituent of chromatin / transcription factor	Bradi4g37250.1	1e-43	4V	42432275	42437361	Alias Bd4.3814;Description Class_2;Note=protein_coding_gene
Ta.23832.1.S1_at	3.28017	4.9686	3.37993	3.41651	5.56805	5.56418	4.78926	Ta.23832.1.S1_at	XW	Ta.23832.1	575	5	1	Ta.23832.1	UniRef90_P52711	2e-11	Serine carboxypeptidase II-3 chain B n=1 Tax=Hordeum vulgare RepID=CBP23_HORVU	LOC_Os07g46350.1	1e-17	7	27642804	27637822	cDNA OsSCP40 - Putative Serine Carboxypeptidase homologue, expressed							Bradi1g19230.1	9e-11	1V	15409996	15413928	Status 12;Valid 1;Alias Bd1.2033;Description Class_5;Note=protein_coding_gene
Ta.23989.1.A1_at	5.02196	5.48323	4.86942	5.05123	6.97712	7.2211	5.02969	Ta.23989.1.A1_at	XW	Ta.23989.1	592	2	1	Ta.23989.1				LOC_Os07g34520.2	1e-17	7	20692701	20690061	cDNA isocitrate lyase, putative, expressed	AT3G21720.1	6e-06	3	7652789	7655873	ICL (ISOCITRATE LYASE); catalytic/ isocitrate lyase	Bradi1g25870.1	1e-09	1V	20977256	20979439	Status 12;Valid 1;Alias Bd1.2752;Description Class_5;Note=protein_coding_gene
Ta.24068.1.A1_at	4.38274	4.29894	5.54773	4.6093	4.53407	6.89936	6.50096	Ta.24068.1.A1_at	XW	Ta.24068.1	668	2	1	Ta.24068.1	UniRef90_B6T9V4	9e-36	tRNA-specific adenosine deaminase n=5 Tax=Andropogoneae RepID=B6T9V4_MAIZE	LOC_Os03g20570.1	1e-23	3	11652717	11655335	cDNA tRNA-specific adenosine deaminase 2, putative, expressed	AT1G48175.1	1e-30	1	17790957	17792066	emb2191 (embryo defective 2191); catalytic/ hydrolase/ zinc ion binding	Bradi1g63890.1	1e-41	1V	63114279	63116208	Status 12;Valid 1;Alias Bd1.6676.1;Note=protein_coding_gene
Ta.24122.1.S1_at	4.65669	5.27867	4.88424	4.66768	5.49319	7.04813	5.68576	Ta.24122.1.S1_at	XW	Ta.24122.1	739	2	1	Ta.24122.1	UniRef90_B8AP88	8e-89	Putative uncharacterized protein n=1 Tax=Oryza sativa Indica Group RepID=B8AP88_ORYSI	LOC_Os04g15920.1	1e-141	4	8634620	8632316	cDNA dehydrogenase, putative, expressed	AT4G39330.1	1e-63	4	18291268	18292772	CAD9 (CINNAMYL ALCOHOL DEHYDROGENASE 9); binding / catalytic/ oxidoreductase/ zinc ion binding	Bradi5g04130.1	4e-95	5V	5393012	5394497	Status 12;Valid 1;Alias Bd5.379;Description Class_5;Note=protein_coding_gene
Ta.24728.1.S1_at	8.4402	10.22	9.43463	8.4524	8.42378	10.8193	10.1294	Ta.24728.1.S1_at	XW	Ta.24728.1	1012	50	1	Ta.24728.1	UniRef90_B5B0E2	9e-69	ADF3 n=3 Tax=Triticeae RepID=B5B0E2_HORVD	LOC_Os03g60580.1	1e-36	3	34423261	34424253	cDNA actin-depolymerizing factor, putative, expressed	AT5G59880.1	6e-39	5	24120382	24121628	ADF3 (ACTIN DEPOLYMERIZING FACTOR 3); actin binding	Bradi1g03760.1	6e-50	1V	2531857	2532793	Status 12;Valid 1;Alias Bd1.398;Description Class_5;Note=protein_coding_gene
Ta.24742.1.S1_x_at	8.86209	8.55387	9.18708	8.77055	8.59809	10.849	9.56815	Ta.24742.1.S1_x_at	XW	Ta.24742.1	888	40	1	Ta.24742.1	UniRef90_P40280	2e-66	Histone H2A n=12 Tax=Poaceae RepID=H2A_MAIZE	LOC_Os01g31800.1	1e-107	1	17419386	17420245	cDNA Core histone H2A/H2B/H3/H4 domain containing protein, putative, expressed	AT5G02560.1	6e-59	5	575437	576456	HTA12; DNA binding	Bradi1g66370.1	4e-70	1V	65192684	65193328	Status 12;Valid 1;Alias Bd1.6946;Description Class_5;Note=protein_coding_gene
Ta.24761.2.S1_at	7.1379	6.52557	7.10105	7.30079	7.79783	9.85092	8.83313	Ta.24761.2.S1_at	XW	Ta.24761.2	1008	31	1	Ta.24761.2	UniRef90_Q54PX8	9e-08	Putative uncharacterized protein n=1 Tax=Dictyostelium discoideum RepID=Q54PX8_DICDI							AT3G09000.1	4e-05	3	2746014	2748326	proline-rich family protein
Ta.24926.1.S1_at	3.75246	4.5475	4.03744	3.86843	4.96387	7.75236	4.69342	Ta.24926.1.S1_at	XW	Ta.24926.1	249	1	1	Ta.24926.1
Ta.25247.1.A1_at	5.07557	5.46564	5.82723	5.0919	5.59692	7.21348	5.89207	Ta.25247.1.A1_at	XW	Ta.25247.1	973	4	1	Ta.25247.1	UniRef90_A3CIY3	2e-44	Putative uncharacterized protein n=1 Tax=Oryza sativa Japonica Group RepID=A3CIY3_ORYSJ	LOC_Os12g39830.1	3e-85	12	24588513	24585971	cDNA cyclin, putative, expressed
Ta.25342.1.S1_at	9.7347	11.2598	11.3534	9.716	11.1236	12.0765	10.6125	Ta.25342.1.S1_at	XW	Ta.25342.1	1401	37	1	Ta.25342.1	UniRef90_Q5RZZ4	0	Meiosis 5 n=1 Tax=Triticum aestivum RepID=Q5RZZ4_WHEAT	LOC_Os01g10490.1	2e-50	1	5550003	5548619	cDNA keratin, type I cytoskeletal 9, putative, expressed	AT2G42840.1	2e-35	2	17826327	17827426	PDF1 (PROTODERMAL FACTOR 1)	Bradi2g06300.1	1e-101	2V	4728998	4730544	Status 12;Valid 1;Alias Bd2.663;Description Class_3;Note=protein_coding_gene
Ta.25342.1.S1_x_at	9.17358	10.8142	10.7812	9.1496	10.6593	11.5052	10.0618	Ta.25342.1.S1_x_at	XW	Ta.25342.1	1401	37	1	Ta.25342.1	UniRef90_Q5RZZ4	0	Meiosis 5 n=1 Tax=Triticum aestivum RepID=Q5RZZ4_WHEAT	LOC_Os01g10490.1	2e-50	1	5550003	5548619	cDNA keratin, type I cytoskeletal 9, putative, expressed	AT2G42840.1	2e-35	2	17826327	17827426	PDF1 (PROTODERMAL FACTOR 1)	Bradi2g06300.1	1e-101	2V	4728998	4730544	Status 12;Valid 1;Alias Bd2.663;Description Class_3;Note=protein_coding_gene
Ta.25394.2.S1_a_at	8.35201	9.01267	8.22309	7.87464	10.2318	10.0797	9.77457	Ta.25394.2.S1_a_at	XW	Ta.25394.2	557	1	2	Ta.25394.1|Ta.25394.2	UniRef90_Q0J0S0	9e-72	Os09g0501600 protein n=2 Tax=Oryza sativa RepID=Q0J0S0_ORYSJ	LOC_Os09g32510.5	7e-62	9	19407978	19405779	cDNA BHLH transcription factor, putative, expressed	AT1G68920.3	9e-41	1	25915620	25917675	basic helix-loop-helix (bHLH) family protein	Bradi4g34350.2	8e-88	4V	39989216	39991569	Status 12;Valid 1;Alias Bd4.3511.1;Note=protein_coding_gene
Ta.25413.1.A1_s_at	5.19369	7.32488	6.27833	5.8294	8.29003	8.19033	7.71608	Ta.25413.1.A1_s_at	XW	Ta.25413.1	2122	24	1	Ta.25413.1	UniRef90_C5YWG6	0	Putative uncharacterized protein Sb09g029720 n=3 Tax=Andropogoneae RepID=C5YWG6_SORBI	LOC_Os01g43910.1	0	1	25157335	25151058	cDNA CGMC_MAPKCMGC_2.4 - CGMC includes CDA, MAPK, GSK3, and CLKC kinases, expressed	AT2G42880.1	1e-165	2	17840572	17843947	ATMPK20; MAP kinase	Bradi2g44350.1	0	2V	44852084	44858179	Status 12;Valid 1;Alias Bd2.4405;Description Class_5;Note=protein_coding_gene
Ta.25491.2.S1_a_at	5.47709	7.72415	6.56618	5.70867	8.94072	7.82257	7.67162	Ta.25491.2.S1_a_at	XW	Ta.25491.2	557	1	2	Ta.25491.1|Ta.25491.2	UniRef90_Q5N8G6	2e-73	Os01g0886600 protein n=1 Tax=Oryza sativa Japonica Group RepID=Q5N8G6_ORYSJ	LOC_Os01g66330.1	1e-119	1	38525366	38519589	cDNA ATP-dependent Clp protease ATP-binding subunit clpX, putative, expressed	AT5G53350.1	1e-51	5	21644060	21647503	CLPX; ATP binding / ATPase/ nucleoside-triphosphatase/ nucleotide binding / protein binding	Bradi2g57240.1	7e-76	2V	55428584	55434702	Status 12;Valid 1;Alias Bd2.5762;Description Class_5;Note=protein_coding_gene
Ta.25571.1.S1_s_at	8.24635	8.77818	9.48387	8.01877	10.4771	11.7333	9.71108	Ta.25571.1.S1_s_at	XW	Ta.25571.1	1685	49	2	Ta.25571.1|Ta.771.1	UniRef90_C5X6C8	1e-110	Putative uncharacterized protein Sb02g043670 n=1 Tax=Sorghum bicolor RepID=C5X6C8_SORBI	LOC_Os07g48980.1	0	7	29322102	29323731	cDNA nicotianamine synthase, putative, expressed	AT1G56430.1	2e-63	1	21137023	21137997	NAS4 (NICOTIANAMINE SYNTHASE 4); nicotianamine synthase	Bradi1g64490.1	8e-94	1V	63692411	63693809	Status 12;Valid 1;Alias Bd1.6742;Description Class_5;Note=protein_coding_gene
Ta.25572.1.S1_at	3.55951	4.10564	4.31753	3.48627	3.85516	5.67351	5.05142	Ta.25572.1.S1_at	XW	Ta.25572.1	919	5	1	Ta.25572.1	UniRef90_Q0J3U8	6e-90	Os08g0552300 protein n=8 Tax=Oryza sativa RepID=Q0J3U8_ORYSJ	LOC_Os08g43870.1	1e-156	8	27667225	27667929	cDNA carrier, putative	AT4G35210.1	1e-14	4	16751428	16752180	unknown protein	Bradi3g42520.1	1e-103	3V	44075447	44076366	Status 12;Valid 1;Alias Bd3.4230;Description Class_5;Note=protein_coding_gene
Ta.25632.1.S1_at	4.61099	4.08921	4.62881	4.59248	4.32735	7.10686	5.309	Ta.25632.1.S1_at	XW	Ta.25632.1	847	3	1	Ta.25632.1	UniRef90_Q7XSV1	2e-90	Os04g0688200 protein n=3 Tax=Oryza sativa RepID=Q7XSV1_ORYSJ	LOC_Os04g59160.1	1e-93	4	35008660	35007075	cDNA peroxidase precursor, putative, expressed	AT1G71695.1	5e-28	1	26964359	26966557	peroxidase 12 (PER12) (P12) (PRXR6)	Bradi5g27150.1	7e-50	5V	28043711	28045236	Status 12;Valid 1;Alias Bd5.2604;Description Class_3;Note=protein_coding_gene
Ta.25781.1.S1_at	5.15242	5.67012	5.2342	5.18903	5.94935	7.46397	6.22542	Ta.25781.1.S1_at	XW	Ta.25781.1	1041	4	1	Ta.25781.1	UniRef90_Q75L61	1e-125	Os03g0572900 protein n=3 Tax=Oryza sativa RepID=Q75L61_ORYSJ	LOC_Os03g37640.1	1e-102	3	20874227	20866835	cDNA MATE efflux family protein, putative, expressed	AT3G21690.1	1e-107	3	7638750	7641861	MATE efflux family protein	Bradi1g15670.1	1e-126	1V	12568073	12576659	Status 12;Valid 1;Alias Bd1.1685;Description Class_5;Note=protein_coding_gene
Ta.25822.1.A1_at	5.65048	6.08965	6.37284	5.33345	6.22654	7.39811	6.47535	Ta.25822.1.A1_at	XW	Ta.25822.1	753	4	1	Ta.25822.1	UniRef90_Q84VF0	1e-72	Os05g0496500 protein n=2 Tax=Oryza sativa RepID=Q84VF0_ORYSJ	LOC_Os05g41670.1	1e-106	5	24324889	24322322	cDNA ICE-like protease p20 domain containing protein, putative, expressed	AT1G79330.1	6e-50	1	29838722	29840137	ATMC5 (ARABIDOPSIS THALIANA METACASPASE 5); cysteine-type endopeptidase	Bradi2g21100.1	2e-77	2V	18469756	18473014	Status 12;Valid 1;Alias Bd2.2247;Description Class_5;Note=protein_coding_gene
Ta.25823.1.A1_at	5.39537	6.23805	6.7869	5.52397	6.44091	7.57736	7.00163	Ta.25823.1.A1_at	XW	Ta.25823.1	699	1	1	Ta.25823.1	UniRef90_Q10N92	8e-44	Os03g0278200 protein n=6 Tax=Poaceae RepID=Q10N92_ORYSJ	LOC_Os03g17000.1	1e-45	3	9444209	9447639	protein NAD dependent epimerase/dehydratase family domain containing protein, expressed	AT1G53500.1	7e-43	1	19967157	19969239	MUM4 (MUCILAGE-MODIFIED 4); UDP-4-keto-6-deoxy-glucose-3,5-epimerase/ UDP-4-keto-rhamnose-4-keto-reductase/ UDP-L-rhamnose synt	Bradi2g39820.1	1e-51	2V	39882295	39886032	Status 12;Valid 1;Alias Bd2.3929;Description Class_3;Note=protein_coding_gene
Ta.26120.1.S1_at	7.4894	8.3305	8.5579	7.34578	7.80045	9.35891	8.49679	Ta.26120.1.S1_at	XW	Ta.26120.1	752	3	1	Ta.26120.1	UniRef90_Q8L4X0	8e-44	Os10g0130700 protein n=2 Tax=Oryza sativa RepID=Q8L4X0_ORYSJ	LOC_Os04g21990.1	1e-07	4	12443599	12438424	cDNA retrotransposon protein, putative, unclassified	AT4G23160.1	2e-14	4	12129485	12134086	protein kinase family protein	Bradi2g01640.1	1e-43	2V	1119960	1123484	Alias Bd2.168;Description Class_3;Note=protein_coding_gene
Ta.26120.1.S1_x_at	6.96935	8.02659	8.59091	6.69349	7.76306	9.30694	8.39614	Ta.26120.1.S1_x_at	XW	Ta.26120.1	752	3	1	Ta.26120.1	UniRef90_Q8L4X0	8e-44	Os10g0130700 protein n=2 Tax=Oryza sativa RepID=Q8L4X0_ORYSJ	LOC_Os04g21990.1	1e-07	4	12443599	12438424	cDNA retrotransposon protein, putative, unclassified	AT4G23160.1	2e-14	4	12129485	12134086	protein kinase family protein	Bradi2g01640.1	1e-43	2V	1119960	1123484	Alias Bd2.168;Description Class_3;Note=protein_coding_gene
Ta.26159.1.A1_at	4.75988	5.35594	4.86529	4.5355	5.9847	6.63877	5.98746	Ta.26159.1.A1_at	XW	Ta.26159.1	972	2	1	Ta.26159.1				LOC_Os02g04120.1	1e-12	2	1793652	1797589	cDNA cytidylyltransferase domain containing protein, expressed
Ta.26183.1.A1_at	5.16978	6.33409	6.26557	5.34835	7.10122	8.52696	7.27469	Ta.26183.1.A1_at	XW	Ta.26183.1	1013	2	1	Ta.26183.1	UniRef90_C8CBX5	1e-104	Cellulose synthase-like family C3 protein (Fragment) n=1 Tax=Hordeum vulgare subsp. vulgare RepID=C8CBX5_HORVD	LOC_Os08g15420.1	1e-120	8	9382344	9386794	cDNA CSLC3 - cellulose synthase-like family C, expressed	AT2G24630.1	8e-79	2	10471558	10473984	ATCSLC08; cellulose synthase/ transferase, transferring glycosyl groups	Bradi3g19090.1	1e-101	3V	17738471	17741176	Status 12;Valid 1;Alias Bd3.2162;Description Class_3;Note=protein_coding_gene
Ta.26213.1.S1_at	7.46146	7.81019	7.43147	7.53339	8.32039	9.73949	8.62487	Ta.26213.1.S1_at	XW	Ta.26213.1	662	5	1	Ta.26213.1	UniRef90_C5YC33	2e-12	Putative uncharacterized protein Sb06g022610 n=2 Tax=Andropogoneae RepID=C5YC33_SORBI	LOC_Os04g43580.2	1e-22	4	25606431	25604877	cDNA DUF640 domain containing protein, putative, expressed							Bradi5g15700.1	4e-12	5V	19122723	19123571	Status 12;Valid 1;Alias Bd5.1391;Description Class_5;Note=protein_coding_gene
Ta.26268.1.A1_at	5.31894	7.79516	6.60699	5.33531	6.95315	8.15254	6.65782	Ta.26268.1.A1_at	XW	Ta.26268.1	376	1	1	Ta.26268.1
Ta.2636.1.S1_x_at	3.13622	3.54348	3.38168	3.21914	3.5043	5.26557	4.43429	Ta.2636.1.S1_x_at	XW	Ta.2636.1	573	5	1	Ta.2636.1	UniRef90_C5Z0R2	2e-13	Putative uncharacterized protein Sb09g024850 n=2 Tax=Andropogoneae RepID=C5Z0R2_SORBI													Bradi2g51690.1	8e-12	2V	51265809	51266390	Status 12;Valid 1;Alias Bd2.5168;Description Class_5;Note=protein_coding_gene
Ta.2641.2.S1_x_at	5.52364	7.00429	6.56911	5.6161	9.0545	8.04416	7.52849	Ta.2641.2.S1_x_at	XW	Ta.2641.2	518	1	1	Ta.2641.2	UniRef90_Q0JKD0	2e-47	Os01g0681900 protein n=5 Tax=Poaceae RepID=Q0JKD0_ORYSJ	LOC_Os01g48960.1	5e-49	1	28101886	28090164	cDNA glutamate synthase, chloroplast precursor, putative, expressed	AT5G53460.1	7e-40	5	21700518	21709629	GLT1; glutamate synthase (NADH)	Bradi2g46670.2	2e-50	2V	47077847	47089029	Status 12;Valid 1;Alias Bd2.4633.1;Note=protein_coding_gene
Ta.2662.2.S1_a_at	8.00789	9.97059	8.8848	7.34578	9.88853	9.41137	8.28495	Ta.2662.2.S1_a_at	XW	Ta.2662.2	557	1	2	Ta.2662.1|Ta.2662.2	UniRef90_B9INM8	1e-150	Predicted protein n=4 Tax=Malpighiales RepID=B9INM8_POPTR	LOC_Os01g07310.1	0	1	3449222	3445936	cDNA transporter-related, putative, expressed	AT2G30460.2	1e-147	2	12976449	12978489	FUNCTIONS IN: molecular_function unknown; INVOLVED IN: biological_process unknown; LOCATED IN: endomembrane system, membrane; E	Bradi5g15850.2	1e-117	5V	19295793	19300522	Status 12;Valid 1;Alias Bd5.1408;Description Class_5;Note=protein_coding_gene
Ta.2667.1.S1_at	11.7604	12.5926	12.3922	11.3008	13.1152	13.5305	12.6981	Ta.2667.1.S1_at	XW	Ta.2667.1	2158	328	1	Ta.2667.1	UniRef90_Q4LB22	0	S-adenosylmethionine synthetase 3 n=18 Tax=Poaceae RepID=METK3_HORVU	LOC_Os05g04510.2	0	5	2089014	2092324	cDNA S-adenosylmethionine synthetase, putative, expressed	AT4G01850.2	0	4	796298	797479	SAM-2 (S-ADENOSYLMETHIONINE SYNTHETASE 2); methionine adenosyltransferase	Bradi2g12160.1	0	2V	10494907	10497446	Status 12;Valid 1;Alias Bd2.1302;Description Class_5;Note=protein_coding_gene
Ta.27000.1.A1_at	4.62116	4.89709	4.77803	4.76927	4.93103	6.92475	5.07383	Ta.27000.1.A1_at	XW	Ta.27000.1	1059	3	1	Ta.27000.1	UniRef90_Q0JM38	8e-52	Os01g0543100 protein n=4 Tax=Oryza sativa RepID=Q0JM38_ORYSJ	LOC_Os01g36240.1	1e-114	1	20060916	20065485	cDNA peroxidase precursor, putative, expressed	AT5G66390.1	3e-45	5	26516063	26517329	peroxidase 72 (PER72) (P72) (PRXR8)	Bradi2g40590.1	6e-53	2V	40884442	40886951	Status 12;Valid 1;Alias Bd2.3997;Description Class_5;Note=protein_coding_gene
Ta.27005.1.S1_at	6.31532	6.87472	6.93016	6.34976	7.31181	8.63086	7.55265	Ta.27005.1.S1_at	XW	Ta.27005.1	901	4	1	Ta.27005.1	UniRef90_Q75L61	3e-74	Os03g0572900 protein n=3 Tax=Oryza sativa RepID=Q75L61_ORYSJ	LOC_Os03g37640.1	2e-64	3	20874227	20866835	cDNA MATE efflux family protein, putative, expressed	AT3G21690.1	2e-62	3	7638750	7641861	MATE efflux family protein	Bradi1g15670.1	5e-77	1V	12568073	12576659	Status 12;Valid 1;Alias Bd1.1685;Description Class_5;Note=protein_coding_gene
Ta.27026.1.S1_at	6.21013	8.14122	8.03678	6.26983	8.24196	8.37621	8.19533	Ta.27026.1.S1_at	XW	Ta.27026.1	1305	3	1	Ta.27026.1	UniRef90_B6TDM6	1e-124	Putative uncharacterized protein n=1 Tax=Zea mays RepID=B6TDM6_MAIZE	LOC_Os05g45710.1	0	5	26418768	26417420	cDNA serine acetyltransferase protein, putative, expressed	AT5G56760.1	8e-97	5	22961498	22962582	ATSERAT1;1 (ARABIDOPSIS THALIANA SERINE ACETYLTRANSFERASE 1;1); serine O-acetyltransferase	Bradi2g18820.1	1e-130	2V	16662448	16667148	Status 12;Valid 1;Alias Bd2.2005;Description Class_5;Note=protein_coding_gene
Ta.27045.1.S1_at	4.3736	5.95719	6.08769	4.92978	6.2921	7.08741	6.63145	Ta.27045.1.S1_at	XW	Ta.27045.1	886	2	1	Ta.27045.1	UniRef90_UPI00017393CF	3e-55	formyltetrahydrofolate deformylase/ hydroxymethyl-, formyl- and related transferase/ methyltransferase n=1 Tax=Arabidopsis thaliana RepID=UPI00017393CF	LOC_Os03g01222.4	1e-41	3	143603	146769	cDNA formyl transferase, putative, expressed	AT4G17360.1	7e-57	4	9703698	9705468	formyltetrahydrofolate deformylase/ hydroxymethyl-, formyl- and related transferase/ methyltransferase	Bradi1g78480.1	7e-41	1V	74460215	74462443	Status 12;Valid 1;Alias Bd1.8199;Description Class_5;Note=protein_coding_gene
Ta.27101.2.S1_at	8.7409	8.11939	8.89498	8.56248	8.14757	12.2413	9.69475	Ta.27101.2.S1_at	XW	Ta.27101.2	875	28	1	Ta.27101.2	UniRef90_Q00YS0	1e-67	Histone H3 n=1 Tax=Ostreococcus tauri RepID=Q00YS0_OSTTA	LOC_Os01g64640.1	1e-175	1	37512703	37513521	cDNA histone H3, putative, expressed	AT5G65360.1	2e-70	5	26120099	26120509	histone H3	Bradi4g07840.1	8e-71	4V	6754970	6755728	Status 12;Valid 1;Alias Bd4.828;Description Class_5;Note=protein_coding_gene
Ta.27101.3.S1_at	6.80846	6.4078	6.49064	6.8259	6.38443	11.9568	8.46781	Ta.27101.3.S1_at	XW	Ta.27101.3	847	49	1	Ta.27101.3	UniRef90_B0X778	9e-68	Histone H3 n=2 Tax=Coelomata RepID=B0X778_CULQU	LOC_Os01g64640.1	0	1	37512703	37513521	cDNA histone H3, putative, expressed	AT5G65360.1	4e-70	5	26120099	26120509	histone H3	Bradi4g07840.1	2e-70	4V	6754970	6755728	Status 12;Valid 1;Alias Bd4.828;Description Class_5;Note=protein_coding_gene
Ta.27101.3.S1_x_at	7.85003	7.45034	7.5748	7.86562	7.54603	12.3783	8.95922	Ta.27101.3.S1_x_at	XW	Ta.27101.3	847	49	1	Ta.27101.3	UniRef90_B0X778	9e-68	Histone H3 n=2 Tax=Coelomata RepID=B0X778_CULQU	LOC_Os01g64640.1	0	1	37512703	37513521	cDNA histone H3, putative, expressed	AT5G65360.1	4e-70	5	26120099	26120509	histone H3	Bradi4g07840.1	2e-70	4V	6754970	6755728	Status 12;Valid 1;Alias Bd4.828;Description Class_5;Note=protein_coding_gene
Ta.27101.5.S1_x_at	8.86684	9.28199	9.07039	9.02276	9.11188	11.4487	9.78401	Ta.27101.5.S1_x_at	XW	Ta.27101.5	816	32	1	Ta.27101.5	UniRef90_B0XDJ5	1e-68	Histone H3 n=3 Tax=Coelomata RepID=B0XDJ5_CULQU	LOC_Os01g64640.1	0	1	37512703	37513521	cDNA histone H3, putative, expressed	AT5G65360.1	2e-70	5	26120099	26120509	histone H3	Bradi4g07840.1	8e-71	4V	6754970	6755728	Status 12;Valid 1;Alias Bd4.828;Description Class_5;Note=protein_coding_gene
Ta.27101.7.S1_x_at	7.42769	7.30028	6.66605	7.5858	7.35153	9.67228	7.36573	Ta.27101.7.S1_x_at	XW	Ta.27101.7	681	17	1	Ta.27101.7	UniRef90_B0XDJ5	3e-69	Histone H3 n=3 Tax=Coelomata RepID=B0XDJ5_CULQU	LOC_Os01g64640.1	0	1	37512703	37513521	cDNA histone H3, putative, expressed	AT5G65360.1	3e-70	5	26120099	26120509	histone H3	Bradi4g07840.1	1e-70	4V	6754970	6755728	Status 12;Valid 1;Alias Bd4.828;Description Class_5;Note=protein_coding_gene
Ta.2746.3.S1_x_at	5.53718	5.44834	4.86762	5.33148	5.84262	8.79048	6.41574	Ta.2746.3.S1_x_at	XW	Ta.2746.3	645	5	1	Ta.2746.3	UniRef90_B6T7B1	8e-45	Peroxidase 54 n=1 Tax=Zea mays RepID=B6T7B1_MAIZE	LOC_Os03g13200.1	1e-23	3	7126283	7123841	cDNA peroxidase precursor, putative, expressed	AT2G38380.1	2e-30	2	16076443	16078314	peroxidase 22 (PER22) (P22) (PRXEA) / basic peroxidase E	Bradi1g27920.1	3e-54	1V	23097701	23099607	Status 12;Valid 1;Alias Bd1.2952;Description Class_5;Note=protein_coding_gene
Ta.27482.1.S1_at	6.7562	7.02562	7.31629	6.8443	6.92719	9.00027	8.07418	Ta.27482.1.S1_at	XW	Ta.27482.1	744	34	1	Ta.27482.1	UniRef90_Q7G2B5	7e-26	Os10g0505700 protein n=2 Tax=Oryza sativa RepID=Q7G2B5_ORYSJ	LOC_Os10g36170.1	1e-27	10	19264170	19263577	cDNA LTPL160 - Protease inhibitor/seed storage/LTP family protein precursor, expressed	AT5G38170.1	4e-15	5	15227717	15228028	protease inhibitor/seed storage/lipid transfer protein (LTP) family protein	Bradi3g30300.1	7e-22	3V	32387545	32388199	Status 12;Valid 1;Alias Bd3.2938;Description Class_5;Note=protein_coding_gene
Ta.27482.1.S1_x_at	6.98536	7.33955	7.64108	7.26376	7.14775	9.3414	8.36959	Ta.27482.1.S1_x_at	XW	Ta.27482.1	744	34	1	Ta.27482.1	UniRef90_Q7G2B5	7e-26	Os10g0505700 protein n=2 Tax=Oryza sativa RepID=Q7G2B5_ORYSJ	LOC_Os10g36170.1	1e-27	10	19264170	19263577	cDNA LTPL160 - Protease inhibitor/seed storage/LTP family protein precursor, expressed	AT5G38170.1	4e-15	5	15227717	15228028	protease inhibitor/seed storage/lipid transfer protein (LTP) family protein	Bradi3g30300.1	7e-22	3V	32387545	32388199	Status 12;Valid 1;Alias Bd3.2938;Description Class_5;Note=protein_coding_gene
Ta.27649.1.S1_at	8.97259	10.2012	10.1854	9.00334	10.7177	11.0797	10.363	Ta.27649.1.S1_at	XW	Ta.27649.1	3884	92	1	Ta.27649.1	UniRef90_Q84ZN6	0	Probable cellulose synthase A catalytic subunit 8 [UDP-forming] n=14 Tax=Poaceae RepID=CESA8_ORYSJ	LOC_Os07g10770.1	0	7	5857719	5851712	cDNA CESA8 - cellulose synthase, expressed	AT5G05170.1	0	5	1530401	1535090	CEV1 (CONSTITUTIVE EXPRESSION OF VSP 1); cellulose synthase/ transferase, transferring glycosyl groups	Bradi1g54250.1	0	1V	52628358	52634047	Status 12;Valid 1;Alias Bd1.5622;Description Class_2;Note=protein_coding_gene
Ta.27657.1.S1_at	5.70878	6.37004	5.67148	5.91456	6.20432	9.86481	6.91217	Ta.27657.1.S1_at	XW	Ta.27657.1	766	20	1	Ta.27657.1	UniRef90_Q43214	3e-62	Protein H2A.6 n=3 Tax=Triticum aestivum RepID=H2A6_WHEAT	LOC_Os03g17100.1	1e-107	3	9498762	9497836	cDNA Core histone H2A/H2B/H3/H4 domain containing protein, putative, expressed	AT5G02560.1	4e-50	5	575437	576456	HTA12; DNA binding	Bradi1g66360.1	3e-53	1V	65188412	65189357	Status 12;Valid 1;Alias Bd1.6945;Description Class_5;Note=protein_coding_gene
Ta.27657.11.S1_x_at	5.06382	5.08352	4.60978	5.28989	4.91849	9.63871	5.84926	Ta.27657.11.S1_x_at	XW	Ta.27657.11	791	42	1	Ta.27657.11	UniRef90_P02276	2e-72	Histone H2A.2.1 n=2 Tax=Triticum aestivum RepID=H2A2_WHEAT	LOC_Os05g02300.1	1e-113	5	738204	739079	cDNA Core histone H2A/H2B/H3/H4 domain containing protein, putative, expressed	AT5G02560.1	8e-59	5	575437	576456	HTA12; DNA binding	Bradi1g66360.1	3e-63	1V	65188412	65189357	Status 12;Valid 1;Alias Bd1.6945;Description Class_5;Note=protein_coding_gene
Ta.27657.12.S1_at	3.64064	3.82923	3.54685	3.70797	3.65612	8.0158	4.31383	Ta.27657.12.S1_at	XW	Ta.27657.12	824	32	1	Ta.27657.12	UniRef90_Q43214	3e-67	Protein H2A.6 n=3 Tax=Triticum aestivum RepID=H2A6_WHEAT	LOC_Os05g02300.1	1e-107	5	738204	739079	cDNA Core histone H2A/H2B/H3/H4 domain containing protein, putative, expressed	AT5G02560.1	3e-55	5	575437	576456	HTA12; DNA binding	Bradi4g28560.1	8e-60	4V	33980350	33981169	Status 12;Valid 1;Alias Bd4.2875;Description Class_5;Note=protein_coding_gene
Ta.27657.14.S1_s_at	3.47404	3.92457	3.87133	4.079	3.97742	10.0826	5.96026	Ta.27657.14.S1_s_at	XW	Ta.27657.14	792	25	1	Ta.27657.14	UniRef90_Q43214	3e-67	Protein H2A.6 n=3 Tax=Triticum aestivum RepID=H2A6_WHEAT	LOC_Os01g31800.1	1e-108	1	17419386	17420245	cDNA Core histone H2A/H2B/H3/H4 domain containing protein, putative, expressed	AT5G02560.1	5e-55	5	575437	576456	HTA12; DNA binding	Bradi4g28560.1	1e-59	4V	33980350	33981169	Status 12;Valid 1;Alias Bd4.2875;Description Class_5;Note=protein_coding_gene
Ta.27657.14.S1_x_at	3.65484	3.97332	3.81515	3.7843	4.0727	9.80441	5.67466	Ta.27657.14.S1_x_at	XW	Ta.27657.14	792	25	1	Ta.27657.14	UniRef90_Q43214	3e-67	Protein H2A.6 n=3 Tax=Triticum aestivum RepID=H2A6_WHEAT	LOC_Os01g31800.1	1e-108	1	17419386	17420245	cDNA Core histone H2A/H2B/H3/H4 domain containing protein, putative, expressed	AT5G02560.1	5e-55	5	575437	576456	HTA12; DNA binding	Bradi4g28560.1	1e-59	4V	33980350	33981169	Status 12;Valid 1;Alias Bd4.2875;Description Class_5;Note=protein_coding_gene
Ta.27657.2.S1_x_at	5.90724	5.50822	5.52172	5.93781	5.39019	9.86837	6.21745	Ta.27657.2.S1_x_at	XW	Ta.27657.2	806	43	1	Ta.27657.2	UniRef90_P02276	6e-66	Histone H2A.2.1 n=2 Tax=Triticum aestivum RepID=H2A2_WHEAT	LOC_Os05g02300.1	1e-116	5	738204	739079	cDNA Core histone H2A/H2B/H3/H4 domain containing protein, putative, expressed	AT5G02560.1	4e-56	5	575437	576456	HTA12; DNA binding	Bradi1g66360.1	2e-61	1V	65188412	65189357	Status 12;Valid 1;Alias Bd1.6945;Description Class_5;Note=protein_coding_gene
Ta.27657.4.S1_x_at	8.53549	9.47122	9.69947	8.53936	9.59616	12.2366	10.3599	Ta.27657.4.S1_x_at	XW	Ta.27657.4	1204	156	1	Ta.27657.4	UniRef90_P02276	1e-70	Histone H2A.2.1 n=2 Tax=Triticum aestivum RepID=H2A2_WHEAT	LOC_Os05g02300.1	1e-105	5	738204	739079	cDNA Core histone H2A/H2B/H3/H4 domain containing protein, putative, expressed	AT5G02560.1	2e-55	5	575437	576456	HTA12; DNA binding	Bradi1g66370.1	1e-57	1V	65192684	65193328	Status 12;Valid 1;Alias Bd1.6946;Description Class_5;Note=protein_coding_gene
Ta.27657.5.S1_at	4.88763	4.72009	4.13496	4.95964	4.52836	9.18849	5.49946	Ta.27657.5.S1_at	XW	Ta.27657.5	844	118	1	Ta.27657.5	UniRef90_P02276	8e-75	Histone H2A.2.1 n=2 Tax=Triticum aestivum RepID=H2A2_WHEAT	LOC_Os05g02300.1	1e-111	5	738204	739079	cDNA Core histone H2A/H2B/H3/H4 domain containing protein, putative, expressed	AT5G02560.1	7e-58	5	575437	576456	HTA12; DNA binding	Bradi1g66360.1	5e-60	1V	65188412	65189357	Status 12;Valid 1;Alias Bd1.6945;Description Class_5;Note=protein_coding_gene
Ta.27657.6.S1_x_at	9.14701	9.08872	8.24246	9.05565	8.77401	12.4085	9.80122	Ta.27657.6.S1_x_at	XW	Ta.27657.6	964	68	1	Ta.27657.6	UniRef90_Q43214	1e-62	Protein H2A.6 n=3 Tax=Triticum aestivum RepID=H2A6_WHEAT	LOC_Os05g02300.1	3e-88	5	738204	739079	cDNA Core histone H2A/H2B/H3/H4 domain containing protein, putative, expressed	AT5G02560.1	3e-51	5	575437	576456	HTA12; DNA binding	Bradi4g28560.1	2e-55	4V	33980350	33981169	Status 12;Valid 1;Alias Bd4.2875;Description Class_5;Note=protein_coding_gene
Ta.27657.7.S1_x_at	6.2504	6.55967	6.07964	6.3787	6.61758	10.0741	7.06367	Ta.27657.7.S1_x_at	XW	Ta.27657.7	833	58	1	Ta.27657.7	UniRef90_Q43214	3e-56	Protein H2A.6 n=3 Tax=Triticum aestivum RepID=H2A6_WHEAT	LOC_Os01g31800.1	9e-91	1	17419386	17420245	cDNA Core histone H2A/H2B/H3/H4 domain containing protein, putative, expressed	AT5G02560.1	2e-42	5	575437	576456	HTA12; DNA binding	Bradi4g28560.1	7e-48	4V	33980350	33981169	Status 12;Valid 1;Alias Bd4.2875;Description Class_5;Note=protein_coding_gene
Ta.2783.1.S1_at	8.60663	9.52956	10.2457	8.39724	9.7065	10.5983	10.2207	Ta.2783.1.S1_at	XW	Ta.2783.1	1314	21	1	Ta.2783.1	UniRef90_Q8W428	0	Chitinase 2 n=1 Tax=Triticum aestivum RepID=Q8W428_WHEAT	LOC_Os05g33130.1	1e-112	5	19363900	19365359	cDNA CHIT17 - Chitinase family protein precursor, expressed	AT3G12500.1	1e-125	3	3962501	3963945	ATHCHIB (ARABIDOPSIS THALIANA BASIC CHITINASE); chitinase	Bradi2g47210.1	1e-141	2V	47548066	47549245	Status 12;Valid 1;Alias Bd2.4700;Description Class_5;Note=protein_coding_gene
Ta.2789.1.S1_a_at	5.434	6.33052	6.02236	5.25529	6.7777	8.41901	5.88258	Ta.2789.1.S1_a_at	XW	Ta.2789.1	2390	57	2	Ta.2789.1|Ta.2789.2	UniRef90_Q96466	0	Sucrose:fructan 6-fructosyltransferase n=7 Tax=Triticeae RepID=Q96466_HORVU	LOC_Os02g01590.2	1e-19	2	343057	347196	cDNA glycosyl hydrolases, putative, expressed	AT1G62660.1	1e-159	1	23199949	23203515	beta-fructosidase (BFRUCT3) / beta-fructofuranosidase / invertase, vacuolar	Bradi1g52210.1	0	1V	50586062	50590075	Status 12;Valid 1;Alias Bd1.5412;Description Class_3;Note=protein_coding_gene
Ta.2789.1.S1_at	3.68576	4.54504	4.34734	3.88789	4.71738	7.90949	4.36373	Ta.2789.1.S1_at	XW	Ta.2789.1	2390	57	1	Ta.2789.1	UniRef90_Q96466	0	Sucrose:fructan 6-fructosyltransferase n=7 Tax=Triticeae RepID=Q96466_HORVU	LOC_Os02g01590.2	1e-17	2	343057	347196	cDNA glycosyl hydrolases, putative, expressed	AT1G62660.1	1e-159	1	23199949	23203515	beta-fructosidase (BFRUCT3) / beta-fructofuranosidase / invertase, vacuolar	Bradi1g52210.1	0	1V	50586062	50590075	Status 12;Valid 1;Alias Bd1.5412;Description Class_3;Note=protein_coding_gene
Ta.2789.2.S1_at	5.6481	6.52371	6.24513	5.75054	6.86047	8.60099	5.93288	Ta.2789.2.S1_at	XW	Ta.2789.2	2553	88	1	Ta.2789.2	UniRef90_Q96466	0	Sucrose:fructan 6-fructosyltransferase n=7 Tax=Triticeae RepID=Q96466_HORVU	LOC_Os02g01590.2	1e-19	2	343057	347196	cDNA glycosyl hydrolases, putative, expressed	AT1G62660.1	1e-146	1	23199949	23203515	beta-fructosidase (BFRUCT3) / beta-fructofuranosidase / invertase, vacuolar	Bradi1g52210.1	0	1V	50586062	50590075	Status 12;Valid 1;Alias Bd1.5412;Description Class_3;Note=protein_coding_gene
Ta.2789.2.S1_x_at	5.70854	6.59445	6.28944	5.76913	7.04317	8.9759	6.05489	Ta.2789.2.S1_x_at	XW	Ta.2789.2	2553	88	1	Ta.2789.2	UniRef90_Q96466	0	Sucrose:fructan 6-fructosyltransferase n=7 Tax=Triticeae RepID=Q96466_HORVU	LOC_Os02g01590.2	1e-19	2	343057	347196	cDNA glycosyl hydrolases, putative, expressed	AT1G62660.1	1e-146	1	23199949	23203515	beta-fructosidase (BFRUCT3) / beta-fructofuranosidase / invertase, vacuolar	Bradi1g52210.1	0	1V	50586062	50590075	Status 12;Valid 1;Alias Bd1.5412;Description Class_3;Note=protein_coding_gene
Ta.27916.1.A1_s_at	7.86791	9.78541	9.74976	7.85037	10.3468	10.1753	9.71219	Ta.27916.1.A1_s_at	XW	Ta.27916.1	843	4	2	Ta.27916.1|Ta.9934.1	UniRef90_Q6YU97	0	Os02g0101000 protein n=2 Tax=Oryza sativa RepID=Q6YU97_ORYSJ	LOC_Os02g01100.3	1e-115	2	55886	50256	cDNA transmembrane amino acid transporter protein, putative, expressed	AT2G39130.1	1e-151	2	16323171	16326744	amino acid transporter family protein	Bradi3g00280.1	0	3V	78181	83741	Status 12;Valid 1;Alias Bd3.10;Description Class_5;Note=protein_coding_gene
Ta.28052.1.S1_at	7.87475	9.16093	9.36171	7.82262	9.48835	10.7964	9.44898	Ta.28052.1.S1_at	XW	Ta.28052.1	1003	142	1	Ta.28052.1	UniRef90_Q2QND9	1e-40	Os12g0569100 protein n=2 Tax=Oryza sativa RepID=Q2QND9_ORYSJ	LOC_Os12g38140.1	1e-13	12	23386502	23387330	cDNA expressed protein							Bradi4g04190.1	2e-58	4V	3399461	3400518	Status 12;Valid 1;Alias Bd4.423;Description Class_5;Note=protein_coding_gene
Ta.2809.1.S1_s_at	9.57095	10.5326	10.8661	9.42542	11.1339	12.1658	11.4235	Ta.2809.1.S1_s_at	XW	Ta.2809.1	942	89	1	Ta.2809.1	UniRef90_Q43493	4e-35	Structural protein n=1 Tax=Hordeum vulgare RepID=Q43493_HORVU	LOC_Os01g14850.1	1e-12	1	8305555	8304547	cDNA MFS18 protein precursor, putative, expressed							Bradi2g08880.1	2e-22	2V	7191132	7192041	Status 12;Valid 1;Alias Bd2.948;Description Class_3;Note=protein_coding_gene
Ta.28125.1.A1_at	6.64062	6.70354	6.76501	7.05831	7.36773	11.262	8.15133	Ta.28125.1.A1_at	XW	Ta.28125.1	589	6	1	Ta.28125.1
Ta.28162.1.S1_at	3.95458	3.93527	4.21377	3.91784	4.44773	7.77845	5.76065	Ta.28162.1.S1_at	XW	Ta.28162.1	980	32	1	Ta.28162.1	UniRef90_Q6S509	2e-47	Lipid transfer protein n=4 Tax=Oryza sativa RepID=Q6S509_ORYSJ	LOC_Os03g01300.1	1e-40	3	207330	210839	cDNA LTPL114 - Protease inhibitor/seed storage/LTP family protein precursor, expressed	AT1G12090.1	7e-34	1	4090176	4090589	ELP (EXTENSIN-LIKE PROTEIN); lipid binding	Bradi1g78260.1	2e-45	1V	74311166	74311908	Status 12;Valid 1;Alias Bd1.8175;Description Class_4;Note=protein_coding_gene
Ta.28351.1.S1_s_at	5.70401	6.797	6.21119	5.69709	7.25819	8.56514	6.29546	Ta.28351.1.S1_s_at	XW	Ta.28351.1	987	35	1	Ta.28351.1	UniRef90_O49871	1e-98	Germin-like protein 1 n=4 Tax=Triticeae RepID=O49871_HORVU	LOC_Os08g35760.1	0	8	22556384	22555180	cDNA Cupin domain containing protein, expressed	AT5G20630.1	3e-51	5	6975315	6975950	GER3 (GERMIN 3); oxalate oxidase	Bradi3g37680.1	4e-94	3V	40199896	40200838	Status 12;Valid 1;Alias Bd3.3711;Description Class_5;Note=protein_coding_gene
Ta.2837.1.S1_s_at	10.9919	11.8123	11.431	11.0287	12.5305	13.0705	12.3692	Ta.2837.1.S1_s_at	XW	Ta.2837.1	1852	97	1	Ta.2837.1	UniRef90_C0PA67	1e-176	Putative uncharacterized protein n=1 Tax=Zea mays RepID=C0PA67_MAIZE	LOC_Os02g07060.1	0	2	3619835	3622859	cDNA tubulin/FtsZ domain containing protein, putative, expressed	AT5G62700.1	1e-172	5	25184501	25186426	TUB3; GTP binding / GTPase/ structural molecule	Bradi3g05010.1	1e-179	3V	3471972	3474921	Status 12;Valid 1;Alias Bd3.521;Description Class_5;Note=protein_coding_gene
Ta.28389.1.A1_at	7.94704	8.85378	8.36044	8.10281	9.78685	10.3073	9.77533	Ta.28389.1.A1_at	XW	Ta.28389.1	572	3	1	Ta.28389.1	UniRef90_C5X5P1	9e-18	Putative uncharacterized protein Sb02g043200 n=1 Tax=Sorghum bicolor RepID=C5X5P1_SORBI	LOC_Os07g48430.4	1e-16	7	28962035	28966294	cDNA nucleoside-triphosphatase, putative, expressed	AT5G18280.2	2e-14	5	6050799	6054875	ATAPY2 (ARABIDOPSIS THALIANA APYRASE 2); ATPase/ nucleotide diphosphatase	Bradi1g17490.1	3e-20	1V	14017757	14021775	Status 12;Valid 1;Alias Bd1.1845;Description Class_5;Note=protein_coding_gene
Ta.284.1.S1_at	10.905	12.0114	12.1083	10.8915	12.7738	12.8952	12.8637	Ta.284.1.S1_at	XW	Ta.284.1	1435	60	1	Ta.284.1	UniRef90_Q8GVF6	1e-110	Os07g0639600 protein n=6 Tax=Poaceae RepID=Q8GVF6_ORYSJ	LOC_Os07g44610.2	1e-151	7	26621034	26617655	cDNA pyrrolidone-carboxylate peptidase, putative, expressed	AT1G56700.2	9e-82	1	21256743	21257640	pyrrolidone-carboxylate peptidase family protein	Bradi1g19970.4	1e-107	1V	15985093	15987764	Status 12;Valid 1;Alias Bd1.2114.1;Note=protein_coding_gene
Ta.2840.1.S1_at	8.07641	8.02262	7.95016	7.85383	8.0813	9.91454	8.22881	Ta.2840.1.S1_at	XW	Ta.2840.1	1880	70	1	Ta.2840.1	UniRef90_Q8S0T6	1e-177	Os01g0756600 protein n=3 Tax=Poaceae RepID=Q8S0T6_ORYSJ	LOC_Os01g55190.1	0	1	31748105	31752330	cDNA expressed protein	AT2G34510.1	1e-130	2	14544114	14546732	FUNCTIONS IN: molecular_function unknown; INVOLVED IN: biological_process unknown; LOCATED IN: anchored to membrane; EXPRESSED	Bradi2g50250.1	0	2V	50180224	50184547	Status 12;Valid 1;Alias Bd2.5023;Description Class_5;Note=protein_coding_gene
Ta.28419.1.S1_at	5.53295	6.11664	6.36882	5.7455	6.51958	7.90714	6.50712	Ta.28419.1.S1_at	XW	Ta.28419.1	1738	17	1	Ta.28419.1	UniRef90_Q9MBC2	0	Methionine S-methyltransferase n=1 Tax=Hordeum vulgare RepID=MMT1_HORVU	LOC_Os05g01470.2	0	5	278060	267816	cDNA methionine S-methyltransferase, putative, expressed	AT5G49810.1	1e-103	5	20239418	20246046	MMT; S-adenosylmethionine-dependent methyltransferase	Bradi2g39790.1	0	2V	39867415	39874368	Alias Bd2.3926;Description Class_5;Note=protein_coding_gene
Ta.28448.1.S1_s_at	4.34562	5.535	5.33843	4.72065	7.01377	6.85409	6.53737	Ta.28448.1.S1_s_at	XW	Ta.28448.1	963	3	1	Ta.28448.1	UniRef90_C5Z888	1e-105	Putative uncharacterized protein Sb10g027680 n=1 Tax=Sorghum bicolor RepID=C5Z888_SORBI	LOC_Os06g46995.1	5e-74	6	28499671	28497522	cDNA armadillo/beta-catenin repeat family protein, putative, expressed	AT1G61350.1	1e-28	1	22634099	22635820	armadillo/beta-catenin repeat family protein	Bradi1g33090.1	1e-109	1V	28725039	28726958	Status 12;Valid 1;Alias Bd1.3544;Description Class_5;Note=protein_coding_gene
Ta.28486.1.A1_at	5.26098	5.33744	5.00186	5.34842	5.1246	10.5261	6.62469	Ta.28486.1.A1_at	XW	Ta.28486.1	520	3	1	Ta.28486.1	UniRef90_Q43214	1e-22	Protein H2A.6 n=3 Tax=Triticum aestivum RepID=H2A6_WHEAT	LOC_Os01g31800.1	1e-28	1	17419386	17420245	cDNA Core histone H2A/H2B/H3/H4 domain containing protein, putative, expressed	AT5G59870.1	9e-19	5	24115605	24116144	HTA6; DNA binding	Bradi1g66360.1	1e-18	1V	65188412	65189357	Status 12;Valid 1;Alias Bd1.6945;Description Class_5;Note=protein_coding_gene
Ta.28600.2.S1_a_at	8.89453	10.4038	9.9941	8.35342	10.6161	10.8197	10.0396	Ta.28600.2.S1_a_at	XW	Ta.28600.2	893	10	2	Ta.28600.3|Ta.28600.2	UniRef90_Q2Z1Y2	1e-163	Serine carboxypeptidase n=1 Tax=Prunus mume RepID=Q2Z1Y2_PRUMU	LOC_Os02g02320.1	0	2	772138	767270	cDNA OsSCP6 - Putative Serine Carboxypeptidase homologue, expressed	AT3G10410.1	1e-102	3	3235518	3238063	scpl49 (serine carboxypeptidase-like 49); serine-type carboxypeptidase	Bradi3g01320.1	1e-141	3V	838676	842395	Status 12;Valid 1;Alias Bd3.123;Description Class_5;Note=protein_coding_gene
Ta.28600.2.S1_at	8.837	10.381	10.2017	8.59609	10.584	10.9291	10.2433	Ta.28600.2.S1_at	XW	Ta.28600.2	893	10	1	Ta.28600.2	UniRef90_P11515	7e-53	Serine carboxypeptidase 3 n=1 Tax=Triticum aestivum RepID=CBP3_WHEAT	LOC_Os09g01000.1	1e-112	9	13312	16238	cDNA expressed protein	AT3G45010.1	1e-31	3	16466328	16468845	scpl48 (serine carboxypeptidase-like 48); serine-type carboxypeptidase	Bradi3g01320.1	5e-45	3V	838676	842395	Status 12;Valid 1;Alias Bd3.123;Description Class_5;Note=protein_coding_gene
Ta.28600.3.S1_x_at	9.64976	10.9906	10.7574	9.10826	11.3271	11.6366	10.7387	Ta.28600.3.S1_x_at	XW	Ta.28600.3	1657	27	1	Ta.28600.3	UniRef90_Q2Z1Y2	1e-163	Serine carboxypeptidase n=1 Tax=Prunus mume RepID=Q2Z1Y2_PRUMU	LOC_Os02g02320.1	0	2	772138	767270	cDNA OsSCP6 - Putative Serine Carboxypeptidase homologue, expressed	AT3G10410.1	1e-102	3	3235518	3238063	scpl49 (serine carboxypeptidase-like 49); serine-type carboxypeptidase	Bradi3g01320.1	1e-141	3V	838676	842395	Status 12;Valid 1;Alias Bd3.123;Description Class_5;Note=protein_coding_gene
Ta.2864.1.S1_at	6.23712	6.64146	7.19827	6.29571	6.44711	8.39454	7.40372	Ta.2864.1.S1_at	XW	Ta.2864.1	1007	18	1	Ta.2864.1	UniRef90_Q75I94	2e-74	Beta-glucosidase 8 n=2 Tax=Oryza sativa RepID=BGL08_ORYSJ	LOC_Os03g49610.1	1e-49	3	28247101	28241785	cDNA Os3bglu8 - beta-glucosidase, exo-beta-glucansase, high similarity to Os3bglu7, expressed	AT3G18080.1	4e-48	3	6191586	6194124	BGLU44 (B-S GLUCOSIDASE 44); (R)-amygdalin beta-glucosidase/ 4-methylumbelliferyl-beta-D-glucopyranoside beta-glucosidase/ beta-g	Bradi1g10940.1	3e-84	1V	7947702	7952770	Status 12;Valid 1;Alias Bd1.1162;Description Class_5;Note=protein_coding_gene
Ta.28691.1.A1_x_at	5.34696	5.13475	5.00151	5.09316	5.10085	11.1339	7.17045	Ta.28691.1.A1_x_at	XW	Ta.28691.1	522	3	1	Ta.28691.1	UniRef90_UPI00005A5826	6e-08	PREDICTED: similar to germinal histone H4 gene n=1 Tax=Canis lupus familiaris RepID=UPI00005A5826	LOC_Os05g38740.1	2e-59	5	22674724	22674130	cDNA Core histone H2A/H2B/H3/H4 domain containing protein, putative, expressed	AT5G59970.1	8e-10	5	24146352	24146663	histone H4	Bradi5g19360.1	8e-10	5V	22368858	22369548	Status 12;Valid 1;Alias Bd5.1788;Description Class_5;Note=protein_coding_gene
Ta.2870.1.S1_at	6.06592	6.303	6.92837	6.08557	7.12121	9.01388	7.27385	Ta.2870.1.S1_at	XW	Ta.2870.1	1643	89	1	Ta.2870.1	UniRef90_P52783	1e-159	Glutamine synthetase cytosolic isozyme n=2 Tax=Pinaceae RepID=GLNA_PINSY	LOC_Os03g12290.1	0	3	6461727	6456910	cDNA glutamine synthetase, catalytic domain containing protein, expressed	AT1G48470.1	1e-119	1	17913784	17915926	GLN1;5 (glutamine synthetase 1;5); glutamate-ammonia ligase	Bradi5g24550.2	1e-115	5V	26150410	26155955	Status 12;Valid 1;Alias Bd5.2325.1;Note=protein_coding_gene
Ta.28802.3.S1_at	4.91648	3.92587	4.47337	4.53312	3.81079	8.92022	5.91721	Ta.28802.3.S1_at	XW	Ta.28802.3	610	2	1	Ta.28802.3	UniRef90_C5WPC4	3e-65	Histone H2A n=9 Tax=Andropogoneae RepID=C5WPC4_SORBI	LOC_Os01g31800.1	1e-121	1	17419386	17420245	cDNA Core histone H2A/H2B/H3/H4 domain containing protein, putative, expressed	AT5G02560.1	2e-59	5	575437	576456	HTA12; DNA binding	Bradi1g66370.1	4e-62	1V	65192684	65193328	Status 12;Valid 1;Alias Bd1.6946;Description Class_5;Note=protein_coding_gene
Ta.28890.1.A1_s_at	9.01704	9.61511	9.66814	8.72659	10.0994	10.911	10.1457	Ta.28890.1.A1_s_at	XW	Ta.28890.1	1098	7	2	Ta.28890.1|Ta.28890.2	UniRef90_C6T8Y3	8e-68	Putative uncharacterized protein n=3 Tax=eurosids I RepID=C6T8Y3_SOYBN	LOC_Os05g36270.1	8e-92	5	21434279	21431280	cDNA fructose-1,6-bisphosphatase, putative, expressed	AT1G43670.1	1e-67	1	16468184	16470347	fructose-1,6-bisphosphatase, putative / D-fructose-1,6-bisphosphate 1-phosphohydrolase, putative / FBPase, putative	Bradi2g24090.1	1e-70	2V	21879712	21882617	Status 12;Valid 1;Alias Bd2.2563.1;Note=protein_coding_gene
Ta.2914.1.S1_at	5.32393	6.48688	6.94288	6.23969	7.94526	8.85315	7.99848	Ta.2914.1.S1_at	XW	Ta.2914.1	298	2	1	Ta.2914.1	UniRef90_C0PKY7	3e-21	Putative uncharacterized protein n=1 Tax=Zea mays RepID=C0PKY7_MAIZE	LOC_Os01g08260.2	1e-30	1	4036473	4032751	cDNA pleiotropic drug resistance protein 4, putative, expressed	AT2G26910.1	2e-12	2	11481623	11487874	PDR4 (PLEIOTROPIC DRUG RESISTANCE 4); ATPase, coupled to transmembrane movement of substances	Bradi2g04850.1	7e-23	2V	3472994	3483725	Status 12;Valid 1;Alias Bd2.506;Description Class_5;Note=protein_coding_gene
Ta.2927.1.S1_s_at	7.6329	8.41292	8.37346	8.12283	9.21611	10.34	9.77938	Ta.2927.1.S1_s_at	XW	Ta.2927.1	658	3	2	Ta.2927.1|Ta.30883.1	UniRef90_B8PS17	4e-59	GA-induced protein n=1 Tax=Triticum aestivum RepID=B8PS17_WHEAT	LOC_Os06g15620.1	8e-63	6	8847848	8846703	cDNA GASR7 - Gibberellin-regulated GASA/GAST/Snakin family protein precursor, expressed	AT3G02885.1	2e-29	3	638323	639011	GASA5 (GAST1 PROTEIN HOMOLOG 5)	Bradi1g43850.1	4e-50	1V	41693380	41694186	Status 12;Valid 1;Alias Bd1.4469;Description Class_3;Note=protein_coding_gene
Ta.29366.1.A1_at	5.47798	6.82879	6.6366	5.61158	7.43095	8.11563	7.43655	Ta.29366.1.A1_at	XW	Ta.29366.1	630	2	1	Ta.29366.1				LOC_Os04g40310.2	1e-16	4	23782666	23778853	cDNA dehydrogenase, putative, expressed							Bradi3g47680.1	8e-05	3V	49295840	49300986	Status 12;Valid 1;Alias Bd3.4796;Description Class_3;Note=protein_coding_gene
Ta.29415.2.S1_x_at	8.52613	9.56387	9.47248	8.57306	10.2866	10.9506	10.4652	Ta.29415.2.S1_x_at	XW	Ta.29415.2	1147	18	1	Ta.29415.2	UniRef90_B6SRE7	8e-82	Peptidyl-prolyl cis-trans isomerase CYP19-3 n=3 Tax=Andropogoneae RepID=B6SRE7_MAIZE	LOC_Os09g39780.2	2e-92	9	22809423	22810523	cDNA peptidyl-prolyl cis-trans isomerase, putative, expressed	AT3G56070.2	1e-75	3	20806987	20807517	ROC2 (ROTAMASE CYCLOPHILIN 2); cyclosporin A binding / peptidyl-prolyl cis-trans isomerase	Bradi4g38880.1	7e-87	4V	43618417	43619321	Status 12;Valid 1;Alias Bd4.3993;Description Class_5;Note=protein_coding_gene
Ta.29457.1.S1_at	5.65873	6.51778	6.98003	5.53149	6.56959	7.58694	6.71058	Ta.29457.1.S1_at	XW	Ta.29457.1	1716	5	1	Ta.29457.1	UniRef90_Q5Z852	0	Os06g0700000 protein n=3 Tax=Oryza sativa RepID=Q5Z852_ORYSJ	LOC_Os06g48650.3	0	6	29433358	29440108	cDNA OsSub52 - Putative Subtilisin homologue, expressed	AT4G30020.1	0	4	14678251	14681762	subtilase family protein	Bradi1g34090.1	0	1V	29663935	29670615	Status 12;Valid 1;Alias Bd1.3657;Description Class_5;Note=protein_coding_gene
Ta.2950.1.A1_at	6.19371	7.40492	7.23477	6.27494	7.25413	9.06617	8.14813	Ta.2950.1.A1_at	XW	Ta.2950.1	1588	20	1	Ta.2950.1	UniRef90_B6TIK9	1e-178	NAD-dependent dyhydrogenase, Gfo/Idh/MocA family n=2 Tax=Andropogoneae RepID=B6TIK9_MAIZE	LOC_Os09g10820.1	0	9	5899633	5904440	cDNA oxidoreductase domain protein, putative, expressed	AT3G20790.1	1e-129	3	7268802	7271099	oxidoreductase family protein	Bradi4g27070.3	0	4V	32088788	32093354	Status 12;Valid 1;Alias Bd4.2704;Description Class_5;Note=protein_coding_gene
Ta.29523.1.S1_at	6.67269	6.85778	7.02283	6.43352	7.65605	9.21226	8.41481	Ta.29523.1.S1_at	XW	Ta.29523.1	1286	9	1	Ta.29523.1	UniRef90_C0HEI6	1e-137	Putative uncharacterized protein n=4 Tax=Zea mays RepID=C0HEI6_MAIZE	LOC_Os03g11590.5	0	3	6016199	6012137	cDNA integral membrane protein, putative, expressed	AT1G76340.1	1e-114	1	28635188	28636306	integral membrane family protein	Bradi1g69910.5	1e-148	1V	68377595	68381405	Status 25;Valid 1;Alias Bd1.7321;Description Class_5;Note=protein_coding_gene
Ta.29542.1.S1_x_at	4.43917	4.36482	4.13553	4.27511	4.33216	6.81772	4.67361	Ta.29542.1.S1_x_at	XW	Ta.29542.1	847	24	1	Ta.29542.1	UniRef90_Q43214	6e-67	Protein H2A.6 n=3 Tax=Triticum aestivum RepID=H2A6_WHEAT	LOC_Os03g17100.1	2e-98	3	9498762	9497836	cDNA Core histone H2A/H2B/H3/H4 domain containing protein, putative, expressed	AT5G02560.1	1e-54	5	575437	576456	HTA12; DNA binding	Bradi4g28560.1	3e-58	4V	33980350	33981169	Status 12;Valid 1;Alias Bd4.2875;Description Class_5;Note=protein_coding_gene
Ta.29552.1.S1_a_at	10.8917	11.979	12.256	10.9969	12.5665	13.0556	12.6056	Ta.29552.1.S1_a_at	XW	Ta.29552.1	1190	22	2	Ta.29552.2|Ta.29552.1	UniRef90_Q6L527	1e-66	Os05g0512600 protein n=2 Tax=Oryza sativa RepID=Q6L527_ORYSJ	LOC_Os05g43690.1	1e-40	5	25336662	25339288	cDNA glucan endo-1,3-beta-glucosidase-like protein 3 precursor, putative, expressed	AT1G69295.1	4e-34	1	26050492	26051843	PDCB4 (PLASMODESMATA CALLOSE-BINDING PROTEIN 4); callose binding / polysaccharide binding	Bradi2g20070.1	3e-81	2V	17637336	17639523	Status 12;Valid 1;Alias Bd2.2136;Description Class_5;Note=protein_coding_gene
Ta.29552.1.S1_x_at	9.4049	11.0333	10.6578	9.51541	11.5926	11.5362	11.1043	Ta.29552.1.S1_x_at	XW	Ta.29552.1	1190	22	1	Ta.29552.1	UniRef90_Q6L527	1e-66	Os05g0512600 protein n=2 Tax=Oryza sativa RepID=Q6L527_ORYSJ	LOC_Os05g43690.1	1e-36	5	25336662	25339288	cDNA glucan endo-1,3-beta-glucosidase-like protein 3 precursor, putative, expressed	AT1G69295.1	4e-34	1	26050492	26051843	PDCB4 (PLASMODESMATA CALLOSE-BINDING PROTEIN 4); callose binding / polysaccharide binding	Bradi2g20070.1	3e-81	2V	17637336	17639523	Status 12;Valid 1;Alias Bd2.2136;Description Class_5;Note=protein_coding_gene
Ta.29552.2.S1_at	9.38544	10.2321	10.2297	9.2974	10.8845	11.6218	10.7888	Ta.29552.2.S1_at	XW	Ta.29552.2	1220	10	1	Ta.29552.2	UniRef90_Q6L527	2e-58	Os05g0512600 protein n=2 Tax=Oryza sativa RepID=Q6L527_ORYSJ	LOC_Os05g43690.1	1e-40	5	25336662	25339288	cDNA glucan endo-1,3-beta-glucosidase-like protein 3 precursor, putative, expressed	AT1G26450.1	7e-24	1	9149003	9150063	beta-1,3-glucanase-related	Bradi2g20070.1	3e-58	2V	17637336	17639523	Status 12;Valid 1;Alias Bd2.2136;Description Class_5;Note=protein_coding_gene
Ta.29552.3.S1_s_at	9.1482	10.1925	10.0444	8.73317	10.9339	11.4384	10.6976	Ta.29552.3.S1_s_at	XW	Ta.29552.3	557	1	3	Ta.29552.2|Ta.29552.1|Ta.29552.3	UniRef90_Q6L527	1e-66	Os05g0512600 protein n=2 Tax=Oryza sativa RepID=Q6L527_ORYSJ	LOC_Os05g43690.1	2e-41	5	25336662	25339288	cDNA glucan endo-1,3-beta-glucosidase-like protein 3 precursor, putative, expressed	AT1G69295.1	4e-34	1	26050492	26051843	PDCB4 (PLASMODESMATA CALLOSE-BINDING PROTEIN 4); callose binding / polysaccharide binding	Bradi2g20070.1	3e-81	2V	17637336	17639523	Status 12;Valid 1;Alias Bd2.2136;Description Class_5;Note=protein_coding_gene
Ta.29613.1.S1_at	7.95288	8.80267	8.00438	7.43438	9.78532	9.4773	8.48523	Ta.29613.1.S1_at	XW	Ta.29613.1	1731	14	1	Ta.29613.1	UniRef90_Q5W6J3	1e-175	Os05g0204900 protein n=2 Tax=Oryza sativa RepID=Q5W6J3_ORYSJ	LOC_Os05g11550.2	1e-162	5	6529736	6537295	cDNA serine/threonine protein phosphatase 5, putative, expressed	AT2G42810.1	1e-167	2	17812336	17815896	PP5.2 (PROTEIN PHOSPHATASE 5.2); phosphoprotein phosphatase/ protein binding / protein serine/threonine phosphatase	Bradi2g06390.1	0	2V	4866678	4871416	Status 12;Valid 1;Alias Bd2.675;Description Class_5;Note=protein_coding_gene
Ta.29629.2.S1_a_at	5.24871	7.69325	6.38752	4.83559	8.16472	7.414	6.67731	Ta.29629.2.S1_a_at	XW	Ta.29629.2	557	1	2	Ta.29629.1|Ta.29629.2	UniRef90_Q10DW6	0	Protein kinase domain containing protein, expressed n=5 Tax=Oryza sativa RepID=Q10DW6_ORYSJ	LOC_Os03g50810.1	0	3	29013131	29009030	cDNA receptor protein kinase TMK1 precursor, putative, expressed	AT1G66150.1	1e-175	1	24631503	24634415	TMK1 (TRANSMEMBRANE KINASE 1); transmembrane receptor protein serine/threonine kinase	Bradi3g53350.1	0	3V	54042956	54047129	Status 12;Valid 1;Alias Bd3.5400;Description Class_5;Note=protein_coding_gene
Ta.2973.1.S1_at	3.83973	4.41998	4.80586	3.97903	6.36528	6.16631	5.22464	Ta.2973.1.S1_at	XW	Ta.2973.1	211	1	1	Ta.2973.1
Ta.2975.1.S1_at	5.68631	6.56055	5.98233	5.47753	6.38914	7.4895	6.88527	Ta.2975.1.S1_at	XW	Ta.2975.1	975	13	1	Ta.2975.1	UniRef90_Q7XXI6	3e-33	Os04g0105200 protein n=3 Tax=Oryza sativa RepID=Q7XXI6_ORYSJ	LOC_Os04g01500.1	1e-48	4	345608	346612	cDNA expressed protein	AT1G63310.1	3e-07	1	23486580	23487044	FUNCTIONS IN: molecular_function unknown; INVOLVED IN: biological_process unknown; LOCATED IN: cellular_component unknown; EXPR	Bradi5g02280.1	4e-36	5V	2399497	2400464	Status 12;Valid 1;Alias Bd5.186;Description Class_5;Note=protein_coding_gene
Ta.29770.1.A1_at	5.27139	4.56984	5.06812	5.11573	4.43417	7.99402	6.37562	Ta.29770.1.A1_at	XW	Ta.29770.1	1523	8	1	Ta.29770.1	UniRef90_Q6Z6G7	1e-113	Os02g0762200 protein n=2 Tax=Oryza sativa RepID=Q6Z6G7_ORYSJ	LOC_Os02g52460.1	3e-61	2	32092841	32089453	cDNA zinc knuckle domain containing protein, expressed	AT3G02820.1	6e-54	3	611573	613294	zinc knuckle (CCHC-type) family protein	Bradi1g29530.1	1e-126	1V	25095366	25097562	Status 12;Valid 1;Alias Bd1.3131;Description Class_4;Note=protein_coding_gene
Ta.29895.1.A1_at	4.8253	5.22205	4.79092	4.80567	5.36127	7.18304	6.00359	Ta.29895.1.A1_at	XW	Ta.29895.1	661	3	1	Ta.29895.1	UniRef90_Q1W374	4e-46	Phosphomannomutase n=14 Tax=Pooideae RepID=PMM_WHEAT	LOC_Os04g58580.1	2e-60	4	34643141	34646173	cDNA phosphomannomutase, putative, expressed	AT2G45790.1	7e-39	2	18855876	18857753	PMM (PHOSPHOMANNOMUTASE); phosphomannomutase	Bradi5g26500.3	5e-46	5V	27469925	27472143	Status 25;Valid 1;Alias Bd5.2529.1.1;Note=protein_coding_gene
Ta.29895.1.A1_s_at	8.64956	9.13268	9.13795	8.37275	9.32038	10.4246	9.55513	Ta.29895.1.A1_s_at	XW	Ta.29895.1	661	3	4	Ta.29895.1|Ta.3539.1|Ta.29895.2|Ta.3539.2	UniRef90_Q1W374	1e-135	Phosphomannomutase n=14 Tax=Pooideae RepID=PMM_WHEAT	LOC_Os04g58580.1	0	4	34643141	34646173	cDNA phosphomannomutase, putative, expressed	AT2G45790.1	1e-113	2	18855876	18857753	PMM (PHOSPHOMANNOMUTASE); phosphomannomutase	Bradi5g26500.1	1e-131	5V	27468907	27472143	Status 12;Valid 1;Alias Bd5.2529;Description Class_5;Note=protein_coding_gene
Ta.3005.1.S1_a_at	6.50287	6.75862	6.25675	6.28861	7.04396	8.54928	7.41139	Ta.3005.1.S1_a_at	XW	Ta.3005.1	1557	28	2	Ta.3005.1|Ta.3005.2	UniRef90_Q01KF3	1e-165	OSIGBa0115M15.6 protein n=3 Tax=Oryza sativa RepID=Q01KF3_ORYSA	LOC_Os04g39210.1	1e-155	4	23129971	23133877	cDNA agmatine deiminase, putative, expressed	AT5G08170.1	1e-126	5	2628663	2631047	EMB1873 (EMBRYO DEFECTIVE 1873); agmatine deiminase	Bradi5g12810.1	0	5V	16308772	16313574	Status 12;Valid 1;Alias Bd5.1080;Description Class_5;Note=protein_coding_gene
Ta.3031.1.A1_at	4.39451	4.14785	4.96745	4.6137	4.84283	7.38175	6.51884	Ta.3031.1.A1_at	XW	Ta.3031.1	811	6	1	Ta.3031.1	UniRef90_Q688D6	2e-41	Os05g0140100 protein n=4 Tax=Poaceae RepID=Q688D6_ORYSJ	LOC_Os05g04820.1	1e-106	5	2311371	2315419	cDNA MYB family transcription factor, putative, expressed							Bradi2g36730.2	3e-42	2V	37046325	37048694	Status 12;Valid 1;Alias Bd2.3585;Description Class_5;Note=protein_coding_gene
Ta.30526.1.A1_at	7.0512	8.27262	8.06903	7.69431	8.6798	9.96109	9.46904	Ta.30526.1.A1_at	XW	Ta.30526.1	630	3	1	Ta.30526.1	UniRef90_Q6K4Q3	4e-37	Os02g0787000 protein n=2 Tax=Oryza sativa RepID=Q6K4Q3_ORYSJ	LOC_Os02g54570.1	1e-14	2	33421912	33421376	cDNA SCP-like extracellular protein, expressed	AT4G25780.1	2e-20	4	13121107	13121679	pathogenesis-related protein, putative	Bradi3g53680.1	1e-20	3V	54275462	54277637	Alias Bd3.5436;Description Class_3;Note=protein_coding_gene
Ta.30540.1.S1_at	8.69411	9.33696	10.2099	8.72521	9.83152	11.1475	10.1316	Ta.30540.1.S1_at	XW	Ta.30540.1	838	8	1	Ta.30540.1	UniRef90_Q7XSU2	6e-59	Os04g0689000 protein n=3 Tax=Oryza sativa RepID=Q7XSU2_ORYSJ	LOC_Os04g59260.1	1e-37	4	35061619	35059988	cDNA peroxidase precursor, putative, expressed	AT1G71695.1	5e-22	1	26964359	26966557	peroxidase 12 (PER12) (P12) (PRXR6)	Bradi5g27210.1	2e-77	5V	28080730	28082250	Status 12;Valid 1;Alias Bd5.2610;Description Class_4;Note=protein_coding_gene
Ta.30563.1.S1_s_at	10.0586	10.6133	11.3598	10.1056	12.1354	12.6594	11.6325	Ta.30563.1.S1_s_at	XW	Ta.30563.1	703	6	3	Ta.30563.1|TaAffx.128603.1|Ta.28983.3	UniRef90_O49870	5e-76	Extensin (Fragment) n=1 Tax=Hordeum vulgare RepID=O49870_HORVU	LOC_Os05g49430.2	1e-07	5	28279530	28282478	cDNA aldose 1-epimerase, putative, expressed	AT1G44191.1	7e-36	1	16813654	16814733	Encodes a ECA1 gametogenesis related family protein	Bradi5g09790.1	3e-67	5V	13107183	13108623	Status 12;Valid 1;Alias Bd5.762;Description Class_2;Note=protein_coding_gene
Ta.3072.1.S1_at	7.08954	8.5954	8.56961	7.22333	8.9645	9.55713	8.91331	Ta.3072.1.S1_at	XW	Ta.3072.1	1113	15	1	Ta.3072.1	UniRef90_C5YL64	1e-118	Putative uncharacterized protein Sb07g021070 n=4 Tax=Andropogoneae RepID=C5YL64_SORBI	LOC_Os08g33440.1	0	8	20859546	20856011	cDNA 2-oxo acid dehydrogenases acyltransferase domain containing protein, expressed	AT3G25860.1	1e-104	3	9460632	9462585	LTA2; dihydrolipoyllysine-residue acetyltransferase	Bradi3g36520.1	1e-124	3V	38869379	38871797	Alias Bd3.3579;Description Class_4;Note=protein_coding_gene
Ta.3084.1.S1_at	8.27929	8.54786	8.45455	8.25906	9.21113	10.5352	9.5703	Ta.3084.1.S1_at	XW	Ta.3084.1	1238	37	1	Ta.3084.1	UniRef90_Q1ANA7	1e-121	Vesicle-associated membrane protein-associated protein n=1 Tax=Triticum aestivum RepID=Q1ANA7_WHEAT	LOC_Os08g05890.1	1e-128	8	3170545	3174441	cDNA MSP domain containing protein, expressed	AT4G00170.1	1e-67	4	70732	72085	vesicle-associated membrane family protein / VAMP family protein	Bradi3g16680.1	1e-102	3V	14870308	14874440	Status 12;Valid 1;Alias Bd3.1725;Description Class_5;Note=protein_coding_gene
Ta.3093.1.S1_at	4.8981	4.33604	4.83424	4.85077	4.40448	8.92926	6.3618	Ta.3093.1.S1_at	XW	Ta.3093.1	2481	42	1	Ta.3093.1	UniRef90_Q10Q08	0	Os03g0214100 protein n=4 Tax=Oryza sativa RepID=Q10Q08_ORYSJ	LOC_Os03g11540.1	0	3	5978594	5982099	cDNA RPA1B - Putative single-stranded DNA binding complex subunit 1, expressed	AT5G61000.1	0	5	24549682	24552641	replication protein, putative	Bradi1g69980.1	0	1V	68446702	68450161	Status 12;Valid 1;Alias Bd1.7329;Description Class_5;Note=protein_coding_gene
Ta.3093.2.A1_at	4.26938	4.33943	4.27412	4.28212	4.2246	7.65836	5.34582	Ta.3093.2.A1_at	XW	Ta.3093.2	1008	9	1	Ta.3093.2	UniRef90_Q10Q08	6e-76	Os03g0214100 protein n=4 Tax=Oryza sativa RepID=Q10Q08_ORYSJ	LOC_Os03g11540.1	1e-101	3	5978594	5982099	cDNA RPA1B - Putative single-stranded DNA binding complex subunit 1, expressed	AT5G61000.1	2e-43	5	24549682	24552641	replication protein, putative	Bradi1g69980.1	3e-80	1V	68446702	68450161	Status 12;Valid 1;Alias Bd1.7329;Description Class_5;Note=protein_coding_gene
Ta.3093.2.A1_x_at	5.63793	5.62064	5.52232	5.62701	5.68861	9.00708	6.73808	Ta.3093.2.A1_x_at	XW	Ta.3093.2	1008	9	1	Ta.3093.2	UniRef90_Q10Q08	6e-76	Os03g0214100 protein n=4 Tax=Oryza sativa RepID=Q10Q08_ORYSJ	LOC_Os03g11540.1	1e-101	3	5978594	5982099	cDNA RPA1B - Putative single-stranded DNA binding complex subunit 1, expressed	AT5G61000.1	2e-43	5	24549682	24552641	replication protein, putative	Bradi1g69980.1	3e-80	1V	68446702	68450161	Status 12;Valid 1;Alias Bd1.7329;Description Class_5;Note=protein_coding_gene
Ta.3094.3.A1_at	6.03134	5.79887	6.02282	5.9607	6.24859	8.17591	7.34983	Ta.3094.3.A1_at	XW	Ta.3094.3	824	9	1	Ta.3094.3	UniRef90_A3C4S4	6e-58	GDP-mannose 3,5-epimerase 1 n=11 Tax=Spermatophyta RepID=GME1_ORYSJ	LOC_Os10g28200.1	1e-101	10	14568792	14572116	cDNA NAD dependent epimerase/dehydratase family protein, putative, expressed	AT5G28840.1	7e-58	5	10862472	10864024	GME (GDP-D-MANNOSE 3',5'-EPIMERASE); GDP-mannose 3,5-epimerase/ NAD or NADH binding / catalytic	Bradi3g26860.8	5e-63	3V	27609155	27612581	Status 12;Valid 1;Alias Bd3.2544.4;Note=protein_coding_gene
Ta.3094.3.A1_x_at	6.64539	6.49981	6.72631	6.6939	7.19896	8.77517	7.95794	Ta.3094.3.A1_x_at	XW	Ta.3094.3	824	9	1	Ta.3094.3	UniRef90_A3C4S4	6e-58	GDP-mannose 3,5-epimerase 1 n=11 Tax=Spermatophyta RepID=GME1_ORYSJ	LOC_Os10g28200.1	1e-101	10	14568792	14572116	cDNA NAD dependent epimerase/dehydratase family protein, putative, expressed	AT5G28840.1	7e-58	5	10862472	10864024	GME (GDP-D-MANNOSE 3',5'-EPIMERASE); GDP-mannose 3,5-epimerase/ NAD or NADH binding / catalytic	Bradi3g26860.8	5e-63	3V	27609155	27612581	Status 12;Valid 1;Alias Bd3.2544.4;Note=protein_coding_gene
Ta.31.1.S1_at	4.22522	4.19993	4.49435	4.53931	4.3468	7.40338	4.74227	Ta.31.1.S1_at	XW	Ta.31.1	1370	15	1	Ta.31.1	UniRef90_O80370	3e-71	VER2 n=1 Tax=Triticum aestivum RepID=O80370_WHEAT							AT1G52000.1	7e-09	1	19333352	19335700	jacalin lectin family protein	Bradi4g39920.1	2e-45	4V	44465257	44466891	Status 12;Valid 1;Alias Bd4.4107;Description Class_5;Note=protein_coding_gene
Ta.3128.2.A1_a_at	6.32891	7.23123	7.46741	6.77991	8.01943	9.41079	7.76391	Ta.3128.2.A1_a_at	XW	Ta.3128.2	526	1	2	Ta.3128.1|Ta.3128.2	UniRef90_Q53QA8	1e-46	Expressed protein (Fragment) n=1 Tax=Oryza sativa Japonica Group RepID=Q53QA8_ORYSJ	LOC_Os11g47320.2	2e-48	11	27946591	27938848	cDNA protein transporter, putative, expressed	AT3G17340.1	7e-19	3	5920613	5926846	binding / protein transporter	Bradi4g09810.1	1e-52	4V	9215801	9222632	Status 12;Valid 1;Alias Bd4.1050;Description Class_3;Note=protein_coding_gene
Ta.3139.1.S1_at	7.22743	8.48566	7.64704	7.14411	9.2509	10.3591	8.97426	Ta.3139.1.S1_at	XW	Ta.3139.1	1197	15	1	Ta.3139.1	UniRef90_Q6EQH5	1e-139	Os09g0344800 protein n=3 Tax=Oryza sativa RepID=Q6EQH5_ORYSJ	LOC_Os09g17600.3	0	9	10762249	10767267	cDNA membrane protein, putative, expressed	AT2G25737.1	2e-96	2	10977174	10979677	unknown protein	Bradi4g28350.1	1e-143	4V	33763056	33767381	Alias Bd4.2851;Description Class_5;Note=protein_coding_gene
Ta.3317.1.S1_a_at	8.74088	9.48344	9.82465	8.5153	9.52872	10.6812	10.2805	Ta.3317.1.S1_a_at	XW	Ta.3317.1	1492	43	2	Ta.3317.1|Ta.3317.3	UniRef90_Q5VR89	1e-112	Aquaporin SIP1-1 n=2 Tax=Oryza sativa Japonica Group RepID=SIP11_ORYSJ	LOC_Os01g08660.1	1e-146	1	4314834	4312645	cDNA aquaporin protein, putative, expressed	AT3G04090.1	7e-69	3	1072340	1074031	SIP1A (SMALL AND BASIC INTRINSIC PROTEIN 1A); water channel	Bradi4g26870.1	1e-118	4V	31892315	31894261	Status 12;Valid 1;Alias Bd4.2684;Description Class_5;Note=protein_coding_gene
Ta.3361.1.S1_x_at	4.85215	5.01407	4.90135	4.86927	4.9192	7.9951	6.73359	Ta.3361.1.S1_x_at	XW	Ta.3361.1	1175	79	1	Ta.3361.1	UniRef90_Q7XUY5	3e-69	Os04g0465600 protein n=3 Tax=BEP clade RepID=Q7XUY5_ORYSJ	LOC_Os04g39150.1	0	4	23093325	23094352	cDNA pathogenesis-related Bet v I family protein, putative, expressed	AT1G24020.1	2e-24	1	8500653	8501458	MLP423 (MLP-LIKE PROTEIN 423)	Bradi5g12740.1	4e-69	5V	16255847	16256715	Status 12;Valid 1;Alias Bd5.1073;Description Class_5;Note=protein_coding_gene
Ta.3361.2.S1_x_at	5.27444	5.77237	5.36545	5.40625	5.83489	8.20887	6.58812	Ta.3361.2.S1_x_at	XW	Ta.3361.2	1196	96	1	Ta.3361.2	UniRef90_Q19VG6	1e-60	Major latex protein 22 n=3 Tax=Andropogoneae RepID=Q19VG6_MAIZE	LOC_Os04g39150.1	0	4	23093325	23094352	cDNA pathogenesis-related Bet v I family protein, putative, expressed	AT1G24020.1	2e-30	1	8500653	8501458	MLP423 (MLP-LIKE PROTEIN 423)	Bradi5g12740.1	2e-68	5V	16255847	16256715	Status 12;Valid 1;Alias Bd5.1073;Description Class_5;Note=protein_coding_gene
Ta.3361.3.S1_a_at	5.25913	4.95397	4.86583	5.48828	5.02279	7.99743	6.57494	Ta.3361.3.S1_a_at	XW	Ta.3361.3	944	56	3	Ta.3361.1|Ta.3361.2|Ta.3361.3	UniRef90_Q7XUY5	3e-69	Os04g0465600 protein n=3 Tax=BEP clade RepID=Q7XUY5_ORYSJ	LOC_Os04g39150.1	0	4	23093325	23094352	cDNA pathogenesis-related Bet v I family protein, putative, expressed	AT1G24020.1	2e-30	1	8500653	8501458	MLP423 (MLP-LIKE PROTEIN 423)	Bradi5g12740.1	4e-69	5V	16255847	16256715	Status 12;Valid 1;Alias Bd5.1073;Description Class_5;Note=protein_coding_gene
Ta.3380.1.S1_at	6.36783	6.77619	6.0214	6.73762	6.84579	10.7388	8.49486	Ta.3380.1.S1_at	XW	Ta.3380.1	2131	7	1	Ta.3380.1	UniRef90_Q8GZU6	0	Cytochrome P450 n=6 Tax=Triticeae RepID=Q8GZU6_WHEAT	LOC_Os08g01510.1	1e-06	8	307328	309185	cDNA cytochrome P450, putative, expressed	AT1G11610.1	1e-30	1	3907461	3909291	CYP71A18; electron carrier/ heme binding / iron ion binding / monooxygenase/ oxygen binding	Bradi3g36330.1	2e-85	3V	38593940	38595927	Status 12;Valid 1;Alias Bd3.3559;Description Class_4;Note=protein_coding_gene
Ta.3391.1.A1_s_at	5.53249	6.6784	5.94226	6.13645	7.68765	8.16503	8.0681	Ta.3391.1.A1_s_at	XW	Ta.3391.1	785	9	1	Ta.3391.1	UniRef90_Q1EPX7	3e-50	C-terminal peptide-binding protein 1 n=3 Tax=Andropogoneae RepID=Q1EPX7_MAIZE	LOC_Os10g36390.1	6e-61	10	19378254	19383075	cDNA monocopper oxidase, putative	AT4G12420.1	4e-34	4	7349941	7352868	SKU5; copper ion binding / oxidoreductase	Bradi1g52200.1	5e-34	1V	50580001	50584368	Status 12;Valid 1;Alias Bd1.5411;Description Class_5;Note=protein_coding_gene
Ta.3460.1.S1_at	4.10659	5.22703	5.00415	4.33807	5.87436	7.33587	6.02652	Ta.3460.1.S1_at	XW	Ta.3460.1	1233	18	1	Ta.3460.1	UniRef90_Q2QQ97	5e-72	Os12g0502200 protein n=2 Tax=Oryza sativa RepID=Q2QQ97_ORYSJ	LOC_Os12g31800.1	1e-18	12	19101360	19105214	cDNA glycine-rich RNA-binding protein 7, putative, expressed	AT5G61030.1	6e-50	5	24560870	24562152	GR-RBP3 (glycine-rich RNA-binding protein 3); ATP binding / RNA binding	Bradi4g06840.2	2e-78	4V	5711009	5713813	Status 12;Valid 1;Alias Bd4.715.1;Note=protein_coding_gene
Ta.3492.1.A1_at	7.0843	7.66732	7.88699	7.34356	7.23005	9.59288	7.98194	Ta.3492.1.A1_at	XW	Ta.3492.1	1835	16	1	Ta.3492.1	UniRef90_Q7G8Y3	0	Probable chromatin-remodeling complex ATPase chain n=3 Tax=Poaceae RepID=ISW2_ORYSJ	LOC_Os01g27040.1	0	1	15082279	15074836	cDNA chromatin-remodeling complex ATPase chain, putative, expressed	AT5G18620.2	1e-171	5	6196190	6202058	CHR17 (CHROMATIN REMODELING FACTOR17); ATP binding / DNA binding / DNA-dependent ATPase/ helicase/ hydrolase, acting on acid anhy	Bradi2g12950.1	0	2V	11336939	11346359	Status 12;Valid 1;Alias Bd2.1387;Description Class_5;Note=protein_coding_gene
Ta.3502.1.S1_at	11.5193	12.466	12.6376	11.4456	13.2386	13.7642	13.4121	Ta.3502.1.S1_at	XW	Ta.3502.1	1645	201	1	Ta.3502.1	UniRef90_Q42422	1e-145	2-oxoglutarate/malate translocator n=1 Tax=Panicum miliaceum RepID=Q42422_PANMI	LOC_Os05g11780.1	0	5	6696354	6700452	cDNA mitochondrial carrier protein, putative, expressed	AT5G19760.1	1e-134	5	6679591	6681845	dicarboxylate/tricarboxylate carrier (DTC)	Bradi2g32600.2	1e-156	2V	32517190	32521186	Status 12;Valid 1;Alias Bd2.3174;Description Class_5;Note=protein_coding_gene
Ta.3504.1.A1_at	8.80484	9.90976	9.07009	8.54677	10.0643	10.5917	10.5294	Ta.3504.1.A1_at	XW	Ta.3504.1	738	7	1	Ta.3504.1	UniRef90_A2XXA7	1e-67	Putative uncharacterized protein n=2 Tax=Poaceae RepID=A2XXA7_ORYSI	LOC_Os04g55710.1	1e-116	4	32976428	32979678	cDNA transposon protein, putative, unclassified, expressed	AT3G16150.1	1e-51	3	5471794	5473033	L-asparaginase, putative / L-asparagine amidohydrolase, putative	Bradi5g24230.1	2e-36	5V	25934969		25935562|Note=protein_coding_gene
Ta.3519.1.S1_at	7.17795	7.06665	7.17785	7.27641	6.94165	9.47437	7.82719	Ta.3519.1.S1_at	XW	Ta.3519.1	645	10	1	Ta.3519.1	UniRef90_C0HII8	1e-11	Putative uncharacterized protein n=1 Tax=Zea mays RepID=C0HII8_MAIZE													Bradi2g01930.1	2e-17	2V	1308774	1309321	Status 12;Valid 1;Alias Bd2.200;Description Class_2;Note=protein_coding_gene
Ta.3539.1.S1_x_at	8.42043	8.98699	9.04785	8.20114	9.03763	10.3718	9.6145	Ta.3539.1.S1_x_at	XW	Ta.3539.1	1228	26	1	Ta.3539.1	UniRef90_Q1W374	1e-135	Phosphomannomutase n=14 Tax=Pooideae RepID=PMM_WHEAT	LOC_Os04g58580.1	0	4	34643141	34646173	cDNA phosphomannomutase, putative, expressed	AT2G45790.1	1e-113	2	18855876	18857753	PMM (PHOSPHOMANNOMUTASE); phosphomannomutase	Bradi5g26500.1	1e-131	5V	27468907	27472143	Status 12;Valid 1;Alias Bd5.2529;Description Class_5;Note=protein_coding_gene
Ta.3576.1.S1_at	4.72173	5.40133	5.19066	4.75793	5.65194	6.97681	5.50134	Ta.3576.1.S1_at	XW	Ta.3576.1	630	3	1	Ta.3576.1	UniRef90_Q5Z5B0	2e-33	Os06g0729400 protein n=2 Tax=Oryza sativa RepID=Q5Z5B0_ORYSJ	LOC_Os06g51330.2	1e-35	6	31088545	31082108	cDNA expressed protein	AT4G09610.1	9e-17	4	6074927	6075573	GASA2 (GAST1 PROTEIN HOMOLOG 2)	Bradi3g60370.1	3e-27	3V	59328173	59329190	Status 12;Valid 1;Alias Bd3.6139;Description Class_3;Note=protein_coding_gene
Ta.3596.2.A1_x_at	6.17464	7.14586	6.7161	6.17647	7.80842	9.14804	8.00979	Ta.3596.2.A1_x_at	XW	Ta.3596.2	557	1	1	Ta.3596.2	UniRef90_B7ZYP5	9e-49	Putative uncharacterized protein n=1 Tax=Zea mays RepID=B7ZYP5_MAIZE	LOC_Os12g25690.1	2e-51	12	14885249	14887821	cDNA UDP-glucose 6-dehydrogenase, putative, expressed	AT5G15490.1	9e-47	5	5027872	5029314	UDP-glucose 6-dehydrogenase, putative	Bradi1g08120.2	3e-53	1V	5722084	5726983	Status 12;Valid 1;Alias Bd1.860;Description Class_5;Note=protein_coding_gene
Ta.3605.3.S1_x_at	5.9067	5.51667	6.02072	6.0979	5.99314	8.62296	7.89485	Ta.3605.3.S1_x_at	XW	Ta.3605.3	630	2	1	Ta.3605.3	UniRef90_Q8S077	6e-06	Os01g0914100 protein n=2 Tax=Oryza sativa RepID=Q8S077_ORYSJ	LOC_Os01g68589.1	1e-06	1	39838172	39839404	cDNA LTPL39 - Protease inhibitor/seed storage/LTP family protein precursor, expressed							Bradi2g58520.1	6e-11	2V	56372715	56373516	Status 12;Valid 1;Alias Bd2.5895;Description Class_3;Note=protein_coding_gene
Ta.3651.3.S1_x_at	6.47261	7.32394	7.09638	6.13945	7.82354	8.2692	7.43384	Ta.3651.3.S1_x_at	XW	Ta.3651.3	372	1	1	Ta.3651.3	UniRef90_B6SWA6	5e-19	Protein HOTHEAD n=4 Tax=Andropogoneae RepID=B6SWA6_MAIZE	LOC_Os09g19930.1	3e-18	9	11925038	11919506	cDNA HOTHEAD precursor, putative, expressed	AT1G72970.2	2e-11	1	27452872	27455706	HTH (HOTHEAD); FAD binding / aldehyde-lyase/ mandelonitrile lyase	Bradi4g28870.2	7e-25	4V	34261139	34265860	Status 12;Valid 1;Alias Bd4.2907.1;Note=protein_coding_gene
Ta.369.1.S1_x_at	8.8478	10.3175	10.1124	9.01813	11.3708	11.2915	10.4597	Ta.369.1.S1_x_at	XW	Ta.369.1	2132	40	1	Ta.369.1	UniRef90_B9F5I5	0	Putative uncharacterized protein n=2 Tax=Oryza sativa RepID=B9F5I5_ORYSJ	LOC_Os03g08360.1	0	3	4265980	4270868	cDNA 3-ketoacyl-CoA synthase 10, putative, expressed	AT2G26250.1	1e-177	2	11170799	11173059	KCS10 (3-KETOACYL-COA SYNTHASE 10); acyltransferase/ catalytic/ transferase, transferring acyl groups other than amino-acyl gro	Bradi1g72560.1	0	1V	70273910	70277405	Status 12;Valid 1;Alias Bd1.7599;Description Class_5;Note=protein_coding_gene
Ta.369.2.S1_x_at	9.21626	9.98269	10.3484	9.28865	11.0877	11.4552	10.7453	Ta.369.2.S1_x_at	XW	Ta.369.2	322	4	1	Ta.369.2
Ta.3729.1.A1_at	3.14412	3.32296	2.97462	3.12995	3.85939	5.5763	4.4848	Ta.3729.1.A1_at	XW	Ta.3729.1	595	3	1	Ta.3729.1	UniRef90_Q56TP8	2e-39	Beta-expansin TaEXPB4 n=2 Tax=Triticeae RepID=Q56TP8_WHEAT	LOC_Os10g40730.1	1e-18	10	21787226	21789783	cDNA expansin precursor, putative, expressed	AT1G65680.1	2e-13	1	24427266	24428399	ATEXPB2 (ARABIDOPSIS THALIANA EXPANSIN B2)	Bradi3g33140.1	2e-31	3V	35512275	35514091	Status 12;Valid 1;Alias Bd3.3208;Description Class_5;Note=protein_coding_gene
Ta.3732.1.S1_a_at	5.79726	7.11357	6.88164	5.66938	7.6493	7.98555	7.17146	Ta.3732.1.S1_a_at	XW	Ta.3732.1	1314	9	2	Ta.3732.1|Ta.3732.2	UniRef90_Q337K6	1e-118	Os10g0476700 protein n=2 Tax=Oryza sativa Japonica Group RepID=Q337K6_ORYSJ	LOC_Os10g33690.1	1e-117	10	17695637	17700804	cDNA GDSL-like lipase/acylhydrolase, putative, expressed	AT5G62930.1	5e-86	5	25254912	25256357	GDSL-motif lipase/hydrolase family protein	Bradi2g13430.1	1e-128	2V	11912693	11916861	Status 12;Valid 1;Alias Bd2.1448;Description Class_5;Note=protein_coding_gene
Ta.3732.1.S1_at	6.93796	7.84749	7.9078	6.86476	8.29008	8.92974	8.32217	Ta.3732.1.S1_at	XW	Ta.3732.1	1314	9	1	Ta.3732.1	UniRef90_Q337K6	1e-118	Os10g0476700 protein n=2 Tax=Oryza sativa Japonica Group RepID=Q337K6_ORYSJ	LOC_Os10g33690.1	1e-117	10	17695637	17700804	cDNA GDSL-like lipase/acylhydrolase, putative, expressed	AT5G62930.1	5e-86	5	25254912	25256357	GDSL-motif lipase/hydrolase family protein	Bradi2g13430.1	1e-128	2V	11912693	11916861	Status 12;Valid 1;Alias Bd2.1448;Description Class_5;Note=protein_coding_gene
Ta.3736.1.A1_at	6.99364	7.71333	8.42748	7.13835	8.969	9.64633	8.7674	Ta.3736.1.A1_at	XW	Ta.3736.1	684	8	1	Ta.3736.1	UniRef90_C7C5T9	3e-83	Sulphate transporter n=1 Tax=Triticum aestivum RepID=C7C5T9_WHEAT	LOC_Os03g06520.2	1e-109	3	3275906	3270146	cDNA sulfate transporter, putative, expressed	AT3G51895.1	5e-49	3	19251503	19255677	SULTR3;1 (SULFATE TRANSPORTER 3;1); secondary active sulfate transmembrane transporter/ sulfate transmembrane transporter/ tran	Bradi1g74420.1	3e-76	1V	71639700	71645188	Status 12;Valid 1;Alias Bd1.7761;Description Class_5;Note=protein_coding_gene
Ta.4012.2.S1_x_at	8.29525	9.15449	8.56766	8.28734	9.58362	10.3696	10.0529	Ta.4012.2.S1_x_at	XW	Ta.4012.2	826	3	1	Ta.4012.2	UniRef90_Q6I5G9	2e-43	Os05g0533800 protein n=2 Tax=Oryza sativa RepID=Q6I5G9_ORYSJ	LOC_Os05g45740.2	1e-46	5	26435065	26436998	cDNA mitochondrial ATP synthase g subunit family protein, putative, expressed	AT4G29480.1	4e-37	4	14486265	14487257	mitochondrial ATP synthase g subunit family protein	Bradi2g18780.1	5e-49	2V	16638219	16640466	Status 12;Valid 1;Alias Bd2.2001;Description Class_5;Note=protein_coding_gene
Ta.4200.1.A1_at	4.54637	4.59467	4.51988	4.72627	4.65432	9.52165	6.44498	Ta.4200.1.A1_at	XW	Ta.4200.1	809	4	1	Ta.4200.1	UniRef90_C5X8Y0	2e-93	Putative uncharacterized protein Sb02g020430 n=1 Tax=Sorghum bicolor RepID=C5X8Y0_SORBI	LOC_Os09g08130.2	1e-105	9	4203423	4200069	cDNA indole-3-glycerol phosphate synthase, chloroplast precursor, putative, expressed	AT5G48220.2	3e-81	5	19550439	19552046	indole-3-glycerol phosphate synthase, putative	Bradi4g08830.1	1e-102	4V	7983459	7987424	Status 12;Valid 1;Alias Bd4.935;Description Class_5;Note=protein_coding_gene
Ta.4280.1.S1_a_at	6.65998	8.1688	7.58429	7.1585	8.75648	9.25057	8.55812	Ta.4280.1.S1_a_at	XW	Ta.4280.1	1031	8	2	Ta.4280.1|Ta.4280.2	UniRef90_B9FFF1	1e-180	Putative uncharacterized protein n=2 Tax=Oryza sativa RepID=B9FFF1_ORYSJ	LOC_Os04g37600.1	0	4	22177122	22182087	cDNA phosphate carrier protein, mitochondrial precursor, putative, expressed	AT5G14040.1	1e-160	5	4531059	4532965	mitochondrial phosphate transporter	Bradi5g11740.1	0	5V	15241984	15246703	Status 12;Valid 1;Alias Bd5.965;Description Class_5;Note=protein_coding_gene
Ta.4280.2.S1_at	5.83775	7.21166	6.11235	5.82285	7.88478	7.85458	7.23881	Ta.4280.2.S1_at	XW	Ta.4280.2	1549	17	1	Ta.4280.2	UniRef90_B9FFF1	1e-180	Putative uncharacterized protein n=2 Tax=Oryza sativa RepID=B9FFF1_ORYSJ	LOC_Os04g37600.1	0	4	22177122	22182087	cDNA phosphate carrier protein, mitochondrial precursor, putative, expressed	AT5G14040.1	1e-160	5	4531059	4532965	mitochondrial phosphate transporter	Bradi5g11740.1	0	5V	15241984	15246703	Status 12;Valid 1;Alias Bd5.965;Description Class_5;Note=protein_coding_gene
Ta.4315.1.S1_at	7.5468	8.08917	8.29623	7.33003	8.51873	9.34386	8.41162	Ta.4315.1.S1_at	XW	Ta.4315.1	1493	52	1	Ta.4315.1	UniRef90_Q69K00	1e-133	Triosephosphate isomerase n=7 Tax=Poaceae RepID=Q69K00_ORYSJ	LOC_Os09g36450.1	0	9	21036026	21032574	cDNA triosephosphate isomerase, chloroplast precursor, putative, expressed	AT2G21170.1	1e-113	2	9071047	9073106	TIM (TRIOSEPHOSPHATE ISOMERASE); catalytic/ triose-phosphate isomerase	Bradi4g36310.1	1e-101	4V	41562477	41566383	Status 12;Valid 1;Alias Bd4.3715;Description Class_5;Note=protein_coding_gene
Ta.4345.1.A1_at	4.20274	4.4523	4.82678	4.12659	5.16115	6.57779	6.03103	Ta.4345.1.A1_at	XW	Ta.4345.1	1440	7	1	Ta.4345.1	UniRef90_C5XFY1	1e-155	Putative uncharacterized protein Sb03g030400 n=1 Tax=Sorghum bicolor RepID=C5XFY1_SORBI	LOC_Os01g47470.1	0	1	27133150	27129497	cDNA serine/threonine-protein kinase, putative, expressed	AT1G56720.3	1e-129	1	21263630	21265559	protein kinase family protein	Bradi2g45850.1	1e-166	2V	46275547	46279279	Status 12;Valid 1;Alias Bd2.4545;Description Class_5;Note=protein_coding_gene
Ta.4366.1.A1_at	4.26413	4.5137	4.30644	4.0093	5.04126	6.11845	5.26087	Ta.4366.1.A1_at	XW	Ta.4366.1	649	6	1	Ta.4366.1	UniRef90_C5WYD7	6e-43	Putative uncharacterized protein Sb01g019150 n=2 Tax=Andropogoneae RepID=C5WYD7_SORBI	LOC_Os10g33920.3	1e-70	10	17940591	17947703	cDNA transporter-related, putative, expressed	AT2G30460.2	5e-24	2	12976449	12978489	FUNCTIONS IN: molecular_function unknown; INVOLVED IN: biological_process unknown; LOCATED IN: endomembrane system, membrane; E	Bradi3g28920.1	2e-54	3V	30684574	30688793	Status 12;Valid 1;Alias Bd3.2782;Description Class_5;Note=protein_coding_gene
Ta.4388.2.S1_at	6.38499	7.57964	7.42175	5.5845	8.40327	7.70992	7.42453	Ta.4388.2.S1_at	XW	Ta.4388.2	584	7	1	Ta.4388.2	UniRef90_Q8S5T2	5e-08	Putative uncharacterized protein n=1 Tax=Oryza sativa Japonica Group RepID=Q8S5T2_ORYSJ													Bradi1g08170.1	1e-12	1V	5751026	5753517	Alias Bd1.865;Description Class_2;Note=protein_coding_gene
Ta.4441.1.A1_x_at	8.52507	8.40204	8.75347	8.36352	8.96736	10.3755	9.31021	Ta.4441.1.A1_x_at	XW	Ta.4441.1	1033	6	1	Ta.4441.1	UniRef90_O48542	1e-110	Peptide transporter n=1 Tax=Hordeum vulgare RepID=O48542_HORVU	LOC_Os01g04950.4	1e-138	1	2291111	2297407	cDNA peptide transporter PTR2, putative, expressed	AT5G01180.1	9e-82	5	61257	63240	PTR5 (PEPTIDE TRANSPORTER 5); dipeptide transporter/ transporter	Bradi2g02820.1	1e-100	2V	1988023	1994017	Status 12;Valid 1;Alias Bd2.292;Description Class_3;Note=protein_coding_gene
Ta.4479.1.S1_at	4.15897	5.14383	5.88083	3.87207	6.74233	6.49813	5.8466	Ta.4479.1.S1_at	XW	Ta.4479.1	1243	10	1	Ta.4479.1	UniRef90_Q337L7	1e-83	Os10g0469700 protein n=2 Tax=Oryza sativa RepID=Q337L7_ORYSJ	LOC_Os10g38450.1	1e-13	10	20468963	20466188	cDNA receptor-like protein kinase 2 precursor, putative, expressed	AT5G49290.1	7e-24	5	19980195	19983869	protein binding	Bradi3g28390.1	6e-99	3V	29740626	29742135	Status 12;Valid 1;Alias Bd3.2717;Description Class_3;Note=protein_coding_gene
Ta.4601.2.S1_at	5.26676	4.57204	5.04072	5.22496	4.44156	8.03511	5.28259	Ta.4601.2.S1_at	XW	Ta.4601.2	932	20	1	Ta.4601.2	UniRef90_Q1XH04	5e-23	Beta-glucosidase n=4 Tax=Triticeae RepID=Q1XH04_WHEAT							AT5G44640.1	3e-11	5	18011146	18012669	BGLU13 (BETA GLUCOSIDASE 13); catalytic/ cation binding / hydrolase, hydrolyzing O-glycosyl compounds	Bradi2g57640.3	5e-09	2V	55731676	55735438	Status 12;Valid 1;Alias Bd2.5803.2;Note=protein_coding_gene
Ta.4605.1.S1_at	9.48299	10.8537	11.4021	9.70994	11.4951	11.8161	11.608	Ta.4605.1.S1_at	XW	Ta.4605.1	1309	39	1	Ta.4605.1	UniRef90_Q6Z725	1e-130	Os02g0122800 protein n=2 Tax=Oryza sativa Japonica Group RepID=Q6Z725_ORYSJ	LOC_Os02g03040.1	1e-168	2	1197056	1193366	cDNA RNA recognition motif containing protein, expressed	AT5G52040.2	8e-92	5	21131081	21133318	ATRSP41; RNA binding / nucleic acid binding / nucleotide binding	Bradi3g02230.1	1e-148	3V	1317834	1325999	Status 12;Valid 1;Alias Bd3.213;Description Class_3;Note=protein_coding_gene
Ta.48.1.S1_at	5.48872	6.73814	6.25267	5.69412	7.36567	7.92444	7.61267	Ta.48.1.S1_at	XW	Ta.48.1	1320	9	1	Ta.48.1	UniRef90_Q9FXQ5	1e-157	Uncoupling protein n=2 Tax=Triticum aestivum RepID=Q9FXQ5_WHEAT	LOC_Os01g74640.3	1e-140	1	43224915	43229546	cDNA mitochondrial carrier protein, putative, expressed	AT3G54110.1	1e-110	3	20038890	20040996	PUMP1 (PLANT UNCOUPLING MITOCHONDRIAL PROTEIN 1); binding / oxidative phosphorylation uncoupler	Bradi2g40390.1	1e-150	2V	40343925	40347460	Status 12;Valid 1;Alias Bd2.3971;Description Class_5;Note=protein_coding_gene
Ta.4850.1.A1_s_at	6.69065	7.77285	7.54535	6.6093	7.78428	8.66434	7.81268	Ta.4850.1.A1_s_at	XW	Ta.4850.1	671	4	1	Ta.4850.1	UniRef90_B8BBB8	1e-36	Putative uncharacterized protein n=1 Tax=Oryza sativa Indica Group RepID=B8BBB8_ORYSI	LOC_Os08g35860.1	1e-44	8	22617019	22614071	cDNA cytokinin dehydrogenase precursor, putative, expressed	AT5G21482.1	5e-27	5	7226842	7230052	CKX7 (CYTOKININ OXIDASE 7); cytokinin dehydrogenase/ oxidoreductase	Bradi3g37690.1	3e-39	3V	40246994	40249573	Alias Bd3.3714;Description Class_3;Note=protein_coding_gene
Ta.4975.1.S1_at	5.59581	6.00098	5.22421	5.19506	6.6144	7.42673	5.89889	Ta.4975.1.S1_at	XW	Ta.4975.1	1252	12	1	Ta.4975.1	UniRef90_Q0JD60	1e-137	Os04g0429800 protein (Fragment) n=1 Tax=Oryza sativa Japonica Group RepID=Q0JD60_ORYSJ	LOC_Os04g35060.1	0	4	21138484	21146301	cDNA nicotinate phosphoribosyltransferase family domain containing protein, expressed	AT2G23420.1	1e-124	2	9971819	9974909	NAPRT2 (NICOTINATE PHOSPHORIBOSYLTRANSFERASE 2); nicotinate phosphoribosyltransferase	Bradi5g10140.2	1e-145	5V	13406564	13415595	Status 12;Valid 1;Alias Bd5.796;Description Class_5;Note=protein_coding_gene
Ta.5029.1.S1_at	5.3261	5.69223	5.96616	5.37847	6.32672	7.62642	7.14832	Ta.5029.1.S1_at	XW	Ta.5029.1	1631	23	1	Ta.5029.1	UniRef90_Q5BQ31	1e-128	Serine/threonine protein kinase n=1 Tax=Triticum aestivum RepID=Q5BQ31_WHEAT							AT4G23140.1	2e-46	4	12121397	12124037	CRK6 (CYSTEINE-RICH RLK 6); kinase	Bradi4g21990.2	1e-104	4V	25900740	25903323	Status 12;Valid 1;Alias Bd4.2178;Description Class_5;Note=protein_coding_gene
Ta.507.1.S1_at	6.88186	6.88969	7.34003	7.11067	7.00664	9.51585	7.83102	Ta.507.1.S1_at	XW	Ta.507.1	2235	18	1	Ta.507.1	UniRef90_Q9MBC2	0	Methionine S-methyltransferase n=1 Tax=Hordeum vulgare RepID=MMT1_HORVU	LOC_Os05g01470.2	0	5	278060	267816	cDNA methionine S-methyltransferase, putative, expressed	AT5G49810.1	1e-179	5	20239418	20246046	MMT; S-adenosylmethionine-dependent methyltransferase	Bradi2g39790.1	0	2V	39867415	39874368	Alias Bd2.3926;Description Class_5;Note=protein_coding_gene
Ta.5139.1.S1_at	5.70917	6.38567	5.87713	5.72279	7.65363	7.83291	7.07105	Ta.5139.1.S1_at	XW	Ta.5139.1	1205	4	1	Ta.5139.1	UniRef90_B8A9D1	1e-136	Putative uncharacterized protein n=1 Tax=Oryza sativa Indica Group RepID=B8A9D1_ORYSI	LOC_Os01g53800.1	5e-81	1	30926382	30921725	cDNA glutamate carboxypeptidase 2, putative, expressed	AT5G19740.1	6e-89	5	6673986	6676767	peptidase M28 family protein	Bradi2g49380.1	1e-150	2V	49484369	49490213	Status 12;Valid 1;Alias Bd2.4932;Description Class_5;Note=protein_coding_gene
Ta.5161.2.S1_a_at	4.55767	6.16806	5.42722	4.26246	6.51023	6.51964	5.99676	Ta.5161.2.S1_a_at	XW	Ta.5161.2	590	3	2	Ta.5161.1|Ta.5161.2	UniRef90_A3FPG3	1e-166	Serine/threonine protein kinase n=1 Tax=Hordeum vulgare subsp. vulgare RepID=A3FPG3_HORVD	LOC_Os11g11780.1	1e-11	11	6534826	6537442	cDNA cysteine-rich receptor-like protein kinase 21 precursor, putative, expressed	AT4G05200.1	4e-53	4	2679793	2682309	protein kinase family protein	Bradi4g21990.2	1e-152	4V	25900740	25903323	Status 12;Valid 1;Alias Bd4.2178;Description Class_5;Note=protein_coding_gene
Ta.5161.3.S1_at	3.75753	5.67149	5.16943	3.62267	6.40012	6.22814	5.47118	Ta.5161.3.S1_at	XW	Ta.5161.3	557	1	1	Ta.5161.3	UniRef90_A3FPG3	4e-67	Serine/threonine protein kinase n=1 Tax=Hordeum vulgare subsp. vulgare RepID=A3FPG3_HORVD	LOC_Os11g11890.1	1e-30	11	6592127	6598763	cDNA protein kinase domain containing protein, expressed	AT4G21410.1	2e-15	4	11402463	11405025	protein kinase family protein	Bradi4g21990.3	5e-59	4V	25900740	25903323	Status 12;Valid 1;Alias Bd4.2178.2;Note=protein_coding_gene
Ta.5161.3.S1_x_at	4.27378	5.75433	5.33431	3.96649	6.38343	6.39708	5.76913	Ta.5161.3.S1_x_at	XW	Ta.5161.3	557	1	1	Ta.5161.3	UniRef90_A3FPG3	4e-67	Serine/threonine protein kinase n=1 Tax=Hordeum vulgare subsp. vulgare RepID=A3FPG3_HORVD	LOC_Os11g11890.1	1e-30	11	6592127	6598763	cDNA protein kinase domain containing protein, expressed	AT4G21410.1	2e-15	4	11402463	11405025	protein kinase family protein	Bradi4g21990.3	5e-59	4V	25900740	25903323	Status 12;Valid 1;Alias Bd4.2178.2;Note=protein_coding_gene
Ta.5171.1.S1_at	5.63888	8.78241	7.12372	5.44827	8.1969	8.11633	7.09262	Ta.5171.1.S1_at	XW	Ta.5171.1	916	3	1	Ta.5171.1	UniRef90_Q5VQY3	5e-73	Probable auxin efflux carrier component 5 n=4 Tax=Oryza sativa RepID=PIN5_ORYSJ	LOC_Os01g58860.1	4e-84	1	34005416	34002620	cDNA auxin efflux carrier component, putative, expressed	AT1G70940.1	6e-41	1	26743170	26745871	PIN3 (PIN-FORMED 3); auxin:hydrogen symporter/ transporter	Bradi2g52640.1	5e-85	2V	51946442	51948653	Status 12;Valid 1;Alias Bd2.5265;Description Class_4;Note=protein_coding_gene
Ta.5227.2.S1_at	11.0692	11.6596	11.5751	10.9262	12.4113	13.1928	12.0597	Ta.5227.2.S1_at	XW	Ta.5227.2	1903	319	1	Ta.5227.2	UniRef90_Q4LB22	0	S-adenosylmethionine synthetase 3 n=18 Tax=Poaceae RepID=METK3_HORVU	LOC_Os01g22010.4	0	1	12365288	12362683	cDNA S-adenosylmethionine synthetase, putative, expressed	AT4G01850.2	0	4	796298	797479	SAM-2 (S-ADENOSYLMETHIONINE SYNTHETASE 2); methionine adenosyltransferase	Bradi2g12160.1	0	2V	10494907	10497446	Status 12;Valid 1;Alias Bd2.1302;Description Class_5;Note=protein_coding_gene
Ta.5227.3.S1_a_at	9.5445	10.8648	10.9427	9.39198	11.5226	12.6061	11.3117	Ta.5227.3.S1_a_at	XW	Ta.5227.3	1950	177	2	Ta.5227.3|Ta.5227.4	UniRef90_Q4LB22	0	S-adenosylmethionine synthetase 3 n=18 Tax=Poaceae RepID=METK3_HORVU	LOC_Os01g22010.4	0	1	12365288	12362683	cDNA S-adenosylmethionine synthetase, putative, expressed	AT1G02500.2	0	1	519037	520218	SAM1 (S-ADENOSYLMETHIONINE SYNTHETASE 1); methionine adenosyltransferase	Bradi2g12160.1	0	2V	10494907	10497446	Status 12;Valid 1;Alias Bd2.1302;Description Class_5;Note=protein_coding_gene
Ta.5234.1.S1_x_at	8.09345	7.86215	8.00957	7.96376	8.84961	9.98008	9.01579	Ta.5234.1.S1_x_at	XW	Ta.5234.1	799	5	1	Ta.5234.1	UniRef90_Q0D6R6	7e-68	Os07g0448200 protein n=1 Tax=Oryza sativa Japonica Group RepID=Q0D6R6_ORYSJ	LOC_Os07g26640.1	1e-111	7	15368142	15369174	cDNA aquaporin protein, putative, expressed	AT3G53420.2	3e-57	3	19803906	19805454	PIP2A (PLASMA MEMBRANE INTRINSIC PROTEIN 2A); water channel	Bradi1g28780.1	9e-69	1V	24113058	24114395	Status 12;Valid 1;Alias Bd1.3051;Description Class_5;Note=protein_coding_gene
Ta.5258.2.S1_a_at	6.46263	7.28955	7.81406	6.28101	7.23705	8.6075	7.05003	Ta.5258.2.S1_a_at	XW	Ta.5258.2	557	1	2	Ta.5258.1|Ta.5258.2	UniRef90_Q5ZCC2	0	Os01g0158200 protein n=3 Tax=Oryza sativa RepID=Q5ZCC2_ORYSJ	LOC_Os01g06490.1	0	1	3053465	3056198	cDNA OsSCP1 - Putative Serine Carboxypeptidase homologue, expressed	AT2G35780.1	1e-132	2	15037733	15040104	scpl26 (serine carboxypeptidase-like 26); serine-type carboxypeptidase	Bradi2g00260.1	0	2V	33970	36680	Status 12;Valid 1;Alias Bd2.10;Description Class_5;Note=protein_coding_gene
Ta.5377.3.S1_a_at	7.3468	8.74845	8.96809	6.76133	8.58572	8.78495	8.42149	Ta.5377.3.S1_a_at	XW	Ta.5377.3	557	1	2	Ta.5377.1|Ta.5377.3	UniRef90_Q67VL0	1e-138	Os06g0633800 protein n=4 Tax=Poaceae RepID=Q67VL0_ORYSJ	LOC_Os06g42720.1	0	6	25689100	25692911	cDNA amino acid transporter, putative, expressed	AT5G38820.1	2e-87	5	15543481	15545182	amino acid transporter family protein	Bradi1g35530.1	1e-146	1V	31086957	31090576	Status 12;Valid 1;Alias Bd1.3810;Description Class_5;Note=protein_coding_gene
Ta.5386.1.S1_a_at	8.60446	8.85888	8.77105	8.24122	9.12313	10.8093	9.78523	Ta.5386.1.S1_a_at	XW	Ta.5386.1	1323	12	2	Ta.5386.2|Ta.5386.1	UniRef90_C5WRC1	1e-147	Putative uncharacterized protein Sb01g028320 n=2 Tax=Andropogoneae RepID=C5WRC1_SORBI	LOC_Os10g42299.5	1e-105	10	22708778	22703427	cDNA mitochondrial carrier protein, putative, expressed	AT5G46800.1	1e-122	5	18988779	18989810	BOU (A BOUT DE SOUFFLE); binding / transporter	Bradi3g34090.2	1e-154	3V	36516851	36519973	Status 12;Valid 1;Alias Bd3.3315.1;Note=protein_coding_gene
Ta.5386.1.S1_x_at	8.44767	8.63302	8.72647	8.22433	9.03907	10.6767	9.80442	Ta.5386.1.S1_x_at	XW	Ta.5386.1	1323	12	1	Ta.5386.1	UniRef90_C5WRC1	1e-147	Putative uncharacterized protein Sb01g028320 n=2 Tax=Andropogoneae RepID=C5WRC1_SORBI	LOC_Os10g42299.5	1e-105	10	22708778	22703427	cDNA mitochondrial carrier protein, putative, expressed	AT5G46800.1	1e-122	5	18988779	18989810	BOU (A BOUT DE SOUFFLE); binding / transporter	Bradi3g34090.2	1e-154	3V	36516851	36519973	Status 12;Valid 1;Alias Bd3.3315.1;Note=protein_coding_gene
Ta.5435.1.S1_x_at	5.08577	5.20671	5.13607	5.02073	5.2592	8.25464	6.29486	Ta.5435.1.S1_x_at	XW	Ta.5435.1	788	16	1	Ta.5435.1	UniRef90_Q6S509	2e-47	Lipid transfer protein n=4 Tax=Oryza sativa RepID=Q6S509_ORYSJ	LOC_Os03g01300.1	6e-64	3	207330	210839	cDNA LTPL114 - Protease inhibitor/seed storage/LTP family protein precursor, expressed	AT1G12090.1	6e-33	1	4090176	4090589	ELP (EXTENSIN-LIKE PROTEIN); lipid binding	Bradi1g78260.1	2e-45	1V	74311166	74311908	Status 12;Valid 1;Alias Bd1.8175;Description Class_4;Note=protein_coding_gene
Ta.5451.3.S1_a_at	9.92951	11.8859	10.1668	9.58401	12.1354	11.7016	11.3776	Ta.5451.3.S1_a_at	XW	Ta.5451.3	557	1	2	Ta.5451.1|Ta.5451.3	UniRef90_Q5NBQ0	0	Pyruvate kinase n=6 Tax=Poaceae RepID=Q5NBQ0_ORYSJ	LOC_Os01g16960.1	0	1	9698793	9693003	cDNA pyruvate kinase, putative, expressed	AT4G26390.1	0	4	13342207	13344418	pyruvate kinase, putative	Bradi2g10530.1	0	2V	8725490	8730460	Status 12;Valid 1;Alias Bd2.1124;Description Class_5;Note=protein_coding_gene
Ta.5495.1.S1_at	4.96971	5.47456	5.20274	4.87387	6.05822	6.92018	6.65139	Ta.5495.1.S1_at	XW	Ta.5495.1	1100	6	1	Ta.5495.1	UniRef90_B6UF44	9e-33	DNA binding protein n=3 Tax=Poaceae RepID=B6UF44_MAIZE	LOC_Os02g51320.1	2e-95	2	31419370	31418074	cDNA helix-loop-helix DNA-binding domain containing protein, expressed	AT1G26945.1	3e-23	1	9351571	9352474	KDR (KIDARI); transcription regulator	Bradi3g59290.1	1e-36	3V	58515801	58517328	Status 12;Valid 1;Alias Bd3.6021;Description Class_5;Note=protein_coding_gene
Ta.5506.1.S1_at	6.33733	7.44724	7.38978	6.47673	7.64086	8.52091	8.08838	Ta.5506.1.S1_at	XW	Ta.5506.1	1064	11	1	Ta.5506.1	UniRef90_Q5NA80	8e-68	Os01g0242300 protein n=4 Tax=Oryza sativa RepID=Q5NA80_ORYSJ	LOC_Os01g14020.2	1e-141	1	7851645	7854833	cDNA expressed protein	AT1G28510.1	8e-53	1	10024036	10025939	FUNCTIONS IN: molecular_function unknown; INVOLVED IN: biological_process unknown; LOCATED IN: cellular_component unknown; EXPR	Bradi2g08470.1	1e-74	2V	6858659	6862241	Status 12;Valid 1;Alias Bd2.905;Description Class_5;Note=protein_coding_gene
Ta.5510.1.S1_at	4.48063	4.58371	4.95216	4.56168	5.29842	7.58289	6.18686	Ta.5510.1.S1_at	XW	Ta.5510.1	1431	14	1	Ta.5510.1	UniRef90_C5YIG8	1e-146	Putative uncharacterized protein Sb07g005780 n=1 Tax=Sorghum bicolor RepID=C5YIG8_SORBI	LOC_Os09g20260.1	3e-67	9	12147535	12145398	cDNA polyamine oxidase precursor, putative	AT5G13700.1	1e-84	5	4420222	4422974	ATPAO1 (ARABIDOPSIS THALIANA POLYAMINE OXIDASE 1); FAD binding / polyamine oxidase	Bradi3g25580.1	1e-164	3V	25822956	25828427	Status 12;Valid 1;Alias Bd3.2474;Description Class_5;Note=protein_coding_gene
Ta.5545.1.S1_at	3.79936	3.77744	3.79198	3.70699	3.63543	7.71911	4.58042	Ta.5545.1.S1_at	XW	Ta.5545.1	667	13	1	Ta.5545.1
Ta.5566.3.S1_a_at	6.84877	7.46915	6.92225	6.4337	8.36075	9.45533	8.36142	Ta.5566.3.S1_a_at	XW	Ta.5566.3	640	4	2	Ta.5566.1|Ta.5566.3	UniRef90_P11139	0	Tubulin alpha-1 chain n=125 Tax=Viridiplantae RepID=TBA1_ARATH	LOC_Os07g38730.1	0	7	23242800	23246249	cDNA tubulin/FtsZ domain containing protein, putative, expressed	AT5G19780.1	0	5	6687212	6688926	TUA5; structural constituent of cytoskeleton	Bradi1g23770.1	0	1V	19135518	19138947	Status 12;Valid 1;Alias Bd1.2525;Description Class_5;Note=protein_coding_gene
Ta.5627.1.S1_at	8.11589	9.50575	8.94431	8.4104	10.5155	10.8948	10.3649	Ta.5627.1.S1_at	XW	Ta.5627.1	1101	10	1	Ta.5627.1	UniRef90_B6TUW3	2e-44	VAMP protein SEC22 n=3 Tax=Andropogoneae RepID=B6TUW3_MAIZE	LOC_Os04g58860.1	1e-30	4	34827340	34825828	cDNA harpin-induced protein 1 domain containing protein, expressed	AT3G44220.1	1e-19	3	15928216	15929645	harpin-induced family protein / HIN1 family protein / harpin-responsive family protein	Bradi5g26600.1	8e-45	5V	27538230	27539252	Status 12;Valid 1;Alias Bd5.2539;Description Class_5;Note=protein_coding_gene
Ta.5627.1.S1_x_at	8.07684	9.47695	8.82652	8.40318	10.3641	10.954	10.3742	Ta.5627.1.S1_x_at	XW	Ta.5627.1	1101	10	1	Ta.5627.1	UniRef90_B6TUW3	2e-44	VAMP protein SEC22 n=3 Tax=Andropogoneae RepID=B6TUW3_MAIZE	LOC_Os04g58860.1	1e-30	4	34827340	34825828	cDNA harpin-induced protein 1 domain containing protein, expressed	AT3G44220.1	1e-19	3	15928216	15929645	harpin-induced family protein / HIN1 family protein / harpin-responsive family protein	Bradi5g26600.1	8e-45	5V	27538230	27539252	Status 12;Valid 1;Alias Bd5.2539;Description Class_5;Note=protein_coding_gene
Ta.573.1.S1_at	5.6028	6.45616	6.62951	5.95719	7.20253	8.07688	7.36354	Ta.573.1.S1_at	XW	Ta.573.1	836	7	1	Ta.573.1	UniRef90_UPI0000DD8D06	9e-50	Os01g0739400 n=1 Tax=Oryza sativa Japonica Group RepID=UPI0000DD8D06	LOC_Os01g53720.2	2e-76	1	30877956	30885294	cDNA expressed protein	AT2G25870.1	4e-45	2	11031159	11034302	haloacid dehalogenase-like hydrolase family protein	Bradi2g49310.2	2e-54	2V	49405503	49411906	Status 12;Valid 1;Alias Bd2.4925;Description Class_5;Note=protein_coding_gene
Ta.5796.3.S1_a_at	10.7442	11.7283	12.1502	10.8213	12.3658	12.9099	12.2333	Ta.5796.3.S1_a_at	XW	Ta.5796.3	644	3	3	Ta.5796.2|Ta.5796.1|Ta.5796.3	UniRef90_Q6Z3A3	0	Glutamate--cysteine ligase B, chloroplastic n=7 Tax=Poaceae RepID=GSH1B_ORYSJ	LOC_Os07g27790.1	0	7	16217087	16212461	cDNA glutamate--cysteine ligase, chloroplast precursor, putative, expressed	AT4G23100.1	0	4	12103458	12106751	GSH1 (GLUTAMATE-CYSTEINE LIGASE); glutamate-cysteine ligase	Bradi2g38340.2	0	2V	38665337	38671241	Status 12;Valid 1;Alias Bd2.3777;Description Class_5;Note=protein_coding_gene
Ta.593.2.S1_at	7.12777	8.53853	8.52912	7.49003	9.33378	9.96554	9.36859	Ta.593.2.S1_at	XW	Ta.593.2	570	5	1	Ta.593.2	UniRef90_Q06572	3e-24	Pyrophosphate-energized vacuolar membrane proton pump n=12 Tax=Poaceae RepID=AVP_HORVU	LOC_Os06g43660.2	3e-59	6	26271900	26277669	cDNA inorganic H+ pyrophosphatase, putative, expressed	AT1G15690.1	2e-24	1	5399115	5402185	AVP1; ATPase/ hydrogen-translocating pyrophosphatase	Bradi1g30550.1	1e-26	1V	25876790	25881455	Status 12;Valid 1;Alias Bd1.3246;Description Class_5;Note=protein_coding_gene
Ta.593.2.S1_x_at	7.04323	8.24216	8.34228	7.39286	9.00644	9.76676	9.10435	Ta.593.2.S1_x_at	XW	Ta.593.2	570	5	1	Ta.593.2	UniRef90_Q06572	3e-24	Pyrophosphate-energized vacuolar membrane proton pump n=12 Tax=Poaceae RepID=AVP_HORVU	LOC_Os06g43660.2	3e-59	6	26271900	26277669	cDNA inorganic H+ pyrophosphatase, putative, expressed	AT1G15690.1	2e-24	1	5399115	5402185	AVP1; ATPase/ hydrogen-translocating pyrophosphatase	Bradi1g30550.1	1e-26	1V	25876790	25881455	Status 12;Valid 1;Alias Bd1.3246;Description Class_5;Note=protein_coding_gene
Ta.605.1.S1_at	10.2669	11.5079	10.527	10.0828	12.2944	12.0948	11.3122	Ta.605.1.S1_at	XW	Ta.605.1	2332	240	1	Ta.605.1	UniRef90_Q5KQH5	1e-152	Os05g0482700 protein n=2 Tax=Oryza sativa RepID=Q5KQH5_ORYSJ	LOC_Os01g60190.2	0	1	34803241	34807052	cDNA 2,3-bisphosphoglycerate-independent phosphoglycerate mutase, putative, expressed	AT3G08590.2	1e-144	3	2608683	2611237	2,3-biphosphoglycerate-independent phosphoglycerate mutase, putative / phosphoglyceromutase, putative	Bradi2g53340.3	1e-164	2V	52475188	52481992	Status 12;Valid 1;Alias Bd2.5340;Description Class_5;Note=protein_coding_gene
Ta.6247.2.S1_at	6.18563	6.77375	7.60182	6.20322	6.71536	8.23999	7.35229	Ta.6247.2.S1_at	XW	Ta.6247.2	872	8	1	Ta.6247.2	UniRef90_Q0J366	2e-85	Os09g0252100 protein (Fragment) n=1 Tax=Oryza sativa Japonica Group RepID=Q0J366_ORYSJ	LOC_Os09g07830.2	1e-157	9	3969052	3974828	cDNA acetyl-CoA acetyltransferase, cytosolic, putative, expressed	AT5G48230.1	2e-74	5	19552570	19555030	ACAT2 (ACETOACETYL-COA THIOLASE 2); acetyl-CoA C-acetyltransferase/ catalytic	Bradi5g02170.1	3e-91	5V	2260187	2265604	Status 12;Valid 1;Alias Bd5.173;Description Class_5;Note=protein_coding_gene
Ta.6257.1.S1_at	9.01995	10.4082	10.0939	9.05637	10.7623	11.2124	10.3855	Ta.6257.1.S1_at	XW	Ta.6257.1	589	4	1	Ta.6257.1	UniRef90_Q8LMR0	4e-40	Phosphoserine aminotransferase n=4 Tax=Poaceae RepID=Q8LMR0_ORYSJ	LOC_Os03g06200.1	2e-78	3	3109720	3111539	cDNA aminotransferase, putative, expressed	AT2G17630.1	1e-31	2	7666637	7667905	phosphoserine aminotransferase, putative	Bradi1g74590.1	1e-43	1V	71775551	71777981	Status 12;Valid 1;Alias Bd1.7780;Description Class_5;Note=protein_coding_gene
Ta.6282.1.S1_a_at	8.29063	9.54359	8.93899	8.04633	10.1365	10.0654	9.33444	Ta.6282.1.S1_a_at	XW	Ta.6282.1	1042	16	2	Ta.6282.1|Ta.6282.3	UniRef90_Q9ZWR5	1e-116	Os05g0353400 protein n=3 Tax=Oryza sativa RepID=Q9ZWR5_ORYSJ	LOC_Os05g28510.4	0	5	16636432	16641276	cDNA importin subunit beta, putative, expressed	AT3G08943.1	7e-80	3	2719198	2721911	binding / protein transporter	Bradi4g00730.2	1e-120	4V	350692	353814	Status 12;Valid 1;Alias Bd4.58.1;Note=protein_coding_gene
Ta.6292.1.S1_a_at	4.89838	5.90426	5.86498	4.90374	6.86644	7.16172	6.37287	Ta.6292.1.S1_a_at	XW	Ta.6292.1	2355	11	2	Ta.6292.1|Ta.6292.3	UniRef90_Q6I5I8	0	Os05g0467000 protein n=4 Tax=BEP clade RepID=Q6I5I8_ORYSJ	LOC_Os05g39090.1	0	5	22861863	22856751	cDNA CAMK_CAMK_like.29 - CAMK includes calcium/calmodulin depedent protein kinases, expressed	AT3G51850.1	0	3	19232667	19235526	CPK13; ATP binding / calcium ion binding / calmodulin-dependent protein kinase/ kinase/ protein kinase/ protein serine/threonin	Bradi2g22750.1	0	2V	20263728	20269410	Status 12;Valid 1;Alias Bd2.2413;Description Class_5;Note=protein_coding_gene
Ta.6293.2.S1_a_at	8.16102	9.3434	9.24567	7.91629	9.97605	10.0294	9.48731	Ta.6293.2.S1_a_at	XW	Ta.6293.2	1203	6	2	Ta.6293.1|Ta.6293.2	UniRef90_Q2QKB8	1e-123	Alternative splicing regulator n=1 Tax=Triticum aestivum RepID=Q2QKB8_WHEAT	LOC_Os08g29650.1	1e-19	8	18186693	18193029	cDNA RNA recognition motif containing protein, expressed	AT4G35785.2	2e-45	4	16953211	16955127	nucleic acid binding / nucleotide binding	Bradi1g29180.1	1e-99	1V	24741915		24745353|Note=protein_coding_gene
Ta.6297.3.A1_at	2.75201	3.06311	3.12007	2.80009	3.25414	5.46919	3.66998	Ta.6297.3.A1_at	XW	Ta.6297.3	140	1	1	Ta.6297.3
Ta.6311.2.S1_a_at	5.71393	6.10042	6.17497	5.53886	6.63898	7.98152	6.94445	Ta.6311.2.S1_a_at	XW	Ta.6311.2	557	1	2	Ta.6311.1|Ta.6311.2	UniRef90_A3AM07	2e-54	Putative uncharacterized protein n=1 Tax=Oryza sativa Japonica Group RepID=A3AM07_ORYSJ	LOC_Os03g50420.1	4e-56	3	28763017	28765176	cDNA expressed protein	AT1G67780.1	7e-09	1	25412816	25415530	FUNCTIONS IN: molecular_function unknown; INVOLVED IN: biological_process unknown; LOCATED IN: cellular_component unknown; EXPR	Bradi1g11390.1	4e-57	1V	8454047	8455951	Status 12;Valid 1;Alias Bd1.1212;Description Class_4;Note=protein_coding_gene
Ta.6350.3.S1_a_at	7.42673	8.70525	7.98481	6.89928	9.66038	9.34052	8.43671	Ta.6350.3.S1_a_at	XW	Ta.6350.3	516	1	2	Ta.6350.1|Ta.6350.3	UniRef90_Q53P85	0	Calcium-dependent protein kinase, isoform AK1, putative, expressed n=9 Tax=Poaceae RepID=Q53P85_ORYSJ	LOC_Os11g07040.1	0	11	3495877	3491121	cDNA CAMK_CAMK_like.43 - CAMK includes calcium/calmodulin depedent protein kinases, expressed	AT1G35670.1	0	1	13205456	13208058	ATCDPK2 (CALCIUM-DEPENDENT PROTEIN KINASE 2); calmodulin-dependent protein kinase/ kinase	Bradi4g24390.1	0	4V	29529098	29532964	Status 12;Valid 1;Alias Bd4.2429;Description Class_5;Note=protein_coding_gene
Ta.6455.1.S1_a_at	8.27365	7.78977	8.59911	8.34594	7.55248	10.4203	8.97063	Ta.6455.1.S1_a_at	XW	Ta.6455.1	2052	19	2	Ta.6455.1|Ta.6455.2	UniRef90_Q0JJD4	7e-92	Mannan endo-1,4-beta-mannosidase 2 n=3 Tax=Oryza sativa RepID=MAN2_ORYSJ	LOC_Os01g54300.1	1e-122	1	31253692	31247275	cDNA OsMan02 - Endo-Beta-Mannanase	AT2G20680.1	1e-67	2	8921024	8923066	glycosyl hydrolase family 5 protein / cellulase family protein	Bradi2g49680.1	1e-106	2V	49718056	49720257	Status 12;Valid 1;Alias Bd2.4963;Description Class_5;Note=protein_coding_gene
Ta.6538.2.S1_at	4.12204	4.0667	3.75347	4.03186	4.09601	8.35588	5.52313	Ta.6538.2.S1_at	XW	Ta.6538.2	630	3	1	Ta.6538.2	UniRef90_Q2QPG9	6e-53	Probable histone H2AXb n=8 Tax=Spermatophyta RepID=H2AXB_ORYSJ	LOC_Os12g34510.1	1e-103	12	20855670	20854734	cDNA Core histone H2A/H2B/H3/H4 domain containing protein, putative, expressed	AT1G54690.1	7e-52	1	20414607	20415206	GAMMA-H2AX (GAMMA HISTONE VARIANT H2AX); DNA binding	Bradi4g06010.1	1e-55	4V	4984740	4985573	Status 12;Valid 1;Alias Bd4.627;Description Class_4;Note=protein_coding_gene
Ta.6675.1.S1_at	6.16137	6.90346	7.02936	6.35833	7.24121	8.39117	7.44749	Ta.6675.1.S1_at	XW	Ta.6675.1	1350	7	1	Ta.6675.1	UniRef90_P29619	1e-151	Cyclin-dependent kinase A-2 n=4 Tax=Poaceae RepID=CDKA2_ORYSJ	LOC_Os02g03060.3	0	2	1207635	1211226	cDNA cyclin-dependent kinase A-2, putative, expressed	AT3G48750.1	1e-142	3	18072238	18074296	CDC2 (CELL DIVISION CONTROL 2); cyclin-dependent protein kinase/ kinase/ protein binding / protein kinase	Bradi3g02270.1	1e-162	3V	1356678	1359838	Status 12;Valid 1;Alias Bd3.217;Description Class_5;Note=protein_coding_gene
Ta.6719.1.S1_x_at	3.55431	4.30829	3.96522	3.84653	4.17126	6.80652	3.61255	Ta.6719.1.S1_x_at	XW	Ta.6719.1	1661	21	1	Ta.6719.1	UniRef90_Q6Z8D9	4e-78	DNA topoisomerase 2 n=1 Tax=Oryza sativa Japonica Group RepID=Q6Z8D9_ORYSJ	LOC_Os02g47150.1	1e-32	2	28778718	28771135	cDNA DNA topoisomerase 2, putative, expressed	AT3G23890.2	1e-24	3	8624931	8631106	TOPII (TOPOISOMERASE II); ATP binding / DNA binding / DNA topoisomerase (ATP-hydrolyzing)/ DNA topoisomerase/ DNA-dependent ATPas	Bradi3g52470.1	1e-106	3V	53353689	53360703	Status 12;Valid 1;Alias Bd3.5308;Description Class_5;Note=protein_coding_gene
Ta.6724.1.S1_a_at	4.51082	5.05171	5.09702	4.49749	4.95707	6.55374	5.93199	Ta.6724.1.S1_a_at	XW	Ta.6724.1	662	9	2	Ta.6724.1|Ta.6724.2	UniRef90_Q6Z6B5	2e-45	Os02g0328300 protein n=3 Tax=Oryza sativa RepID=Q6Z6B5_ORYSJ	LOC_Os02g22260.1	3e-31	2	13280845	13292529	cDNA fruit protein PKIWI502, putative, expressed	AT1G15140.1	2e-43	1	5210403	5212137	oxidoreductase NAD-binding domain-containing protein	Bradi2g24210.2	3e-52	2V	22067814	22075777	Status 12;Valid 1;Alias Bd2.2576;Description Class_5;Note=protein_coding_gene
Ta.6810.1.S1_at	6.60942	6.79774	7.37401	6.79185	7.54593	8.8959	8.05693	Ta.6810.1.S1_at	XW	Ta.6810.1	1156	16	1	Ta.6810.1	UniRef90_Q7XCK0	1e-108	Os10g0543800 protein n=3 Tax=Oryza sativa RepID=Q7XCK0_ORYSJ	LOC_Os10g39740.1	1e-124	10	21161571	21160069	cDNA glutathione S-transferase, putative, expressed	AT3G03190.1	9e-34	3	735071	735877	ATGSTF11 (GLUTATHIONE S-TRANSFERASE F11); glutathione transferase	Bradi3g32360.1	1e-114	3V	34740971	34742211	Status 12;Valid 1;Alias Bd3.3114;Description Class_3;Note=protein_coding_gene
Ta.6876.1.A1_at	6.24819	7.04402	7.27872	6.2819	7.15138	8.47422	8.01752	Ta.6876.1.A1_at	XW	Ta.6876.1	630	6	1	Ta.6876.1
Ta.6897.1.S1_at	4.99927	5.25941	5.27643	4.64266	5.68359	8.07413	6.31888	Ta.6897.1.S1_at	XW	Ta.6897.1	911	5	1	Ta.6897.1	UniRef90_Q6I632	2e-87	Os05g0553800 protein n=6 Tax=Poaceae RepID=Q6I632_ORYSJ	LOC_Os05g48030.1	1e-160	5	27471637	27476843	cDNA anti-silencing protein, ASF1-like domain containing protein, expressed	AT1G66740.1	2e-76	1	24892586	24893548	SGA2	Bradi2g17270.1	1e-96	2V	15385895	15392331	Status 12;Valid 1;Alias Bd2.1833;Description Class_3;Note=protein_coding_gene
Ta.6897.2.A1_at	4.57086	3.99986	4.65307	4.6734	3.99245	8.0814	5.95509	Ta.6897.2.A1_at	XW	Ta.6897.2	557	1	1	Ta.6897.2	UniRef90_C6JSK4	3e-28	Putative uncharacterized protein Sb1180s002020 n=4 Tax=Andropogoneae RepID=C6JSK4_SORBI
Ta.6897.2.A1_x_at	5.32643	5.705	5.5647	5.27509	5.7064	8.70917	6.69867	Ta.6897.2.A1_x_at	XW	Ta.6897.2	557	1	1	Ta.6897.2	UniRef90_C6JSK4	3e-28	Putative uncharacterized protein Sb1180s002020 n=4 Tax=Andropogoneae RepID=C6JSK4_SORBI
Ta.6934.2.A1_x_at	8.81383	9.25949	9.13799	8.64274	10.4469	10.8855	10.5437	Ta.6934.2.A1_x_at	XW	Ta.6934.2	632	3	1	Ta.6934.2
Ta.6957.1.S1_at	10.0036	10.9196	11.0074	9.77869	11.7521	12.0833	11.2274	Ta.6957.1.S1_at	XW	Ta.6957.1	2375	71	1	Ta.6957.1	UniRef90_Q0DCI1	0	Os06g0326400 protein n=3 Tax=Oryza sativa RepID=Q0DCI1_ORYSJ	LOC_Os02g48360.2	0	2	29604374	29598580	cDNA pyrophosphate--fructose 6-phosphate 1-phosphotransferase subunit alpha, putative, expressed	AT1G76550.1	0	1	28722900	28726929	pyrophosphate--fructose-6-phosphate 1-phosphotransferase alpha subunit, putative / pyrophosphate-dependent 6-phosphofructose-1-	Bradi3g53260.1	0	3V	53986023	53991632	Status 12;Valid 1;Alias Bd3.5390;Description Class_5;Note=protein_coding_gene
Ta.6997.1.A1_a_at	9.86926	11.3573	11.1426	9.78747	12.3001	12.428	11.7169	Ta.6997.1.A1_a_at	XW	Ta.6997.1	822	12	2	Ta.6997.1|Ta.6997.2	UniRef90_O04981	0	Cystathionine gamma-synthase n=2 Tax=Zea mays RepID=O04981_MAIZE	LOC_Os03g25940.4	0	3	14853141	14848933	cDNA cystathionine gamma-synthase, putative, expressed	AT3G01120.1	1e-171	3	39234	41865	MTO1 (METHIONINE OVERACCUMULATION 1); cystathionine gamma-synthase	Bradi1g61260.1	0	1V	60658219	60662037	Status 12;Valid 1;Alias Bd1.6394;Description Class_3;Note=protein_coding_gene
Ta.6997.3.A1_a_at	9.54538	11.0912	10.6059	9.26897	12.074	11.9736	11.1394	Ta.6997.3.A1_a_at	XW	Ta.6997.3	540	1	3	Ta.6997.1|Ta.6997.2|Ta.6997.3	UniRef90_O04981	0	Cystathionine gamma-synthase n=2 Tax=Zea mays RepID=O04981_MAIZE	LOC_Os03g25940.4	0	3	14853141	14848933	cDNA cystathionine gamma-synthase, putative, expressed	AT3G01120.1	1e-171	3	39234	41865	MTO1 (METHIONINE OVERACCUMULATION 1); cystathionine gamma-synthase	Bradi1g61260.1	0	1V	60658219	60662037	Status 12;Valid 1;Alias Bd1.6394;Description Class_3;Note=protein_coding_gene
Ta.7022.1.S1_s_at	3.21982	3.64925	3.69505	3.23589	4.23161	6.31807	4.49977	Ta.7022.1.S1_s_at	XW	Ta.7022.1	1905	26	2	Ta.7022.1|TaAffx.45277.1	UniRef90_Q7F929	0	Phenylalanine ammonia-lyase n=5 Tax=Poaceae RepID=Q7F929_ORYSJ	LOC_Os04g43800.1	0	4	25744607	25741863	cDNA phenylalanine ammonia-lyase, putative, expressed	AT3G10340.1	0	3	3204260	3207809	PAL4 (Phenylalanine ammonia-lyase 4); ammonia ligase/ ammonia-lyase/ catalytic	Bradi3g49250.2	0	3V	50631218	50634902	Status 12;Valid 1;Alias Bd3.4966.1;Note=protein_coding_gene
Ta.7053.1.S1_at	6.26444	6.01807	6.30692	6.53946	6.23233	8.76701	8.25307	Ta.7053.1.S1_at	XW	Ta.7053.1	466	5	1	Ta.7053.1
Ta.7072.1.A1_at	8.2096	9.5825	9.94933	8.47676	10.3521	10.5853	10.1173	Ta.7072.1.A1_at	XW	Ta.7072.1	794	8	1	Ta.7072.1	UniRef90_C5Y501	1e-21	Putative uncharacterized protein Sb05g003340 n=1 Tax=Sorghum bicolor RepID=C5Y501_SORBI	LOC_Os03g43340.1	1e-06	3	24158731	24160268	cDNA hypothetical protein							Bradi1g08170.1	6e-18	1V	5751026	5753517	Alias Bd1.865;Description Class_2;Note=protein_coding_gene
Ta.7072.2.S1_at	7.07	8.18485	8.01428	6.67196	9.01424	8.79544	8.13137	Ta.7072.2.S1_at	XW	Ta.7072.2	667	7	1	Ta.7072.2	UniRef90_Q8S5T2	5e-19	Putative uncharacterized protein n=1 Tax=Oryza sativa Japonica Group RepID=Q8S5T2_ORYSJ													Bradi1g08170.1	7e-21	1V	5751026	5753517	Alias Bd1.865;Description Class_2;Note=protein_coding_gene
Ta.71.1.S1_at	10.0505	10.0151	9.80453	10.2798	10.8144	12.5591	11.2247	Ta.71.1.S1_at	XW	Ta.71.1	1114	105	1	Ta.71.1	UniRef90_Q43208	4e-66	Histone H2A.4 n=14 Tax=Magnoliophyta RepID=H2A4_WHEAT	LOC_Os07g36130.1	1e-142	7	21588975	21589658	cDNA core histone H2A/H2B/H3/H4, putative, expressed	AT4G27230.1	1e-57	4	13637515	13638325	HTA2 (histone H2A); DNA binding	Bradi1g25400.1	2e-67	1V	20650770	20651834	Status 12;Valid 1;Alias Bd1.2703;Description Class_5;Note=protein_coding_gene
Ta.7126.2.S1_at	7.09019	8.67117	8.11763	6.67278	9.11937	8.77304	8.43257	Ta.7126.2.S1_at	XW	Ta.7126.2	659	5	1	Ta.7126.2	UniRef90_Q2R1H8	2e-79	Os11g0604600 protein n=4 Tax=Poaceae RepID=Q2R1H8_ORYSJ	LOC_Os11g39130.1	1e-122	11	22824924	22828433	cDNA zinc finger, C3HC4 type family protein, expressed	AT2G22120.1	7e-68	2	9394026	9396768	protein binding / zinc ion binding	Bradi4g14040.1	7e-84	4V	14520438	14524775	Status 12;Valid 1;Alias Bd4.1503;Description Class_5;Note=protein_coding_gene
Ta.7152.1.A1_at	5.58109	6.07346	6.61227	5.85533	6.43461	8.76098	7.59843	Ta.7152.1.A1_at	XW	Ta.7152.1	716	18	1	Ta.7152.1	UniRef90_Q0J9V3	1e-41	Os04g0629700 protein n=3 Tax=Oryza sativa RepID=Q0J9V3_ORYSJ	LOC_Os04g53760.2	1e-33	4	31854015	31848778	cDNA kinesin motor domain containing protein, putative, expressed	AT4G21270.1	1e-41	4	11329579	11333884	ATK1 (ARABIDOPSIS THALIANA KINESIN 1); microtubule motor/ minus-end-directed microtubule motor	Bradi5g22780.1	1e-43	5V	25003449	25008701	Status 12;Valid 1;Alias Bd5.2135;Description Class_5;Note=protein_coding_gene
Ta.7227.1.A1_at	5.62435	6.45473	6.38031	5.33507	7.52444	7.44592	6.63131	Ta.7227.1.A1_at	XW	Ta.7227.1	820	5	1	Ta.7227.1	UniRef90_B6T708	3e-41	Yabby15 protein n=5 Tax=Andropogoneae RepID=B6T708_MAIZE	LOC_Os02g42950.2	2e-76	2	25836860	25833442	cDNA YABBY domain containing protein, putative, expressed	AT2G45190.1	2e-31	2	18628450	18630552	AFO (ABNORMAL FLORAL ORGANS); protein binding / transcription factor/ transcription regulator	Bradi3g50050.1	1e-43	3V	51262440	51265436	Status 12;Valid 1;Alias Bd3.5053;Description Class_5;Note=protein_coding_gene
Ta.7228.1.S1_at	4.6491	5.09778	5.92674	4.75687	5.59121	7.27689	6.18435	Ta.7228.1.S1_at	XW	Ta.7228.1	1461	11	1	Ta.7228.1	UniRef90_UPI0000DF084F	1e-101	Os02g0728300 n=1 Tax=Oryza sativa Japonica Group RepID=UPI0000DF084F	LOC_Os09g20630.1	1e-81	9	12427220	12429868	cDNA ASC1, putative, expressed	AT1G26200.1	6e-84	1	9063471	9064914	FUNCTIONS IN: molecular_function unknown; INVOLVED IN: biological_process unknown; LOCATED IN: integral to membrane; CONTAINS Int	Bradi4g29210.4	2e-74	4V	34628044	34631208	Status 12;Valid 1;Alias Bd4.2945.1;Note=protein_coding_gene
Ta.728.1.A1_at	5.13248	5.21284	5.94215	5.08935	6.05158	8.02388	6.73072	Ta.728.1.A1_at	XW	Ta.728.1	738	6	1	Ta.728.1	UniRef90_Q5BQ31	3e-40	Serine/threonine protein kinase n=1 Tax=Triticum aestivum RepID=Q5BQ31_WHEAT	LOC_Os11g03840.1	1e-12	11	1523817	1521024	cDNA D-mannose binding lectin family protein, expressed	AT4G23280.1	7e-16	4	12174740	12177471	protein kinase, putative	Bradi3g07790.2	5e-33	3V	5951395	5960934	Alias Bd3.1033;Description Class_4;Note=protein_coding_gene
Ta.7290.1.S1_x_at	6.30829	7.07526	7.98857	6.38804	7.77001	8.79246	8.16866	Ta.7290.1.S1_x_at	XW	Ta.7290.1	1365	16	1	Ta.7290.1	UniRef90_B4FZF2	1e-123	Putative uncharacterized protein n=1 Tax=Zea mays RepID=B4FZF2_MAIZE	LOC_Os03g14250.1	1e-127	3	7739807	7748307	cDNA plant protein of unknown function DUF869 domain containing protein, expressed	AT1G19835.1	2e-44	1	6856212	6859513	unknown protein	Bradi1g68460.2	1e-143	1V	66971247	66977937	Status 12;Valid 1;Alias Bd1.7415;Description Class_5;Note=protein_coding_gene
Ta.7290.2.S1_at	5.46175	6.5201	7.33436	5.49613	6.90496	7.6344	7.2492	Ta.7290.2.S1_at	XW	Ta.7290.2	561	2	1	Ta.7290.2	UniRef90_B4FZF2	1e-17	Putative uncharacterized protein n=1 Tax=Zea mays RepID=B4FZF2_MAIZE	LOC_Os03g14250.1	1e-21	3	7739807	7748307	cDNA plant protein of unknown function DUF869 domain containing protein, expressed	AT3G51520.1	8e-06	3	19110739	19112518	diacylglycerol acyltransferase family	Bradi1g68460.2	2e-22	1V	66971247	66977937	Status 12;Valid 1;Alias Bd1.7415;Description Class_5;Note=protein_coding_gene
Ta.7304.1.A1_at	5.59512	7.34409	7.11728	5.81875	8.35989	8.02875	7.42463	Ta.7304.1.A1_at	XW	Ta.7304.1	748	5	1	Ta.7304.1	UniRef90_Q6ZFU4	1e-23	Os02g0713500 protein n=2 Tax=Oryza sativa RepID=Q6ZFU4_ORYSJ	LOC_Os02g55050.2	1e-05	2	33718985	33716274	cDNA OsFBX64 - F-box domain containing protein, expressed							Bradi3g56090.1	1e-34	3V	56097726	56101398	Status 12;Valid 1;Alias Bd3.5692;Description Class_4;Note=protein_coding_gene
Ta.7352.2.A1_a_at	5.10931	5.62308	5.67579	5.46022	6.00811	8.50113	6.80235	Ta.7352.2.A1_a_at	XW	Ta.7352.2	557	1	2	Ta.7352.1|Ta.7352.2	UniRef90_Q27W79	2e-68	Transcription regulator of the cell cycle TaE2Fe n=1 Tax=Triticum aestivum RepID=Q27W79_WHEAT	LOC_Os06g13670.1	5e-42	6	7583781	7589606	cDNA E2F family transcription factor protein, putative, expressed	AT3G48160.2	1e-16	3	17783641	17785846	DEL1 (DP-E2F-LIKE 1); DNA binding / transcription factor	Bradi1g44520.1	3e-46	1V	42693879	42696948	Status 12;Valid 1;Alias Bd1.4549;Description Class_3;Note=protein_coding_gene
Ta.7378.12.S1_at	9.92691	8.90943	9.58572	10.0548	9.19617	12.1436	10.098	Ta.7378.12.S1_at	XW	Ta.7378.12	1072	70	1	Ta.7378.12	UniRef90_P05621	6e-73	Histone H2B.2 n=3 Tax=BEP clade RepID=H2B2_WHEAT	LOC_Os01g05900.1	1e-138	1	2837580	2819036	cDNA Core histone H2A/H2B/H3/H4 domain containing protein, putative	AT3G46030.1	6e-55	3	16913614	16914051	HTB11; DNA binding	Bradi2g27760.1	5e-66	2V	26593669	26594440	Status 12;Valid 1;Alias Bd2.2943;Description Class_5;Note=protein_coding_gene
Ta.7378.12.S1_x_at	10.1254	9.23012	9.75473	10.2765	9.39738	12.373	10.3475	Ta.7378.12.S1_x_at	XW	Ta.7378.12	1072	70	1	Ta.7378.12	UniRef90_P05621	6e-73	Histone H2B.2 n=3 Tax=BEP clade RepID=H2B2_WHEAT	LOC_Os01g05900.1	1e-138	1	2837580	2819036	cDNA Core histone H2A/H2B/H3/H4 domain containing protein, putative	AT3G46030.1	6e-55	3	16913614	16914051	HTB11; DNA binding	Bradi2g27760.1	5e-66	2V	26593669	26594440	Status 12;Valid 1;Alias Bd2.2943;Description Class_5;Note=protein_coding_gene
Ta.7378.17.S1_x_at	3.69339	3.82658	3.61977	3.90869	3.96262	9.36142	5.47354	Ta.7378.17.S1_x_at	XW	Ta.7378.17	736	36	1	Ta.7378.17	UniRef90_Q43215	2e-59	Histone H2B.4 n=1 Tax=Triticum aestivum RepID=H2B4_WHEAT	LOC_Os08g38300.1	1e-124	8	24258606	24259642	cDNA Core histone H2A/H2B/H3/H4 domain containing protein, putative, expressed	AT3G46030.1	8e-55	3	16913614	16914051	HTB11; DNA binding	Bradi1g66380.1	6e-62	1V	65198100	65198899	Status 12;Valid 1;Alias Bd1.6947;Description Class_5;Note=protein_coding_gene
Ta.7378.18.S1_at	3.98842	4.35004	3.9227	4.0237	4.22448	9.83807	6.15155	Ta.7378.18.S1_at	XW	Ta.7378.18	803	36	1	Ta.7378.18	UniRef90_Q43215	9e-60	Histone H2B.4 n=1 Tax=Triticum aestivum RepID=H2B4_WHEAT	LOC_Os08g38300.1	1e-133	8	24258606	24259642	cDNA Core histone H2A/H2B/H3/H4 domain containing protein, putative, expressed	AT3G46030.1	2e-54	3	16913614	16914051	HTB11; DNA binding	Bradi1g66380.1	8e-62	1V	65198100	65198899	Status 12;Valid 1;Alias Bd1.6947;Description Class_5;Note=protein_coding_gene
Ta.7378.18.S1_x_at	4.22098	5.02512	4.31149	4.54265	5.22649	9.28896	6.33665	Ta.7378.18.S1_x_at	XW	Ta.7378.18	803	36	1	Ta.7378.18	UniRef90_Q43215	9e-60	Histone H2B.4 n=1 Tax=Triticum aestivum RepID=H2B4_WHEAT	LOC_Os08g38300.1	1e-133	8	24258606	24259642	cDNA Core histone H2A/H2B/H3/H4 domain containing protein, putative, expressed	AT3G46030.1	2e-54	3	16913614	16914051	HTB11; DNA binding	Bradi1g66380.1	8e-62	1V	65198100	65198899	Status 12;Valid 1;Alias Bd1.6947;Description Class_5;Note=protein_coding_gene
Ta.7378.2.S1_x_at	8.83196	8.54889	8.47412	9.0184	8.75631	11.7201	9.94068	Ta.7378.2.S1_x_at	XW	Ta.7378.2	1015	94	2	Ta.7378.2|Ta.7378.27	UniRef90_P05621	3e-74	Histone H2B.2 n=3 Tax=BEP clade RepID=H2B2_WHEAT	LOC_Os01g05610.1	1e-131	1	2673400	2674373	cDNA Core histone H2A/H2B/H3/H4 domain containing protein, putative, expressed	AT3G46030.1	3e-55	3	16913614	16914051	HTB11; DNA binding	Bradi2g27760.1	3e-66	2V	26593669	26594440	Status 12;Valid 1;Alias Bd2.2943;Description Class_5;Note=protein_coding_gene
Ta.7378.21.S1_at	7.18827	7.20156	8.29411	7.43001	7.56509	10.5584	7.99658	Ta.7378.21.S1_at	XW	Ta.7378.21	609	18	1	Ta.7378.21	UniRef90_Q43215	5e-60	Histone H2B.4 n=1 Tax=Triticum aestivum RepID=H2B4_WHEAT	LOC_Os01g05900.1	1e-136	1	2837580	2819036	cDNA Core histone H2A/H2B/H3/H4 domain containing protein, putative	AT3G46030.1	1e-54	3	16913614	16914051	HTB11; DNA binding	Bradi1g66380.1	5e-62	1V	65198100	65198899	Status 12;Valid 1;Alias Bd1.6947;Description Class_5;Note=protein_coding_gene
Ta.7378.22.S1_at	6.49149	5.99532	6.55867	6.63533	5.97013	10.8511	7.86496	Ta.7378.22.S1_at	XW	Ta.7378.22	940	70	1	Ta.7378.22	UniRef90_P05621	2e-74	Histone H2B.2 n=3 Tax=BEP clade RepID=H2B2_WHEAT	LOC_Os01g05610.1	1e-132	1	2673400	2674373	cDNA Core histone H2A/H2B/H3/H4 domain containing protein, putative, expressed	AT3G46030.1	2e-55	3	16913614	16914051	HTB11; DNA binding	Bradi2g27760.1	2e-66	2V	26593669	26594440	Status 12;Valid 1;Alias Bd2.2943;Description Class_5;Note=protein_coding_gene
Ta.7378.22.S1_x_at	6.84016	6.49858	6.63542	6.86777	6.33982	10.9367	7.9953	Ta.7378.22.S1_x_at	XW	Ta.7378.22	940	70	1	Ta.7378.22	UniRef90_P05621	2e-74	Histone H2B.2 n=3 Tax=BEP clade RepID=H2B2_WHEAT	LOC_Os01g05610.1	1e-132	1	2673400	2674373	cDNA Core histone H2A/H2B/H3/H4 domain containing protein, putative, expressed	AT3G46030.1	2e-55	3	16913614	16914051	HTB11; DNA binding	Bradi2g27760.1	2e-66	2V	26593669	26594440	Status 12;Valid 1;Alias Bd2.2943;Description Class_5;Note=protein_coding_gene
Ta.7378.25.S1_at	5.89991	5.59013	5.38083	5.89593	5.66776	9.37322	6.58641	Ta.7378.25.S1_at	XW	Ta.7378.25	859	35	1	Ta.7378.25	UniRef90_Q43215	6e-59	Histone H2B.4 n=1 Tax=Triticum aestivum RepID=H2B4_WHEAT	LOC_Os05g49860.1	1e-129	5	28549328	28550153	cDNA Core histone H2A/H2B/H3/H4 domain containing protein, putative, expressed	AT3G46030.1	1e-54	3	16913614	16914051	HTB11; DNA binding	Bradi1g66380.1	2e-61	1V	65198100	65198899	Status 12;Valid 1;Alias Bd1.6947;Description Class_5;Note=protein_coding_gene
Ta.7378.27.S1_at	8.40111	8.21011	8.42843	8.63414	8.42621	11.8389	9.90124	Ta.7378.27.S1_at	XW	Ta.7378.27	867	20	1	Ta.7378.27	UniRef90_P05621	5e-67	Histone H2B.2 n=3 Tax=BEP clade RepID=H2B2_WHEAT	LOC_Os01g05610.1	1e-131	1	2673400	2674373	cDNA Core histone H2A/H2B/H3/H4 domain containing protein, putative, expressed	AT2G37470.1	5e-50	2	15736832	15737248	histone H2B, putative	Bradi2g27760.1	2e-60	2V	26593669	26594440	Status 12;Valid 1;Alias Bd2.2943;Description Class_5;Note=protein_coding_gene
Ta.7378.27.S1_x_at	8.66736	8.39435	8.54913	8.81129	8.56518	11.866	9.94776	Ta.7378.27.S1_x_at	XW	Ta.7378.27	867	20	1	Ta.7378.27	UniRef90_P05621	5e-67	Histone H2B.2 n=3 Tax=BEP clade RepID=H2B2_WHEAT	LOC_Os01g05610.1	1e-131	1	2673400	2674373	cDNA Core histone H2A/H2B/H3/H4 domain containing protein, putative, expressed	AT2G37470.1	5e-50	2	15736832	15737248	histone H2B, putative	Bradi2g27760.1	2e-60	2V	26593669	26594440	Status 12;Valid 1;Alias Bd2.2943;Description Class_5;Note=protein_coding_gene
Ta.7378.29.S1_at	8.09743	7.89669	8.15736	8.07555	7.84516	10.4209	8.47526	Ta.7378.29.S1_at	XW	Ta.7378.29	628	17	1	Ta.7378.29	UniRef90_Q43215	3e-64	Histone H2B.4 n=1 Tax=Triticum aestivum RepID=H2B4_WHEAT	LOC_Os08g38300.1	1e-124	8	24258606	24259642	cDNA Core histone H2A/H2B/H3/H4 domain containing protein, putative, expressed	AT2G37470.1	4e-59	2	15736832	15737248	histone H2B, putative	Bradi2g27760.1	9e-62	2V	26593669	26594440	Status 12;Valid 1;Alias Bd2.2943;Description Class_5;Note=protein_coding_gene
Ta.7378.30.S1_x_at	7.8945	7.2596	8.28784	7.90801	7.97149	12.4209	9.78425	Ta.7378.30.S1_x_at	XW	Ta.7378.30	662	14	1	Ta.7378.30	UniRef90_P05621	1e-67	Histone H2B.2 n=3 Tax=BEP clade RepID=H2B2_WHEAT	LOC_Os01g05610.1	1e-134	1	2673400	2674373	cDNA Core histone H2A/H2B/H3/H4 domain containing protein, putative, expressed	AT3G45980.1	1e-50	3	16897492	16897944	HTB9; DNA binding	Bradi2g27760.1	5e-61	2V	26593669	26594440	Status 12;Valid 1;Alias Bd2.2943;Description Class_5;Note=protein_coding_gene
Ta.7378.33.A1_x_at	5.96053	5.71451	5.72773	5.94823	5.60033	8.84258	6.16952	Ta.7378.33.A1_x_at	XW	Ta.7378.33	888	32	1	Ta.7378.33	UniRef90_P05621	1e-63	Histone H2B.2 n=3 Tax=BEP clade RepID=H2B2_WHEAT	LOC_Os08g38300.1	1e-122	8	24258606	24259642	cDNA Core histone H2A/H2B/H3/H4 domain containing protein, putative, expressed	AT3G45980.1	1e-52	3	16897492	16897944	HTB9; DNA binding	Bradi3g54520.1	2e-59	3V	54986790	54987582	Status 12;Valid 1;Alias Bd3.5526;Description Class_5;Note=protein_coding_gene
Ta.7378.34.S1_at	4.18429	3.76086	4.01553	4.15006	3.72608	9.80677	5.53684	Ta.7378.34.S1_at	XW	Ta.7378.34	945	32	1	Ta.7378.34	UniRef90_P05621	1e-63	Histone H2B.2 n=3 Tax=BEP clade RepID=H2B2_WHEAT	LOC_Os01g05610.1	1e-121	1	2673400	2674373	cDNA Core histone H2A/H2B/H3/H4 domain containing protein, putative, expressed	AT2G37470.1	4e-53	2	15736832	15737248	histone H2B, putative	Bradi2g00530.1	3e-59	2V	253730	254571	Status 12;Valid 1;Alias Bd2.45;Description Class_5;Note=protein_coding_gene
Ta.7378.36.S1_x_at	5.45399	6.20252	5.15052	5.66897	5.95701	7.71785	5.84916	Ta.7378.36.S1_x_at	XW	Ta.7378.36	781	28	1	Ta.7378.36	UniRef90_P05621	6e-71	Histone H2B.2 n=3 Tax=BEP clade RepID=H2B2_WHEAT	LOC_Os01g05610.1	1e-134	1	2673400	2674373	cDNA Core histone H2A/H2B/H3/H4 domain containing protein, putative, expressed	AT3G46030.1	4e-56	3	16913614	16914051	HTB11; DNA binding	Bradi2g27760.1	4e-67	2V	26593669	26594440	Status 12;Valid 1;Alias Bd2.2943;Description Class_5;Note=protein_coding_gene
Ta.7378.37.S1_at	7.11479	7.33573	7.08988	7.11218	7.32129	10.1789	8.07043	Ta.7378.37.S1_at	XW	Ta.7378.37	825	26	1	Ta.7378.37	UniRef90_P05621	4e-70	Histone H2B.2 n=3 Tax=BEP clade RepID=H2B2_WHEAT	LOC_Os01g05610.1	1e-131	1	2673400	2674373	cDNA Core histone H2A/H2B/H3/H4 domain containing protein, putative, expressed	AT3G46030.1	5e-57	3	16913614	16914051	HTB11; DNA binding	Bradi2g00510.1	1e-64	2V	227575	228366	Status 12;Valid 1;Alias Bd2.42;Description Class_5;Note=protein_coding_gene
Ta.7378.37.S1_x_at	7.33042	7.50697	7.28946	7.21748	7.6184	10.3753	8.26644	Ta.7378.37.S1_x_at	XW	Ta.7378.37	825	26	1	Ta.7378.37	UniRef90_P05621	4e-70	Histone H2B.2 n=3 Tax=BEP clade RepID=H2B2_WHEAT	LOC_Os01g05610.1	1e-131	1	2673400	2674373	cDNA Core histone H2A/H2B/H3/H4 domain containing protein, putative, expressed	AT3G46030.1	5e-57	3	16913614	16914051	HTB11; DNA binding	Bradi2g00510.1	1e-64	2V	227575	228366	Status 12;Valid 1;Alias Bd2.42;Description Class_5;Note=protein_coding_gene
Ta.7378.5.A1_at	4.55962	4.5646	4.72297	4.99291	4.50785	10.4402	6.31965	Ta.7378.5.A1_at	XW	Ta.7378.5	722	32	1	Ta.7378.5	UniRef90_P05621	3e-63	Histone H2B.2 n=3 Tax=BEP clade RepID=H2B2_WHEAT	LOC_Os01g05900.1	1e-124	1	2837580	2819036	cDNA Core histone H2A/H2B/H3/H4 domain containing protein, putative	AT3G53650.1	6e-53	3	19889358	19889774	histone H2B, putative	Bradi3g54520.1	7e-59	3V	54986790	54987582	Status 12;Valid 1;Alias Bd3.5526;Description Class_5;Note=protein_coding_gene
Ta.7378.7.S1_at	4.33865	4.36484	4.24381	4.47335	4.47692	9.17501	5.4337	Ta.7378.7.S1_at	XW	Ta.7378.7	858	27	1	Ta.7378.7	UniRef90_A3AGM4	9e-58	Histone H2B.1 n=7 Tax=Poaceae RepID=H2B1_ORYSJ	LOC_Os01g05900.1	1e-135	1	2837580	2819036	cDNA Core histone H2A/H2B/H3/H4 domain containing protein, putative	AT3G46030.1	9e-54	3	16913614	16914051	HTB11; DNA binding	Bradi1g66380.1	5e-62	1V	65198100	65198899	Status 12;Valid 1;Alias Bd1.6947;Description Class_5;Note=protein_coding_gene
Ta.7387.1.A1_at	5.33138	5.65055	5.58281	5.48187	6.24054	8.52764	6.50344	Ta.7387.1.A1_at	XW	Ta.7387.1	1081	10	1	Ta.7387.1	UniRef90_Q7XPZ2	7e-96	Os04g0512400 protein n=3 Tax=Oryza sativa RepID=Q7XPZ2_ORYSJ	LOC_Os04g43300.1	1e-65	4	25430685	25426534	cDNA BRCA1 C Terminus domain containing protein, expressed	AT4G21070.1	2e-45	4	11248174	11252633	ATBRCA1; ubiquitin-protein ligase	Bradi5g15500.1	1e-75	5V	18863581	18867453	Status 12;Valid 1;Alias Bd5.1371.1;Note=protein_coding_gene
Ta.7413.1.S1_at	4.77743	6.04394	5.71069	4.84753	6.27999	7.48902	6.46281	Ta.7413.1.S1_at	XW	Ta.7413.1	2733	10	1	Ta.7413.1	UniRef90_Q2QX58	0	Os12g0168700 protein n=1 Tax=Oryza sativa Japonica Group RepID=Q2QX58_ORYSJ	LOC_Os12g07110.2	0	12	3482864	3488371	cDNA acyl-CoA synthetase protein, putative, expressed	AT1G77590.1	0	1	29148501	29151776	LACS9 (LONG CHAIN ACYL-COA SYNTHETASE 9); long-chain-fatty-acid-CoA ligase	Bradi4g41590.2	0	4V	45633050	45638186	Status 12;Valid 1;Alias Bd4.4277.1;Note=protein_coding_gene
Ta.7451.1.A1_at	5.70524	7.53029	7.42256	6.18044	7.58623	8.31837	7.6664	Ta.7451.1.A1_at	XW	Ta.7451.1	647	4	1	Ta.7451.1	UniRef90_B6TCY1	4e-68	Glucan endo-1,3-beta-glucosidase 4 n=4 Tax=Andropogoneae RepID=B6TCY1_MAIZE	LOC_Os07g38930.5	1e-70	7	23343096	23347865	cDNA glucan endo-1,3-beta-glucosidase precursor, putative, expressed	AT3G13560.2	2e-29	3	4425484	4427284	glycosyl hydrolase family 17 protein	Bradi1g23640.2	8e-77	1V	19040406	19044077	Status 12;Valid 1;Alias Bd1.2512;Description Class_5;Note=protein_coding_gene
Ta.7488.1.S1_a_at	4.91821	5.56208	6.21035	5.24226	6.78394	8.21907	7.12791	Ta.7488.1.S1_a_at	XW	Ta.7488.1	1610	30	2	Ta.7488.1|Ta.7488.2	UniRef90_Q10MS3	1e-127	Os03g0297400 protein n=3 Tax=Oryza sativa RepID=Q10MS3_ORYSJ	LOC_Os03g18590.1	0	3	10403211	10399664	cDNA malonyl CoA-acyl carrier protein transacylase, mitochondrial precursor, putative, expressed	AT2G30200.1	1e-114	2	12883162	12885482	[acyl-carrier-protein] S-malonyltransferase/ binding / catalytic/ transferase	Bradi1g65140.2	1e-151	1V	64227183	64231209	Status 12;Valid 1;Alias Bd1.6813;Description Class_5;Note=protein_coding_gene
Ta.7488.2.S1_x_at	5.2724	5.97907	6.0676	5.08294	7.07668	7.78037	6.82241	Ta.7488.2.S1_x_at	XW	Ta.7488.2	423	1	1	Ta.7488.2	UniRef90_Q10MS3	1e-16	Os03g0297400 protein n=3 Tax=Oryza sativa RepID=Q10MS3_ORYSJ	LOC_Os03g18590.1	3e-18	3	10403211	10399664	cDNA malonyl CoA-acyl carrier protein transacylase, mitochondrial precursor, putative, expressed	AT2G30200.1	2e-15	2	12883162	12885482	[acyl-carrier-protein] S-malonyltransferase/ binding / catalytic/ transferase	Bradi1g65140.2	3e-19	1V	64227183	64231209	Status 12;Valid 1;Alias Bd1.6813;Description Class_5;Note=protein_coding_gene
Ta.750.2.A1_a_at	7.39163	9.39092	8.52994	7.11661	9.8981	9.37133	8.5729	Ta.750.2.A1_a_at	XW	Ta.750.2	557	1	2	Ta.750.1|Ta.750.2	UniRef90_Q69YA2	0	Os06g0196600 protein n=4 Tax=Poaceae RepID=Q69YA2_ORYSJ	LOC_Os06g09630.1	0	6	4899566	4896180	cDNA 3-oxoacyl-synthase, putative, expressed	AT5G46290.1	0	5	18774439	18776629	KAS I (3-KETOACYL-ACYL CARRIER PROTEIN SYNTHASE I); catalytic/ fatty-acid synthase/ transferase, transferring acyl groups other	Bradi1g46610.1	0	1V	45138642	45145898	Status 12;Valid 1;Alias Bd1.4783;Description Class_5;Note=protein_coding_gene
Ta.7505.1.S1_at	7.18392	8.07974	8.55955	6.94986	7.54365	9.18516	7.48566	Ta.7505.1.S1_at	XW	Ta.7505.1	2951	46	1	Ta.7505.1	UniRef90_Q2QMG6	0	Os12g0605500 protein n=2 Tax=Oryza sativa RepID=Q2QMG6_ORYSJ	LOC_Os12g41230.3	1e-122	12	25535447	25528145	cDNA tesmin/TSO1-like CXC domain containing protein, expressed	AT4G14770.1	7e-73	4	8481522	8484825	TCX2 (TESMIN/TSO1-LIKE CXC 2); transcription factor	Bradi4g02390.2	0	4V	1564982	1571311	Status 12;Valid 1;Alias Bd4.232.1;Note=protein_coding_gene
Ta.7520.3.S1_a_at	5.889	6.05228	5.67292	5.87983	6.1448	7.88922	6.85902	Ta.7520.3.S1_a_at	XW	Ta.7520.3	882	5	3	Ta.7520.3|Ta.7520.2|Ta.7520.1	UniRef90_Q0J6S2	2e-95	Os08g0274700 protein (Fragment) n=3 Tax=Oryza sativa Japonica Group RepID=Q0J6S2_ORYSJ	LOC_Os08g17294.2	1e-176	8	10566335	10577015	cDNA PSF3 - Putative GINS complex subunit, expressed	AT3G55490.1	6e-59	3	20572171	20573415	CONTAINS InterPro DOMAIN/s: GINS complex, Psf3 component (InterPro:IPR010492); BEST Arabidopsis thaliana protein match is: TTN1	Bradi1g68620.1	1e-99	1V	67166177	67169872	Status 12;Valid 1;Alias Bd1.7181;Description Class_5;Note=protein_coding_gene
Ta.7522.1.S1_at	8.38832	9.81147	9.26123	8.66829	10.2653	10.7306	10.0166	Ta.7522.1.S1_at	XW	Ta.7522.1	1763	27	1	Ta.7522.1	UniRef90_Q53WK4	1e-180	Os05g0539700 protein n=3 Tax=Oryza sativa RepID=Q53WK4_ORYSJ	LOC_Os05g46230.1	0	5	26749888	26745360	cDNA NAP domain containing protein, putative, expressed	AT2G19480.2	1e-140	2	8438601	8441040	NAP1;2 (NUCLEOSOME ASSEMBLY PROTEIN 1;2); DNA binding / binding	Bradi2g18330.1	0	2V	16243734	16247292	Status 12;Valid 1;Alias Bd2.1953;Description Class_5;Note=protein_coding_gene
Ta.7561.3.S1_a_at	4.74106	4.83725	5.22279	4.92514	5.23318	8.16427	6.36344	Ta.7561.3.S1_a_at	XW	Ta.7561.3	457	1	2	Ta.7561.1|Ta.7561.3	UniRef90_Q2QNM1	0	Os12g0560700 protein n=6 Tax=Poaceae RepID=Q2QNM1_ORYSJ	LOC_Os12g37400.1	0	12	22925863	22920528	cDNA MCM7 - Putative minichromosome maintenance MCM complex subunit 7, expressed	AT4G02060.1	0	4	901484	905297	PRL (PROLIFERA); ATP binding / DNA binding / DNA-dependent ATPase/ nucleoside-triphosphatase/ nucleotide binding	Bradi4g04730.1	0	4V	3888501	3893387	Status 12;Valid 1;Alias Bd4.482;Description Class_5;Note=protein_coding_gene
Ta.7612.3.S1_a_at	9.90718	10.6871	10.886	9.66124	11.1372	11.7021	11.2239	Ta.7612.3.S1_a_at	XW	Ta.7612.3	557	1	3	Ta.7612.2|Ta.7612.1|Ta.7612.3	UniRef90_A2X8F0	1e-156	Putative uncharacterized protein n=1 Tax=Oryza sativa Indica Group RepID=A2X8F0_ORYSI	LOC_Os02g46150.1	0	2	28122296	28117342	cDNA GAMM1 protein-like, putative, expressed	AT5G41970.1	1e-125	5	16791198	16792961	FUNCTIONS IN: molecular_function unknown; INVOLVED IN: biological_process unknown; LOCATED IN: mitochondrion; EXPRESSED IN: 24	Bradi3g52010.1	1e-166	3V	52958695	52964616	Status 12;Valid 1;Alias Bd3.5256;Description Class_3;Note=protein_coding_gene
Ta.7647.1.A1_at	5.05755	5.19849	5.52438	5.11593	5.59303	8.61059	6.92546	Ta.7647.1.A1_at	XW	Ta.7647.1	1056	3	1	Ta.7647.1	UniRef90_Q69PX2	2e-84	Os07g0406800 protein n=5 Tax=Poaceae RepID=Q69PX2_ORYSJ	LOC_Os07g22400.2	1e-144	7	12578672	12573587	cDNA POLA3 - Putative DNA polymerase alpha complex subunit, expressed	AT1G67320.1	1e-68	1	25205520	25208966	DNA primase, large subunit family	Bradi5g07930.1	1e-89	5V	10532854	10537666	Status 12;Valid 1;Alias Bd5.569;Description Class_5;Note=protein_coding_gene
Ta.7655.1.S1_at	5.03991	5.34895	4.36367	5.00785	5.48902	7.3374	6.09041	Ta.7655.1.S1_at	XW	Ta.7655.1	1247	19	1	Ta.7655.1	UniRef90_Q8L4P8	1e-151	Cyclin-dependent kinase B1-1 n=2 Tax=Oryza sativa RepID=CKB11_ORYSJ	LOC_Os01g67160.1	0	1	38983035	38980259	cDNA cyclin-dependent kinase B1-1, putative, expressed	AT2G38620.2	1e-137	2	16152551	16153866	CDKB1;2 (cyclin-dependent kinase B1;2); cyclin binding / kinase/ protein serine/threonine kinase	Bradi4g25980.1	1e-155	4V	31286793	31289696	Status 12;Valid 1;Alias Bd4.2585;Description Class_5;Note=protein_coding_gene
Ta.7675.1.A1_at	3.844	4.98775	3.9635	3.97149	6.00176	6.66865	5.63202	Ta.7675.1.A1_at	XW	Ta.7675.1	593	5	1	Ta.7675.1	UniRef90_C5YEF7	9e-26	Putative uncharacterized protein Sb06g026090 n=1 Tax=Sorghum bicolor RepID=C5YEF7_SORBI	LOC_Os04g48760.1	3e-62	4	28897201	28901651	cDNA leucine-rich repeat family protein, putative, expressed	AT4G36180.1	4e-26	4	17120209	17123698	leucine-rich repeat family protein	Bradi5g19020.1	5e-27	5V	22076750	22080903	Status 12;Valid 1;Alias Bd5.1754;Description Class_5;Note=protein_coding_gene
Ta.7691.1.S1_at	4.62373	5.74242	5.70804	4.7766	6.36582	6.85836	6.26283	Ta.7691.1.S1_at	XW	Ta.7691.1	2138	27	1	Ta.7691.1	UniRef90_Q6K3E4	0	Os02g0813800 protein n=4 Tax=Poaceae RepID=Q6K3E4_ORYSJ	LOC_Os02g56880.1	0	2	34867013	34856678	cDNA transcriptional corepressor LEUNIG, putative, expressed	AT2G32700.6	1e-147	2	13867235	13871844	WD-40 repeat family protein	Bradi3g55060.1	1e-123	3V	55420078	55429183	Status 12;Valid 1;Alias Bd3.5586;Description Class_5;Note=protein_coding_gene
Ta.7703.1.S1_a_at	8.63263	9.40157	10.0726	8.3292	9.85218	10.6418	9.76753	Ta.7703.1.S1_a_at	XW	Ta.7703.1	1116	46	3	Ta.7703.3|Ta.7703.2|Ta.7703.1	UniRef90_Q711R0	2e-73	Allene oxide cyclase n=1 Tax=Hordeum vulgare RepID=Q711R0_HORVU	LOC_Os03g32314.1	0	3	18487153	18484388	cDNA allene oxide cyclase 4, chloroplast precursor, putative, expressed	AT3G25760.1	7e-49	3	9403972	9405105	AOC1 (ALLENE OXIDE CYCLASE 1); allene-oxide cyclase	Bradi1g15840.1	6e-68	1V	12796975	12798331	Status 12;Valid 1;Alias Bd1.1702;Description Class_5;Note=protein_coding_gene
Ta.7703.1.S1_x_at	8.36472	9.39295	10.2037	8.46198	9.63018	10.6191	9.80986	Ta.7703.1.S1_x_at	XW	Ta.7703.1	1116	46	1	Ta.7703.1	UniRef90_Q711R0	2e-73	Allene oxide cyclase n=1 Tax=Hordeum vulgare RepID=Q711R0_HORVU	LOC_Os03g32314.1	0	3	18487153	18484388	cDNA allene oxide cyclase 4, chloroplast precursor, putative, expressed	AT3G25780.1	1e-34	3	9409362	9410409	AOC3 (ALLENE OXIDE CYCLASE 3); allene-oxide cyclase	Bradi1g15840.1	2e-66	1V	12796975	12798331	Status 12;Valid 1;Alias Bd1.1702;Description Class_5;Note=protein_coding_gene
Ta.7703.2.S1_x_at	8.41275	9.20546	9.83707	8.40745	9.68819	10.4487	9.61439	Ta.7703.2.S1_x_at	XW	Ta.7703.2	638	9	1	Ta.7703.2	UniRef90_Q711R0	6e-61	Allene oxide cyclase n=1 Tax=Hordeum vulgare RepID=Q711R0_HORVU	LOC_Os03g32314.1	1e-154	3	18487153	18484388	cDNA allene oxide cyclase 4, chloroplast precursor, putative, expressed	AT3G25760.1	8e-45	3	9403972	9405105	AOC1 (ALLENE OXIDE CYCLASE 1); allene-oxide cyclase	Bradi1g15840.1	2e-62	1V	12796975	12798331	Status 12;Valid 1;Alias Bd1.1702;Description Class_5;Note=protein_coding_gene
Ta.7703.3.S1_x_at	8.41174	9.58425	10.2126	8.18714	10.0137	10.6126	9.77535	Ta.7703.3.S1_x_at	XW	Ta.7703.3	664	4	1	Ta.7703.3	UniRef90_Q711R0	1e-67	Allene oxide cyclase n=1 Tax=Hordeum vulgare RepID=Q711R0_HORVU	LOC_Os03g32314.1	1e-163	3	18487153	18484388	cDNA allene oxide cyclase 4, chloroplast precursor, putative, expressed	AT3G25760.1	7e-49	3	9403972	9405105	AOC1 (ALLENE OXIDE CYCLASE 1); allene-oxide cyclase	Bradi1g15840.1	6e-68	1V	12796975	12798331	Status 12;Valid 1;Alias Bd1.1702;Description Class_5;Note=protein_coding_gene
Ta.7720.2.S1_a_at	4.19391	6.72854	5.55267	3.65819	7.11616	5.66781	4.54808	Ta.7720.2.S1_a_at	XW	Ta.7720.2	557	1	2	Ta.7720.1|Ta.7720.2	UniRef90_B9GPX3	0	Malic enzyme n=2 Tax=Populus trichocarpa RepID=B9GPX3_POPTR	LOC_Os07g31380.1	0	7	18586321	18595130	cDNA NAD-dependent malic enzyme, mitochondrial precursor, putative, expressed	AT4G00570.1	0	4	242817	246522	malate oxidoreductase, putative	Bradi3g30230.1	0	3V	32281107	32285759	Alias Bd3.2931;Description Class_5;Note=protein_coding_gene
Ta.7740.1.A1_at	6.35451	5.67989	6.53323	6.43652	7.15267	10.8681	8.34246	Ta.7740.1.A1_at	XW	Ta.7740.1	938	12	1	Ta.7740.1	UniRef90_Q6F357	2e-72	Os05g0574100 protein n=2 Tax=Oryza sativa RepID=Q6F357_ORYSJ	LOC_Os05g49840.1	1e-20	5	28540621	28535695	cDNA phospholipase, putative, expressed	AT4G18550.1	3e-49	4	10225006	10226862	lipase class 3 family protein	Bradi3g36540.1	5e-88	3V	38876583	38879398	Status 12;Valid 1;Alias Bd3.3581;Description Class_5;Note=protein_coding_gene
Ta.7740.1.A1_x_at	7.17685	7.12552	7.04581	7.14038	8.30622	10.2715	8.26336	Ta.7740.1.A1_x_at	XW	Ta.7740.1	938	12	1	Ta.7740.1	UniRef90_Q6F357	2e-72	Os05g0574100 protein n=2 Tax=Oryza sativa RepID=Q6F357_ORYSJ	LOC_Os05g49840.1	1e-20	5	28540621	28535695	cDNA phospholipase, putative, expressed	AT4G18550.1	3e-49	4	10225006	10226862	lipase class 3 family protein	Bradi3g36540.1	5e-88	3V	38876583	38879398	Status 12;Valid 1;Alias Bd3.3581;Description Class_5;Note=protein_coding_gene
Ta.7749.1.S1_at	7.41045	7.6863	7.33797	7.47123	7.95683	9.50363	8.53254	Ta.7749.1.S1_at	XW	Ta.7749.1	1142	14	1	Ta.7749.1	UniRef90_C5X766	5e-66	Putative uncharacterized protein Sb02g000700 n=1 Tax=Sorghum bicolor RepID=C5X766_SORBI	LOC_Os07g01660.1	1e-47	7	404708	403371	cDNA dirigent, putative, expressed	AT5G42510.1	8e-30	5	16998268	16998816	disease resistance-responsive family protein	Bradi1g59380.1	2e-79	1V	58461429	58462664	Status 12;Valid 1;Alias Bd1.6191;Description Class_4;Note=protein_coding_gene
Ta.7749.1.S1_s_at	6.36696	7.09454	6.05624	6.40955	7.18221	9.50214	7.87861	Ta.7749.1.S1_s_at	XW	Ta.7749.1	1142	14	1	Ta.7749.1	UniRef90_C5X766	5e-66	Putative uncharacterized protein Sb02g000700 n=1 Tax=Sorghum bicolor RepID=C5X766_SORBI	LOC_Os07g01660.1	1e-47	7	404708	403371	cDNA dirigent, putative, expressed	AT5G42510.1	8e-30	5	16998268	16998816	disease resistance-responsive family protein	Bradi1g59380.1	2e-79	1V	58461429	58462664	Status 12;Valid 1;Alias Bd1.6191;Description Class_4;Note=protein_coding_gene
Ta.810.1.S1_at	3.66305	4.02938	4.51636	3.68845	4.63143	5.77252	4.64827	Ta.810.1.S1_at	XW	Ta.810.1	1600	17	1	Ta.810.1	UniRef90_C5XVP8	1e-128	Putative uncharacterized protein Sb04g023830 n=2 Tax=Andropogoneae RepID=C5XVP8_SORBI	LOC_Os04g38530.1	1e-105	4	22708650	22713542	cDNA aldose 1-epimerase, putative, expressed	AT5G15140.1	4e-89	5	4908686	4910670	aldose 1-epimerase family protein	Bradi3g46780.1	1e-126	3V	48553739	48557239	Status 12;Valid 1;Alias Bd3.4692;Description Class_5;Note=protein_coding_gene
Ta.812.3.S1_x_at	11.3863	12.0238	12.1648	11.124	12.927	13.5183	12.5504	Ta.812.3.S1_x_at	XW	Ta.812.3	688	17	1	Ta.812.3	UniRef90_Q53M51	4e-65	Tubulin alpha-3 chain, putative, expressed n=1 Tax=Oryza sativa Japonica Group RepID=Q53M51_ORYSJ	LOC_Os03g51600.1	1e-125	3	29519151	29522158	cDNA tubulin/FtsZ domain containing protein, putative, expressed	AT4G14960.2	6e-63	4	8548769	8550319	TUA6; structural constituent of cytoskeleton	Bradi1g10150.1	2e-69	1V	7318604	7321727	Status 12;Valid 1;Alias Bd1.1075;Description Class_5;Note=protein_coding_gene
Ta.812.4.S1_x_at	9.86273	10.5803	10.6787	9.92316	11.6754	12.6514	11.7529	Ta.812.4.S1_x_at	XW	Ta.812.4	1739	57	1	Ta.812.4	UniRef90_Q53M52	0	Tubulin alpha-2 chain n=14 Tax=Magnoliophyta RepID=TBA2_ORYSJ	LOC_Os03g51600.1	0	3	29519151	29522158	cDNA tubulin/FtsZ domain containing protein, putative, expressed	AT4G14960.2	0	4	8548769	8550319	TUA6; structural constituent of cytoskeleton	Bradi1g10150.1	0	1V	7318604	7321727	Status 12;Valid 1;Alias Bd1.1075;Description Class_5;Note=protein_coding_gene
Ta.8141.2.S1_x_at	8.55293	8.48499	9.61415	8.71833	9.33168	10.7502	10.1095	Ta.8141.2.S1_x_at	XW	Ta.8141.2	824	12	1	Ta.8141.2	UniRef90_B6SHR9	2e-32	PVR3-like protein n=3 Tax=Zea mays RepID=B6SHR9_MAIZE	LOC_Os07g18750.1	1e-37	7	11089526	11090273	cDNA LTPL42 - Protease inhibitor/seed storage/LTP family protein precursor, expressed	AT5G48485.1	8e-17	5	19646317	19646625	DIR1 (DEFECTIVE IN INDUCED RESISTANCE 1); lipid binding / lipid transporter	Bradi3g58060.1	8e-39	3V	57628776	57629675	Status 12;Valid 1;Alias Bd3.5912;Description Class_3;Note=protein_coding_gene
Ta.8491.1.A1_at	5.59093	7.09041	7.25579	5.81946	7.7861	8.24755	7.54501	Ta.8491.1.A1_at	XW	Ta.8491.1	781	4	1	Ta.8491.1	UniRef90_Q10LS9	2e-44	Os03g0336300 protein n=3 Tax=Oryza sativa RepID=Q10LS9_ORYSJ	LOC_Os03g21810.1	2e-79	3	12457160	12467751	cDNA insulin-degrading enzyme, putative, expressed	AT1G06900.1	7e-26	1	2115155	2120635	catalytic/ metal ion binding / metalloendopeptidase/ zinc ion binding	Bradi1g63160.1	2e-48	1V	62365583	62378319	Status 12;Valid 1;Alias Bd1.6599;Description Class_5;Note=protein_coding_gene
Ta.8631.1.S1_at	7.46459	8.23457	8.6937	7.58579	8.77079	9.71102	9.27692	Ta.8631.1.S1_at	XW	Ta.8631.1	1091	31	1	Ta.8631.1	UniRef90_Q10QD5	5e-99	Os03g0200800 protein n=5 Tax=Poaceae RepID=Q10QD5_ORYSJ	LOC_Os03g10370.1	0	3	5289565	5286590	cDNA ADP-ribosylation factor, putative, expressed	AT3G49870.1	4e-88	3	18492674	18494021	ATARLA1C (ADP-ribosylation factor-like A1C); GTP binding	Bradi1g71170.1	1e-101	1V	69226667	69229900	Status 12;Valid 1;Alias Bd1.7456;Description Class_5;Note=protein_coding_gene
Ta.8631.2.S1_a_at	7.66062	8.03576	8.34315	7.21689	8.38384	9.40488	8.97619	Ta.8631.2.S1_a_at	XW	Ta.8631.2	557	1	2	Ta.8631.1|Ta.8631.2	UniRef90_Q10QD5	5e-99	Os03g0200800 protein n=5 Tax=Poaceae RepID=Q10QD5_ORYSJ	LOC_Os03g10370.1	0	3	5289565	5286590	cDNA ADP-ribosylation factor, putative, expressed	AT3G49870.1	4e-88	3	18492674	18494021	ATARLA1C (ADP-ribosylation factor-like A1C); GTP binding	Bradi1g71170.1	1e-101	1V	69226667	69229900	Status 12;Valid 1;Alias Bd1.7456;Description Class_5;Note=protein_coding_gene
Ta.8632.1.S1_at	4.66927	5.12409	4.25769	4.55438	5.38066	6.7489	6.54923	Ta.8632.1.S1_at	XW	Ta.8632.1	792	26	1	Ta.8632.1	UniRef90_Q2QYC5	9e-30	ZF-HD protein dimerisation region containing protein n=5 Tax=Oryza sativa RepID=Q2QYC5_ORYSJ	LOC_Os11g03420.1	1e-42	11	1297251	1297994	cDNA ZF-HD protein dimerisation region containing protein, expressed	AT3G28917.1	2e-19	3	10925014	10925316	MIF2 (MINI ZINC FINGER 2); DNA binding	Bradi4g43960.1	7e-21	4V	47513934	47514704	Status 12;Valid 1;Alias Bd4.4539;Description Class_2;Note=protein_coding_gene
Ta.8784.1.S1_at	5.60873	5.55307	5.15768	5.28479	5.73548	8.08189	6.88695	Ta.8784.1.S1_at	XW	Ta.8784.1	1269	5	1	Ta.8784.1	UniRef90_Q8SA04	1e-126	Os01g0968100 protein n=1 Tax=Oryza sativa Japonica Group RepID=Q8SA04_ORYSJ	LOC_Os01g73700.1	1e-150	1	42700279	42698927	cDNA RCLEA2 - Root cap and Late embryogenesis related family protein precursor, putative, expressed	AT3G19430.1	2e-64	3	6736382	6738330	late embryogenesis abundant protein-related / LEA protein-related	Bradi2g61900.1	1e-125	2V	58795734	58797203	Status 12;Valid 1;Alias Bd2.6275;Description Class_5;Note=protein_coding_gene
Ta.8808.1.A1_at	3.53733	4.63209	3.86454	3.63519	5.35582	6.15371	5.10854	Ta.8808.1.A1_at	XW	Ta.8808.1	385	1	1	Ta.8808.1	UniRef90_B8AF24	1e-23	Putative uncharacterized protein n=1 Tax=Oryza sativa Indica Group RepID=B8AF24_ORYSI	LOC_Os02g39280.1	5e-25	2	23714568	23720311	cDNA C2 domain containing protein, putative	AT3G59660.1	3e-10	3	22034426	22038484	C2 domain-containing protein / GRAM domain-containing protein	Bradi3g48260.1	8e-29	3V	49720865	49727084	Alias Bd3.4859;Description Class_2;Note=protein_coding_gene
Ta.8834.1.S1_a_at	7.72343	7.61905	7.95374	7.85606	7.6709	10.3531	9.00462	Ta.8834.1.S1_a_at	XW	Ta.8834.1	933	23	2	Ta.8834.1|Ta.8834.2	UniRef90_Q0JGN6	4e-18	Os01g0914300 protein n=2 Tax=Oryza sativa RepID=Q0JGN6_ORYSJ	LOC_Os01g68580.1	9e-14	1	39835596	39836214	cDNA LTPL38 - Protease inhibitor/seed storage/LTP family protein precursor, expressed	AT5G55450.1	8e-06	5	22467560	22467874	protease inhibitor/seed storage/lipid transfer protein (LTP) family protein	Bradi2g58530.1	4e-27	2V	56375208	56375977	Status 12;Valid 1;Alias Bd2.5896;Description Class_3;Note=protein_coding_gene
Ta.8834.1.S1_x_at	6.81087	6.55648	7.11497	6.77269	6.70641	9.44604	7.93724	Ta.8834.1.S1_x_at	XW	Ta.8834.1	933	23	1	Ta.8834.1	UniRef90_Q0JGN6	4e-18	Os01g0914300 protein n=2 Tax=Oryza sativa RepID=Q0JGN6_ORYSJ	LOC_Os05g02200.1	1e-05	5	691909	690756	cDNA cysteine-rich repeat secretory protein 55 precursor, putative, expressed	AT5G55450.1	8e-06	5	22467560	22467874	protease inhibitor/seed storage/lipid transfer protein (LTP) family protein	Bradi2g58530.1	4e-27	2V	56375208	56375977	Status 12;Valid 1;Alias Bd2.5896;Description Class_3;Note=protein_coding_gene
Ta.8899.1.S1_at	5.12632	6.70522	6.24498	5.08786	7.05137	7.22352	7.00968	Ta.8899.1.S1_at	XW	Ta.8899.1	310	2	1	Ta.8899.1																Bradi5g09570.2	2e-06	5V	12923407	12925437	Status 12;Valid 1;Alias Bd5.739.1;Note=protein_coding_gene
Ta.8924.1.S1_at	7.93346	9.54809	9.87111	8.28194	10.1094	10.3697	9.67926	Ta.8924.1.S1_at	XW	Ta.8924.1	2178	34	1	Ta.8924.1	UniRef90_C5XHX1	0	Putative uncharacterized protein Sb03g045970 n=2 Tax=Andropogoneae RepID=C5XHX1_SORBI	LOC_Os03g24220.3	1e-73	3	13775686	13787404	cDNA villin protein, putative, expressed	AT3G57410.1	1e-113	3	21243615	21249809	VLN3 (VILLIN 3); actin binding	Bradi2g60910.1	0	2V	58143565	58152326	Status 12;Valid 1;Alias Bd2.6155;Description Class_5;Note=protein_coding_gene
Ta.8966.1.S1_at	6.34037	6.31051	5.84316	6.44053	6.45079	8.69833	7.29031	Ta.8966.1.S1_at	XW	Ta.8966.1	693	2	1	Ta.8966.1	UniRef90_B6UG13	1e-08	Putative uncharacterized protein n=1 Tax=Zea mays RepID=B6UG13_MAIZE													Bradi4g11250.1	2e-24	4V	11044333	11045050	Status 12;Valid 1;Alias Bd4.1205;Description Class_1;Note=protein_coding_gene
Ta.8989.1.A1_at	6.03865	5.98721	6.16906	6.0648	6.15761	8.14389	6.71841	Ta.8989.1.A1_at	XW	Ta.8989.1	743	5	1	Ta.8989.1	UniRef90_B9FNL5	7e-88	Putative uncharacterized protein n=2 Tax=Oryza sativa RepID=B9FNL5_ORYSJ	LOC_Os05g19270.1	1e-137	5	11189344	11198004	cDNA MSH-like DNA mismatch repair protein, putative, expressed	AT3G18524.1	2e-62	3	6368151	6372409	MSH2 (MUTS HOMOLOG 2); ATP binding / damaged DNA binding / mismatched DNA binding / protein binding	Bradi1g15260.1	4e-92	1V	12194923	12206128	Status 12;Valid 1;Alias Bd1.1642;Description Class_5;Note=protein_coding_gene
Ta.9092.1.S1_at	5.09596	5.15542	5.05479	5.3008	5.50784	7.51793	6.62176	Ta.9092.1.S1_at	XW	Ta.9092.1	839	14	1	Ta.9092.1	UniRef90_Q9SDJ5	2e-47	Os01g0257100 protein n=2 Tax=Oryza sativa RepID=Q9SDJ5_ORYSJ	LOC_Os01g15320.1	5e-80	1	8576934	8576199	cDNA RALFL9 - Rapid ALkalinization Factor RALF family protein precursor, expressed	AT4G15800.1	6e-18	4	8984915	8985265	RALFL33 (ralf-like 33); signal transducer	Bradi2g09300.1	8e-55	2V	7592305	7593191	Status 12;Valid 1;Alias Bd2.994;Description Class_5;Note=protein_coding_gene
Ta.9125.2.S1_a_at	7.3016	8.43263	7.86648	6.83803	8.96272	8.90155	7.9045	Ta.9125.2.S1_a_at	XW	Ta.9125.2	557	1	2	Ta.9125.1|Ta.9125.2	UniRef90_Q5Z845	0	Os06g0700500 protein n=2 Tax=Oryza sativa RepID=Q5Z845_ORYSJ	LOC_Os06g48700.1	0	6	29466334	29461264	cDNA DNA binding protein, putative, expressed	AT4G30060.1	1e-116	4	14689420	14691519	unknown protein	Bradi1g34130.1	0	1V	29732581	29737834	Status 12;Valid 1;Alias Bd1.3661;Description Class_5;Note=protein_coding_gene
Ta.913.2.S1_s_at	4.24096	7.83524	5.47938	4.0007	6.21241	6.54759	5.98991	Ta.913.2.S1_s_at	XW	Ta.913.2	532	6	4	Ta.11606.1|Ta.913.2|Ta.913.1|Ta.913.3	UniRef90_B5BSU2	9e-29	Cadmium tolerant 1 n=4 Tax=Poaceae RepID=B5BSU2_MISSI	LOC_Os06g05120.2	1e-44	6	2262977	2260652	cDNA expressed protein							Bradi1g51160.1	1e-28	1V	49582802	49583632	Status 12;Valid 1;Alias Bd1.5291;Description Class_0;Note=protein_coding_gene
Ta.9130.1.A1_x_at	5.63842	7.10491	6.93745	5.70052	7.52588	7.98734	6.90343	Ta.9130.1.A1_x_at	XW	Ta.9130.1	732	6	1	Ta.9130.1	UniRef90_Q10NZ7	1e-50	Os03g0253100 protein n=3 Tax=Oryza sativa RepID=Q10NZ7_ORYSJ	LOC_Os03g14830.1	1e-92	3	8070764	8066425	cDNA GHMP kinases ATP-binding protein, putative, expressed	AT1G31910.1	1e-33	1	11459050	11461649	GHMP kinase family protein	Bradi1g67900.1	1e-52	1V	66475319	66480239	Status 12;Valid 1;Alias Bd1.7104;Description Class_5;Note=protein_coding_gene
Ta.9130.2.S1_at	5.2219	7.03166	5.95287	4.92876	7.4577	7.20485	5.47647	Ta.9130.2.S1_at	XW	Ta.9130.2	621	4	1	Ta.9130.2	UniRef90_Q10NZ7	7e-70	Os03g0253100 protein n=3 Tax=Oryza sativa RepID=Q10NZ7_ORYSJ	LOC_Os03g14830.1	1e-132	3	8070764	8066425	cDNA GHMP kinases ATP-binding protein, putative, expressed	AT1G31910.1	2e-55	1	11459050	11461649	GHMP kinase family protein	Bradi1g67900.3	1e-76	1V	66475319	66480239	Status 12;Valid 1;Alias Bd1.7104.1;Note=protein_coding_gene
Ta.9130.3.A1_a_at	5.22265	6.98693	6.70167	5.13174	7.40811	8.06831	6.72391	Ta.9130.3.A1_a_at	XW	Ta.9130.3	500	1	2	Ta.9130.1|Ta.9130.3	UniRef90_Q10NZ7	1e-50	Os03g0253100 protein n=3 Tax=Oryza sativa RepID=Q10NZ7_ORYSJ	LOC_Os03g14830.1	1e-92	3	8070764	8066425	cDNA GHMP kinases ATP-binding protein, putative, expressed	AT1G31910.1	1e-33	1	11459050	11461649	GHMP kinase family protein	Bradi1g67900.1	1e-52	1V	66475319	66480239	Status 12;Valid 1;Alias Bd1.7104;Description Class_5;Note=protein_coding_gene
Ta.9132.3.S1_s_at	4.35686	5.33094	4.88227	4.50237	7.03364	6.62102	5.61539	Ta.9132.3.S1_s_at	XW	Ta.9132.3	1424	7	2	Ta.5139.1|Ta.9132.3	UniRef90_C5XJ81	1e-168	Putative uncharacterized protein Sb03g034150 n=1 Tax=Sorghum bicolor RepID=C5XJ81_SORBI	LOC_Os01g53800.1	1e-117	1	30926382	30921725	cDNA glutamate carboxypeptidase 2, putative, expressed	AT5G19740.1	1e-112	5	6673986	6676767	peptidase M28 family protein	Bradi2g49380.1	1e-180	2V	49484369	49490213	Status 12;Valid 1;Alias Bd2.4932;Description Class_5;Note=protein_coding_gene
Ta.9181.1.S1_at	8.7584	10.1637	9.78924	8.87059	10.6536	11.3394	10.6658	Ta.9181.1.S1_at	XW	Ta.9181.1	1149	73	1	Ta.9181.1	UniRef90_P02902	8e-45	Acyl carrier protein 1, chloroplastic n=1 Tax=Hordeum vulgare RepID=ACP1_HORVU	LOC_Os12g34890.1	1e-40	12	21209969	21206933	cDNA acyl carrier protein, putative, expressed	AT5G27200.1	5e-12	5	9571185	9571989	ACP5 (acyl carrier protein 5); acyl carrier	Bradi4g05860.2	9e-40	4V	4856816	4859960	Status 12;Valid 1;Alias Bd4.611;Description Class_5;Note=protein_coding_gene
Ta.9181.2.S1_x_at	7.36912	8.46581	7.89038	7.14171	9.00236	9.54826	9.13393	Ta.9181.2.S1_x_at	XW	Ta.9181.2	566	4	1	Ta.9181.2	UniRef90_P02902	2e-16	Acyl carrier protein 1, chloroplastic n=1 Tax=Hordeum vulgare RepID=ACP1_HORVU	LOC_Os12g34890.1	1e-16	12	21209969	21206933	cDNA acyl carrier protein, putative, expressed							Bradi4g05860.1	5e-13	4V	4856816	4859960	Status 12;Valid 1;Alias Bd4.611.2;Note=protein_coding_gene
Ta.9211.3.S1_x_at	7.29193	8.89696	8.15933	7.20758	9.6807	9.45705	8.78769	Ta.9211.3.S1_x_at	XW	Ta.9211.3	2376	16	1	Ta.9211.3	UniRef90_C5WWL3	0	Putative uncharacterized protein Sb01g032570 n=3 Tax=Andropogoneae RepID=C5WWL3_SORBI	LOC_Os03g30000.1	0	3	17112585	17107939	cDNA glycosyl transferase 8 domain containing protein, putative, expressed	AT1G18580.1	0	1	6396144	6398005	GAUT11 (Galacturonosyltransferase 11); polygalacturonate 4-alpha-galacturonosyltransferase	Bradi1g60010.1	0	1V	59150809	59155074	Status 12;Valid 1;Alias Bd1.6256;Description Class_5;Note=protein_coding_gene
Ta.9272.2.S1_x_at	5.71072	6.92287	6.7728	5.11129	8.04418	8.67384	7.02385	Ta.9272.2.S1_x_at	XW	Ta.9272.2	514	1	1	Ta.9272.2	UniRef90_Q84QU8	3e-49	Os08g0344600 protein n=3 Tax=Oryza sativa RepID=Q84QU8_ORYSJ	LOC_Os08g25624.3	8e-51	8	15589545	15596404	cDNA phosphate/phosphate translocator, putative, expressed	AT5G33320.1	7e-40	5	12588950	12591408	CUE1 (CAB UNDEREXPRESSED 1); antiporter/ triose-phosphate transmembrane transporter	Bradi4g27550.1	6e-53	4V	32723809	32727962	Status 12;Valid 1;Alias Bd4.2755;Description Class_5;Note=protein_coding_gene
Ta.9275.2.S1_x_at	6.13607	6.36268	5.74413	6.04292	6.44679	8.11128	7.4595	Ta.9275.2.S1_x_at	XW	Ta.9275.2	533	1	1	Ta.9275.2	UniRef90_Q9FWP0	2e-39	Os10g0551900 protein n=3 Tax=Oryza sativa RepID=Q9FWP0_ORYSJ	LOC_Os10g40440.1	5e-41	10	21591702	21590915	cDNA LTPL140 - Protease inhibitor/seed storage/LTP family protein precursor, expressed	AT4G12490.1	3e-28	4	7409830	7410378	protease inhibitor/seed storage/lipid transfer protein (LTP) family protein	Bradi1g78260.1	4e-31	1V	74311166	74311908	Status 12;Valid 1;Alias Bd1.8175;Description Class_4;Note=protein_coding_gene
Ta.9316.1.S1_at	8.58504	9.37756	9.69299	8.27638	10.5504	10.7676	10.0529	Ta.9316.1.S1_at	XW	Ta.9316.1	2366	83	1	Ta.9316.1	UniRef90_Q42835	0	Beta-D-glucan exohydrolase, isoenzyme ExoII n=3 Tax=Triticeae RepID=Q42835_HORVU	LOC_Os03g53800.5	0	3	30844593	30850220	cDNA periplasmic beta-glucosidase precursor, putative, expressed	AT5G20950.2	0	5	7107609	7110775	glycosyl hydrolase family 3 protein	Bradi1g08570.2	0	1V	6055224	6060446	Status 12;Valid 1;Alias Bd1.907.1;Note=protein_coding_gene
Ta.9316.1.S1_x_at	7.74735	8.9263	8.95069	7.55818	10.2144	10.0811	9.28807	Ta.9316.1.S1_x_at	XW	Ta.9316.1	2366	83	1	Ta.9316.1	UniRef90_Q42835	0	Beta-D-glucan exohydrolase, isoenzyme ExoII n=3 Tax=Triticeae RepID=Q42835_HORVU	LOC_Os03g53800.5	0	3	30844593	30850220	cDNA periplasmic beta-glucosidase precursor, putative, expressed	AT5G20950.2	0	5	7107609	7110775	glycosyl hydrolase family 3 protein	Bradi1g08570.2	0	1V	6055224	6060446	Status 12;Valid 1;Alias Bd1.907.1;Note=protein_coding_gene
Ta.9334.1.S1_s_at	7.61836	7.60604	9.19363	7.84259	8.77288	11.806	9.75639	Ta.9334.1.S1_s_at	XW	Ta.9334.1	1476	26	1	Ta.9334.1	UniRef90_O49866	2e-85	Peroxidase n=2 Tax=Triticeae RepID=O49866_HORVU	LOC_Os03g32050.1	1e-08	3	18331304	18324012	cDNA peroxidase precursor, putative, expressed	AT1G71695.1	3e-57	1	26964359	26966557	peroxidase 12 (PER12) (P12) (PRXR6)	Bradi5g27130.1	4e-77	5V	28036901	28038351	Status 12;Valid 1;Alias Bd5.2602;Description Class_5;Note=protein_coding_gene
Ta.9334.1.S1_x_at	7.4134	7.14201	8.08313	7.17725	7.94113	10.4952	8.49577	Ta.9334.1.S1_x_at	XW	Ta.9334.1	1476	26	1	Ta.9334.1	UniRef90_O49866	2e-85	Peroxidase n=2 Tax=Triticeae RepID=O49866_HORVU	LOC_Os03g32050.1	1e-08	3	18331304	18324012	cDNA peroxidase precursor, putative, expressed	AT1G71695.1	3e-57	1	26964359	26966557	peroxidase 12 (PER12) (P12) (PRXR6)	Bradi5g27130.1	4e-77	5V	28036901	28038351	Status 12;Valid 1;Alias Bd5.2602;Description Class_5;Note=protein_coding_gene
Ta.9435.2.S1_a_at	5.60968	6.35918	5.45099	5.46563	7.92765	7.70979	6.37051	Ta.9435.2.S1_a_at	XW	Ta.9435.2	557	1	2	Ta.9435.1|Ta.9435.2	UniRef90_Q65XK2	0	Os05g0573300 protein n=2 Tax=Oryza sativa RepID=Q65XK2_ORYSJ	LOC_Os05g49770.1	0	5	28494664	28488665	cDNA CTP synthase, putative, expressed	AT1G30820.1	0	1	10945251	10948825	CTP synthase, putative / UTP--ammonia ligase, putative	Bradi2g15810.1	0	2V	13989771	13996125	Status 12;Valid 1;Alias Bd2.1668;Description Class_5;Note=protein_coding_gene
Ta.9435.3.S1_x_at	5.89191	6.8199	5.86234	5.86832	8.41655	8.40115	6.74256	Ta.9435.3.S1_x_at	XW	Ta.9435.3	195	1	2	Ta.9435.2|Ta.9435.3	UniRef90_Q65XK2	4e-76	Os05g0573300 protein n=2 Tax=Oryza sativa RepID=Q65XK2_ORYSJ	LOC_Os05g49770.1	1e-77	5	28494664	28488665	cDNA CTP synthase, putative, expressed	AT3G12670.1	6e-68	3	4020351	4024086	emb2742 (embryo defective 2742); CTP synthase/ catalytic	Bradi2g15810.1	1e-79	2V	13989771	13996125	Status 12;Valid 1;Alias Bd2.1668;Description Class_5;Note=protein_coding_gene
Ta.9436.1.S1_a_at	8.44778	9.64037	9.10018	8.16329	10.7623	10.2226	10.1624	Ta.9436.1.S1_a_at	XW	Ta.9436.1	1885	43	2	Ta.9436.1|Ta.9436.2	UniRef90_Q94EG1	1e-120	Os01g0178000 protein n=2 Tax=Oryza sativa RepID=Q94EG1_ORYSJ	LOC_Os01g08270.1	0	1	4056690	4050856	cDNA aminotransferase, classes I and II, domain containing protein, expressed	AT1G80360.1	1e-96	1	30208736	30210643	aminotransferase class I and II family protein	Bradi2g04860.2	1e-121	2V	3488880	3494378	Status 12;Valid 1;Alias Bd2.507;Description Class_5;Note=protein_coding_gene
Ta.9451.1.S1_x_at	6.70775	6.39759	6.29132	6.2709	6.4509	8.85404	7.35039	Ta.9451.1.S1_x_at	XW	Ta.9451.1	1384	31	1	Ta.9451.1	UniRef90_Q9LI45	1e-149	Os01g0263300 protein n=5 Tax=Poaceae RepID=Q9LI45_ORYSJ	LOC_Os01g15830.1	0	1	8916547	8918971	cDNA peroxidase precursor, putative, expressed	AT5G66390.1	1e-105	5	26516063	26517329	peroxidase 72 (PER72) (P72) (PRXR8)	Bradi2g09680.1	1e-155	2V	7952781	7954889	Status 12;Valid 1;Alias Bd2.1036;Description Class_3;Note=protein_coding_gene
Ta.9458.1.S1_at	4.42778	4.83706	4.61787	4.32756	5.82523	6.98406	6.11345	Ta.9458.1.S1_at	XW	Ta.9458.1	1145	16	1	Ta.9458.1	UniRef90_Q75L10	7e-54	Os05g0114000 protein n=4 Tax=Poaceae RepID=Q75L10_ORYSJ	LOC_Os05g36260.1	1e-32	5	21429101	21431146	cDNA soluble inorganic pyrophosphatase, putative, expressed	AT3G53620.1	7e-52	3	19881491	19883308	AtPPa4 (Arabidopsis thaliana pyrophosphorylase 4); inorganic diphosphatase	Bradi2g62470.2	1e-58	2V	59086444	59088107	Status 12;Valid 1;Alias Bd2.6334.2;Note=protein_coding_gene
Ta.9458.3.S1_x_at	3.7594	5.10179	4.37969	4.28737	5.40117	6.73481	6.21362	Ta.9458.3.S1_x_at	XW	Ta.9458.3	1243	19	1	Ta.9458.3	UniRef90_B7F8Y9	1e-105	Putative uncharacterized protein n=2 Tax=Oryza sativa RepID=B7F8Y9_ORYSJ	LOC_Os05g36260.1	6e-65	5	21429101	21431146	cDNA soluble inorganic pyrophosphatase, putative, expressed	AT3G53620.1	1e-101	3	19881491	19883308	AtPPa4 (Arabidopsis thaliana pyrophosphorylase 4); inorganic diphosphatase	Bradi2g62470.2	1e-112	2V	59086444	59088107	Status 12;Valid 1;Alias Bd2.6334.2;Note=protein_coding_gene
Ta.9491.1.S1_at	4.78601	6.09703	5.88436	5.00631	6.21793	8.27708	6.59847	Ta.9491.1.S1_at	XW	Ta.9491.1	1496	11	1	Ta.9491.1	UniRef90_Q655H5	0	Os06g0678800 protein n=3 Tax=Oryza sativa RepID=Q655H5_ORYSJ	LOC_Os06g46500.1	1e-148	6	28237463	28233423	cDNA monocopper oxidase, putative, expressed	AT4G22010.1	1e-135	4	11663429	11666463	sks4 (SKU5 Similar 4); copper ion binding / oxidoreductase	Bradi1g32470.1	0	1V	27822405	27826418	Status 12;Valid 1;Alias Bd1.3467;Description Class_5;Note=protein_coding_gene
Ta.9550.1.A1_at	6.33139	7.31601	7.71517	6.62534	8.50509	8.97465	7.69226	Ta.9550.1.A1_at	XW	Ta.9550.1	679	8	1	Ta.9550.1	UniRef90_Q0J951	2e-24	Auxin response factor 12 n=5 Tax=Poaceae RepID=ARFL_ORYSJ	LOC_Os04g57610.3	1e-31	4	34100763	34093306	cDNA auxin response factor, putative, expressed	AT5G37020.1	5e-16	5	14630151	14634106	ARF8 (AUXIN RESPONSE FACTOR 8); transcription factor	Bradi5g25770.1	5e-27	5V	26937799	26945417	Status 12;Valid 1;Alias Bd5.2454;Description Class_5;Note=protein_coding_gene
Ta.9626.1.A1_at	5.12446	4.74603	5.25943	4.87841	5.57878	7.17198	6.3733	Ta.9626.1.A1_at	XW	Ta.9626.1	559	2	1	Ta.9626.1	UniRef90_C5WNE1	5e-30	Putative uncharacterized protein Sb01g025610 n=1 Tax=Sorghum bicolor RepID=C5WNE1_SORBI							AT4G27670.1	8e-08	4	13819048	13819895	HSP21 (HEAT SHOCK PROTEIN 21)	Bradi3g20840.1	1e-31	3V	19811543	19812604	Status 12;Valid 1;Alias Bd3.2179;Description Class_2;Note=protein_coding_gene
Ta.9684.1.S1_at	5.98667	7.56879	6.71816	6.03871	8.11015	8.36017	7.89113	Ta.9684.1.S1_at	XW	Ta.9684.1	958	2	1	Ta.9684.1	UniRef90_Q5ZDK5	2e-44	Tetratricopeptide repeat protein 2-like n=1 Tax=Oryza sativa Japonica Group RepID=Q5ZDK5_ORYSJ	LOC_Os01g42960.1	5e-74	1	24459993	24464000	cDNA TTL1, putative, expressed	AT1G53300.1	3e-28	1	19879726	19882375	TTL1 (TETRATRICOPETIDE-REPEAT THIOREDOXIN-LIKE 1); binding	Bradi2g43590.1	3e-45	2V	44058995	44062741	Alias Bd2.4321;Description Class_5;Note=protein_coding_gene
Ta.9697.1.S1_s_at	8.2293	9.22597	8.58972	8.22512	9.51183	10.3506	9.69121	Ta.9697.1.S1_s_at	XW	Ta.9697.1	1779	54	2	Ta.9697.1|TaAffx.129499.1	UniRef90_Q7XKQ7	1e-125	cDNA, clone: J100061I19, full insert sequence n=4 Tax=Oryza sativa RepID=Q7XKQ7_ORYSJ	LOC_Os04g32030.1	1e-166	4	19017158	19020428	cDNA heavy metal-associated domain containing protein, expressed	AT5G63530.1	8e-75	5	25433279	25435614	ATFP3; metal ion binding / transition metal ion binding	Bradi5g08240.1	1e-128	5V	10812082	10815112	Status 12;Valid 1;Alias Bd5.584;Description Class_4;Note=protein_coding_gene
Ta.9701.1.S1_at	6.01119	7.80138	7.48534	6.17567	8.27862	8.60107	7.72875	Ta.9701.1.S1_at	XW	Ta.9701.1	877	9	1	Ta.9701.1	UniRef90_C5X0T5	3e-88	Putative uncharacterized protein Sb01g036160 n=1 Tax=Sorghum bicolor RepID=C5X0T5_SORBI	LOC_Os03g21730.1	1e-159	3	12409993	12413942	cDNA receptor-like protein kinase precursor, putative, expressed	AT3G56370.1	1e-72	3	20899403	20902390	leucine-rich repeat transmembrane protein kinase, putative	Bradi1g63200.1	4e-90	1V	62404119	62407890	Status 12;Valid 1;Alias Bd1.6603;Description Class_5;Note=protein_coding_gene
Ta.9704.1.S1_at	5.86064	7.41418	7.33047	6.2948	7.3259	9.46962	8.21016	Ta.9704.1.S1_at	XW	Ta.9704.1	1756	19	1	Ta.9704.1	UniRef90_Q6H5J0	1e-177	Os09g0277800 protein n=3 Tax=Oryza sativa RepID=Q6H5J0_ORYSJ	LOC_Os09g10600.1	0	9	5780818	5785018	cDNA enoyl-acyl-carrier-protein reductase NADH, chloroplast precursor, expressed	AT2G05990.2	1e-142	2	2322876	2324867	MOD1 (MOSAIC DEATH 1); enoyl-[acyl-carrier-protein] reductase (NADH)/ enoyl-[acyl-carrier-protein] reductase/ oxidoreductase	Bradi1g37040.1	1e-165	1V	32849264	32853859	Status 12;Valid 1;Alias Bd1.3978;Description Class_5;Note=protein_coding_gene
Ta.9765.1.S1_at	5.09527	5.91528	5.43413	4.80595	6.11599	7.0418	5.92593	Ta.9765.1.S1_at	XW	Ta.9765.1	1628	32	1	Ta.9765.1	UniRef90_Q2QI10	1e-113	Cell wall invertase n=1 Tax=Lolium perenne RepID=Q2QI10_LOLPR	LOC_Os02g33110.1	1e-111	2	19676675	19681382	cDNA glycosyl hydrolases, putative, expressed	AT3G52600.1	2e-90	3	19507080	19509273	AtcwINV2 (Arabidopsis thaliana cell wall invertase 2); hydrolase, hydrolyzing O-glycosyl compounds	Bradi3g44990.3	1e-132	3V	46903990	46908000	Status 12;Valid 1;Alias Bd3.4498.1;Note=protein_coding_gene
Ta.9765.1.S1_x_at	6.01244	7.41679	6.71704	5.92438	7.68186	8.69421	7.70548	Ta.9765.1.S1_x_at	XW	Ta.9765.1	1628	32	1	Ta.9765.1	UniRef90_Q2QI10	1e-113	Cell wall invertase n=1 Tax=Lolium perenne RepID=Q2QI10_LOLPR	LOC_Os02g33110.1	1e-111	2	19676675	19681382	cDNA glycosyl hydrolases, putative, expressed	AT3G52600.1	2e-90	3	19507080	19509273	AtcwINV2 (Arabidopsis thaliana cell wall invertase 2); hydrolase, hydrolyzing O-glycosyl compounds	Bradi3g44990.3	1e-132	3V	46903990	46908000	Status 12;Valid 1;Alias Bd3.4498.1;Note=protein_coding_gene
Ta.9770.1.S1_at	7.8186	9.42296	8.81217	7.8979	9.48915	9.90341	9.71125	Ta.9770.1.S1_at	XW	Ta.9770.1	766	11	1	Ta.9770.1	UniRef90_C0P5J3	2e-64	Putative uncharacterized protein n=1 Tax=Zea mays RepID=C0P5J3_MAIZE	LOC_Os04g56350.1	1e-58	4	33406725	33404716	cDNA nucleolar protein,Nop52 containing protein, expressed	AT5G20600.1	2e-20	5	6966345	6967943	FUNCTIONS IN: molecular_function unknown; INVOLVED IN: rRNA processing; LOCATED IN: preribosome, small subunit precursor; EXPRESS	Bradi5g24580.1	2e-40	5V	26174502	26176455	Status 12;Valid 1;Alias Bd5.2328;Description Class_5;Note=protein_coding_gene
Ta.9770.2.S1_a_at	7.30046	9.24261	8.2514	7.11505	9.31559	9.42773	9.09967	Ta.9770.2.S1_a_at	XW	Ta.9770.2	557	1	2	Ta.9770.1|Ta.9770.2	UniRef90_C0P5J3	2e-64	Putative uncharacterized protein n=1 Tax=Zea mays RepID=C0P5J3_MAIZE	LOC_Os04g56350.1	1e-58	4	33406725	33404716	cDNA nucleolar protein,Nop52 containing protein, expressed	AT5G20600.1	2e-20	5	6966345	6967943	FUNCTIONS IN: molecular_function unknown; INVOLVED IN: rRNA processing; LOCATED IN: preribosome, small subunit precursor; EXPRESS	Bradi5g24580.1	2e-40	5V	26174502	26176455	Status 12;Valid 1;Alias Bd5.2328;Description Class_5;Note=protein_coding_gene
Ta.9772.1.S1_a_at	7.79979	8.90744	8.99065	7.66597	9.0538	9.87053	9.63294	Ta.9772.1.S1_a_at	XW	Ta.9772.1	1096	20	3	Ta.9772.1|Ta.9772.2|Ta.9772.3	UniRef90_Q6EN44	8e-57	Os02g0255200 protein n=2 Tax=Oryza sativa RepID=Q6EN44_ORYSJ	LOC_Os02g15610.1	2e-92	2	8769280	8766777	cDNA 40S ribosomal protein S15a, putative, expressed	AT4G29430.1	1e-51	4	14472440	14473383	rps15ae (ribosomal protein S15A E); structural constituent of ribosome	Bradi2g08210.1	5e-61	2V	6597171	6600015	Status 12;Valid 1;Alias Bd2.874;Description Class_5;Note=protein_coding_gene
Ta.9821.1.S1_at	6.37464	7.05807	7.64204	6.12469	8.22085	8.49221	7.75775	Ta.9821.1.S1_at	XW	Ta.9821.1	2359	29	1	Ta.9821.1	UniRef90_B6U820	0	Solute carrier family 23 member 2 n=3 Tax=Poaceae RepID=B6U820_MAIZE	LOC_Os01g55500.1	0	1	31974948	31979035	cDNA nucleobase-ascorbate transporter, putative, expressed	AT2G34190.1	0	2	14437065	14439407	xanthine/uracil permease family protein	Bradi2g50460.1	0	2V	50351615	50354908	Status 12;Valid 1;Alias Bd2.5044;Description Class_5;Note=protein_coding_gene
Ta.993.2.S1_a_at	9.17902	10.3742	9.66158	8.45538	11.3692	10.7899	9.48513	Ta.993.2.S1_a_at	XW	Ta.993.2	557	1	2	Ta.993.1|Ta.993.2	UniRef90_C5Z7L1	0	Putative uncharacterized protein Sb10g008850 n=3 Tax=Andropogoneae RepID=C5Z7L1_SORBI	LOC_Os06g13810.1	0	6	7653387	7647923	cDNA pyrophosphate--fructose 6-phosphate 1-phosphotransferase subunit beta, putative, expressed	AT1G12000.1	0	1	4050159	4053727	pyrophosphate--fructose-6-phosphate 1-phosphotransferase beta subunit, putative / pyrophosphate-dependent 6-phosphofructose-1-kin	Bradi1g44460.1	0	1V	42641411	42647380	Status 12;Valid 1;Alias Bd1.4543;Description Class_5;Note=protein_coding_gene
Ta.994.1.S1_at	3.50572	3.39863	3.37376	3.38251	3.46374	7.10079	4.35305	Ta.994.1.S1_at	XW	Ta.994.1	980	47	0	?
Ta.994.1.S1_x_at	3.26287	3.71583	3.15135	3.17059	3.64569	6.97435	3.90623	Ta.994.1.S1_x_at	XW	Ta.994.1	980	47	1	Ta.994.1	UniRef90_Q6S509	3e-41	Lipid transfer protein n=4 Tax=Oryza sativa RepID=Q6S509_ORYSJ	LOC_Os03g01300.1	1e-39	3	207330	210839	cDNA LTPL114 - Protease inhibitor/seed storage/LTP family protein precursor, expressed	AT1G12090.1	1e-31	1	4090176	4090589	ELP (EXTENSIN-LIKE PROTEIN); lipid binding	Bradi1g78260.1	7e-42	1V	74311166	74311908	Status 12;Valid 1;Alias Bd1.8175;Description Class_4;Note=protein_coding_gene
Ta.9965.1.S1_at	6.36596	6.26954	6.80957	6.01147	5.98827	10.6296	7.64394	Ta.9965.1.S1_at	XW	Ta.9965.1	313	3	1	Ta.9965.1
TaAffx.10194.1.S1_at	6.48251	7.44865	7.522	6.62551	8.00735	9.28	7.88057	TaAffx.10194.1.S1_at	XW	TaAffx.10194.1	1394	8	1	TaAffx.10194.1	UniRef90_Q0E4H0	1e-165	Os02g0119800 protein n=5 Tax=Poaceae RepID=Q0E4H0_ORYSJ	LOC_Os02g02750.1	0	2	1040528	1046183	cDNA CDP-alcohol phosphatidyltransferase, putative, expressed	AT3G25585.4	1e-135	3	9295856	9298271	AAPT2 (AMINOALCOHOLPHOSPHOTRANSFERASE); phosphatidyltransferase/ phosphotransferase, for other substituted phosphate groups	Bradi3g01810.1	1e-169	3V	1109730	1115498	Status 12;Valid 1;Alias Bd3.170;Description Class_5;Note=protein_coding_gene
TaAffx.10194.2.S1_at	6.12066	7.32557	7.08046	6.31589	7.84491	9.18684	7.91129	TaAffx.10194.2.S1_at	XW	TaAffx.10194.2	454	1	1	TaAffx.10194.2
TaAffx.105352.1.S1_at	4.80664	5.54021	5.57711	4.83701	6.54911	7.48368	5.91418	TaAffx.105352.1.S1_at	XW	TaAffx.105352.1	255	1	1	TaAffx.105352.1				LOC_Os05g34980.1	7e-05	5	20716511	20718724	cDNA amino acid transporter, putative, expressed							Bradi2g24910.1	5e-06	2V	22707028	22709104	Status 12;Valid 1;Alias Bd2.2634;Description Class_5;Note=protein_coding_gene
TaAffx.106364.1.S1_at	4.52496	6.80449	5.39723	4.72781	6.93035	6.87175	6.28817	TaAffx.106364.1.S1_at	XW	TaAffx.106364.1	770	3	1	TaAffx.106364.1	UniRef90_Q10S27	6e-36	Os03g0137500 protein n=2 Tax=Oryza sativa RepID=Q10S27_ORYSJ	LOC_Os03g04460.1	1e-28	3	2068450	2072226	cDNA outer mitochondrial membrane porin, putative, expressed	AT5G57490.1	4e-17	5	23283895	23285335	VDAC4 (VOLTAGE DEPENDENT ANION CHANNEL 4); voltage-gated anion channel	Bradi1g75910.1	2e-34	1V	72662735	72665959	Status 12;Valid 1;Alias Bd1.7917;Description Class_5;Note=protein_coding_gene
TaAffx.107330.1.S1_at	9.0209	10.174	10.8138	8.32973	10.9087	10.9218	10.186	TaAffx.107330.1.S1_at	XW	TaAffx.107330.1	557	1	1	TaAffx.107330.1	UniRef90_Q7XUG1	2e-64	Malate synthase n=2 Tax=Oryza sativa RepID=Q7XUG1_ORYSJ	LOC_Os04g40990.1	4e-66	4	24143115	24140625	cDNA malate synthase, glyoxysomal, putative, expressed	AT5G03860.1	4e-50	5	1032276	1034527	MLS (MALATE SYNTHASE); malate synthase	Bradi5g13940.1	2e-61	5V	17380227	17382065	Alias Bd5.1203;Description Class_5;Note=protein_coding_gene
TaAffx.107381.1.S1_at	2.91939	3.07154	2.89962	2.91678	3.04625	5.01831	3.48605	TaAffx.107381.1.S1_at	XW	TaAffx.107381.1	580	6	1	TaAffx.107381.1	UniRef90_C3SAB6	5e-28	Proline-rich protein n=1 Tax=Brachypodium distachyon RepID=C3SAB6_BRADI	LOC_Os03g01300.1	1e-28	3	207330	210839	cDNA LTPL114 - Protease inhibitor/seed storage/LTP family protein precursor, expressed	AT1G12090.1	4e-21	1	4090176	4090589	ELP (EXTENSIN-LIKE PROTEIN); lipid binding	Bradi1g78270.1	8e-29	1V	74313637	74313984	Alias Bd1.8176;Description Class_3;Note=protein_coding_gene
TaAffx.107445.1.S1_at	5.44018	7.24024	5.52744	4.37572	8.19602	7.26244	5.06635	TaAffx.107445.1.S1_at	XW	TaAffx.107445.1	778	4	1	TaAffx.107445.1	UniRef90_C5XUF6	9e-37	Putative uncharacterized protein Sb04g035840 n=1 Tax=Sorghum bicolor RepID=C5XUF6_SORBI	LOC_Os02g55140.1	1e-34	2	33776827	33773389	cDNA leucine aminopeptidase, chloroplast precursor, putative, expressed	AT4G30910.1	3e-22	4	15042621	15045248	cytosol aminopeptidase family protein	Bradi3g54020.1	1e-46	3V	54582893	54586513	Status 12;Valid 1;Alias Bd3.5472;Description Class_5;Note=protein_coding_gene
TaAffx.107445.1.S1_s_at	6.76276	7.85801	6.87313	5.3347	8.84487	8.21967	6.39599	TaAffx.107445.1.S1_s_at	XW	TaAffx.107445.1	778	4	2	Ta.2854.1|TaAffx.107445.1	UniRef90_Q6K669	0	Leucine aminopeptidase 2, chloroplastic n=3 Tax=Oryza sativa RepID=AMPL2_ORYSJ	LOC_Os02g55140.1	0	2	33776827	33773389	cDNA leucine aminopeptidase, chloroplast precursor, putative, expressed	AT4G30920.1	0	4	15046589	15049304	cytosol aminopeptidase family protein	Bradi3g54020.1	0	3V	54582893	54586513	Status 12;Valid 1;Alias Bd3.5472;Description Class_5;Note=protein_coding_gene
TaAffx.10874.1.S1_at	4.47126	5.90627	6.24719	4.84409	6.64295	7.08353	6.72649	TaAffx.10874.1.S1_at	XW	TaAffx.10874.1	971	8	1	TaAffx.10874.1	UniRef90_C5YGN6	4e-68	Putative uncharacterized protein Sb06g029710 n=1 Tax=Sorghum bicolor RepID=C5YGN6_SORBI	LOC_Os05g25450.2	1e-53	5	14742185	14738065	cDNA TKL_IRAK_CrRLK1L-1.3 - The CrRLK1L-1 subfamily has homology to the CrRLK1L homolog, expressed	AT3G51550.1	1e-48	3	19117877	19120564	FER (FERONIA); kinase/ protein kinase	Bradi2g31490.1	1e-69	2V	31238510	31241471	Status 12;Valid 1;Alias Bd2.3087;Description Class_5;Note=protein_coding_gene
TaAffx.110686.3.S1_s_at	8.22636	9.47881	9.56552	8.09996	10.0984	10.3583	9.61661	TaAffx.110686.3.S1_s_at	XW	TaAffx.110686.3	531	1	4	Ta.8076.1|TaAffx.110686.2|TaAffx.110686.3|TaAffx.110686.4	UniRef90_Q6H7I7	1e-121	Os02g0634700 protein n=2 Tax=Oryza sativa RepID=Q6H7I7_ORYSJ	LOC_Os02g42310.4	0	2	25437006	25444260	cDNA OsSCP8 - Putative Serine Carboxypeptidase homologue, expressed	AT5G23210.2	3e-88	5	7811625	7814837	SCPL34; serine-type carboxypeptidase	Bradi3g49590.1	1e-121	3V	50911146	50917931	Status 12;Valid 1;Alias Bd3.5001;Description Class_5;Note=protein_coding_gene
TaAffx.110738.1.S1_s_at	7.03385	9.21445	7.69405	6.38186	9.38251	8.47955	7.62655	TaAffx.110738.1.S1_s_at	XW	TaAffx.110738.1	476	1	2	Ta.3385.1|TaAffx.110738.1	UniRef90_B6TD89	1e-137	WD-40 repeat protein MSI4 n=1 Tax=Zea mays RepID=B6TD89_MAIZE	LOC_Os01g51300.2	0	1	29500077	29505910	cDNA WD domain, G-beta repeat domain containing protein, expressed	AT2G19520.1	1e-119	2	8456006	8459235	FVE; metal ion binding	Bradi2g47940.1	1e-146	2V	48293595	48300991	Status 12;Valid 1;Alias Bd2.4779;Description Class_3;Note=protein_coding_gene
TaAffx.111268.1.S1_at	4.96237	5.4658	5.62664	5.3321	6.18095	7.50498	6.65794	TaAffx.111268.1.S1_at	XW	TaAffx.111268.1	557	1	1	TaAffx.111268.1	UniRef90_B4FKW1	3e-11	Putative uncharacterized protein n=1 Tax=Zea mays RepID=B4FKW1_MAIZE	LOC_Os03g16780.1	3e-08	3	9298938	9295734	cDNA ankyrin repeat family protein, putative, expressed							Bradi1g66640.1	2e-13	1V	65407319	65410429	Status 12;Valid 1;Alias Bd1.6973;Description Class_3;Note=protein_coding_gene
TaAffx.111593.1.S1_at	7.00963	6.08287	5.61541	6.51374	8.3842	9.98441	8.44544	TaAffx.111593.1.S1_at	XW	TaAffx.111593.1	780	4	1	TaAffx.111593.1	UniRef90_Q6ATY1	4e-53	Putative uncharacterized protein OSJNBa0035J16.12 n=1 Tax=Oryza sativa Japonica Group RepID=Q6ATY1_ORYSJ	LOC_Os05g33310.1	0	5	19466464	19463126	cDNA oxidoreductase, 2OG-Fe oxygenase family protein, putative, expressed	AT4G02940.1	2e-29	4	1306658	1310699	oxidoreductase, 2OG-Fe(II) oxygenase family protein	Bradi2g25890.1	5e-61	2V	24127609	24135275	Status 12;Valid 1;Alias Bd2.2748;Description Class_3;Note=protein_coding_gene
TaAffx.111593.1.S1_s_at	6.96503	6.22027	5.687	6.51009	7.81154	9.16753	8.11096	TaAffx.111593.1.S1_s_at	XW	TaAffx.111593.1	780	4	2	Ta.9123.1|TaAffx.111593.1	UniRef90_C5YXN1	1e-72	Putative uncharacterized protein Sb09g019740 n=1 Tax=Sorghum bicolor RepID=C5YXN1_SORBI	LOC_Os05g33310.1	0	5	19466464	19463126	cDNA oxidoreductase, 2OG-Fe oxygenase family protein, putative, expressed	AT4G02940.1	2e-29	4	1306658	1310699	oxidoreductase, 2OG-Fe(II) oxygenase family protein	Bradi2g25890.1	5e-61	2V	24127609	24135275	Status 12;Valid 1;Alias Bd2.2748;Description Class_3;Note=protein_coding_gene
TaAffx.113831.1.S1_at	3.91495	4.04364	3.77229	3.86009	3.91122	6.26599	5.82595	TaAffx.113831.1.S1_at	XW	TaAffx.113831.1	432	2	1	TaAffx.113831.1	UniRef90_C5Z0R2	9e-15	Putative uncharacterized protein Sb09g024850 n=2 Tax=Andropogoneae RepID=C5Z0R2_SORBI	LOC_Os05g42360.1	1e-08	5	24722726	24721070	cDNA hypothetical protein							Bradi2g51690.1	3e-12	2V	51265809	51266390	Status 12;Valid 1;Alias Bd2.5168;Description Class_5;Note=protein_coding_gene
TaAffx.114078.1.S1_at	6.27647	7.12986	6.26859	5.7819	8.06	7.79643	6.552	TaAffx.114078.1.S1_at	XW	TaAffx.114078.1	893	7	1	TaAffx.114078.1	UniRef90_A2ZQR8	2e-43	Putative uncharacterized protein n=2 Tax=Oryza sativa RepID=A2ZQR8_ORYSJ	LOC_Os01g12080.3	1e-136	1	6576171	6571023	cDNA plant-specific domain TIGR01589 family protein, putative, expressed	AT2G46420.2	2e-31	2	19054891	19056645	unknown protein	Bradi2g07160.4	7e-44	2V	5490480	5495690	Status 25;Valid 1;Alias Bd2.757.1;Note=protein_coding_gene
TaAffx.114429.2.S1_s_at	6.60771	8.17823	7.11356	5.95724	8.59254	8.20274	7.10188	TaAffx.114429.2.S1_s_at	XW	TaAffx.114429.2	562	3	2	TaAffx.114429.2|Ta.20675.2	UniRef90_Q6YWL3	6e-48	Malate dehydrogenase n=6 Tax=Poaceae RepID=Q6YWL3_ORYSJ	LOC_Os08g33720.1	1e-49	8	21054848	21051946	cDNA lactate/malate dehydrogenase, putative, expressed	AT3G47520.1	5e-23	3	17513657	17514868	MDH (MALATE DEHYDROGENASE); L-malate dehydrogenase/ binding / catalytic/ malate dehydrogenase/ oxidoreductase/ oxidoreductase,	Bradi3g37140.1	3e-51	3V	39446292	39448803	Status 12;Valid 1;Alias Bd3.3651;Description Class_5;Note=protein_coding_gene
TaAffx.116834.1.S1_at	6.60605	8.27507	8.50825	7.04664	9.55889	9.20323	8.34578	TaAffx.116834.1.S1_at	XW	TaAffx.116834.1	1622	9	1	TaAffx.116834.1	UniRef90_Q1T6Z3	0	Potassium transporter n=4 Tax=PACCAD clade RepID=Q1T6Z3_PHRAU	LOC_Os09g21000.1	1e-152	9	12666522	12661737	cDNA potassium transporter, putative, expressed	AT1G60160.1	1e-160	1	22188330	22191395	potassium transporter family protein	Bradi4g29350.1	0	4V	34811271	34816224	Status 12;Valid 1;Alias Bd4.2959;Description Class_5;Note=protein_coding_gene
TaAffx.116865.2.S1_at	3.68717	3.69767	3.5577	3.48619	3.82912	7.56031	4.97282	TaAffx.116865.2.S1_at	XW	TaAffx.116865.2	803	3	1	TaAffx.116865.2	UniRef90_C3SAB6	2e-22	Proline-rich protein n=1 Tax=Brachypodium distachyon RepID=C3SAB6_BRADI	LOC_Os03g01300.1	1e-36	3	207330	210839	cDNA LTPL114 - Protease inhibitor/seed storage/LTP family protein precursor, expressed	AT4G12470.1	6e-21	4	7401371	7401856	protease inhibitor/seed storage/lipid transfer protein (LTP) family protein	Bradi3g32930.1	9e-25	3V	35319003	35319623	Alias Bd3.3183;Description Class_2;Note=protein_coding_gene
TaAffx.118550.1.A1_at	4.92501	4.55807	5.41007	4.77974	5.69365	7.02315	6.68619	TaAffx.118550.1.A1_at	XW	TaAffx.118550.1	864	2	1	TaAffx.118550.1	UniRef90_B6SLZ6	3e-25	Putative uncharacterized protein n=2 Tax=Zea mays RepID=B6SLZ6_MAIZE	LOC_Os04g36670.1	1e-39	4	21972179	21974127	cDNA expressed protein	AT2G44080.1	1e-15	2	18237726	18238133	ARL (ARGOS-LIKE)	Bradi5g11190.1	7e-44	5V	14752432	14752878	Alias Bd5.919;Description Class_2;Note=protein_coding_gene
TaAffx.118607.1.S1_s_at	6.36046	7.95604	6.96201	6.32832	7.7691	8.52885	7.90924	TaAffx.118607.1.S1_s_at	XW	TaAffx.118607.1	588	3	2	TaAffx.118607.1|TaAffx.118607.2	UniRef90_Q7XKQ7	1e-75	cDNA, clone: J100061I19, full insert sequence n=4 Tax=Oryza sativa RepID=Q7XKQ7_ORYSJ	LOC_Os04g32030.1	1e-106	4	19017158	19020428	cDNA heavy metal-associated domain containing protein, expressed	AT5G63530.1	2e-50	5	25433279	25435614	ATFP3; metal ion binding / transition metal ion binding	Bradi5g08240.1	7e-83	5V	10812082	10815112	Status 12;Valid 1;Alias Bd5.584;Description Class_4;Note=protein_coding_gene
TaAffx.11919.1.S1_s_at	6.58671	7.69626	7.0171	6.21685	8.61136	8.2673	7.44053	TaAffx.11919.1.S1_s_at	XW	TaAffx.11919.1	1052	8	2	TaAffx.11919.1|TaAffx.11919.2	UniRef90_Q10BT5	1e-145	Serine/threonine-protein phosphatase PP2A-2 catalytic subunit n=8 Tax=Magnoliophyta RepID=PP2A2_ORYSJ	LOC_Os03g59060.2	0	3	33614780	33619413	cDNA OsPP2Ac-2 - Phosphatase 2A isoform 2 belonging to family 2, expressed	AT3G58500.1	1e-143	3	21635503	21638911	PP2A-3 (PROTEIN PHOSPHATASE 2A-3); protein serine/threonine phosphatase	Bradi1g04850.1	1e-147	1V	3216937	3223264	Status 12;Valid 1;Alias Bd1.510;Description Class_5;Note=protein_coding_gene
TaAffx.11919.3.S1_s_at	6.66115	8.35003	7.05474	6.02492	9.18095	8.36609	7.4098	TaAffx.11919.3.S1_s_at	XW	TaAffx.11919.3	501	1	2	TaAffx.11919.1|TaAffx.11919.3	UniRef90_Q10BT5	1e-145	Serine/threonine-protein phosphatase PP2A-2 catalytic subunit n=8 Tax=Magnoliophyta RepID=PP2A2_ORYSJ	LOC_Os03g59060.2	0	3	33614780	33619413	cDNA OsPP2Ac-2 - Phosphatase 2A isoform 2 belonging to family 2, expressed	AT3G58500.1	1e-143	3	21635503	21638911	PP2A-3 (PROTEIN PHOSPHATASE 2A-3); protein serine/threonine phosphatase	Bradi1g04850.1	1e-147	1V	3216937	3223264	Status 12;Valid 1;Alias Bd1.510;Description Class_5;Note=protein_coding_gene
TaAffx.120653.1.S1_at	3.74277	5.17647	4.77183	3.90476	5.87771	5.94399	5.28836	TaAffx.120653.1.S1_at	XW	TaAffx.120653.1	393	1	1	TaAffx.120653.1	UniRef90_Q7Y179	1e-07	Putative uncharacterized protein n=2 Tax=Oryza sativa RepID=Q7Y179_ORYSJ	LOC_Os03g46660.1	2e-09	3	26403785	26400794	cDNA glucan endo-1,3-beta-glucosidase precursor, putative, expressed							Bradi1g12810.1	8e-11	1V	9689776	9692896	Status 12;Valid 1;Alias Bd1.1370;Description Class_5;Note=protein_coding_gene
TaAffx.122439.1.A1_at	3.90957	4.70482	3.80144	4.18773	5.51169	6.38072	5.79498	TaAffx.122439.1.A1_at	XW	TaAffx.122439.1	393	1	1	TaAffx.122439.1	UniRef90_B7E4T1	2e-06	cDNA clone:001-003-F02, full insert sequence n=5 Tax=Oryza sativa RepID=B7E4T1_ORYSJ	LOC_Os04g49757.2	3e-08	4	29481008	29487499	cDNA purine permease, putative, expressed							Bradi5g19730.1	3e-10	5V	22675452	22677379	Alias Bd5.1825;Description Class_5;Note=protein_coding_gene
TaAffx.123181.1.S1_at	5.1851	5.52904	4.81486	5.04174	5.51101	7.45226	5.41214	TaAffx.123181.1.S1_at	XW	TaAffx.123181.1	625	12	1	TaAffx.123181.1	UniRef90_Q6K306	8e-63	cDNA clone:001-026-D08, full insert sequence n=3 Tax=Oryza sativa RepID=Q6K306_ORYSJ	LOC_Os09g08130.2	3e-87	9	4203423	4200069	cDNA indole-3-glycerol phosphate synthase, chloroplast precursor, putative, expressed	AT5G48220.1	1e-19	5	19549930	19552046	indole-3-glycerol phosphate synthase, putative	Bradi4g08830.2	5e-66	4V	7983459	7987424	Status 12;Valid 1;Alias Bd4.935.1;Note=protein_coding_gene
TaAffx.12605.1.A1_at	6.51055	7.40724	7.37053	6.57196	8.41322	8.86717	8.18517	TaAffx.12605.1.A1_at	XW	TaAffx.12605.1	584	2	1	TaAffx.12605.1	UniRef90_B4FWK5	1e-11	7-dehydrocholesterol reductase n=2 Tax=Andropogoneae RepID=B4FWK5_MAIZE	LOC_Os02g26650.3	1e-24	2	15641511	15635392	cDNA delta14-sterol reductase, putative, expressed	AT1G50430.2	3e-11	1	18682175	18685555	DWF5 (DWARF 5); sterol delta7 reductase	Bradi3g43120.2	2e-14	3V	44434242	44439827	Status 12;Valid 1;Alias Bd3.4297;Description Class_5;Note=protein_coding_gene
TaAffx.12607.1.S1_at	4.10167	4.57287	5.38087	4.09695	5.12619	6.99171	5.41647	TaAffx.12607.1.S1_at	XW	TaAffx.12607.1	1935	11	1	TaAffx.12607.1	UniRef90_Q7XSK2	0	Beta-glucosidase 16 n=2 Tax=Oryza sativa RepID=BGL16_ORYSJ	LOC_Os04g43390.2	1e-119	4	25473088	25481591	cDNA Os4bglu16 - monolignol beta-glucoside homologue, expressed	AT4G21760.1	1e-127	4	11561229	11563871	BGLU47 (Beta-glucosidase 47); catalytic/ cation binding / hydrolase, hydrolyzing O-glycosyl compounds	Bradi5g15540.1	0	5V	18898887	18902732	Status 12;Valid 1;Alias Bd5.1375;Description Class_5;Note=protein_coding_gene
TaAffx.12791.1.S1_at	7.30284	8.18684	7.73389	6.48267	8.91907	8.75671	7.70524	TaAffx.12791.1.S1_at	XW	TaAffx.12791.1	954	6	1	TaAffx.12791.1	UniRef90_Q0JMN6	1e-123	Os01g0375200 protein (Fragment) n=3 Tax=Oryza sativa RepID=Q0JMN6_ORYSJ	LOC_Os01g27750.1	0	1	15478942	15492523	cDNA bifunctional 3-dehydroquinate dehydratase/shikimate dehydrogenase,chloroplast precursor, putative, expressed	AT3G06350.1	4e-81	3	1924536	1927701	MEE32 (MATERNAL EFFECT EMBRYO ARREST 32); 3-dehydroquinate dehydratase/ NADP or NADPH binding / binding / catalytic/ shikimate 5-	Bradi2g13170.1	1e-129	2V	11602003	11613363	Status 12;Valid 1;Alias Bd2.1413.2;Note=protein_coding_gene
TaAffx.12823.1.S1_at	6.63905	7.4605	7.71992	6.61021	8.13164	8.8043	8.12304	TaAffx.12823.1.S1_at	XW	TaAffx.12823.1	1110	5	1	TaAffx.12823.1	UniRef90_C5XL25	1e-73	Putative uncharacterized protein Sb03g001940 n=1 Tax=Sorghum bicolor RepID=C5XL25_SORBI	LOC_Os01g11550.1	1e-28	1	6223329	6220636	cDNA TCP family transcription factor, putative, expressed	AT3G15030.2	6e-22	3	5062308	5063570	TCP4 (TCP family transcription factor 4); transcription factor	Bradi2g06890.1	1e-85	2V	5293320	5296519	Status 12;Valid 1;Alias Bd2.728;Description Class_5;Note=protein_coding_gene
TaAffx.128418.50.S1_at	3.22205	3.07242	3.16604	3.33617	3.14322	8.19375	3.96753	TaAffx.128418.50.S1_at	XW	TaAffx.128418.50	557	1	1	TaAffx.128418.50	UniRef90_Q43214	2e-40	Protein H2A.6 n=3 Tax=Triticum aestivum RepID=H2A6_WHEAT	LOC_Os03g17100.1	1e-35	3	9498762	9497836	cDNA Core histone H2A/H2B/H3/H4 domain containing protein, putative, expressed	AT5G59870.1	2e-33	5	24115605	24116144	HTA6; DNA binding	Bradi4g28560.1	1e-34	4V	33980350	33981169	Status 12;Valid 1;Alias Bd4.2875;Description Class_5;Note=protein_coding_gene
TaAffx.128624.2.S1_at	6.40719	8.44332	7.13697	5.62485	8.58497	7.73291	6.35367	TaAffx.128624.2.S1_at	XW	TaAffx.128624.2	959	6	1	TaAffx.128624.2	UniRef90_Q7X5X9	5e-96	Os04g0444600 protein n=9 Tax=Poaceae RepID=Q7X5X9_ORYSJ	LOC_Os04g36700.1	1e-179	4	21983162	21985970	cDNA proteasome subunit, putative, expressed	AT1G29150.1	3e-78	1	10181240	10182499	ATS9 (ARABIDOPSIS NON-ATPASE SUBUNIT 9)	Bradi5g11170.1	6e-97	5V	14706284	14709062	Status 12;Valid 1;Alias Bd5.916;Description Class_5;Note=protein_coding_gene
TaAffx.13113.1.S1_at	6.95292	7.65488	6.26785	6.77921	8.44991	9.78593	8.03359	TaAffx.13113.1.S1_at	XW	TaAffx.13113.1	1347	13	1	TaAffx.13113.1	UniRef90_Q43763	0	Alpha-glucosidase n=7 Tax=Hordeum vulgare RepID=AGLU_HORVU	LOC_Os06g46284.2	0	6	28057084	28044149	cDNA glycosyl hydrolase, family 31, putative, expressed	AT5G11720.1	1e-147	5	3776840	3780025	alpha-glucosidase 1 (AGLU1)	Bradi1g32650.1	0	1V	28071543	28075392	Status 12;Valid 1;Alias Bd1.3488;Description Class_4;Note=protein_coding_gene
TaAffx.13113.2.S1_s_at	6.16054	6.5787	5.75056	6.08204	7.00736	8.4483	6.6804	TaAffx.13113.2.S1_s_at	XW	TaAffx.13113.2	468	1	2	TaAffx.13113.1|TaAffx.13113.2	UniRef90_Q43763	0	Alpha-glucosidase n=7 Tax=Hordeum vulgare RepID=AGLU_HORVU	LOC_Os06g46284.2	0	6	28057084	28044149	cDNA glycosyl hydrolase, family 31, putative, expressed	AT5G11720.1	1e-147	5	3776840	3780025	alpha-glucosidase 1 (AGLU1)	Bradi1g32650.1	0	1V	28071543	28075392	Status 12;Valid 1;Alias Bd1.3488;Description Class_4;Note=protein_coding_gene
TaAffx.132315.1.S1_at	5.28965	4.98329	4.99626	5.189	4.88661	11.1903	7.15822	TaAffx.132315.1.S1_at	XW	TaAffx.132315.1	1769	3	1	TaAffx.132315.1	UniRef90_UPI00005A5837	2e-48	PREDICTED: similar to germinal histone H4 gene n=1 Tax=Canis lupus familiaris RepID=UPI00005A5837	LOC_Os05g38740.1	1e-136	5	22674724	22674130	cDNA Core histone H2A/H2B/H3/H4 domain containing protein, putative, expressed	AT5G59970.1	1e-50	5	24146352	24146663	histone H4	Bradi5g19360.1	1e-50	5V	22368858	22369548	Status 12;Valid 1;Alias Bd5.1788;Description Class_5;Note=protein_coding_gene
TaAffx.132315.3.S1_x_at	5.67933	6.10959	5.23796	5.69211	5.992	8.35408	6.08106	TaAffx.132315.3.S1_x_at	XW	TaAffx.132315.3	634	3	1	TaAffx.132315.3	UniRef90_UPI00004A6D44	1e-50	PREDICTED: similar to germinal histone H4 gene n=1 Tax=Canis lupus familiaris RepID=UPI00004A6D44	LOC_Os02g45940.1	1e-126	2	27988872	27988029	cDNA Core histone H2A/H2B/H3/H4 domain containing protein, putative, expressed	AT5G59970.1	3e-51	5	24146352	24146663	histone H4	Bradi5g19360.1	3e-51	5V	22368858	22369548	Status 12;Valid 1;Alias Bd5.1788;Description Class_5;Note=protein_coding_gene
TaAffx.15144.1.A1_at	5.99851	6.86735	6.44033	5.89502	7.47188	8.70745	7.83137	TaAffx.15144.1.A1_at	XW	TaAffx.15144.1	621	1	1	TaAffx.15144.1	UniRef90_C5XV25	2e-51	Putative uncharacterized protein Sb04g036200 n=1 Tax=Sorghum bicolor RepID=C5XV25_SORBI	LOC_Os02g55870.1	6e-53	2	34193550	34197836	cDNA heparanase-like protein precursor, putative, expressed	AT5G34940.2	1e-30	5	13235912	13238718	AtGUS3 (Arabidopsis thaliana glucuronidase 3); beta-glucuronidase	Bradi3g54370.1	2e-54	3V	54849942	54853670	Status 12;Valid 1;Alias Bd3.5509;Description Class_5;Note=protein_coding_gene
TaAffx.16144.1.S1_at	5.72738	6.76193	7.1979	6.16734	6.89297	8.52098	7.33113	TaAffx.16144.1.S1_at	XW	TaAffx.16144.1	1098	11	1	TaAffx.16144.1	UniRef90_Q6EP94	1e-135	Os02g0675700 protein n=2 Tax=Oryza sativa RepID=Q6EP94_ORYSJ	LOC_Os02g45310.1	0	2	27528754	27524953	cDNA dehydration response related protein, putative, expressed	AT4G10440.1	4e-96	4	6459728	6461932	dehydration-responsive family protein	Bradi3g51560.1	1e-141	3V	52597133	52600561	Status 12;Valid 1;Alias Bd3.5211;Description Class_5;Note=protein_coding_gene
TaAffx.17141.1.S1_at	6.45155	6.65787	7.75178	6.44575	7.00003	9.16604	7.89509	TaAffx.17141.1.S1_at	XW	TaAffx.17141.1	1413	15	1	TaAffx.17141.1	UniRef90_B7ENX5	1e-157	cDNA clone:J033024P08, full insert sequence n=6 Tax=Oryza sativa RepID=B7ENX5_ORYSJ	LOC_Os04g53950.2	0	4	31960570	31962431	cDNA glycosyl hydrolases family 16 protein, protein, expressed	AT4G03210.1	2e-91	4	1416019	1417197	XTH9 (XYLOGLUCAN ENDOTRANSGLUCOSYLASE/HYDROLASE 9); hydrolase, acting on glycosyl bonds / xyloglucan:xyloglucosyl transferase	Bradi1g33840.1	1e-73	1V	29407041	29408567	Status 12;Valid 1;Alias Bd1.3622;Description Class_5;Note=protein_coding_gene
TaAffx.17141.1.S1_x_at	6.68279	7.30898	7.83474	6.44759	7.87939	9.12405	8.03361	TaAffx.17141.1.S1_x_at	XW	TaAffx.17141.1	1413	15	1	TaAffx.17141.1	UniRef90_B7ENX5	1e-157	cDNA clone:J033024P08, full insert sequence n=6 Tax=Oryza sativa RepID=B7ENX5_ORYSJ	LOC_Os04g53950.2	0	4	31960570	31962431	cDNA glycosyl hydrolases family 16 protein, protein, expressed	AT4G03210.1	2e-91	4	1416019	1417197	XTH9 (XYLOGLUCAN ENDOTRANSGLUCOSYLASE/HYDROLASE 9); hydrolase, acting on glycosyl bonds / xyloglucan:xyloglucosyl transferase	Bradi1g33840.1	1e-73	1V	29407041	29408567	Status 12;Valid 1;Alias Bd1.3622;Description Class_5;Note=protein_coding_gene
TaAffx.185.1.A1_s_at	6.02163	6.07517	5.87383	6.03323	6.43355	8.14971	7.53781	TaAffx.185.1.A1_s_at	XW	TaAffx.185.1	473	1	2	Ta.1231.1|TaAffx.185.1	UniRef90_Q5Z8U6	6e-32	Os06g0705900 protein n=2 Tax=Oryza sativa RepID=Q5Z8U6_ORYSJ	LOC_Os06g49240.1	1e-33	6	29828477	29830126	cDNA PTR-like peptide transporter, putatuve	AT5G01180.1	9e-18	5	61257	63240	PTR5 (PEPTIDE TRANSPORTER 5); dipeptide transporter/ transporter	Bradi1g34610.1	1e-32	1V	30188841	30191209	Status 12;Valid 1;Alias Bd1.3713;Description Class_5;Note=protein_coding_gene
TaAffx.18788.1.S1_s_at	5.61475	7.29472	6.91324	6.1225	7.84943	8.23982	7.30947	TaAffx.18788.1.S1_s_at	XW	TaAffx.18788.1	2175	18	1	TaAffx.18788.1	UniRef90_Q8H7L6	0	Nucleoside-triphosphatase, putative, expressed n=2 Tax=Oryza sativa RepID=Q8H7L6_ORYSJ	LOC_Os03g21120.1	0	3	12026047	12020500	cDNA nucleoside-triphosphatase, putative, expressed	AT5G18280.1	1e-142	5	6050799	6054875	ATAPY2 (ARABIDOPSIS THALIANA APYRASE 2); ATPase/ nucleotide diphosphatase	Bradi1g63580.1	0	1V	62730399	62736395	Status 12;Valid 1;Alias Bd1.6642;Description Class_5;Note=protein_coding_gene
TaAffx.18815.1.S1_at	7.94434	9.2561	9.09034	8.0314	10.057	10.7039	9.86224	TaAffx.18815.1.S1_at	XW	TaAffx.18815.1	944	5	1	TaAffx.18815.1	UniRef90_B6TDX6	2e-85	Aspartic proteinase nepenthesin-1 n=3 Tax=Andropogoneae RepID=B6TDX6_MAIZE	LOC_Os07g46480.1	1e-160	7	27745315	27747017	cDNA eukaryotic aspartyl protease domain containing protein, expressed	AT3G54400.1	1e-71	3	20140291	20142599	aspartyl protease family protein	Bradi1g19070.1	1e-67	1V	15271736	15273454	Status 12;Valid 1;Alias Bd1.2017;Description Class_4;Note=protein_coding_gene
TaAffx.24477.1.S1_at	5.09109	5.96998	4.97391	5.00726	5.9535	9.17427	6.32489	TaAffx.24477.1.S1_at	XW	TaAffx.24477.1	993	5	1	TaAffx.24477.1	UniRef90_Q5N8N5	4e-69	Putative FAS1 n=2 Tax=Oryza sativa Japonica Group RepID=Q5N8N5_ORYSJ	LOC_Os01g67100.1	2e-64	1	38952620	38959188	cDNA expressed protein	AT1G65470.1	3e-38	1	24319906	24323879	FAS1 (FASCIATA 1); histone binding	Bradi3g36190.1	2e-71	3V	38483459	38488978	Status 12;Valid 1;Alias Bd3.3545;Description Class_5;Note=protein_coding_gene
TaAffx.25097.1.S1_at	4.76287	4.30971	4.60034	4.80642	4.40304	7.36504	5.78322	TaAffx.25097.1.S1_at	XW	TaAffx.25097.1	411	1	1	TaAffx.25097.1				LOC_Os03g39740.2	9e-05	3	22114984	22108925	cDNA expressed protein							Bradi1g16100.1	2e-07	1V	13030889	13035929	Status 12;Valid 1;Alias Bd1.1730;Description Class_3;Note=protein_coding_gene
TaAffx.25555.1.S1_s_at	5.12499	6.15792	6.26129	5.37376	5.78358	7.41508	6.5821	TaAffx.25555.1.S1_s_at	XW	TaAffx.25555.1	1544	17	2	Ta.8685.1|TaAffx.25555.1	UniRef90_B6SRZ1	8e-37	NAC domain-containing protein 68 n=1 Tax=Zea mays RepID=B6SRZ1_MAIZE	LOC_Os08g42400.3	1e-24	8	26764102	26767631	cDNA no apical meristem protein, putative, expressed	AT3G15510.1	1e-19	3	5243696	5245037	ATNAC2 (ARABIDOPSIS NAC DOMAIN CONTAINING PROTEIN 2); transcription factor	Bradi3g41470.1	1e-34	3V	43394560	43397987	Status 12;Valid 1;Alias Bd3.4120;Description Class_3;Note=protein_coding_gene
TaAffx.25629.1.S1_at	5.75925	7.35482	6.2777	5.29595	7.80569	7.46386	6.33065	TaAffx.25629.1.S1_at	XW	TaAffx.25629.1	459	1	1	TaAffx.25629.1	UniRef90_Q42651	3e-33	Pyrophosphatase n=5 Tax=Amaranthaceae RepID=Q42651_BETVU	LOC_Os02g09150.2	2e-33	2	4699297	4693807	cDNA inorganic H+ pyrophosphatase, putative, expressed	AT1G15690.2	1e-33	1	5399115	5402185	AVP1; ATPase/ hydrogen-translocating pyrophosphatase	Bradi1g30550.1	4e-34	1V	25876790	25881455	Status 12;Valid 1;Alias Bd1.3246;Description Class_5;Note=protein_coding_gene
TaAffx.25629.1.S1_s_at	6.42701	7.80124	6.8999	6.26909	8.39297	8.44582	7.13005	TaAffx.25629.1.S1_s_at	XW	TaAffx.25629.1	459	1	2	Ta.593.1|TaAffx.25629.1	UniRef90_Q67WN5	0	Os06g0644200 protein n=16 Tax=Poaceae RepID=Q67WN5_ORYSJ	LOC_Os06g43660.2	0	6	26271900	26277669	cDNA inorganic H+ pyrophosphatase, putative, expressed	AT1G15690.1	0	1	5399115	5402185	AVP1; ATPase/ hydrogen-translocating pyrophosphatase	Bradi1g30550.1	0	1V	25876790	25881455	Status 12;Valid 1;Alias Bd1.3246;Description Class_5;Note=protein_coding_gene
TaAffx.26191.1.S1_at	6.31657	7.43066	7.17201	6.15114	7.8714	9.20083	7.70345	TaAffx.26191.1.S1_at	XW	TaAffx.26191.1	454	1	1	TaAffx.26191.1	UniRef90_Q2R4Y8	2e-13	Adenosylhomocysteinase n=2 Tax=Oryza sativa Japonica Group RepID=Q2R4Y8_ORYSJ	LOC_Os11g26850.2	4e-15	11	14959287	14956262	cDNA erythronate-4-phosphate dehydrogenase, putative, expressed	AT3G23810.1	1e-14	3	8588013	8589671	SAHH2 (S-ADENOSYL-L-HOMOCYSTEINE (SAH) HYDROLASE 2); adenosylhomocysteinase/ binding / catalytic	Bradi4g19460.1	4e-15	4V	22156198	22158497	Alias Bd4.1949;Description Class_3;Note=protein_coding_gene
TaAffx.28037.1.S1_at	6.57301	7.05072	6.82599	6.14353	8.25953	8.62722	6.50605	TaAffx.28037.1.S1_at	XW	TaAffx.28037.1	384	1	1	TaAffx.28037.1	UniRef90_C5X6C8	2e-08	Putative uncharacterized protein Sb02g043670 n=1 Tax=Sorghum bicolor RepID=C5X6C8_SORBI	LOC_Os07g48980.1	4e-09	7	29322102	29323731	cDNA nicotianamine synthase, putative, expressed							Bradi1g17090.1	8e-09	1V	13733079	13734657	Status 12;Valid 1;Alias Bd1.1795;Description Class_3;Note=protein_coding_gene
TaAffx.28833.1.S1_s_at	6.12131	7.43444	6.76211	5.43085	7.64254	7.48917	6.58444	TaAffx.28833.1.S1_s_at	XW	TaAffx.28833.1	405	1	2	Ta.30360.1|TaAffx.28833.1	UniRef90_Q2QYM6	2e-33	Putative uncharacterized protein n=3 Tax=Oryza sativa RepID=Q2QYM6_ORYSJ	LOC_Os12g02170.1	6e-06	12	663215	662016	cDNA retrotransposon protein, putative, SINE subclass							Bradi1g49610.1	9e-17	1V	48293310		48294712|Note=protein_coding_gene
TaAffx.29005.1.S1_at	6.05893	6.24642	5.80369	5.71821	6.22066	8.54506	6.46091	TaAffx.29005.1.S1_at	XW	TaAffx.29005.1	469	1	1	TaAffx.29005.1	UniRef90_Q6ES10	3e-53	Probable acetyltransferase type B catalytic subunit n=4 Tax=Oryza sativa RepID=HAT1_ORYSJ	LOC_Os09g17850.1	7e-55	9	10921337	10925993	cDNA acetyltransferase type B catalytic subunit, putative, expressed	AT5G56740.1	3e-24	5	22953009	22955577	HAG2 (HISTONE ACETYLTRANSFERASE OF THE GNAT FAMILY 2); H4 histone acetyltransferase/ histone acetyltransferase	Bradi4g28490.1	3e-61	4V	33903465	33908174	Status 12;Valid 1;Alias Bd4.2868;Description Class_5;Note=protein_coding_gene
TaAffx.29848.1.S1_at	5.76182	5.55028	5.12511	5.49837	6.10298	7.71281	6.37653	TaAffx.29848.1.S1_at	XW	TaAffx.29848.1	698	6	1	TaAffx.29848.1	UniRef90_Q0DUR2	1e-38	Os03g0171300 protein n=3 Tax=Poaceae RepID=Q0DUR2_ORYSJ	LOC_Os03g07510.2	1e-47	3	3822212	3813367	cDNA expressed protein	AT1G26945.1	2e-30	1	9351571	9352474	KDR (KIDARI); transcription regulator	Bradi1g73160.1	3e-41	1V	70754776	70755386	Alias Bd1.7670;Description Class_5;Note=protein_coding_gene
TaAffx.32023.1.S1_s_at	5.19485	5.27851	5.46517	4.74259	5.83117	9.25118	6.21654	TaAffx.32023.1.S1_s_at	XW	TaAffx.32023.1	492	1	2	Ta.18962.1|TaAffx.32023.1	UniRef90_Q4U3G6	1e-89	Crs-1 n=1 Tax=Agrostis stolonifera RepID=Q4U3G6_AGRST	LOC_Os01g25030.1	8e-10	1	14116863	14115972	cDNA dirigent, putative, expressed	AT1G22900.1	3e-11	1	8103910	8104491	FUNCTIONS IN: molecular_function unknown; INVOLVED IN: defense response; LOCATED IN: endomembrane system; EXPRESSED IN: stamen; E	Bradi3g21150.1	9e-79	3V	20149310	20150841	Status 12;Valid 1;Alias Bd3.2213;Description Class_3;Note=protein_coding_gene
TaAffx.34202.1.S1_s_at	5.21378	5.64442	4.8601	5.09176	5.63069	8.45238	5.40719	TaAffx.34202.1.S1_s_at	XW	TaAffx.34202.1	1183	4	1	TaAffx.34202.1	UniRef90_Q6Z7T3	1e-106	Os02g0740400 protein n=2 Tax=Oryza sativa RepID=Q6Z7T3_ORYSJ	LOC_Os02g50690.1	2e-77	2	30961730	30959713	cDNA GDSL-like lipase/acylhydrolase, putative, expressed	AT3G53100.1	4e-31	3	19684989	19686542	GDSL-motif lipase/hydrolase family protein	Bradi4g04330.1	4e-46	4V	3541853	3544948	Status 12;Valid 1;Alias Bd4.439;Description Class_2;Note=protein_coding_gene
TaAffx.36669.1.A1_at	3.70354	4.48851	3.99863	4.11855	4.69311	7.31299	6.11564	TaAffx.36669.1.A1_at	XW	TaAffx.36669.1	557	1	1	TaAffx.36669.1
TaAffx.36669.1.A1_s_at	6.56234	7.19634	6.96164	6.75281	7.57339	8.76345	8.09614	TaAffx.36669.1.A1_s_at	XW	TaAffx.36669.1	557	1	1	TaAffx.36669.1
TaAffx.43287.1.A1_at	4.93265	4.80181	5.1499	4.77869	4.71249	6.92736	5.70315	TaAffx.43287.1.A1_at	XW	TaAffx.43287.1	669	1	1	TaAffx.43287.1	UniRef90_UPI0000DD96F6	6e-17	Os09g0382200 n=1 Tax=Oryza sativa Japonica Group RepID=UPI0000DD96F6
TaAffx.44224.1.A1_at	9.08015	10.7478	10.449	9.26151	11.4456	11.3725	11.0862	TaAffx.44224.1.A1_at	XW	TaAffx.44224.1	630	1	1	TaAffx.44224.1	UniRef90_Q7XQS0	2e-41	Os04g0635800 protein n=7 Tax=Poaceae RepID=Q7XQS0_ORYSJ	LOC_Os04g54330.3	4e-43	4	32157315	32153958	cDNA acetyltransferase, GNAT family, putative, expressed	AT5G13780.1	5e-30	5	4447610	4448603	GCN5-related N-acetyltransferase, putative	Bradi5g23210.1	3e-48	5V	25235365	25236212	Status 12;Valid 1;Alias Bd5.2183;Description Class_5;Note=protein_coding_gene
TaAffx.44789.1.S1_at	7.61459	7.7139	7.13173	7.35906	7.61945	9.78943	7.86864	TaAffx.44789.1.S1_at	XW	TaAffx.44789.1	453	1	1	TaAffx.44789.1	UniRef90_Q6ES10	1e-67	Probable acetyltransferase type B catalytic subunit n=4 Tax=Oryza sativa RepID=HAT1_ORYSJ	LOC_Os09g17850.1	3e-69	9	10921337	10925993	cDNA acetyltransferase type B catalytic subunit, putative, expressed	AT5G56740.1	3e-38	5	22953009	22955577	HAG2 (HISTONE ACETYLTRANSFERASE OF THE GNAT FAMILY 2); H4 histone acetyltransferase/ histone acetyltransferase	Bradi4g28490.1	6e-71	4V	33903465	33908174	Status 12;Valid 1;Alias Bd4.2868;Description Class_5;Note=protein_coding_gene
TaAffx.50972.1.S1_at	6.7991	7.37547	6.90414	6.89788	7.4058	10.4676	8.82619	TaAffx.50972.1.S1_at	XW	TaAffx.50972.1	1023	3	1	TaAffx.50972.1	UniRef90_B6U5W7	9e-98	Xyloglucan endotransglucosylase/hydrolase protein 32 n=2 Tax=Andropogoneae RepID=B6U5W7_MAIZE	LOC_Os07g29750.1	1e-155	7	17489706	17492033	cDNA glycosyl hydrolases family 16, putative, expressed	AT2G36870.1	4e-67	2	15472869	15474630	xyloglucan:xyloglucosyl transferase, putative / xyloglucan endotransglycosylase, putative / endo-xyloglucan transferase, putati	Bradi1g77990.1	2e-73	1V	74095942		74097575|Note=protein_coding_gene
TaAffx.5129.1.S1_at	6.52305	6.111	6.41961	6.11351	6.38561	9.36595	8.08558	TaAffx.5129.1.S1_at	XW	TaAffx.5129.1	710	5	1	TaAffx.5129.1	UniRef90_Q9SDK9	6e-29	Os01g0253600 protein n=1 Tax=Oryza sativa Japonica Group RepID=Q9SDK9_ORYSJ	LOC_Os01g14980.2	1e-06	1	8397622	8395498	cDNA RPA3 - Putative single-stranded DNA binding complex subunit 3, expressed	AT3G52630.2	3e-18	3	19514184	19514596	FUNCTIONS IN: molecular_function unknown; INVOLVED IN: biological_process unknown; LOCATED IN: cellular_component unknown; CONT	Bradi2g09030.1	4e-38	2V	7340162	7342950	Status 12;Valid 1;Alias Bd2.964;Description Class_5;Note=protein_coding_gene
TaAffx.52827.1.S1_s_at	7.85844	10.9486	9.65315	7.061	11.6452	10.5829	9.00199	TaAffx.52827.1.S1_s_at	XW	TaAffx.52827.1	557	1	2	Ta.28600.3|TaAffx.52827.1	UniRef90_Q2Z1Y2	1e-163	Serine carboxypeptidase n=1 Tax=Prunus mume RepID=Q2Z1Y2_PRUMU	LOC_Os02g02320.1	0	2	772138	767270	cDNA OsSCP6 - Putative Serine Carboxypeptidase homologue, expressed	AT3G10410.1	1e-102	3	3235518	3238063	scpl49 (serine carboxypeptidase-like 49); serine-type carboxypeptidase	Bradi3g01320.1	1e-141	3V	838676	842395	Status 12;Valid 1;Alias Bd3.123;Description Class_5;Note=protein_coding_gene
TaAffx.54958.1.A1_at	5.27582	7.51637	6.87675	5.93767	8.14867	8.03836	7.74124	TaAffx.54958.1.A1_at	XW	TaAffx.54958.1	446	2	1	TaAffx.54958.1
TaAffx.55554.2.A1_at	4.21901	5.0182	4.63854	4.46074	5.75325	7.65238	6.05643	TaAffx.55554.2.A1_at	XW	TaAffx.55554.2	354	1	1	TaAffx.55554.2
TaAffx.5565.1.S1_at	5.39899	6.5586	6.4981	5.2334	7.33625	7.57491	7.06264	TaAffx.5565.1.S1_at	XW	TaAffx.5565.1	203	1	1	TaAffx.5565.1	UniRef90_Q5BXC0	2e-21	Putative uncharacterized protein (Fragment) n=14 Tax=Eukaryota RepID=Q5BXC0_SCHJA	LOC_Os02g33220.1	4e-13	2	19743475	19743026	cDNA diap1 protein, putative	AT4G11385.1	8e-08	4	6927087	6927678	unknown protein	Bradi5g16520.2	1e-06	5V	19881198	19886345	Status 12;Valid 1;Alias Bd5.1482.1;Note=protein_coding_gene
TaAffx.56549.1.S1_at	4.86739	5.54284	6.74264	4.92099	5.30175	6.94962	6.17684	TaAffx.56549.1.S1_at	XW	TaAffx.56549.1	407	1	1	TaAffx.56549.1				LOC_Os03g49610.1	4e-05	3	28247101	28241785	cDNA Os3bglu8 - beta-glucosidase, exo-beta-glucansase, high similarity to Os3bglu7, expressed							Bradi1g10940.1	1e-12	1V	7947702	7952770	Status 12;Valid 1;Alias Bd1.1162;Description Class_5;Note=protein_coding_gene
TaAffx.56884.1.S1_at	4.636	5.62105	5.70268	4.61035	5.9963	6.6737	5.88083	TaAffx.56884.1.S1_at	XW	TaAffx.56884.1	490	1	1	TaAffx.56884.1	UniRef90_Q5N8X6	8e-33	Beta-galactosidase 3 n=4 Tax=Oryza sativa RepID=BGAL3_ORYSJ	LOC_Os01g65460.2	2e-34	1	37993470	38000541	cDNA beta-galactosidase precursor, putative, expressed	AT1G77410.1	4e-15	1	29088771	29093148	BGAL16 (beta-galactosidase 16); beta-galactosidase/ catalytic/ cation binding / sugar binding	Bradi2g56610.1	1e-37	2V	54917865	54923781	Status 12;Valid 1;Alias Bd2.5686;Description Class_5;Note=protein_coding_gene
TaAffx.57475.1.S1_x_at	8.12953	9.12415	8.48054	7.61975	9.81394	10.2493	8.56627	TaAffx.57475.1.S1_x_at	XW	TaAffx.57475.1	478	1	1	TaAffx.57475.1	UniRef90_Q4LB22	3e-55	S-adenosylmethionine synthetase 3 n=18 Tax=Poaceae RepID=METK3_HORVU	LOC_Os01g22010.4	2e-54	1	12365288	12362683	cDNA S-adenosylmethionine synthetase, putative, expressed	AT4G01850.2	1e-52	4	796298	797479	SAM-2 (S-ADENOSYLMETHIONINE SYNTHETASE 2); methionine adenosyltransferase	Bradi2g12160.1	1e-55	2V	10494907	10497446	Status 12;Valid 1;Alias Bd2.1302;Description Class_5;Note=protein_coding_gene
TaAffx.5891.3.A1_at	3.42387	3.63582	3.24154	3.31633	3.84095	6.89101	5.2876	TaAffx.5891.3.A1_at	XW	TaAffx.5891.3	630	1	1	TaAffx.5891.3	UniRef90_P07519	2e-66	Serine carboxypeptidase 1 chain B n=1 Tax=Hordeum vulgare RepID=CBP1_HORVU	LOC_Os12g15470.1	2e-64	12	8832037	8826930	protein OsSCP65 - Putative Serine Carboxypeptidase homologue, expressed	AT4G12910.1	3e-52	4	7550576	7553051	scpl20 (serine carboxypeptidase-like 20); serine-type carboxypeptidase	Bradi4g39350.1	1e-69	4V	43966627	43972623	Status 12;Valid 1;Alias Bd4.4042;Description Class_5;Note=protein_coding_gene
TaAffx.59146.1.S1_s_at	6.30121	7.23749	7.12724	5.66091	7.16218	7.68928	7.18334	TaAffx.59146.1.S1_s_at	XW	TaAffx.59146.1	538	2	3	Ta.5412.1|Ta.5412.2|TaAffx.59146.1	UniRef90_C0PAH7	1e-147	Putative uncharacterized protein n=1 Tax=Zea mays RepID=C0PAH7_MAIZE	LOC_Os02g10480.6	1e-135	2	5505016	5508425	cDNA stromal membrane-associated protein, putative, expressed	AT4G21160.4	1e-111	4	11284694	11286532	ZAC; ARF GTPase activator/ phospholipid binding	Bradi3g07240.1	1e-151	3V	5355287	5358685	Status 12;Valid 1;Alias Bd3.759.1;Note=protein_coding_gene
TaAffx.59883.1.S1_at	7.3229	7.57944	7.28267	7.04685	9.72206	9.38254	8.35452	TaAffx.59883.1.S1_at	XW	TaAffx.59883.1	548	1	1	TaAffx.59883.1	UniRef90_Q6ZLK8	2e-65	Os07g0134000 protein n=4 Tax=Oryza sativa RepID=Q6ZLK8_ORYSJ	LOC_Os07g04180.2	4e-67	7	1793629	1787582	cDNA amino acid transporter, putative, expressed	AT5G49630.1	1e-54	5	20142681	20146441	AAP6 (AMINO ACID PERMEASE 6); acidic amino acid transmembrane transporter/ amino acid transmembrane transporter/ neutral amino	Bradi1g57880.1	7e-68	1V	56669023	56673124	Status 12;Valid 1;Alias Bd1.6022;Description Class_5;Note=protein_coding_gene
TaAffx.60258.1.S1_at	5.80953	6.17588	5.60262	6.10672	6.19038	8.46597	6.43956	TaAffx.60258.1.S1_at	XW	TaAffx.60258.1	1057	12	1	TaAffx.60258.1	UniRef90_Q10P64	1e-80	Os03g0245300 protein n=2 Tax=Oryza sativa RepID=Q10P64_ORYSJ	LOC_Os03g14140.1	1e-41	3	7678068	7676554	cDNA POEI16 - Pollen Ole e I allergen and extensin family protein precursor, expressed	AT4G38770.1	1e-16	4	18097009	18098448	PRP4 (PROLINE-RICH PROTEIN 4)	Bradi1g68400.1	2e-86	1V	66923078	66924512	Status 12;Valid 1;Alias Bd1.7156;Description Class_4;Note=protein_coding_gene
TaAffx.64763.1.S1_at	8.29114	9.69848	9.10227	8.50966	9.74879	10.7493	10.0303	TaAffx.64763.1.S1_at	XW	TaAffx.64763.1	722	3	1	TaAffx.64763.1	UniRef90_C5Y054	6e-11	Putative uncharacterized protein Sb04g011096 (Fragment) n=1 Tax=Sorghum bicolor RepID=C5Y054_SORBI													Bradi3g10510.1	2e-09	3V	8704048	8704541	Status 12;Valid 1;Alias Bd3.1125;Description Class_3;Note=protein_coding_gene
TaAffx.65171.1.A1_at	5.85183	7.57169	5.88045	5.66855	7.91549	8.06622	6.893	TaAffx.65171.1.A1_at	XW	TaAffx.65171.1	557	1	1	TaAffx.65171.1	UniRef90_P52711	1e-78	Serine carboxypeptidase II-3 chain B n=1 Tax=Hordeum vulgare RepID=CBP23_HORVU	LOC_Os07g46350.1	8e-71	7	27642804	27637822	cDNA OsSCP40 - Putative Serine Carboxypeptidase homologue, expressed	AT3G63470.1	9e-41	3	23438561	23440862	scpl40 (serine carboxypeptidase-like 40); serine-type carboxypeptidase	Bradi1g19230.1	3e-76	1V	15409996	15413928	Status 12;Valid 1;Alias Bd1.2033;Description Class_5;Note=protein_coding_gene
TaAffx.65865.1.A1_at	4.96153	6.60261	6.33045	4.98135	7.14989	7.00723	6.73495	TaAffx.65865.1.A1_at	XW	TaAffx.65865.1	361	1	1	TaAffx.65865.1	UniRef90_B4FH48	4e-09	Putative uncharacterized protein n=1 Tax=Zea mays RepID=B4FH48_MAIZE	LOC_Os06g12100.1	3e-09	6	6479981	6478284	cDNA mTERF family protein, expressed							Bradi4g23220.1	4e-16	4V	27849619	27854765	Status 12;Valid 1;Alias Bd4.2294;Description Class_3;Note=protein_coding_gene
TaAffx.66586.1.S1_s_at	4.09401	5.6466	4.66735	3.6638	6.20118	5.93092	4.96115	TaAffx.66586.1.S1_s_at	XW	TaAffx.66586.1	563	2	2	Ta.1517.1|TaAffx.66586.1	UniRef90_Q6H6D2	1e-164	Porphobilinogen deaminase, chloroplastic n=2 Tax=Oryza sativa RepID=HEM3_ORYSJ	LOC_Os02g07230.1	0	2	3715272	3718264	cDNA porphobilinogen deaminase, chloroplast precursor, putative, expressed	AT5G08280.1	1e-127	5	2663763	2665596	HEMC (HYDROXYMETHYLBILANE SYNTHASE); hydroxymethylbilane synthase	Bradi3g05160.1	1e-176	3V	3587278	3590755	Status 12;Valid 1;Alias Bd3.539;Description Class_5;Note=protein_coding_gene
TaAffx.66588.1.A1_at	6.15586	7.02342	6.83904	5.81268	7.85996	8.16173	7.63342	TaAffx.66588.1.A1_at	XW	TaAffx.66588.1	434	1	1	TaAffx.66588.1	UniRef90_Q6YYX5	2e-05	Os08g0560500 protein n=2 Tax=Oryza sativa RepID=Q6YYX5_ORYSJ	LOC_Os08g44640.2	4e-07	8	28066586	28071924	cDNA OsSCP41 - Putative Serine Carboxypeptidase homologue, expressed	AT2G27920.3	7e-05	2	11885777	11888732	SCPL51 (SERINE CARBOXYPEPTIDASE-LIKE 51); serine-type carboxypeptidase	Bradi3g43020.1	2e-07	3V	44356210	44359731	Status 12;Valid 1;Alias Bd3.4286;Description Class_5;Note=protein_coding_gene
TaAffx.67825.1.A1_at	6.86146	7.98806	8.46591	6.83341	8.72843	8.96293	8.79277	TaAffx.67825.1.A1_at	XW	TaAffx.67825.1	694	2	1	TaAffx.67825.1	UniRef90_Q10ME5	4e-20	Os03g0311600 protein n=2 Tax=Oryza sativa RepID=Q10ME5_ORYSJ	LOC_Os03g19780.1	1e-27	3	11131853	11132943	cDNA expressed protein	AT1G09250.1	3e-11	1	2989509	2990132	transcription factor	Bradi1g64260.1	5e-23	1V	63466097	63467270	Status 12;Valid 1;Alias Bd1.6716;Description Class_5;Note=protein_coding_gene
TaAffx.6809.1.S1_at	7.78582	9.57489	8.6428	7.66291	10.0493	10.0982	9.54021	TaAffx.6809.1.S1_at	XW	TaAffx.6809.1	2280	49	1	TaAffx.6809.1	UniRef90_B6SWQ5	0	Glycoside transferase, six-hairpin, subgroup n=2 Tax=Zea mays RepID=B6SWQ5_MAIZE	LOC_Os04g41970.1	0	4	24682685	24678825	cDNA endoglucanase, putative, expressed	AT5G49720.1	0	5	20197765	20200168	ATGH9A1 (ARABIDOPSIS THALIANA GLYCOSYL HYDROLASE 9A1); cellulase/ hydrolase, hydrolyzing O-glycosyl compounds	Bradi5g14580.1	0	5V	18029655	18033309	Status 12;Valid 1;Alias Bd5.1273;Description Class_5;Note=protein_coding_gene
TaAffx.6830.1.S1_at	3.7433	3.94174	3.98329	4.08081	4.26457	6.4156	5.4298	TaAffx.6830.1.S1_at	XW	TaAffx.6830.1	229	1	1	TaAffx.6830.1
TaAffx.70046.1.S1_at	4.07521	5.27711	4.74887	4.08549	6.53157	6.45136	6.03414	TaAffx.70046.1.S1_at	XW	TaAffx.70046.1	591	2	1	TaAffx.70046.1
TaAffx.70418.1.S1_at	5.45631	5.58513	5.33979	5.38704	6.34177	7.97903	6.35793	TaAffx.70418.1.S1_at	XW	TaAffx.70418.1	230	1	1	TaAffx.70418.1
TaAffx.70621.1.S1_at	10.147	11.7726	11.7583	10.4486	12.1913	13.0977	12.3844	TaAffx.70621.1.S1_at	XW	TaAffx.70621.1	183	1	1	TaAffx.70621.1
TaAffx.70697.1.S1_at	6.43071	6.9038	7.14221	6.49641	7.71609	8.91666	7.59601	TaAffx.70697.1.S1_at	XW	TaAffx.70697.1	805	4	1	TaAffx.70697.1	UniRef90_Q108Z8	1e-49	Os10g0554800 protein n=2 Tax=Oryza sativa RepID=Q108Z8_ORYSJ	LOC_Os10g40614.1	1e-62	10	21714584	21715514	cDNA LTPL147 - Protease inhibitor/seed storage/LTP family protein precursor, expressed	AT4G12510.1	1e-26	4	7417414	7417803	protease inhibitor/seed storage/lipid transfer protein (LTP) family protein	Bradi3g33060.1	1e-58	3V	35448474	35449610	Status 12;Valid 1;Alias Bd3.3197;Description Class_5;Note=protein_coding_gene
TaAffx.7147.1.S1_at	6.68055	8.8048	6.90802	5.93704	9.72572	8.79645	7.21511	TaAffx.7147.1.S1_at	XW	TaAffx.7147.1	498	1	1	TaAffx.7147.1	UniRef90_O04499	7e-20	2,3-bisphosphoglycerate-independent phosphoglycerate mutase 1 n=4 Tax=Arabidopsis thaliana RepID=PMG1_ARATH	LOC_Os01g60190.2	2e-18	1	34803241	34807052	cDNA 2,3-bisphosphoglycerate-independent phosphoglycerate mutase, putative, expressed	AT1G09780.1	9e-22	1	3165550	3167812	2,3-biphosphoglycerate-independent phosphoglycerate mutase, putative / phosphoglyceromutase, putative	Bradi1g63510.1	1e-19	1V	62656528	62660026	Status 12;Valid 1;Alias Bd1.6634;Description Class_5;Note=protein_coding_gene
TaAffx.7177.1.S1_s_at	6.37488	7.30498	6.59166	6.16309	9.21223	8.52046	7.29148	TaAffx.7177.1.S1_s_at	XW	TaAffx.7177.1	1059	7	1	TaAffx.7177.1	UniRef90_Q9XEI3	1e-134	Beta-D-glucan exohydrolase isoenzyme ExoI n=1 Tax=Hordeum vulgare subsp. vulgare RepID=Q9XEI3_HORVD	LOC_Os03g53860.5	0	3	30875937	30880928	cDNA periplasmic beta-glucosidase precursor, putative, expressed	AT5G20950.2	1e-101	5	7107609	7110775	glycosyl hydrolase family 3 protein	Bradi1g08550.2	1e-124	1V	6035797	6040516	Status 12;Valid 1;Alias Bd1.905.1;Note=protein_coding_gene
TaAffx.7419.1.A1_x_at	6.59005	7.6481	8.33382	6.69405	7.86594	8.78097	8.46777	TaAffx.7419.1.A1_x_at	XW	TaAffx.7419.1	1079	5	1	TaAffx.7419.1	UniRef90_Q6ZEZ2	1e-108	Os07g0176900 protein n=3 Tax=Oryza sativa RepID=Q6ZEZ2_ORYSJ	LOC_Os07g08030.1	1e-141	7	4069238	4067003	cDNA ribose-5-phosphate isomerase A, putative, expressed	AT3G04790.1	7e-86	3	1313365	1314195	ribose 5-phosphate isomerase-related	Bradi1g55740.1	1e-122	1V	54248388	54250324	Status 12;Valid 1;Alias Bd1.5793;Description Class_5;Note=protein_coding_gene
TaAffx.79196.1.S1_at	4.23457	3.99483	4.07072	4.01679	4.18255	8.85558	5.43621	TaAffx.79196.1.S1_at	XW	TaAffx.79196.1	487	1	1	TaAffx.79196.1	UniRef90_C5YRZ4	1e-27	Putative uncharacterized protein Sb08g021400 n=1 Tax=Sorghum bicolor RepID=C5YRZ4_SORBI	LOC_Os12g09700.1	2e-17	12	5117084	5115331	cDNA Jacalin-like lectin domain containing protein, putative, expressed							Bradi4g24330.1	3e-30	4V	29494047	29495584	Status 12;Valid 1;Alias Bd4.2423;Description Class_2;Note=protein_coding_gene
TaAffx.79215.1.S1_at	5.14098	5.54562	5.5937	5.28015	6.69096	8.19277	6.33048	TaAffx.79215.1.S1_at	XW	TaAffx.79215.1	408	2	1	TaAffx.79215.1
TaAffx.79815.1.S1_at	6.59116	6.94591	7.54549	6.08783	7.35958	8.39543	7.82276	TaAffx.79815.1.S1_at	XW	TaAffx.79815.1	540	1	1	TaAffx.79815.1
TaAffx.79850.1.S1_at	5.9655	6.31404	5.97956	5.52349	6.39432	7.56027	5.81759	TaAffx.79850.1.S1_at	XW	TaAffx.79850.1	665	2	1	TaAffx.79850.1	UniRef90_B9FMK1	8e-57	Putative uncharacterized protein n=1 Tax=Oryza sativa Japonica Group RepID=B9FMK1_ORYSJ	LOC_Os05g06450.2	0	5	3312592	3307904	cDNA tubulin/FtsZ domain containing protein, putative, expressed	AT5G05620.1	2e-57	5	1679340	1681719	GCP2 (GAMMA-TUBULIN COMPLEX PROTEIN 2); GTP binding / GTPase/ structural molecule	Bradi2g34960.1	6e-59	2V	35015637	35021085	Status 12;Valid 1;Alias Bd2.3404;Description Class_5;Note=protein_coding_gene
TaAffx.8093.1.S1_at	6.59673	6.68481	7.66286	6.57146	6.64516	8.76921	7.21818	TaAffx.8093.1.S1_at	XW	TaAffx.8093.1	557	1	1	TaAffx.8093.1	UniRef90_Q4JEV5	3e-10	Pore-forming toxin-like protein Hfr-2 n=1 Tax=Triticum aestivum RepID=Q4JEV5_WHEAT													Bradi2g15370.1	5e-15	2V	13712021	13713925	Status 12;Valid 1;Alias Bd2.1616;Description Class_1;Note=protein_coding_gene
TaAffx.82031.1.S1_s_at	6.44902	6.19346	6.02489	6.29549	6.67428	9.79467	7.53068	TaAffx.82031.1.S1_s_at	XW	TaAffx.82031.1	557	1	4	Ta.12472.1|Ta.2746.1|TaAffx.82031.2|TaAffx.82031.1	UniRef90_Q7XHB3	1e-129	Os10g0109300 protein n=3 Tax=Oryza sativa RepID=Q7XHB3_ORYSJ	LOC_Os10g02040.2	5e-72	10	657883	654588	cDNA peroxidase precursor, putative, expressed	AT5G06730.1	2e-91	5	2080207	2081621	peroxidase, putative	Bradi1g27920.1	1e-153	1V	23097701	23099607	Status 12;Valid 1;Alias Bd1.2952;Description Class_5;Note=protein_coding_gene
TaAffx.83765.1.S1_at	4.79411	5.29344	5.21923	4.43769	6.11333	7.54897	6.20479	TaAffx.83765.1.S1_at	XW	TaAffx.83765.1	687	2	1	TaAffx.83765.1	UniRef90_C5XX94	2e-23	Putative uncharacterized protein Sb04g025550 n=1 Tax=Sorghum bicolor RepID=C5XX94_SORBI	LOC_Os02g39560.2	1e-17	2	23875833	23870622	cDNA non-receptor tyrosine kinase spore lysis A, putative, expressed	AT2G31800.1	9e-15	2	13520605	13523646	ankyrin protein kinase, putative	Bradi3g48360.1	1e-26	3V	49832118	49837407	Status 12;Valid 1;Alias Bd3.4871;Description Class_5;Note=protein_coding_gene
TaAffx.83997.1.S1_x_at	4.71563	8.29075	6.61158	4.29795	8.1204	6.44997	5.91873	TaAffx.83997.1.S1_x_at	XW	TaAffx.83997.1	230	1	1	TaAffx.83997.1	UniRef90_Q5JNL3	2e-32	Os01g0739200 protein n=2 Tax=Oryza sativa RepID=Q5JNL3_ORYSJ	LOC_Os05g44910.1	3e-34	5	26036632	26033411	cDNA dual specificity protein phosphatase, putative, expressed	AT2G35680.1	5e-31	2	14997004	14998590	dual specificity protein phosphatase family protein	Bradi2g49300.1	6e-36	2V	49398567	49402732	Status 12;Valid 1;Alias Bd2.4924;Description Class_5;Note=protein_coding_gene
TaAffx.84102.1.S1_at	5.16568	5.14463	5.10133	4.92771	5.60234	7.99498	6.52984	TaAffx.84102.1.S1_at	XW	TaAffx.84102.1	551	1	1	TaAffx.84102.1	UniRef90_UPI0000DD9456	2e-54	Os08g0240500 n=1 Tax=Oryza sativa Japonica Group RepID=UPI0000DD9456	LOC_Os08g14200.1	6e-56	8	8487374	8488926	cDNA glycosyl hydrolases family 16, putative, expressed	AT4G14130.1	7e-45	4	8137161	8138196	XTR7 (XYLOGLUCAN ENDOTRANSGLYCOSYLASE 7); hydrolase, acting on glycosyl bonds / hydrolase, hydrolyzing O-glycosyl compounds / xyl	Bradi3g18690.1	4e-61	3V	17244971	17246659	Status 12;Valid 1;Alias Bd3.1947;Description Class_5;Note=protein_coding_gene
TaAffx.84221.3.S1_s_at	5.84822	6.5639	5.90178	5.75749	7.72423	7.83965	7.66011	TaAffx.84221.3.S1_s_at	XW	TaAffx.84221.3	546	1	3	TaAffx.84221.1|TaAffx.84221.2|TaAffx.84221.3
TaAffx.86713.1.S1_at	5.05105	4.6543	4.38376	4.50338	4.58187	7.34048	4.9449	TaAffx.86713.1.S1_at	XW	TaAffx.86713.1	519	1	1	TaAffx.86713.1	UniRef90_B9FFW8	4e-22	Putative uncharacterized protein n=1 Tax=Oryza sativa Japonica Group RepID=B9FFW8_ORYSJ	LOC_Os04g41770.1	1e-23	4	24565644	24567924	cDNA expressed protein	AT4G32460.2	3e-12	4	15663036	15664859	FUNCTIONS IN: molecular_function unknown; INVOLVED IN: biological_process unknown; LOCATED IN: plant-type cell wall; EXPRESSED	Bradi5g14470.1	1e-20	5V	17857978	17859792	Status 12;Valid 1;Alias Bd5.1262;Description Class_5;Note=protein_coding_gene
TaAffx.86898.1.S1_at	9.64736	11.191	11.1965	8.80505	11.7815	11.2831	10.4797	TaAffx.86898.1.S1_at	XW	TaAffx.86898.1	501	1	1	TaAffx.86898.1	UniRef90_Q8RZW7	4e-16	Os01g0916400 protein n=7 Tax=Poaceae RepID=Q8RZW7_ORYSJ	LOC_Os01g68770.1	1e-17	1	39947019	39950491	cDNA selenium-binding protein, putative, expressed	AT4G14030.1	3e-12	4	8098121	8100165	SBP1 (selenium-binding protein 1); selenium binding	Bradi2g58680.2	5e-19	2V	56490387	56493883	Status 12;Valid 1;Alias Bd2.5912.1;Note=protein_coding_gene
TaAffx.86910.1.S1_at	3.66787	4.26804	3.48657	3.59854	4.99364	6.21585	5.42485	TaAffx.86910.1.S1_at	XW	TaAffx.86910.1	394	1	1	TaAffx.86910.1	UniRef90_Q6QF96	8e-17	Expansin EXPB9 n=2 Tax=Triticum aestivum RepID=Q6QF96_WHEAT	LOC_Os02g44108.1	1e-14	2	26642968	26644738	cDNA expansin precursor, putative, expressed							Bradi3g50740.1	7e-20	3V	51854820	51856588	Status 12;Valid 1;Alias Bd3.5124;Description Class_4;Note=protein_coding_gene
TaAffx.87107.1.S1_at	5.36624	6.25011	5.43455	5.08955	6.55087	8.06849	5.94534	TaAffx.87107.1.S1_at	XW	TaAffx.87107.1	557	3	1	TaAffx.87107.1	UniRef90_Q69PX2	7e-88	Os07g0406800 protein n=5 Tax=Poaceae RepID=Q69PX2_ORYSJ	LOC_Os07g22400.2	1e-165	7	12578672	12573587	cDNA POLA3 - Putative DNA polymerase alpha complex subunit, expressed	AT1G67320.1	2e-60	1	25205520	25208966	DNA primase, large subunit family	Bradi5g07930.1	1e-90	5V	10532854	10537666	Status 12;Valid 1;Alias Bd5.569;Description Class_5;Note=protein_coding_gene
TaAffx.91692.1.A1_at	5.26582	5.37507	5.32064	5.0639	5.83849	8.146	6.8434	TaAffx.91692.1.A1_at	XW	TaAffx.91692.1	557	1	1	TaAffx.91692.1	UniRef90_Q01IY4	7e-25	OSIGBa0106G07.13 protein n=3 Tax=Oryza sativa RepID=Q01IY4_ORYSA	LOC_Os04g40050.1	2e-26	4	23658401	23662791	protein ribonuclease H2 subunit B, putative, expressed							Bradi5g13360.1	3e-40	5V	16951861	16955793	Status 12;Valid 1;Alias Bd5.1140;Description Class_3;Note=protein_coding_gene
TaAffx.92348.1.S1_at	5.18104	6.83515	5.70481	4.76739	8.19283	7.07772	5.73791	TaAffx.92348.1.S1_at	XW	TaAffx.92348.1	1118	3	1	TaAffx.92348.1	UniRef90_A0SQ38	1e-175	VIL2 protein n=2 Tax=Triticum monococcum RepID=A0SQ38_TRIMO	LOC_Os02g05840.1	3e-51	2	2882175	2876551	cDNA VIL2 protein, putative, expressed	AT4G30200.3	1e-32	4	14786852	14790070	Encodes a protein with similarity to VRN5 and VIN3.Contains both a fibronectin III and PHD finger domain. VEL1 is a part of a p	Bradi3g04140.3	1e-115	3V	2815684	2820789	Status 12;Valid 1;Alias Bd3.424.2;Note=protein_coding_gene
TaAffx.93354.1.A1_at	4.6671	6.32282	6.01692	4.71044	6.3735	6.84844	6.44686	TaAffx.93354.1.A1_at	XW	TaAffx.93354.1	557	1	1	TaAffx.93354.1	UniRef90_Q654D9	4e-22	Os06g0523400 protein n=4 Tax=Poaceae RepID=Q654D9_ORYSJ	LOC_Os06g33210.1	1e-23	6	19343726	19337480	cDNA UAA transporter family domain containing protein, expressed	AT5G41760.2	1e-18	5	16706978	16709204	nucleotide-sugar transporter family protein	Bradi1g38370.1	1e-24	1V	34649616	34655558	Status 12;Valid 1;Alias Bd1.4125;Description Class_5;Note=protein_coding_gene
TaAffx.93470.1.S1_s_at	5.07425	6.57813	6.13851	4.91157	7.1751	7.56186	6.40719	TaAffx.93470.1.S1_s_at	XW	TaAffx.93470.1	1145	10	2	Ta.7683.1|TaAffx.93470.1	UniRef90_Q8RUQ6	1e-144	Os01g0938200 protein n=2 Tax=Oryza sativa RepID=Q8RUQ6_ORYSJ	LOC_Os01g71200.1	0	1	41192307	41197933	cDNA RNA recognition motif containing protein, putative, expressed	AT4G03110.2	1e-95	4	1376710	1379275	RNA-binding protein, putative	Bradi2g60300.1	1e-163	2V	57673555	57680417	Status 12;Valid 1;Alias Bd2.6094;Description Class_5;Note=protein_coding_gene
TaAffx.94130.1.A1_at	5.12125	5.56082	6.99165	5.34373	5.34953	7.46255	6.68798	TaAffx.94130.1.A1_at	XW	TaAffx.94130.1	261	1	1	TaAffx.94130.1
TaAffx.9420.1.S1_s_at	6.72871	7.65791	6.90034	6.79341	9.14943	9.00582	8.46485	TaAffx.9420.1.S1_s_at	XW	TaAffx.9420.1	896	6	2	Ta.30407.1|TaAffx.9420.1	UniRef90_C5YB80	4e-67	Putative uncharacterized protein Sb06g000280 n=1 Tax=Sorghum bicolor RepID=C5YB80_SORBI	LOC_Os04g01160.1	1e-36	4	124374	120631	cDNA zinc finger family protein, putative, expressed	AT4G37890.2	5e-26	4	17812812	17815031	EDA40 (embryo sac development arrest 40); protein binding / ubiquitin-protein ligase/ zinc ion binding	Bradi5g02440.1	1e-77	5V	2597547	2600999	Status 12;Valid 1;Alias Bd5.202;Description Class_3;Note=protein_coding_gene
TaAffx.9452.1.S1_x_at	8.8176	9.29222	10.1891	9.01886	10.0699	11.51	10.359	TaAffx.9452.1.S1_x_at	XW	TaAffx.9452.1	205	1	1	TaAffx.9452.1
TaAffx.95237.1.S1_at	6.88653	8.86544	8.2545	7.11749	9.60866	9.20551	8.6602	TaAffx.95237.1.S1_at	XW	TaAffx.95237.1	2068	15	1	TaAffx.95237.1	UniRef90_Q7XCT3	1e-112	Expressed protein n=1 Tax=Oryza sativa Japonica Group RepID=Q7XCT3_ORYSJ	LOC_Os10g37240.4	1e-118	10	19863282	19857495	cDNA expressed protein	AT1G76880.1	1e-46	1	28865594	28867931	trihelix DNA-binding protein, putative	Bradi3g30460.1	5e-72	3V	32597331	32600217	Status 12;Valid 1;Alias Bd3.2954;Description Class_3;Note=protein_coding_gene
TaAffx.97740.1.A1_at	8.22479	9.05169	8.57534	8.23645	9.79681	10.4737	9.23565	TaAffx.97740.1.A1_at	XW	TaAffx.97740.1	245	1	0	?
TaAffx.97740.1.A1_x_at	8.19486	9.04352	8.61979	8.25962	9.7364	10.5311	9.26521	TaAffx.97740.1.A1_x_at	XW	TaAffx.97740.1	245	1	1	TaAffx.97740.1
TaAffx.97910.1.S1_at	5.89011	7.35023	6.41685	5.94063	7.56451	7.97559	7.23757	TaAffx.97910.1.S1_at	XW	TaAffx.97910.1	353	1	1	TaAffx.97910.1
TaAffx.99157.1.S1_at	4.58164	5.70345	5.03509	4.53592	6.06851	6.90011	6.1783	TaAffx.99157.1.S1_at	XW	TaAffx.99157.1	1285	6	1	TaAffx.99157.1	UniRef90_C5XIT6	1e-136	Pectinesterase n=2 Tax=Andropogoneae RepID=C5XIT6_SORBI	LOC_Os01g21034.1	0	1	11740351	11749683	cDNA pectinesterase, putative, expressed	AT3G14310.1	1e-110	3	4772214	4775095	ATPME3; pectinesterase	Bradi2g11860.1	1e-154	2V	10176180	10181029	Status 12;Valid 1;Alias Bd2.1272;Description Class_4;Note=protein_coding_gene

## Sheet: Chramation assembly
Table S3. Ontological categories enriched with ABA-controlled probesets upregulated by after-ripening (> 4-fold change and p ≤ 0.05 cutoff values).
Name	GO terms	Description (Direct description or transfer from target)
Ta.10329.17.S1_x_at	GO:0005634 nucleus	AFFY CSV: gb:BJ308545 /DB_XREF=gi:20116960 /DB_XREF=BJ308545 /CLONE=whyd16g10 /TID=Ta.10329.17 /CNT=45 /FEA=EST /TIER=Stack /STK=15 /UG=Ta.10329 /UG_TITLE=Transcribed sequence with weak similarity to protein ref:NP_563720.1 (A.thaliana) expressed protein (Arabidopsis thaliana)
	GO:0005811 lipid particle
	GO:0009414 response to water deprivation
	GO:0000786 nucleosome
	GO:0003677 DNA binding
	GO:0006334 nucleosome assembly
Ta.10329.1.S1_x_at	GO:0005634 nucleus	AFFY CSV: gb:BJ240295 /DB_XREF=gi:20054500 /DB_XREF=BJ240295 /CLONE=whe15b22 /TID=Ta.10329.1 /CNT=92 /FEA=EST /TIER=Stack /STK=54 /UG=Ta.10329 /UG_TITLE=Transcribed sequence with weak similarity to protein ref:NP_563720.1 (A.thaliana) expressed protein (Arabidopsis thaliana)
	GO:0000786 nucleosome
	GO:0006334 nucleosome assembly
	GO:0009414 response to water deprivation
	GO:0003677 DNA binding
Ta.7378.18.S1_at	GO:0005634 nucleus	AFFY CSV: gb:CB307642 /DB_XREF=gi:37208784 /DB_XREF=HFIG627 /TID=Ta.7378.18 /CNT=36 /FEA=EST /TIER=Stack /STK=11 /UG=Ta.7378 /UG_TITLE=MRNA for protein H2B-8
	GO:0003677 DNA binding
	GO:0006334 nucleosome assembly
	GO:0005739 mitochondrion
	GO:0000786 nucleosome
Ta.24742.1.S1_x_at	GO:0009536 plastid	AFFY CSV: gb:BU101162 /DB_XREF=gi:22548961 /DB_XREF=WHE3363_E11_I21ZS /CLONE=WHE3363_E11_I21 /TID=Ta.24742.1 /CNT=40 /FEA=EST /TIER=Stack /STK=6 /UG=Ta.24742 /UG_TITLE=Transcribed sequence with moderate similarity to protein pir:T48277 (A.thaliana) T48277 hypothetical protein T22P11.150 - Arabidopsis thaliana
	GO:0005634 nucleus
	GO:0000786 nucleosome
	GO:0005739 mitochondrion
	GO:0003677 DNA binding
	GO:0006334 nucleosome assembly
Ta.27657.11.S1_x_at	GO:0005634 nucleus	AFFY CSV: gb:BJ318011 /DB_XREF=gi:20122611 /DB_XREF=BJ318011 /CLONE=whyf6i07 /TID=Ta.27657.11 /CNT=42 /FEA=EST /TIER=Stack /STK=7 /UG=Ta.27657 /UG_TITLE=MRNA for protein H2A
	GO:0003677 DNA binding
	GO:0006334 nucleosome assembly
	GO:0009536 plastid
	GO:0000786 nucleosome
Ta.10329.33.S1_x_at	GO:0005634 nucleus	AFFY CSV: gb:CA728230 /DB_XREF=gi:25450212 /DB_XREF=wdi1c.pk002.l5 /CLONE=wdi1c.pk002.l5 /TID=Ta.10329.33 /CNT=30 /FEA=EST /TIER=Stack /STK=7 /UG=Ta.10329 /UG_TITLE=Transcribed sequence with weak similarity to protein ref:NP_563720.1 (A.thaliana) expressed protein (Arabidopsis thaliana)
	GO:0005811 lipid particle
	GO:0009414 response to water deprivation
	GO:0000786 nucleosome
	GO:0003677 DNA binding
	GO:0006334 nucleosome assembly
Ta.10329.15.S1_at	GO:0005634 nucleus	AFFY CSV: gb:CA728847 /DB_XREF=gi:25450845 /DB_XREF=wdi1c.pk005.h5 /CLONE=wdi1c.pk005.h5 /TID=Ta.10329.15 /CNT=59 /FEA=EST /TIER=Stack /STK=18 /UG=Ta.10329 /UG_TITLE=Transcribed sequence with weak similarity to protein ref:NP_563720.1 (A.thaliana) expressed protein (Arabidopsis thaliana)
	GO:0000786 nucleosome
	GO:0006334 nucleosome assembly
	GO:0009414 response to water deprivation
	GO:0003677 DNA binding
Ta.22962.1.S1_at	GO:0009536 plastid	AFFY CSV: gb:CN012324 /DB_XREF=gi:45802356 /DB_XREF=WHE3895_D07_G13ZS /CLONE=WHE3895_D07_G13 /TID=Ta.22962.1 /CNT=144 /FEA=EST /TIER=Stack /STK=21 /UG=Ta.22962 /UG_TITLE=Transcribed sequence with moderate similarity to protein pir:T47615 (A.thaliana) T47615 histone H2A.FZ - Arabidopsis thaliana
	GO:0016942 insulin-like growth factor binding protein complex
	GO:0005634 nucleus
	GO:0000786 nucleosome
	GO:0001558 regulation of cell growth
	GO:0003677 DNA binding
	GO:0005520 insulin-like growth factor binding
	GO:0006334 nucleosome assembly
Ta.7378.18.S1_x_at	GO:0005634 nucleus	AFFY CSV: gb:CB307642 /DB_XREF=gi:37208784 /DB_XREF=HFIG627 /TID=Ta.7378.18 /CNT=36 /FEA=EST /TIER=Stack /STK=11 /UG=Ta.7378 /UG_TITLE=MRNA for protein H2B-8
	GO:0003677 DNA binding
	GO:0006334 nucleosome assembly
	GO:0005739 mitochondrion
	GO:0000786 nucleosome
Ta.7378.25.S1_at	GO:0005634 nucleus	AFFY CSV: gb:BJ221397 /DB_XREF=gi:19959350 /DB_XREF=BJ221397 /CLONE=wh24o02 /TID=Ta.7378.25 /CNT=35 /FEA=EST /TIER=Stack /STK=8 /UG=Ta.7378 /UG_TITLE=MRNA for protein H2B-8
	GO:0003677 DNA binding
	GO:0006334 nucleosome assembly
	GO:0000786 nucleosome
TaAffx.132315.3.S1_x_at	GO:0005634 nucleus	AFFY CSV: gb:CD873027 /DB_XREF=gi:32556843 /DB_XREF=AZO2.122D05F010208 /CLONE=AZO2122D05 /TID=TaAffx.132315.3 /CNT=3 /FEA=EST /TIER=ConsEnd /STK=0 /NOTE=sequence(s) not in UniGene
	GO:0000786 nucleosome
	GO:0006334 nucleosome assembly
	GO:0009414 response to water deprivation
	GO:0003677 DNA binding
Ta.10329.34.S1_x_at	GO:0005634 nucleus	AFFY CSV: gb:BJ227379 /DB_XREF=gi:20047680 /DB_XREF=BJ227379 /CLONE=whdl13i22 /TID=Ta.10329.34 /CNT=26 /FEA=EST /TIER=Stack /STK=7 /UG=Ta.10329 /UG_TITLE=Transcribed sequence with weak similarity to protein ref:NP_563720.1 (A.thaliana) expressed protein (Arabidopsis thaliana)
	GO:0000786 nucleosome
	GO:0006334 nucleosome assembly
	GO:0009414 response to water deprivation
	GO:0003677 DNA binding
TaAffx.5565.1.S1_at	GO:0006334 nucleosome assembly	AFFY CSV: gb:CA706568 /DB_XREF=gi:25428361 /DB_XREF=wdk1c.pk024.h3 /CLONE=wdk1c.pk024.h3 /TID=TaAffx.5565.1 /CNT=1 /FEA=EST /TIER=ConsEnd /STK=0 /NOTE=sequence(s) not in UniGene
Ta.22962.1.S1_x_at	GO:0009536 plastid	AFFY CSV: gb:CN012324 /DB_XREF=gi:45802356 /DB_XREF=WHE3895_D07_G13ZS /CLONE=WHE3895_D07_G13 /TID=Ta.22962.1 /CNT=144 /FEA=EST /TIER=Stack /STK=21 /UG=Ta.22962 /UG_TITLE=Transcribed sequence with moderate similarity to protein pir:T47615 (A.thaliana) T47615 histone H2A.FZ - Arabidopsis thaliana
	GO:0005634 nucleus
	GO:0000786 nucleosome
	GO:0005515 protein binding
	GO:0003677 DNA binding
	GO:0006334 nucleosome assembly
Ta.7378.17.S1_x_at	GO:0005634 nucleus	AFFY CSV: gb:BJ239545 /DB_XREF=gi:20054096 /DB_XREF=BJ239545 /CLONE=whe6m18 /TID=Ta.7378.17 /CNT=36 /FEA=EST /TIER=Stack /STK=11 /UG=Ta.7378 /UG_TITLE=MRNA for protein H2B-8
	GO:0003677 DNA binding
	GO:0006334 nucleosome assembly
	GO:0000786 nucleosome
Ta.10329.43.S1_x_at	GO:0005634 nucleus	AFFY CSV: gb:BJ277068 /DB_XREF=gi:20100602 /DB_XREF=BJ277068 /CLONE=whoh27l22 /TID=Ta.10329.43 /CNT=22 /FEA=EST /TIER=Stack /STK=6 /UG=Ta.10329 /UG_TITLE=Transcribed sequence with weak similarity to protein ref:NP_563720.1 (A.thaliana) expressed protein (Arabidopsis thaliana)
	GO:0000786 nucleosome
	GO:0006334 nucleosome assembly
	GO:0009414 response to water deprivation
	GO:0003677 DNA binding
Ta.10329.43.S1_at	GO:0005634 nucleus	AFFY CSV: gb:BJ277068 /DB_XREF=gi:20100602 /DB_XREF=BJ277068 /CLONE=whoh27l22 /TID=Ta.10329.43 /CNT=22 /FEA=EST /TIER=Stack /STK=6 /UG=Ta.10329 /UG_TITLE=Transcribed sequence with weak similarity to protein ref:NP_563720.1 (A.thaliana) expressed protein (Arabidopsis thaliana)
	GO:0000786 nucleosome
	GO:0006334 nucleosome assembly
	GO:0009414 response to water deprivation
	GO:0003677 DNA binding
Ta.10329.20.S1_x_at	GO:0005634 nucleus	AFFY CSV: gb:BF200454 /DB_XREF=gi:11115196 /DB_XREF=WHE2258_D01_H02ZE /CLONE=WHE2258_D01_H02 /NOTE=Non-UniGene sequence merged into UniGene cluster /TID=Ta.10329.20 /CNT=43 /FEA=EST /TIER=Stack /STK=13 /UG=Ta.10329 /UG_TITLE=Transcribed sequence with weak similarity to protein ref:NP_563720.1 (A.thaliana) expressed protein (Arabidopsis thaliana)
	GO:0000786 nucleosome
	GO:0006334 nucleosome assembly
	GO:0009414 response to water deprivation
	GO:0003677 DNA binding
Ta.10329.13.S1_a_at	GO:0005634 nucleus	AFFY CSV: gb:BJ217006 /DB_XREF=gi:23071755 /DB_XREF=BJ217006 /CLONE=wh14l09 /TID=Ta.10329.13 /CNT=80 /FEA=EST /TIER=Stack /STK=27 /UG=Ta.10329 /UG_TITLE=Transcribed sequence with weak similarity to protein ref:NP_563720.1 (A.thaliana) expressed protein (Arabidopsis thaliana)
	GO:0000786 nucleosome
	GO:0006334 nucleosome assembly
	GO:0009414 response to water deprivation
	GO:0003677 DNA binding
Ta.28802.3.S1_at	GO:0009536 plastid	AFFY CSV: gb:BJ228498 /DB_XREF=gi:20048202 /DB_XREF=BJ228498 /CLONE=whdl6k12 /TID=Ta.28802.3 /CNT=2 /FEA=EST /TIER=ConsEnd /STK=1 /UG=Ta.28802 /UG_TITLE=Transcribed sequence with moderate similarity to protein pir:T48277 (A.thaliana) T48277 hypothetical protein T22P11.150 - Arabidopsis thaliana
	GO:0005634 nucleus
	GO:0000786 nucleosome
	GO:0005739 mitochondrion
	GO:0003677 DNA binding
	GO:0006334 nucleosome assembly
Ta.10329.17.S1_at	GO:0005634 nucleus	AFFY CSV: gb:BJ308545 /DB_XREF=gi:20116960 /DB_XREF=BJ308545 /CLONE=whyd16g10 /TID=Ta.10329.17 /CNT=45 /FEA=EST /TIER=Stack /STK=15 /UG=Ta.10329 /UG_TITLE=Transcribed sequence with weak similarity to protein ref:NP_563720.1 (A.thaliana) expressed protein (Arabidopsis thaliana)
	GO:0005811 lipid particle
	GO:0009414 response to water deprivation
	GO:0000786 nucleosome
	GO:0003677 DNA binding
	GO:0006334 nucleosome assembly
TaAffx.24477.1.S1_at	GO:0042393 histone binding	AFFY CSV: gb:BJ265819 /DB_XREF=gi:20085586 /DB_XREF=BJ265819 /CLONE=whh23j08 /TID=TaAffx.24477.1 /CNT=5 /FEA=EST /TIER=ConsEnd /STK=2 /NOTE=sequence(s) not in UniGene
	GO:0031507 heterochromatin formation
	GO:0008283 cell proliferation
	GO:0006334 nucleosome assembly
	GO:0000724 double-strand break repair via homologous recombination
	GO:0009536 plastid
	GO:0005678 chromatin assembly complex
	GO:0010026 trichome differentiation
Ta.7378.33.A1_x_at	GO:0005634 nucleus	AFFY CSV: gb:BJ209178 /DB_XREF=gi:19947519 /DB_XREF=BJ209178 /CLONE=wh13a13 /TID=Ta.7378.33 /CNT=32 /FEA=EST /TIER=Stack /STK=6 /UG=Ta.7378 /UG_TITLE=MRNA for protein H2B-8
	GO:0003677 DNA binding
	GO:0006334 nucleosome assembly
	GO:0005739 mitochondrion
	GO:0000786 nucleosome
Ta.10329.3.S1_at	GO:0005634 nucleus	AFFY CSV: gb:CK217164 /DB_XREF=gi:39623268 /DB_XREF=FGAS029165 /TID=Ta.10329.3 /CNT=67 /FEA=EST /TIER=Stack /STK=32 /UG=Ta.10329 /UG_TITLE=Transcribed sequence with weak similarity to protein ref:NP_563720.1 (A.thaliana) expressed protein (Arabidopsis thaliana)
	GO:0000786 nucleosome
	GO:0006334 nucleosome assembly
	GO:0009414 response to water deprivation
	GO:0003677 DNA binding
Ta.10329.25.S1_x_at	GO:0005634 nucleus	AFFY CSV: gb:BQ606361 /DB_XREF=gi:21555636 /DB_XREF=BRY_2216 /TID=Ta.10329.25 /CNT=34 /FEA=EST /TIER=Stack /STK=10 /UG=Ta.10329 /UG_TITLE=Transcribed sequence with weak similarity to protein ref:NP_563720.1 (A.thaliana) expressed protein (Arabidopsis thaliana)
	GO:0000786 nucleosome
	GO:0006334 nucleosome assembly
	GO:0009414 response to water deprivation
	GO:0003677 DNA binding

## Sheet: Cytoplasmic memb-bound vesicle
Table S3. Ontological categories enriched with ABA-controlled probesets upregulated by after-ripening (> 4-fold change and p ≤ 0.05 cutoff values).
Name	GO terms	Description (Direct description or transfer from target)
Ta.9451.1.S1_x_at	GO:0016023 cytoplasmic membrane-bounded vesicle	AFFY CSV: gb:CD492101 /DB_XREF=gi:31417140 /DB_XREF=WHE2472_A05_A10ZT /CLONE=WHE2472_A05_A10 /NOTE=Non-UniGene sequence merged into UniGene cluster /TID=Ta.9451.1 /CNT=31 /FEA=EST /TIER=ConsEnd /STK=0 /UG=Ta.9451 /UG_TITLE=Transcribed sequence with weak similarity to protein ref:NP_201440.1 (A.thaliana) CAA66964.1) (Arabidopsis thaliana)
	GO:0009624 response to nematode
	GO:0005739 mitochondrion
	GO:0004601 peroxidase activity
	GO:0006804 peroxidase reaction
	GO:0046872 metal ion binding
	GO:0006979 response to oxidative stress
Ta.29552.1.S1_a_at	GO:0016023 cytoplasmic membrane-bounded vesicle	AFFY CSV: gb:BE446813 /DB_XREF=gi:9446375 /DB_XREF=WHE1140_B03_D06ZS /CLONE=WHE1140_B03_D06 /TID=Ta.29552.1 /CNT=22 /FEA=EST /TIER=ConsEnd /STK=0 /UG=Ta.29552 /UG_TITLE=Transcribed sequence with weak similarity to protein ref:NP_564957.1 (A.thaliana) Expressed protein (Arabidopsis thaliana)
Ta.4479.1.S1_at	GO:0016023 cytoplasmic membrane-bounded vesicle	AFFY CSV: gb:CN011595 /DB_XREF=gi:45801627 /DB_XREF=WHE3886_B07_D14ZS /CLONE=WHE3886_B07_D14 /TID=Ta.4479.1 /CNT=10 /FEA=EST /TIER=ConsEnd /STK=0 /UG=Ta.4479 /UG_TITLE=Transcribed sequence with weak similarity to protein ref:NP_181039.1 (A.thaliana) putative disease resistance protein (Arabidopsis thaliana)
TaAffx.12607.1.S1_at	GO:0016023 cytoplasmic membrane-bounded vesicle	AFFY CSV: gb:BE429383 /DB_XREF=gi:9427221 /DB_XREF=MTD017.E04F990621 /CLONE=MTD017.E04 /TID=TaAffx.12607.1 /CNT=11 /FEA=EST /TIER=ConsEnd /STK=0 /NOTE=sequence(s) not in UniGene
Ta.28052.1.S1_at	GO:0016023 cytoplasmic membrane-bounded vesicle	AFFY CSV: gb:BJ320183 /DB_XREF=gi:23162889 /DB_XREF=BJ320183 /CLONE=whyf13o08 /TID=Ta.28052.1 /CNT=142 /FEA=EST /TIER=Stack /STK=58 /UG=Ta.28052 /UG_TITLE=Transcribed sequences
Ta.22773.2.S1_x_at	GO:0016023 cytoplasmic membrane-bounded vesicle	AFFY CSV: gb:CA720455 /DB_XREF=gi:25442248 /DB_XREF=wkm2n.pk007.e16 /CLONE=wkm2n.pk007.e16 /NOTE=Non-UniGene sequence merged into UniGene cluster /TID=Ta.22773.2 /CNT=12 /FEA=EST /TIER=ConsEnd /STK=0 /UG=Ta.22773 /UG_TITLE=Transcribed sequence with weak similarity to protein pir:T05521 (A.thaliana) T05521 alpha-amylase
	GO:0004556 alpha-amylase activity
	GO:0005983 starch catabolic process
	GO:0005509 calcium ion binding
	GO:0005987 sucrose catabolic process
Ta.6455.1.S1_a_at	GO:0016023 cytoplasmic membrane-bounded vesicle	AFFY CSV: gb:CD939540 /DB_XREF=gi:32787048 /DB_XREF=OV.113O23F010309 /CLONE=OV113O23 /TID=Ta.6455.1 /CNT=19 /FEA=EST /TIER=ConsEnd /STK=0 /UG=Ta.6455 /UG_TITLE=Transcribed sequence with weak similarity to protein ref:NP_194561.1 (A.thaliana) putative
TaAffx.15144.1.A1_at	GO:0016023 cytoplasmic membrane-bounded vesicle	AFFY CSV: gb:AJ614139 /DB_XREF=gi:39731066 /DB_XREF=AJ614139 /CLONE=09799R /TID=TaAffx.15144.1 /CNT=1 /FEA=EST /TIER=ConsEnd /STK=0 /NOTE=sequence(s) not in UniGene
TaAffx.65171.1.A1_at	GO:0016023 cytoplasmic membrane-bounded vesicle	AFFY CSV: gb:BJ263955 /DB_XREF=gi:20084489 /DB_XREF=BJ263955 /CLONE=whh7d07 /TID=TaAffx.65171.1 /CNT=1 /FEA=EST /TIER=ConsEnd /STK=1 /NOTE=sequence(s) not in UniGene
	GO:0006508 proteolysis
	GO:0004187 carboxypeptidase D activity
	GO:0005615 extracellular space
TaAffx.17141.1.S1_x_at	GO:0048046 apoplast	AFFY CSV: gb:CD866709 /DB_XREF=gi:32550525 /DB_XREF=AZO2.104D11F001128 /CLONE=AZO2104D11 /TID=TaAffx.17141.1 /CNT=15 /FEA=EST /TIER=ConsEnd /STK=0 /NOTE=sequence(s) not in UniGene
	GO:0005618 cell wall
	GO:0016762 xyloglucan:xyloglucosyl transferase activity
	GO:0006073 cellular glucan metabolic process
	GO:0016023 cytoplasmic membrane-bounded vesicle
TaAffx.44224.1.A1_at	GO:0016023 cytoplasmic membrane-bounded vesicle	AFFY CSV: gb:CK215535 /DB_XREF=gi:39621639 /DB_XREF=FGAS027499 /TID=TaAffx.44224.1 /CNT=1 /FEA=EST /TIER=ConsEnd /STK=0 /NOTE=sequence(s) not in UniGene
Ta.27482.1.S1_at	GO:0016023 cytoplasmic membrane-bounded vesicle	AFFY CSV: gb:BJ265183 /DB_XREF=gi:20085219 /DB_XREF=BJ265183 /CLONE=whh21a09 /TID=Ta.27482.1 /CNT=34 /FEA=EST /TIER=Stack /STK=19 /UG=Ta.27482 /UG_TITLE=Transcribed sequence with weak similarity to protein ref:NP_198633.1 (A.thaliana) lipid transfer - like protein (Arabidopsis thaliana)
	GO:0005739 mitochondrion
	GO:0006869 lipid transport
Ta.18186.1.A1_at	GO:0016023 cytoplasmic membrane-bounded vesicle	AFFY CSV: gb:CK211882 /DB_XREF=gi:39617986 /DB_XREF=FGAS023744 /TID=Ta.18186.1 /CNT=1 /FEA=EST /TIER=ConsEnd /STK=0 /UG=Ta.18186 /UG_TITLE=Transcribed sequence with weak similarity to protein pir:T51717 (A.thaliana) T51717 extensin-like protein (imported) - Arabidopsis thaliana
Ta.1953.3.S1_at	GO:0016023 cytoplasmic membrane-bounded vesicle	AFFY CSV: gb:CK211170 /DB_XREF=gi:39617279 /DB_XREF=FGAS023007 /TID=Ta.1953.3 /CNT=1 /FEA=EST /TIER=ConsEnd /STK=0 /UG=Ta.1953 /UG_TITLE=Transcribed sequence with weak similarity to protein ref:NP_563851.1 (A.thaliana) expressed protein (Arabidopsis thaliana)
Ta.8834.1.S1_x_at	GO:0016023 cytoplasmic membrane-bounded vesicle	AFFY CSV: gb:CK201003 /DB_XREF=gi:39563393 /DB_XREF=FGAS009520 /TID=Ta.8834.1 /CNT=23 /FEA=EST /TIER=ConsEnd /STK=0 /UG=Ta.8834 /UG_TITLE=Transcribed sequences
Ta.8784.1.S1_at	GO:0016023 cytoplasmic membrane-bounded vesicle	AFFY CSV: gb:CD452671 /DB_XREF=gi:31367411 /DB_XREF=WHE1118_C01_E02ZT /CLONE=WHE1118_C01_E02 /TID=Ta.8784.1 /CNT=5 /FEA=EST /TIER=ConsEnd /STK=0 /UG=Ta.8784 /UG_TITLE=Transcribed sequence with weak similarity to protein ref:NP_188574.1 (A.thaliana) putative late embryogenesis abundant protein (Arabidopsis thaliana)
	GO:0009536 plastid
Ta.1880.1.S1_x_at	GO:0006804 peroxidase reaction	AFFY CSV: gb:BJ285618 /DB_XREF=gi:20105459 /DB_XREF=BJ285618 /CLONE=whr9c16 /TID=Ta.1880.1 /CNT=60 /FEA=EST /TIER=Stack /STK=11 /UG=Ta.1880 /UG_TITLE=Transcribed sequence with weak similarity to protein ref:NP_192868.1 (A.thaliana) peroxidase ATP19a (Arabidopsis thaliana)
	GO:0016023 cytoplasmic membrane-bounded vesicle
	GO:0006979 response to oxidative stress
	GO:0004601 peroxidase activity
Ta.7451.1.A1_at	GO:0016023 cytoplasmic membrane-bounded vesicle	AFFY CSV: gb:BJ308461 /DB_XREF=gi:20116918 /DB_XREF=BJ308461 /CLONE=whyd16a20 /TID=Ta.7451.1 /CNT=4 /FEA=EST /TIER=ConsEnd /STK=2 /UG=Ta.7451 /UG_TITLE=Transcribed sequence with weak similarity to protein ref:NP_187965.1 (A.thaliana) glucan endo-1
	GO:0004553 hydrolase activity, hydrolyzing O-glycosyl compounds
	GO:0005975 carbohydrate metabolic process
	GO:0005739 mitochondrion
	GO:0005886 plasma membrane
TaAffx.60258.1.S1_at	GO:0016023 cytoplasmic membrane-bounded vesicle	AFFY CSV: gb:CK216147 /DB_XREF=gi:39622251 /DB_XREF=FGAS028131 /TID=TaAffx.60258.1 /CNT=12 /FEA=EST /TIER=ConsEnd /STK=0 /NOTE=sequence(s) not in UniGene
Ta.28162.1.S1_at	GO:0016023 cytoplasmic membrane-bounded vesicle	AFFY CSV: gb:CA644875 /DB_XREF=gi:25223158 /DB_XREF=wre1n.pk0092.g2 /CLONE=wre1n.pk0092.g2 /TID=Ta.28162.1 /CNT=32 /FEA=EST /TIER=Stack /STK=8 /UG=Ta.28162 /UG_TITLE=Transcribed sequence with weak similarity to protein pir:T51717 (A.thaliana) T51717 extensin-like protein (imported) - Arabidopsis thaliana
Ta.22487.1.S1_at	GO:0016023 cytoplasmic membrane-bounded vesicle	AFFY CSV: gb:CA636147 /DB_XREF=gi:25214443 /DB_XREF=wle1n.pk0104.d4 /CLONE=wle1n.pk0104.d4 /TID=Ta.22487.1 /CNT=11 /FEA=EST /TIER=ConsEnd /STK=0 /UG=Ta.22487 /UG_TITLE=Transcribed sequence with moderate similarity to protein ref:NP_174064.1 (A.thaliana) unknown protein (Arabidopsis thaliana)
	GO:0005794 Golgi apparatus
	GO:0016740 transferase activity
	GO:0016020 membrane
Ta.29457.1.S1_at	GO:0005618 cell wall	AFFY CSV: gb:CK205969 /DB_XREF=gi:39568359 /DB_XREF=FGAS017538 /TID=Ta.29457.1 /CNT=5 /FEA=EST /TIER=ConsEnd /STK=0 /UG=Ta.29457 /UG_TITLE=Transcribed sequence with weak similarity to protein ref:NP_567839.1 (A.thaliana) EST GB:N37377 spans last intron and 3 end of gene (Arabidopsis thaliana)
	GO:0004252 serine-type endopeptidase activity
	GO:0016020 membrane
	GO:0009536 plastid
	GO:0016023 cytoplasmic membrane-bounded vesicle
Ta.593.2.S1_x_at	GO:0009536 plastid	AFFY CSV: gb:BJ261474 /DB_XREF=gi:20082987 /DB_XREF=BJ261474 /CLONE=whh3b11 /TID=Ta.593.2 /CNT=5 /FEA=EST /TIER=ConsEnd /STK=2 /UG=Ta.593 /UG_TITLE=Transcribed sequence with moderate similarity to protein ref:NP_173021.1 (A.thaliana) inorganic pyrophosphatase
	GO:0015992 proton transport
	GO:0004427 inorganic diphosphatase activity
	GO:0016023 cytoplasmic membrane-bounded vesicle
	GO:0016021 integral to membrane
	GO:0000287 magnesium ion binding
	GO:0009678 hydrogen-translocating pyrophosphatase activity
	GO:0005774 vacuolar membrane
	GO:0015078 hydrogen ion transmembrane transporter activity
	GO:0006119 oxidative phosphorylation
Ta.21419.1.S1_at	GO:0016023 cytoplasmic membrane-bounded vesicle	AFFY CSV: gb:CK163846 /DB_XREF=gi:38994495 /DB_XREF=FGAS016482 /TID=Ta.21419.1 /CNT=17 /FEA=EST /TIER=ConsEnd /STK=0 /UG=Ta.21419 /UG_TITLE=Transcribed sequence with weak similarity to protein ref:NP_188851.1 (A.thaliana) unknown protein (Arabidopsis thaliana)
TaAffx.113831.1.S1_at	GO:0016023 cytoplasmic membrane-bounded vesicle	AFFY CSV: gb:CA604215 /DB_XREF=gi:25159377 /DB_XREF=wr1.pk0044.d6 /CLONE=wr1.pk0044.d6 /TID=TaAffx.113831.1 /CNT=2 /FEA=EST /TIER=ConsEnd /STK=0 /NOTE=sequence(s) not in UniGene
Ta.14477.1.S1_at	GO:0016023 cytoplasmic membrane-bounded vesicle	AFFY CSV: gb:CN009740 /DB_XREF=gi:45799772 /DB_XREF=WHE3862_B11_D22ZS /CLONE=WHE3862_B11_D22 /TID=Ta.14477.1 /CNT=14 /FEA=EST /TIER=ConsEnd /STK=5 /UG=Ta.14477 /UG_TITLE=Transcribed sequence with weak similarity to protein ref:NP_181486.1 (A.thaliana) similar to gibberellin-regulated proteins (Arabidopsis thaliana)
	GO:0008283 cell proliferation
TaAffx.52827.1.S1_s_at	GO:0006952 defense response	AFFY CSV: gb:CA700404 /DB_XREF=gi:25422197 /DB_XREF=wkm1c.pk005.n1 /CLONE=wkm1c.pk005.n1 /TID=TaAffx.52827.1 /CNT=1 /FEA=EST /TIER=ConsEnd /STK=0 /NOTE=sequence(s) not in UniGene
	GO:0016023 cytoplasmic membrane-bounded vesicle
	GO:0007229 integrin-mediated signaling pathway
	GO:0005777 peroxisome
	GO:0004186 carboxypeptidase C activity
	GO:0005789 endoplasmic reticulum membrane
	GO:0007160 cell-matrix adhesion
	GO:0005773 vacuole
	GO:0005576 extracellular region
	GO:0004872 receptor activity
	GO:0008305 integrin complex
	GO:0006508 proteolysis
	GO:0009055 electron carrier activity
	GO:0006118 electron transport
	GO:0005488 binding
TaAffx.56884.1.S1_at	GO:0016023 cytoplasmic membrane-bounded vesicle	AFFY CSV: gb:CA641860 /DB_XREF=gi:25220156 /DB_XREF=wre1n.pk0050.a9 /CLONE=wre1n.pk0050.a9 /TID=TaAffx.56884.1 /CNT=1 /FEA=EST /TIER=ConsEnd /STK=0 /NOTE=sequence(s) not in UniGene
	GO:0016798 hydrolase activity, acting on glycosyl bonds
	GO:0008152 metabolic process
	GO:0005488 binding
TaAffx.86713.1.S1_at	GO:0016023 cytoplasmic membrane-bounded vesicle	AFFY CSV: gb:CA602179 /DB_XREF=gi:25157341 /DB_XREF=wr1.pk0018.g5 /CLONE=wr1.pk0018.g5 /TID=TaAffx.86713.1 /CNT=1 /FEA=EST /TIER=ConsEnd /STK=0 /NOTE=sequence(s) not in UniGene
	GO:0009536 plastid
	GO:0005739 mitochondrion
Ta.29552.1.S1_x_at	GO:0016023 cytoplasmic membrane-bounded vesicle	AFFY CSV: gb:BE446813 /DB_XREF=gi:9446375 /DB_XREF=WHE1140_B03_D06ZS /CLONE=WHE1140_B03_D06 /TID=Ta.29552.1 /CNT=22 /FEA=EST /TIER=ConsEnd /STK=0 /UG=Ta.29552 /UG_TITLE=Transcribed sequence with weak similarity to protein ref:NP_564957.1 (A.thaliana) Expressed protein (Arabidopsis thaliana)
TaAffx.110686.3.S1_s_at	GO:0016023 cytoplasmic membrane-bounded vesicle	AFFY CSV: gb:CA685088 /DB_XREF=gi:25273164 /DB_XREF=wlm96.pk028.n16 /CLONE=wlm96.pk028.n16 /TID=TaAffx.110686.3 /CNT=1 /FEA=EST /TIER=ConsEnd /STK=0 /NOTE=sequence(s) not in UniGene
Ta.10107.2.S1_a_at	GO:0016023 cytoplasmic membrane-bounded vesicle	AFFY CSV: gb:CA638683 /DB_XREF=gi:25216979 /DB_XREF=wre1n.pk0010.f2 /CLONE=wre1n.pk0010.f2 /TID=Ta.10107.2 /CNT=7 /FEA=EST /TIER=ConsEnd /STK=0 /UG=Ta.10107 /UG_TITLE=Transcribed sequence with moderate similarity to protein ref:NP_180697.1 (A.thaliana) putative fructokinase (Arabidopsis thaliana)
	GO:0008865 fructokinase activity
	GO:0005982 starch metabolic process
	GO:0005985 sucrose metabolic process
	GO:0006013 mannose metabolic process
	GO:0006098 pentose-phosphate shunt
	GO:0005524 ATP binding
	GO:0006014 D-ribose metabolic process
	GO:0006000 fructose metabolic process
	GO:0004747 ribokinase activity
Ta.20756.1.S1_at	GO:0016023 cytoplasmic membrane-bounded vesicle	AFFY CSV: gb:CK197465 /DB_XREF=gi:39559855 /DB_XREF=FGAS005938 /TID=Ta.20756.1 /CNT=10 /FEA=EST /TIER=ConsEnd /STK=0 /UG=Ta.20756 /UG_TITLE=Transcribed sequence with weak similarity to protein ref:NP_566036.1 (A.thaliana) expressed protein (Arabidopsis thaliana)
Ta.7749.1.S1_s_at	GO:0016023 cytoplasmic membrane-bounded vesicle	AFFY CSV: gb:CK194924 /DB_XREF=gi:39557314 /DB_XREF=FGAS003358 /TID=Ta.7749.1 /CNT=14 /FEA=EST /TIER=ConsEnd /STK=0 /UG=Ta.7749 /UG_TITLE=Transcribed sequence with weak similarity to protein ref:NP_199066.1 (A.thaliana) putative protein (Arabidopsis thaliana)
Ta.8141.2.S1_x_at	GO:0016023 cytoplasmic membrane-bounded vesicle	AFFY CSV: gb:CK157733 /DB_XREF=gi:38982164 /DB_XREF=FGAS038892 /TID=Ta.8141.2 /CNT=12 /FEA=EST /TIER=ConsEnd /STK=0 /UG=Ta.8141 /UG_TITLE=Transcribed sequence with weak similarity to protein ref:NP_568699.1 (A.thaliana) Expressed protein (Arabidopsis thaliana)
Ta.21364.1.S1_s_at	GO:0016023 cytoplasmic membrane-bounded vesicle	AFFY CSV: gb:BJ265438 /DB_XREF=gi:23139105 /DB_XREF=BJ265438 /CLONE=whh21p08 /TID=Ta.21364.1 /CNT=86 /FEA=EST /TIER=Stack /STK=11 /UG=Ta.21364 /UG_TITLE=Transcribed sequence with strong similarity to protein ref:NP_172919.1 (A.thaliana) endomembrane protein
	GO:0005794 Golgi apparatus
	GO:0016021 integral to membrane
	GO:0006810 transport
	GO:0005215 transporter activity
Ta.5161.3.S1_at	GO:0016023 cytoplasmic membrane-bounded vesicle	AFFY CSV: gb:BJ277732 /DB_XREF=gi:20101030 /DB_XREF=BJ277732 /CLONE=whr12m17 /TID=Ta.5161.3 /CNT=1 /FEA=EST /TIER=ConsEnd /STK=0 /UG=Ta.5161 /UG_TITLE=Transcribed sequence with weak similarity to protein ref:NP_172600.1 (A.thaliana) receptor-like protein kinase
	GO:0005488 binding
	GO:0004672 protein kinase activity
Ta.13142.1.S1_at	GO:0016023 cytoplasmic membrane-bounded vesicle	AFFY CSV: gb:CK193060 /DB_XREF=gi:39555228 /DB_XREF=FGAS001472 /TID=Ta.13142.1 /CNT=13 /FEA=EST /TIER=ConsEnd /STK=0 /UG=Ta.13142 /UG_TITLE=Transcribed sequence with weak similarity to protein pir:T49109 (A.thaliana) T49109 glycine-rich protein - Arabidopsis thaliana
Ta.22220.1.S1_at	GO:0009733 response to auxin stimulus	AFFY CSV: gb:BT008949.1 /DB_XREF=gi:32128500 /TID=Ta.22220.1 /CNT=5 /FEA=mRNA /TIER=ConsEnd /STK=0 /UG=Ta.22220 /UG_TITLE=Clone wdk1c.pk008.g12:fis
	GO:0010329 auxin efflux transmembrane transporter activity
	GO:0016023 cytoplasmic membrane-bounded vesicle
	GO:0016021 integral to membrane
	GO:0009723 response to ethylene stimulus
	GO:0009926 auxin polar transport
	GO:0009958 positive gravitropism
Ta.1623.2.S1_x_at	GO:0016023 cytoplasmic membrane-bounded vesicle	AFFY CSV: gb:CK199699 /DB_XREF=gi:39562089 /DB_XREF=FGAS008206 /TID=Ta.1623.2 /CNT=12 /FEA=EST /TIER=ConsEnd /STK=0 /UG=Ta.1623 /UG_TITLE=Transcribed sequence with weak similarity to protein ref:NP_196392.1 (A.thaliana) putative protein (Arabidopsis thaliana)
Ta.2809.1.S1_s_at	GO:0016023 cytoplasmic membrane-bounded vesicle	AFFY CSV: gb:CD935951 /DB_XREF=gi:32783715 /DB_XREF=OV.102O16R010427 /CLONE=OV102O16 /TID=Ta.2809.1 /CNT=89 /FEA=EST /TIER=Stack /STK=8 /UG=Ta.2809 /UG_TITLE=Transcribed sequence with weak similarity to protein ref:NP_058079.1 (M.musculus) SerArg-related nuclear matrix protein; plenty-of-prolines-101; serinearginine repetitive matrix protein 1 (Mus musculus)
Ta.9765.1.S1_x_at	GO:0016023 cytoplasmic membrane-bounded vesicle	AFFY CSV: gb:BQ743321 /DB_XREF=gi:21890108 /DB_XREF=WHE4102_F07_K14ZS /CLONE=WHE4102_F07_K14 /TID=Ta.9765.1 /CNT=32 /FEA=EST /TIER=Stack /STK=6 /UG=Ta.9765 /UG_TITLE=Transcribed sequence with weak similarity to protein prf:2111428A (A.thaliana) 2111428A beta-fructofuranosidase (Arabidopsis thaliana)
	GO:0016798 hydrolase activity, acting on glycosyl bonds
Ta.20540.3.S1_x_at	GO:0016023 cytoplasmic membrane-bounded vesicle	AFFY CSV: gb:BJ318550 /DB_XREF=gi:20122926 /DB_XREF=BJ318550 /CLONE=whyf12c14 /TID=Ta.20540.3 /CNT=2 /FEA=EST /TIER=ConsEnd /STK=1 /UG=Ta.20540 /UG_TITLE=Transcribed sequence with weak similarity to protein ref:NP_566328.1 (A.thaliana) expressed protein (Arabidopsis thaliana)
Ta.19206.1.A1_x_at	GO:0016023 cytoplasmic membrane-bounded vesicle	AFFY CSV: gb:CA648736 /DB_XREF=gi:25227019 /DB_XREF=wre1n.pk0133.g7 /CLONE=wre1n.pk0133.g7 /TID=Ta.19206.1 /CNT=2 /FEA=EST /TIER=ConsEnd /STK=0 /UG=Ta.19206 /UG_TITLE=Transcribed sequence with weak similarity to protein ref:NP_192987.1 (A.thaliana) pEARLI 1-like protein (Arabidopsis thaliana)
Ta.19206.1.A1_at	GO:0016023 cytoplasmic membrane-bounded vesicle	AFFY CSV: gb:CA648736 /DB_XREF=gi:25227019 /DB_XREF=wre1n.pk0133.g7 /CLONE=wre1n.pk0133.g7 /TID=Ta.19206.1 /CNT=2 /FEA=EST /TIER=ConsEnd /STK=0 /UG=Ta.19206 /UG_TITLE=Transcribed sequence with weak similarity to protein ref:NP_192987.1 (A.thaliana) pEARLI 1-like protein (Arabidopsis thaliana)
Ta.994.1.S1_x_at	GO:0016023 cytoplasmic membrane-bounded vesicle	AFFY CSV: gb:CK200364 /DB_XREF=gi:39562754 /DB_XREF=FGAS008877 /TID=Ta.994.1 /CNT=47 /FEA=EST /TIER=ConsEnd /STK=0 /UG=Ta.994 /UG_TITLE=Transcribed sequence with weak similarity to protein pir:T51717 (A.thaliana) T51717 extensin-like protein (imported) - Arabidopsis thaliana
Ta.1880.2.S1_x_at	GO:0020037 heme binding	AFFY CSV: gb:BJ283930 /DB_XREF=gi:20104526 /DB_XREF=BJ283930 /CLONE=whr18c07 /TID=Ta.1880.2 /CNT=18 /FEA=EST /TIER=Stack /STK=6 /UG=Ta.1880 /UG_TITLE=Transcribed sequence with weak similarity to protein ref:NP_192868.1 (A.thaliana) peroxidase ATP19a (Arabidopsis thaliana)
	GO:0016023 cytoplasmic membrane-bounded vesicle
	GO:0006979 response to oxidative stress
	GO:0006804 peroxidase reaction
	GO:0004601 peroxidase activity
	GO:0006118 electron transport
Ta.9701.1.S1_at	GO:0006468 protein amino acid phosphorylation	AFFY CSV: gb:CD897812 /DB_XREF=gi:32672140 /DB_XREF=G174.107C18F010823 /CLONE=G174107C18 /TID=Ta.9701.1 /CNT=9 /FEA=mRNA /TIER=ConsEnd /STK=0 /UG=Ta.9701 /UG_TITLE=Partial mRNA for receptor-like kinase with LRR repeats (p0703B11.26 gene)
	GO:0016023 cytoplasmic membrane-bounded vesicle
	GO:0004674 protein serine/threonine kinase activity
	GO:0012505 endomembrane system
	GO:0004872 receptor activity
	GO:0005515 protein binding
	GO:0007169 transmembrane receptor protein tyrosine kinase signaling pathway
	GO:0009069 serine family amino acid metabolic process
	GO:0005524 ATP binding
	GO:0004713 protein tyrosine kinase activity
Ta.9275.2.S1_x_at	GO:0016023 cytoplasmic membrane-bounded vesicle	AFFY CSV: gb:CA630550 /DB_XREF=gi:25208846 /DB_XREF=wle1n.pk0034.g6 /CLONE=wle1n.pk0034.g6 /TID=Ta.9275.2 /CNT=1 /FEA=EST /TIER=ConsEnd /STK=0 /UG=Ta.9275 /UG_TITLE=Transcribed sequence with weak similarity to protein ref:NP_192986.1 (A.thaliana) pEARLI 1-like protein (Arabidopsis thaliana)
	GO:0009536 plastid
	GO:0008289 lipid binding
	GO:0005739 mitochondrion
	GO:0006869 lipid transport
TaAffx.12791.1.S1_at	GO:0006571 tyrosine biosynthetic process	AFFY CSV: gb:CK163633 /DB_XREF=gi:38994061 /DB_XREF=FGAS016262 /TID=TaAffx.12791.1 /CNT=6 /FEA=EST /TIER=ConsEnd /STK=0 /NOTE=sequence(s) not in UniGene
	GO:0009536 plastid
	GO:0016023 cytoplasmic membrane-bounded vesicle
	GO:0000162 tryptophan biosynthetic process
	GO:0005488 binding
	GO:0003855 3-dehydroquinate dehydratase activity
	GO:0009094 L-phenylalanine biosynthetic process
	GO:0016491 oxidoreductase activity
Ta.29552.2.S1_at	GO:0016023 cytoplasmic membrane-bounded vesicle	AFFY CSV: gb:CK207583 /DB_XREF=gi:39569973 /DB_XREF=FGAS019219 /TID=Ta.29552.2 /CNT=10 /FEA=EST /TIER=ConsEnd /STK=0 /UG=Ta.29552 /UG_TITLE=Transcribed sequence with weak similarity to protein ref:NP_564957.1 (A.thaliana) Expressed protein (Arabidopsis thaliana)
Ta.2927.1.S1_s_at	GO:0016023 cytoplasmic membrane-bounded vesicle	AFFY CSV: gb:BJ207394 /DB_XREF=gi:19945255 /DB_XREF=BJ207394 /CLONE=wh3i16 /TID=Ta.2927.1 /CNT=3 /FEA=EST /TIER=ConsEnd /STK=0 /UG=Ta.2927 /UG_TITLE=Transcribed sequence with weak similarity to protein pir:S71371 (A.thaliana) S71371 gibberellin-regulated protein GASA5 precursor - Arabidopsis thaliana
Ta.21957.1.S1_at	GO:0016023 cytoplasmic membrane-bounded vesicle	AFFY CSV: gb:CK212193 /DB_XREF=gi:39618297 /DB_XREF=FGAS024061 /NOTE=Non-UniGene sequence merged into UniGene cluster /TID=Ta.21957.1 /CNT=26 /FEA=EST /TIER=Stack /STK=8 /UG=Ta.21957 /UG_TITLE=Transcribed sequence with weak similarity to protein ref:NP_568984.1 (A.thaliana) putative protein (Arabidopsis thaliana)
Ta.9316.1.S1_at	GO:0004812 aminoacyl-tRNA ligase activity	AFFY CSV: gb:BJ237563 /DB_XREF=gi:23081614 /DB_XREF=BJ237563 /CLONE=whe10f05 /TID=Ta.9316.1 /CNT=83 /FEA=FLmRNA /TIER=Stack /STK=12 /UG=Ta.9316 /UG_TITLE=Beta-D-glucan exohydrolase mRNA
	GO:0016023 cytoplasmic membrane-bounded vesicle
	GO:0005982 starch metabolic process
	GO:0005985 sucrose metabolic process
	GO:0006418 tRNA aminoacylation for protein translation
	GO:0004338 glucan 1,3-beta-glucosidase activity
	GO:0005524 ATP binding
Ta.9697.1.S1_s_at	GO:0016023 cytoplasmic membrane-bounded vesicle	AFFY CSV: gb:BJ242494 /DB_XREF=gi:23083831 /DB_XREF=BJ242494 /CLONE=whe23n12 /NOTE=Non-UniGene sequence merged into UniGene cluster /TID=Ta.9697.1 /CNT=54 /FEA=EST /TIER=Stack /STK=6 /UG=Ta.9697 /UG_TITLE=Transcribed sequence with weak similarity to protein ref:NP_568974.1 (A.thaliana) putative protein (Arabidopsis thaliana)
Ta.3317.1.S1_a_at	GO:0016023 cytoplasmic membrane-bounded vesicle	AFFY CSV: gb:CK208951 /DB_XREF=gi:39571341 /DB_XREF=FGAS020678 /TID=Ta.3317.1 /CNT=43 /FEA=EST /TIER=ConsEnd /STK=0 /UG=Ta.3317 /UG_TITLE=Transcribed sequence with weak similarity to protein ref:NP_187059.1 (A.thaliana) hypothetical protein (Arabidopsis thaliana)
Ta.25342.1.S1_x_at	GO:0016023 cytoplasmic membrane-bounded vesicle	AFFY CSV: gb:BQ170230 /DB_XREF=gi:20332053 /DB_XREF=WHE1755-1758_P18_P18ZT /CLONE=WHE1755-1758_P18_P18 /NOTE=Non-UniGene sequence merged into UniGene cluster /TID=Ta.25342.1 /CNT=37 /FEA=EST /TIER=ConsEnd /STK=0 /UG=Ta.25342 /UG_TITLE=Transcribed sequence with weak similarity to protein ref:NP_181812.1 (A.thaliana) EnSpm-like transposon protein (Arabidopsis thaliana)
Ta.1711.1.S1_at	GO:0006952 defense response	AFFY CSV: gb:BT009572.1 /DB_XREF=gi:32129123 /TID=Ta.1711.1 /CNT=5 /FEA=mRNA /TIER=ConsEnd /STK=0 /UG=Ta.1711 /UG_TITLE=Clone wre1n.pk0022.a4:fis
	GO:0016023 cytoplasmic membrane-bounded vesicle
Ta.7227.1.A1_at	GO:0010154 fruit development	AFFY CSV: gb:CK205871 /DB_XREF=gi:39568261 /DB_XREF=FGAS017422 /TID=Ta.7227.1 /CNT=5 /FEA=EST /TIER=ConsEnd /STK=0 /UG=Ta.7227 /UG_TITLE=Transcribed sequence with moderate similarity to protein pir:T51587 (A.thaliana) T51587 filamentous flower protein FIL (validated) - Arabidopsis thaliana
	GO:0016023 cytoplasmic membrane-bounded vesicle
	GO:0010158 abaxial cell fate specification
	GO:0030528 transcription regulator activity
	GO:0045449 regulation of transcription
	GO:0005515 protein binding
	GO:0009909 regulation of flower development
TaAffx.13113.1.S1_at	GO:0017177 alpha-glucosidase II complex	AFFY CSV: gb:CD926575 /DB_XREF=gi:32774339 /DB_XREF=GR45.001H14F001020 /CLONE=GR45001H14 /TID=TaAffx.13113.1 /CNT=13 /FEA=EST /TIER=ConsEnd /STK=0 /NOTE=sequence(s) not in UniGene
	GO:0016023 cytoplasmic membrane-bounded vesicle
	GO:0005982 starch metabolic process
	GO:0005985 sucrose metabolic process
	GO:0006012 galactose metabolic process
	GO:0012505 endomembrane system
	GO:0004558 alpha-glucosidase activity
Ta.1042.1.S1_x_at	GO:0001575 globoside metabolic process	AFFY CSV: gb:CD891435 /DB_XREF=gi:32661570 /DB_XREF=G118.117E13R010926 /CLONE=G118117E13 /TID=Ta.1042.1 /CNT=38 /FEA=EST /TIER=Stack /STK=6 /UG=Ta.1042 /UG_TITLE=Transcribed sequence with moderate similarity to protein pir:T51543 (A.thaliana) T51543 TOM
	GO:0016023 cytoplasmic membrane-bounded vesicle
	GO:0009911 positive regulation of flower development
	GO:0009965 leaf morphogenesis
	GO:0045045 secretory pathway
	GO:0006012 galactose metabolic process
	GO:0004557 alpha-galactosidase activity
	GO:0046486 glycerolipid metabolic process
	GO:0009505 plant-type cell wall
TaAffx.107381.1.S1_at	GO:0016023 cytoplasmic membrane-bounded vesicle	AFFY CSV: gb:CA700789 /DB_XREF=gi:25422582 /DB_XREF=wkm1c.pk006.g3 /CLONE=wkm1c.pk006.g3 /TID=TaAffx.107381.1 /CNT=6 /FEA=EST /TIER=ConsEnd /STK=0 /NOTE=sequence(s) not in UniGene
Ta.9435.2.S1_a_at	GO:0006221 pyrimidine nucleotide biosynthetic process	AFFY CSV: gb:BJ268479 /DB_XREF=gi:20088488 /DB_XREF=BJ268479 /CLONE=whoh17d01 /TID=Ta.9435.2 /CNT=1 /FEA=EST /TIER=ConsEnd /STK=0 /UG=Ta.9435 /UG_TITLE=Transcribed sequence with moderate similarity to protein ref:NP_187873.1 (A.thaliana) CTP-synthetase
	GO:0009536 plastid
	GO:0016023 cytoplasmic membrane-bounded vesicle
	GO:0006206 pyrimidine base metabolic process
	GO:0003883 CTP synthase activity
	GO:0012505 endomembrane system
Ta.28351.1.S1_s_at	GO:0016023 cytoplasmic membrane-bounded vesicle	AFFY CSV: gb:CK215324 /DB_XREF=gi:39621428 /DB_XREF=FGAS027282 /TID=Ta.28351.1 /CNT=35 /FEA=mRNA /TIER=ConsEnd /STK=1 /UG=Ta.28351 /UG_TITLE=MRNA for adenosine diphosphate glucose pyrophosphatase
Ta.11159.2.S1_x_at	GO:0016023 cytoplasmic membrane-bounded vesicle	AFFY CSV: gb:CK213021 /DB_XREF=gi:39619125 /DB_XREF=FGAS024920 /TID=Ta.11159.2 /CNT=1 /FEA=EST /TIER=ConsEnd /STK=0 /UG=Ta.11159 /UG_TITLE=Transcribed sequence with weak similarity to protein ref:NP_564847.1 (A.thaliana) expressed protein (Arabidopsis thaliana)
	GO:0005783 endoplasmic reticulum
Ta.10746.1.S1_at	GO:0016023 cytoplasmic membrane-bounded vesicle	AFFY CSV: gb:BQ166746 /DB_XREF=gi:20310449 /DB_XREF=WHE0925_G05_M09ZT /CLONE=WHE0925_G05_M09 /TID=Ta.10746.1 /CNT=17 /FEA=EST /TIER=ConsEnd /STK=0 /UG=Ta.10746 /UG_TITLE=Transcribed sequence with weak similarity to protein ref:NP_190364.1 (A.thaliana) aldose 1-epimerase - like protein (Arabidopsis thaliana)
Ta.29552.3.S1_s_at	GO:0016023 cytoplasmic membrane-bounded vesicle	AFFY CSV: gb:CA645709 /DB_XREF=gi:25224005 /DB_XREF=wre1n.pk0096.c2 /CLONE=wre1n.pk0096.c2 /TID=Ta.29552.3 /CNT=1 /FEA=EST /TIER=ConsEnd /STK=0 /UG=Ta.29552 /UG_TITLE=Transcribed sequence with weak similarity to protein ref:NP_564957.1 (A.thaliana) Expressed protein (Arabidopsis thaliana)
Ta.1666.1.S1_a_at	GO:0016023 cytoplasmic membrane-bounded vesicle	AFFY CSV: gb:BE443619 /DB_XREF=gi:9443154 /DB_XREF=WHE1116_B08_D16ZS /CLONE=WHE1116_B08_D16 /TID=Ta.1666.1 /CNT=6 /FEA=EST /TIER=ConsEnd /STK=0 /UG=Ta.1666 /UG_TITLE=Transcribed sequence with weak similarity to protein ref:NP_567960.1 (A.thaliana) Expressed protein (Arabidopsis thaliana)
	GO:0005739 mitochondrion
Ta.5161.3.S1_x_at	GO:0016023 cytoplasmic membrane-bounded vesicle	AFFY CSV: gb:BJ277732 /DB_XREF=gi:20101030 /DB_XREF=BJ277732 /CLONE=whr12m17 /TID=Ta.5161.3 /CNT=1 /FEA=EST /TIER=ConsEnd /STK=0 /UG=Ta.5161 /UG_TITLE=Transcribed sequence with weak similarity to protein ref:NP_172600.1 (A.thaliana) receptor-like protein kinase
	GO:0005488 binding
	GO:0004672 protein kinase activity
Ta.10172.1.S1_x_at	GO:0016023 cytoplasmic membrane-bounded vesicle	AFFY CSV: gb:BQ805344 /DB_XREF=gi:22029553 /DB_XREF=WHE3565_G05_N09ZS /CLONE=WHE3565_G05_N09 /TID=Ta.10172.1 /CNT=38 /FEA=EST /TIER=ConsEnd /STK=0 /UG=Ta.10172 /UG_TITLE=Transcribed sequence with weak similarity to protein ref:NP_178320.1 (A.thaliana) protease inhibitor II (Arabidopsis thaliana)
Ta.20756.1.S1_x_at	GO:0016023 cytoplasmic membrane-bounded vesicle	AFFY CSV: gb:CK197465 /DB_XREF=gi:39559855 /DB_XREF=FGAS005938 /TID=Ta.20756.1 /CNT=10 /FEA=EST /TIER=ConsEnd /STK=0 /UG=Ta.20756 /UG_TITLE=Transcribed sequence with weak similarity to protein ref:NP_566036.1 (A.thaliana) expressed protein (Arabidopsis thaliana)
	GO:0008289 lipid binding
	GO:0005739 mitochondrion
	GO:0006869 lipid transport
Ta.14492.2.S1_at	GO:0016023 cytoplasmic membrane-bounded vesicle	AFFY CSV: gb:CA631890 /DB_XREF=gi:25210186 /DB_XREF=wle1n.pk0055.d2 /CLONE=wle1n.pk0055.d2 /TID=Ta.14492.2 /CNT=1 /FEA=EST /TIER=ConsEnd /STK=0 /UG=Ta.14492 /UG_TITLE=Transcribed sequence with weak similarity to protein ref:NP_192984.1 (A.thaliana) pEARLI 1-like protein (Arabidopsis thaliana)
Ta.5510.1.S1_at	GO:0016023 cytoplasmic membrane-bounded vesicle	AFFY CSV: gb:BQ789475 /DB_XREF=gi:21997947 /DB_XREF=WHE4161_G10_N19ZS /CLONE=WHE4161_G10_N19 /TID=Ta.5510.1 /CNT=14 /FEA=EST /TIER=ConsEnd /STK=0 /UG=Ta.5510 /UG_TITLE=Transcribed sequence with weak similarity to protein ref:NP_196874.1 (A.thaliana) polyamine oxidase (Arabidopsis thaliana)
Ta.9092.1.S1_at	GO:0016023 cytoplasmic membrane-bounded vesicle	AFFY CSV: gb:CA619819 /DB_XREF=gi:25198115 /DB_XREF=wl1n.pk0061.g12 /CLONE=wl1n.pk0061.g12 /TID=Ta.9092.1 /CNT=14 /FEA=EST /TIER=ConsEnd /STK=0 /UG=Ta.9092 /UG_TITLE=Transcribed sequence with weak similarity to protein ref:NP_567476.1 (A.thaliana) Expressed protein (Arabidopsis thaliana)
Ta.9435.3.S1_x_at	GO:0006221 pyrimidine nucleotide biosynthetic process	AFFY CSV: gb:CA599682 /DB_XREF=gi:25154662 /DB_XREF=waw1c.pk003.k2 /CLONE=waw1c.pk003.k2 /TID=Ta.9435.3 /CNT=1 /FEA=EST /TIER=ConsEnd /STK=0 /UG=Ta.9435 /UG_TITLE=Transcribed sequence with moderate similarity to protein ref:NP_187873.1 (A.thaliana) CTP-synthetase
	GO:0009536 plastid
	GO:0016023 cytoplasmic membrane-bounded vesicle
	GO:0006206 pyrimidine base metabolic process
	GO:0003883 CTP synthase activity
	GO:0012505 endomembrane system
Ta.18757.1.S1_at	GO:0006804 peroxidase reaction	AFFY CSV: gb:CD452752 /DB_XREF=gi:31367492 /DB_XREF=WHE1123_E05_J09ZT /CLONE=WHE1123_E05_J09 /TID=Ta.18757.1 /CNT=6 /FEA=EST /TIER=ConsEnd /STK=0 /UG=Ta.18757 /UG_TITLE=Transcribed sequence with weak similarity to protein ref:NP_177313.1 (A.thaliana) peroxidase ATP4a (Arabidopsis thaliana)
	GO:0016023 cytoplasmic membrane-bounded vesicle
	GO:0006979 response to oxidative stress
	GO:0004601 peroxidase activity
Ta.22980.1.S1_s_at	GO:0016023 cytoplasmic membrane-bounded vesicle	AFFY CSV: gb:CK198778 /DB_XREF=gi:39561168 /DB_XREF=FGAS007265 /TID=Ta.22980.1 /CNT=69 /FEA=EST /TIER=ConsEnd /STK=0 /UG=Ta.22980 /UG_TITLE=Transcribed sequence with weak similarity to protein ref:NP_193759.1 (A.thaliana) endomembrane-associated protein (Arabidopsis thaliana)
Ta.994.1.S1_at	GO:0016023 cytoplasmic membrane-bounded vesicle	AFFY CSV: gb:CK200364 /DB_XREF=gi:39562754 /DB_XREF=FGAS008877 /TID=Ta.994.1 /CNT=47 /FEA=EST /TIER=ConsEnd /STK=0 /UG=Ta.994 /UG_TITLE=Transcribed sequence with weak similarity to protein pir:T51717 (A.thaliana) T51717 extensin-like protein (imported) - Arabidopsis thaliana
Ta.18261.2.S1_x_at	GO:0006804 peroxidase reaction	AFFY CSV: gb:BJ318556 /DB_XREF=gi:20122931 /DB_XREF=BJ318556 /CLONE=whyf12d06 /NOTE=Non-UniGene sequence merged into UniGene cluster /TID=Ta.18261.2 /CNT=2 /FEA=EST /TIER=ConsEnd /STK=1 /UG=Ta.18261 /UG_TITLE=Transcribed sequence with weak similarity to protein ref:NP_181437.1 (A.thaliana) putative peroxidase (Arabidopsis thaliana)
	GO:0016023 cytoplasmic membrane-bounded vesicle
	GO:0006979 response to oxidative stress
	GO:0004601 peroxidase activity
Ta.10107.2.S1_x_at	GO:0016023 cytoplasmic membrane-bounded vesicle	AFFY CSV: gb:CA638683 /DB_XREF=gi:25216979 /DB_XREF=wre1n.pk0010.f2 /CLONE=wre1n.pk0010.f2 /TID=Ta.10107.2 /CNT=7 /FEA=EST /TIER=ConsEnd /STK=0 /UG=Ta.10107 /UG_TITLE=Transcribed sequence with moderate similarity to protein ref:NP_180697.1 (A.thaliana) putative fructokinase (Arabidopsis thaliana)
	GO:0016773 phosphotransferase activity, alcohol group as acceptor
	GO:0019200 carbohydrate kinase activity
	GO:0006014 D-ribose metabolic process
	GO:0000166 nucleotide binding
Ta.9316.1.S1_x_at	GO:0004812 aminoacyl-tRNA ligase activity	AFFY CSV: gb:BJ237563 /DB_XREF=gi:23081614 /DB_XREF=BJ237563 /CLONE=whe10f05 /TID=Ta.9316.1 /CNT=83 /FEA=FLmRNA /TIER=Stack /STK=12 /UG=Ta.9316 /UG_TITLE=Beta-D-glucan exohydrolase mRNA
	GO:0016023 cytoplasmic membrane-bounded vesicle
	GO:0005982 starch metabolic process
	GO:0005985 sucrose metabolic process
	GO:0006418 tRNA aminoacylation for protein translation
	GO:0004338 glucan 1,3-beta-glucosidase activity
	GO:0005524 ATP binding
Ta.22954.1.S1_at	GO:0016023 cytoplasmic membrane-bounded vesicle	AFFY CSV: gb:CA673824 /DB_XREF=gi:25252967 /DB_XREF=wlsu2.pk022.d22 /CLONE=wlsu2.pk022.d22 /TID=Ta.22954.1 /CNT=38 /FEA=EST /TIER=ConsEnd /STK=0 /UG=Ta.22954 /UG_TITLE=Transcribed sequence with weak similarity to protein ref:NP_179105.1 (A.thaliana) putative thionin (Arabidopsis thaliana)
Ta.3576.1.S1_at	GO:0016023 cytoplasmic membrane-bounded vesicle	AFFY CSV: gb:AJ611561 /DB_XREF=gi:39728488 /DB_XREF=AJ611561 /CLONE=04957R /NOTE=Non-UniGene sequence merged into UniGene cluster /TID=Ta.3576.1 /CNT=3 /FEA=EST /TIER=ConsEnd /STK=0 /UG=Ta.3576 /UG_TITLE=Transcribed sequence with weak similarity to protein sp:P46688 (A.thaliana) GAS2_ARATH Gibberellin-regulated protein 2 precursor
Ta.1880.1.S1_at	GO:0006804 peroxidase reaction	AFFY CSV: gb:BJ285618 /DB_XREF=gi:20105459 /DB_XREF=BJ285618 /CLONE=whr9c16 /TID=Ta.1880.1 /CNT=60 /FEA=EST /TIER=Stack /STK=11 /UG=Ta.1880 /UG_TITLE=Transcribed sequence with weak similarity to protein ref:NP_192868.1 (A.thaliana) peroxidase ATP19a (Arabidopsis thaliana)
	GO:0016023 cytoplasmic membrane-bounded vesicle
	GO:0006979 response to oxidative stress
	GO:0004601 peroxidase activity
Ta.25342.1.S1_at	GO:0016023 cytoplasmic membrane-bounded vesicle	AFFY CSV: gb:BQ170230 /DB_XREF=gi:20332053 /DB_XREF=WHE1755-1758_P18_P18ZT /CLONE=WHE1755-1758_P18_P18 /NOTE=Non-UniGene sequence merged into UniGene cluster /TID=Ta.25342.1 /CNT=37 /FEA=EST /TIER=ConsEnd /STK=0 /UG=Ta.25342 /UG_TITLE=Transcribed sequence with weak similarity to protein ref:NP_181812.1 (A.thaliana) EnSpm-like transposon protein (Arabidopsis thaliana)
Ta.11488.1.S1_s_at	GO:0016023 cytoplasmic membrane-bounded vesicle	AFFY CSV: gb:CK155265 /DB_XREF=gi:38977185 /DB_XREF=FGAS033986 /TID=Ta.11488.1 /CNT=19 /FEA=EST /TIER=ConsEnd /STK=0 /UG=Ta.11488 /UG_TITLE=Transcribed sequence with moderate similarity to protein pir:T45786 (A.thaliana) T45786 receptor-protein kinase-like protein - Arabidopsis thaliana
Ta.4605.1.S1_at	GO:0016023 cytoplasmic membrane-bounded vesicle	AFFY CSV: gb:CD932311 /DB_XREF=gi:32780075 /DB_XREF=GR45.117J06R010830 /CLONE=GR45117J06 /TID=Ta.4605.1 /CNT=39 /FEA=EST /TIER=ConsEnd /STK=0 /UG=Ta.4605 /UG_TITLE=Transcribed sequence with weak similarity to protein ref:NP_194280.1 (A.thaliana) splicing factor At-SRp40 (Arabidopsis thaliana)
Ta.3651.3.S1_x_at	GO:0016023 cytoplasmic membrane-bounded vesicle	AFFY CSV: gb:BJ227334 /DB_XREF=gi:20047653 /DB_XREF=BJ227334 /CLONE=whdl13e12 /NOTE=Non-UniGene sequence merged into UniGene cluster /TID=Ta.3651.3 /CNT=1 /FEA=EST /TIER=ConsEnd /STK=1 /UG=Ta.3651 /UG_TITLE=Transcribed sequence with weak similarity to protein pir:T50765 (A.thaliana) T50765 adhesion of calyx edges protein ACE (imported) - Arabidopsis thaliana
	GO:0007267 cell-cell signaling
	GO:0010430 fatty acid omega-oxidation
	GO:0050660 FAD binding
	GO:0005576 extracellular region
Ta.28600.2.S1_a_at	GO:0016023 cytoplasmic membrane-bounded vesicle	AFFY CSV: gb:CA720107 /DB_XREF=gi:25441900 /DB_XREF=wkm2n.pk006.l3 /CLONE=wkm2n.pk006.l3 /TID=Ta.28600.2 /CNT=10 /FEA=EST /TIER=ConsEnd /STK=0 /UG=Ta.28600 /UG_TITLE=Transcribed sequence with moderate similarity to protein pir:T48977 (A.thaliana) T48977 carboxypeptidase-like protein F14D17.80 (imported) - Arabidopsis thaliana
	GO:0005777 peroxisome
	GO:0004187 carboxypeptidase D activity
	GO:0004186 carboxypeptidase C activity
	GO:0005789 endoplasmic reticulum membrane
	GO:0005773 vacuole
	GO:0005576 extracellular region
	GO:0006508 proteolysis
Ta.25632.1.S1_at	GO:0006804 peroxidase reaction	AFFY CSV: gb:CD373657 /DB_XREF=gi:31157799 /DB_XREF=WHE1201_G10_M19ZT /CLONE=WHE1201_G10_M19 /TID=Ta.25632.1 /CNT=3 /FEA=EST /TIER=ConsEnd /STK=0 /UG=Ta.25632 /UG_TITLE=Transcribed sequence with weak similarity to protein ref:NP_177313.1 (A.thaliana) peroxidase ATP4a (Arabidopsis thaliana)
	GO:0016023 cytoplasmic membrane-bounded vesicle
	GO:0006979 response to oxidative stress
	GO:0004601 peroxidase activity
Ta.6810.1.S1_at	GO:0016023 cytoplasmic membrane-bounded vesicle	AFFY CSV: gb:CD492006 /DB_XREF=gi:31417036 /DB_XREF=WHE2456_A04_A08ZT /CLONE=WHE2456_A04_A08 /NOTE=Non-UniGene sequence merged into UniGene cluster /TID=Ta.6810.1 /CNT=16 /FEA=EST /TIER=ConsEnd /STK=0 /UG=Ta.6810 /UG_TITLE=Transcribed sequence with weak similarity to protein sp:Q96324 (A.thaliana) GTH7_ARATH Glutathione S-transferase
Ta.2746.3.S1_x_at	GO:0006804 peroxidase reaction	AFFY CSV: gb:CA612157 /DB_XREF=gi:25190454 /DB_XREF=wr1.pk0141.a3 /CLONE=wr1.pk0141.a3 /TID=Ta.2746.3 /CNT=5 /FEA=EST /TIER=ConsEnd /STK=0 /UG=Ta.2746 /UG_TITLE=Transcribed sequence with weak similarity to protein ref:NP_181372.1 (A.thaliana) peroxidase (Arabidopsis thaliana)
	GO:0016023 cytoplasmic membrane-bounded vesicle
	GO:0046872 metal ion binding
	GO:0006979 response to oxidative stress
	GO:0004601 peroxidase activity
Ta.27482.1.S1_x_at	GO:0016023 cytoplasmic membrane-bounded vesicle	AFFY CSV: gb:BJ265183 /DB_XREF=gi:20085219 /DB_XREF=BJ265183 /CLONE=whh21a09 /TID=Ta.27482.1 /CNT=34 /FEA=EST /TIER=Stack /STK=19 /UG=Ta.27482 /UG_TITLE=Transcribed sequence with weak similarity to protein ref:NP_198633.1 (A.thaliana) lipid transfer - like protein (Arabidopsis thaliana)
	GO:0005739 mitochondrion
	GO:0006869 lipid transport
Ta.23377.1.S1_x_at	GO:0016023 cytoplasmic membrane-bounded vesicle	AFFY CSV: gb:CK196448 /DB_XREF=gi:39558838 /DB_XREF=FGAS004906 /TID=Ta.23377.1 /CNT=16 /FEA=EST /TIER=ConsEnd /STK=0 /UG=Ta.23377 /UG_TITLE=Transcribed sequence with weak similarity to protein pir:T51717 (A.thaliana) T51717 extensin-like protein (imported) - Arabidopsis thaliana
	GO:0008289 lipid binding
	GO:0006869 lipid transport
Ta.30526.1.A1_at	GO:0016023 cytoplasmic membrane-bounded vesicle	AFFY CSV: gb:BJ223529 /DB_XREF=gi:19955400 /DB_XREF=BJ223529 /CLONE=whdl5g01 /TID=Ta.30526.1 /CNT=3 /FEA=EST /TIER=ConsEnd /STK=0 /UG=Ta.30526 /UG_TITLE=Transcribed sequence with weak similarity to protein ref:NP_194875.1 (A.thaliana) pathogenesis-related protein homolog (Arabidopsis thaliana)
TaAffx.13113.2.S1_s_at	GO:0017177 alpha-glucosidase II complex	AFFY CSV: gb:CA724231 /DB_XREF=gi:25446024 /DB_XREF=wds1f.pk001.n11 /CLONE=wds1f.pk001.n11 /TID=TaAffx.13113.2 /CNT=1 /FEA=EST /TIER=ConsEnd /STK=0 /NOTE=sequence(s) not in UniGene
	GO:0016023 cytoplasmic membrane-bounded vesicle
	GO:0005982 starch metabolic process
	GO:0005985 sucrose metabolic process
	GO:0006012 galactose metabolic process
	GO:0012505 endomembrane system
	GO:0004558 alpha-glucosidase activity
TaAffx.11919.1.S1_s_at	GO:0008287 protein serine/threonine phosphatase complex	AFFY CSV: gb:CK209492 /DB_XREF=gi:39571882 /DB_XREF=FGAS021260 /TID=TaAffx.11919.1 /CNT=8 /FEA=EST /TIER=ConsEnd /STK=0 /NOTE=sequence(s) not in UniGene
	GO:0016023 cytoplasmic membrane-bounded vesicle
	GO:0006470 protein amino acid dephosphorylation
	GO:0030145 manganese ion binding
	GO:0004722 protein serine/threonine phosphatase activity
	GO:0005506 iron ion binding
	GO:0007049 cell cycle
Ta.2783.1.S1_at	GO:0016998 cell wall macromolecule catabolic process	AFFY CSV: gb:AB029935.1 /DB_XREF=gi:18146826 /GEN=Chi 2 /TID=Ta.2783.1 /CNT=21 /FEA=FLmRNA /TIER=FL /STK=1 /UG=Ta.2783 /DEF=Triticum aestivum mRNA for chitinase 2
	GO:0016023 cytoplasmic membrane-bounded vesicle
	GO:0005773 vacuole
	GO:0008061 chitin binding
	GO:0004568 chitinase activity
	GO:0006032 chitin catabolic process
	GO:0051707 response to other organism
Ta.22954.1.S1_a_at	GO:0016023 cytoplasmic membrane-bounded vesicle	AFFY CSV: gb:CA673824 /DB_XREF=gi:25252967 /DB_XREF=wlsu2.pk022.d22 /CLONE=wlsu2.pk022.d22 /TID=Ta.22954.1 /CNT=38 /FEA=EST /TIER=ConsEnd /STK=0 /UG=Ta.22954 /UG_TITLE=Transcribed sequence with weak similarity to protein ref:NP_179105.1 (A.thaliana) putative thionin (Arabidopsis thaliana)
Ta.5258.2.S1_a_at	GO:0016023 cytoplasmic membrane-bounded vesicle	AFFY CSV: gb:CA633457 /DB_XREF=gi:25211753 /DB_XREF=wle1n.pk0072.c6 /CLONE=wle1n.pk0072.c6 /TID=Ta.5258.2 /CNT=1 /FEA=EST /TIER=ConsEnd /STK=0 /UG=Ta.5258 /UG_TITLE=Transcribed sequence with weak similarity to protein ref:NP_181121.1 (A.thaliana) putative serine carboxypeptidase II (Arabidopsis thaliana)
	GO:0004187 carboxypeptidase D activity
	GO:0005739 mitochondrion
	GO:0005576 extracellular region
	GO:0012505 endomembrane system
	GO:0006508 proteolysis
Ta.28600.3.S1_x_at	GO:0016023 cytoplasmic membrane-bounded vesicle	AFFY CSV: gb:CA641063 /DB_XREF=gi:25219359 /DB_XREF=wre1n.pk0042.c9 /CLONE=wre1n.pk0042.c9 /TID=Ta.28600.3 /CNT=27 /FEA=EST /TIER=ConsEnd /STK=0 /UG=Ta.28600 /UG_TITLE=Transcribed sequence with moderate similarity to protein pir:T48977 (A.thaliana) T48977 carboxypeptidase-like protein F14D17.80 (imported) - Arabidopsis thaliana
	GO:0005777 peroxisome
	GO:0004187 carboxypeptidase D activity
	GO:0004186 carboxypeptidase C activity
	GO:0005789 endoplasmic reticulum membrane
	GO:0005773 vacuole
	GO:0005576 extracellular region
	GO:0006508 proteolysis
Ta.5627.1.S1_x_at	GO:0016023 cytoplasmic membrane-bounded vesicle	AFFY CSV: gb:AJ613206 /DB_XREF=gi:39730133 /DB_XREF=AJ613206 /CLONE=08424R /NOTE=Non-UniGene sequence merged into UniGene cluster /TID=Ta.5627.1 /CNT=10 /FEA=EST /TIER=ConsEnd /STK=0 /UG=Ta.5627 /UG_TITLE=Transcribed sequence with weak similarity to protein pir:T49138 (A.thaliana) T49138 hypothetical protein T10D17.10 - Arabidopsis thaliana
Ta.7749.1.S1_at	GO:0016023 cytoplasmic membrane-bounded vesicle	AFFY CSV: gb:CK194924 /DB_XREF=gi:39557314 /DB_XREF=FGAS003358 /TID=Ta.7749.1 /CNT=14 /FEA=EST /TIER=ConsEnd /STK=0 /UG=Ta.7749 /UG_TITLE=Transcribed sequence with weak similarity to protein ref:NP_199066.1 (A.thaliana) putative protein (Arabidopsis thaliana)
Ta.3139.1.S1_at	GO:0016023 cytoplasmic membrane-bounded vesicle	AFFY CSV: gb:CD873934 /DB_XREF=gi:32557750 /DB_XREF=AZO3.101A04R011123 /CLONE=AZO3101A04 /TID=Ta.3139.1 /CNT=15 /FEA=EST /TIER=ConsEnd /STK=0 /UG=Ta.3139 /UG_TITLE=Transcribed sequence with weak similarity to protein ref:NP_180145.1 (A.thaliana) hypothetical protein (Arabidopsis thaliana)
Ta.2840.1.S1_at	GO:0016023 cytoplasmic membrane-bounded vesicle	AFFY CSV: gb:BJ311413 /DB_XREF=gi:20118682 /DB_XREF=BJ311413 /CLONE=whyd27l11 /TID=Ta.2840.1 /CNT=70 /FEA=EST /TIER=Stack /STK=16 /UG=Ta.2840 /UG_TITLE=Transcribed sequence with weak similarity to protein ref:NP_564344.1 (A.thaliana) expressed protein (Arabidopsis thaliana)
Ta.810.1.S1_at	GO:0016023 cytoplasmic membrane-bounded vesicle	AFFY CSV: gb:CD898792 /DB_XREF=gi:32673120 /DB_XREF=G174.110B06F010822 /CLONE=G174110B06 /TID=Ta.810.1 /CNT=17 /FEA=EST /TIER=ConsEnd /STK=0 /UG=Ta.810 /UG_TITLE=Transcribed sequence with weak similarity to protein ref:NP_190364.1 (A.thaliana) aldose 1-epimerase - like protein (Arabidopsis thaliana)
TaAffx.50972.1.S1_at	GO:0008810 cellulase activity	AFFY CSV: gb:BJ319552 /DB_XREF=gi:20123509 /DB_XREF=BJ319552 /CLONE=whyf9b13 /TID=TaAffx.50972.1 /CNT=3 /FEA=EST /TIER=ConsEnd /STK=1 /NOTE=sequence(s) not in UniGene
	GO:0005618 cell wall
	GO:0005982 starch metabolic process
	GO:0005985 sucrose metabolic process
	GO:0048046 apoplast
	GO:0016023 cytoplasmic membrane-bounded vesicle
	GO:0016762 xyloglucan:xyloglucosyl transferase activity
Ta.48.1.S1_at	GO:0016023 cytoplasmic membrane-bounded vesicle	AFFY CSV: gb:AB042428.1 /DB_XREF=gi:10716671 /GEN=WhUCP1a /TID=Ta.48.1 /CNT=9 /FEA=FLmRNA /TIER=FL /STK=2 /UG=Ta.48 /DEF=Triticum aestivum WhUCP1a mRNA for uncoupling protein
	GO:0005215 transporter activity
	GO:0006839 mitochondrial transport
	GO:0005488 binding
	GO:0005743 mitochondrial inner membrane
Ta.9491.1.S1_at	GO:0016023 cytoplasmic membrane-bounded vesicle	AFFY CSV: gb:CD452852 /DB_XREF=gi:31367592 /DB_XREF=WHE1134_B12_C24ZT /CLONE=WHE1134_B12_C24 /TID=Ta.9491.1 /CNT=11 /FEA=EST /TIER=ConsEnd /STK=0 /UG=Ta.9491 /UG_TITLE=Transcribed sequence with weak similarity to protein ref:NP_177743.1 (A.thaliana) pectinesterase
	GO:0005507 copper ion binding
	GO:0016491 oxidoreductase activity
Ta.8834.1.S1_a_at	GO:0016023 cytoplasmic membrane-bounded vesicle	AFFY CSV: gb:CK201003 /DB_XREF=gi:39563393 /DB_XREF=FGAS009520 /TID=Ta.8834.1 /CNT=23 /FEA=EST /TIER=ConsEnd /STK=0 /UG=Ta.8834 /UG_TITLE=Transcribed sequences
Ta.22317.1.S1_s_at	GO:0006457 protein folding	AFFY CSV: gb:CD892646 /DB_XREF=gi:32663180 /DB_XREF=G118.121I23R010927 /CLONE=G118121I23 /TID=Ta.22317.1 /CNT=135 /FEA=EST /TIER=Stack /STK=6 /UG=Ta.22317 /UG_TITLE=Transcribed sequence with moderate similarity to protein sp:Q38858 (A.thaliana) CRT2_ARATH Calreticulin 2 precursor
	GO:0005509 calcium ion binding
	GO:0016023 cytoplasmic membrane-bounded vesicle
	GO:0051208 sequestering of calcium ion
	GO:0005739 mitochondrion
	GO:0005529 sugar binding
	GO:0005788 endoplasmic reticulum lumen
	GO:0051082 unfolded protein binding
	GO:0007275 multicellular organismal development
	GO:0008270 zinc ion binding
Ta.11160.1.S1_s_at	GO:0016023 cytoplasmic membrane-bounded vesicle	AFFY CSV: gb:BQ169530 /DB_XREF=gi:20331353 /DB_XREF=WHE0952_E08_I16ZT /CLONE=WHE0952_E08_I16 /TID=Ta.11160.1 /CNT=13 /FEA=EST /TIER=ConsEnd /STK=0 /UG=Ta.11160 /UG_TITLE=Transcribed sequence with moderate similarity to protein pir:T05240 (A.thaliana) T05240 pectate lyase
Ta.11488.1.S1_x_at	GO:0016023 cytoplasmic membrane-bounded vesicle	AFFY CSV: gb:CK155265 /DB_XREF=gi:38977185 /DB_XREF=FGAS033986 /TID=Ta.11488.1 /CNT=19 /FEA=EST /TIER=ConsEnd /STK=0 /UG=Ta.11488 /UG_TITLE=Transcribed sequence with moderate similarity to protein pir:T45786 (A.thaliana) T45786 receptor-protein kinase-like protein - Arabidopsis thaliana
	GO:0004674 protein serine/threonine kinase activity
	GO:0009069 serine family amino acid metabolic process
	GO:0006468 protein amino acid phosphorylation
	GO:0005524 ATP binding
Ta.5627.1.S1_at	GO:0016023 cytoplasmic membrane-bounded vesicle	AFFY CSV: gb:AJ613206 /DB_XREF=gi:39730133 /DB_XREF=AJ613206 /CLONE=08424R /NOTE=Non-UniGene sequence merged into UniGene cluster /TID=Ta.5627.1 /CNT=10 /FEA=EST /TIER=ConsEnd /STK=0 /UG=Ta.5627 /UG_TITLE=Transcribed sequence with weak similarity to protein pir:T49138 (A.thaliana) T49138 hypothetical protein T10D17.10 - Arabidopsis thaliana
TaAffx.7177.1.S1_s_at	GO:0016023 cytoplasmic membrane-bounded vesicle	AFFY CSV: gb:CA694274 /DB_XREF=gi:25416060 /DB_XREF=wlmk4.pk0009.d5 /CLONE=wlmk4.pk0009.d5 /TID=TaAffx.7177.1 /CNT=7 /FEA=EST /TIER=ConsEnd /STK=0 /NOTE=sequence(s) not in UniGene
	GO:0005975 carbohydrate metabolic process
	GO:0012505 endomembrane system
	GO:0008422 beta-glucosidase activity
TaAffx.17141.1.S1_at	GO:0016023 cytoplasmic membrane-bounded vesicle	AFFY CSV: gb:CD866709 /DB_XREF=gi:32550525 /DB_XREF=AZO2.104D11F001128 /CLONE=AZO2104D11 /TID=TaAffx.17141.1 /CNT=15 /FEA=EST /TIER=ConsEnd /STK=0 /NOTE=sequence(s) not in UniGene
Ta.10680.1.S1_at	GO:0016023 cytoplasmic membrane-bounded vesicle	AFFY CSV: gb:BJ242691 /DB_XREF=gi:23083913 /DB_XREF=BJ242691 /CLONE=whe24j16 /TID=Ta.10680.1 /CNT=53 /FEA=EST /TIER=Stack /STK=11 /UG=Ta.10680 /UG_TITLE=Transcribed sequence with weak similarity to protein pir:T49949 (A.thaliana) T49949 probable aldose 1-epimerase-like protein - Arabidopsis thaliana
	GO:0006012 galactose metabolic process
	GO:0030246 carbohydrate binding
	GO:0016853 isomerase activity
Ta.14561.2.S1_a_at	GO:0006468 protein amino acid phosphorylation	AFFY CSV: gb:CA606497 /DB_XREF=gi:25161659 /DB_XREF=wr1.pk0071.h3 /CLONE=wr1.pk0071.h3 /TID=Ta.14561.2 /CNT=9 /FEA=EST /TIER=ConsEnd /STK=0 /UG=Ta.14561 /UG_TITLE=Transcribed sequence with moderate similarity to protein pir:T45786 (A.thaliana) T45786 receptor-protein kinase-like protein - Arabidopsis thaliana
	GO:0016023 cytoplasmic membrane-bounded vesicle
	GO:0004674 protein serine/threonine kinase activity
	GO:0012505 endomembrane system
	GO:0007165 signal transduction
	GO:0004872 receptor activity
	GO:0009069 serine family amino acid metabolic process
	GO:0005524 ATP binding
	GO:0004713 protein tyrosine kinase activity
TaAffx.25629.1.S1_s_at	GO:0009536 plastid	AFFY CSV: gb:CA697626 /DB_XREF=gi:25419418 /DB_XREF=wlk4.pk0017.h12 /CLONE=wlk4.pk0017.h12 /TID=TaAffx.25629.1 /CNT=1 /FEA=EST /TIER=ConsEnd /STK=0 /NOTE=sequence(s) not in UniGene
	GO:0015992 proton transport
	GO:0004427 inorganic diphosphatase activity
	GO:0016023 cytoplasmic membrane-bounded vesicle
	GO:0016020 membrane
	GO:0009678 hydrogen-translocating pyrophosphatase activity
	GO:0006119 oxidative phosphorylation

## Sheet: Carbohydrate metabolic process 
Table S3. Ontological categories enriched with ABA-controlled probesets upregulated by after-ripening (> 4-fold change and p ≤ 0.05 cutoff values).
Name	GO terms	Description (Direct description or transfer from target)
TaAffx.7177.1.S1_s_at	GO:0016023 cytoplasmic membrane-bounded vesicle	AFFY CSV: gb:CA694274 /DB_XREF=gi:25416060 /DB_XREF=wlmk4.pk0009.d5 /CLONE=wlmk4.pk0009.d5 /TID=TaAffx.7177.1 /CNT=7 /FEA=EST /TIER=ConsEnd /STK=0 /NOTE=sequence(s) not in UniGene
	GO:0005975 carbohydrate metabolic process
	GO:0012505 endomembrane system
	GO:0008422 beta-glucosidase activity
Ta.4315.1.S1_at	GO:0004807 triose-phosphate isomerase activity	AFFY CSV: gb:CD879285 /DB_XREF=gi:32634375 /DB_XREF=AZO4.104N09R011122 /CLONE=AZO4104N09 /TID=Ta.4315.1 /CNT=52 /FEA=EST /TIER=ConsEnd /STK=0 /UG=Ta.4315 /UG_TITLE=Transcribed sequence with moderate similarity to protein sp:Q9SKP6 (A.thaliana) TPIC_ARATH Triosephosphate isomerase
	GO:0006013 mannose metabolic process
	GO:0006020 inositol metabolic process
	GO:0046486 glycerolipid metabolic process
	GO:0009507 chloroplast
	GO:0006000 fructose metabolic process
	GO:0006096 glycolysis
	GO:0019253 reductive pentose-phosphate cycle
	GO:0006094 gluconeogenesis
Ta.2789.1.S1_at	GO:0005975 carbohydrate metabolic process	AFFY CSV: gb:AB029887.1 /DB_XREF=gi:18146820 /GEN=6-SFT /TID=Ta.2789.1 /CNT=57 /FEA=FLmRNA /TIER=FL /STK=1 /UG=Ta.2789 /DEF=Triticum aestivum 6-SFT mRNA for sucrose:fructan 6-fructosyltransferase
Ta.2789.2.S1_at	GO:0005975 carbohydrate metabolic process	AFFY CSV: gb:CK170981 /DB_XREF=gi:39008732 /DB_XREF=FGAS046057 /TID=Ta.2789.2 /CNT=88 /FEA=mRNA /TIER=Stack /STK=12 /UG=Ta.2789 /UG_TITLE=6-SFT mRNA for sucrose:fructan 6-fructosyltransferase
Ta.18225.1.A1_x_at	GO:0005975 carbohydrate metabolic process	AFFY CSV: gb:BQ905539 /DB_XREF=gi:22304323 /DB_XREF=Ta04_16h04_R /CLONE=Ta04_16h04 /TID=Ta.18225.1 /CNT=5 /FEA=EST /TIER=ConsEnd /STK=0 /UG=Ta.18225 /UG_TITLE=Transcribed sequence with weak similarity to protein ref:NP_201262.1 (A.thaliana) beta-xylosidase (Arabidopsis thaliana)
Ta.23395.1.S1_a_at	GO:0016021 integral to membrane	AFFY CSV: gb:CA629221 /DB_XREF=gi:25207517 /DB_XREF=wle1n.pk0023.b6 /CLONE=wle1n.pk0023.b6 /TID=Ta.23395.1 /CNT=5 /FEA=EST /TIER=ConsEnd /STK=0 /UG=Ta.23395 /UG_TITLE=Transcribed sequence with weak similarity to protein ref:NP_565544.1 (A.thaliana) Expressed protein (Arabidopsis thaliana)
	GO:0003998 acylphosphatase activity
	GO:0018874 benzoate metabolic process
	GO:0016758 transferase activity, transferring hexosyl groups
	GO:0006096 glycolysis
	GO:0006094 gluconeogenesis
Ta.1683.1.S1_x_at	GO:0050661 NADP or NADPH binding	AFFY CSV: gb:CD871690 /DB_XREF=gi:32555506 /DB_XREF=AZO2.118N03R010403 /CLONE=AZO2118N03 /TID=Ta.1683.1 /CNT=185 /FEA=EST /TIER=Stack /STK=44 /UG=Ta.1683 /UG_TITLE=Transcribed sequence with moderate similarity to protein ref:NP_186885.1 (A.thaliana) 6-phosphogluconate dehydrogenase
	GO:0006098 pentose-phosphate shunt
	GO:0004616 phosphogluconate dehydrogenase (decarboxylating) activity
	GO:0019521 D-gluconate metabolic process
	GO:0012505 endomembrane system
Ta.29895.1.A1_s_at	GO:0005737 cytoplasm	AFFY CSV: gb:CK198230 /DB_XREF=gi:39560620 /DB_XREF=FGAS006714 /TID=Ta.29895.1 /CNT=3 /FEA=EST /TIER=ConsEnd /STK=0 /UG=Ta.29895 /UG_TITLE=Transcribed sequence with weak similarity to protein sp:O80840 (A.thaliana) PMM_ARATH Probable phosphomannomutase
	GO:0019853 L-ascorbic acid biosynthetic process
	GO:0006000 fructose metabolic process
	GO:0019307 mannose biosynthetic process
	GO:0004615 phosphomannomutase activity
Ta.22773.2.S1_x_at	GO:0016023 cytoplasmic membrane-bounded vesicle	AFFY CSV: gb:CA720455 /DB_XREF=gi:25442248 /DB_XREF=wkm2n.pk007.e16 /CLONE=wkm2n.pk007.e16 /NOTE=Non-UniGene sequence merged into UniGene cluster /TID=Ta.22773.2 /CNT=12 /FEA=EST /TIER=ConsEnd /STK=0 /UG=Ta.22773 /UG_TITLE=Transcribed sequence with weak similarity to protein pir:T05521 (A.thaliana) T05521 alpha-amylase
	GO:0004556 alpha-amylase activity
	GO:0005983 starch catabolic process
	GO:0005509 calcium ion binding
	GO:0005987 sucrose catabolic process
TaAffx.7419.1.A1_x_at	GO:0009052 pentose-phosphate shunt, non-oxidative branch	AFFY CSV: gb:CK216646 /DB_XREF=gi:39622750 /DB_XREF=FGAS028643 /TID=TaAffx.7419.1 /CNT=5 /FEA=EST /TIER=ConsEnd /STK=0 /NOTE=sequence(s) not in UniGene
	GO:0005737 cytoplasm
	GO:0004751 ribose-5-phosphate isomerase activity
	GO:0046109 uridine biosynthetic process
	GO:0019253 reductive pentose-phosphate cycle
TaAffx.13113.2.S1_s_at	GO:0017177 alpha-glucosidase II complex	AFFY CSV: gb:CA724231 /DB_XREF=gi:25446024 /DB_XREF=wds1f.pk001.n11 /CLONE=wds1f.pk001.n11 /TID=TaAffx.13113.2 /CNT=1 /FEA=EST /TIER=ConsEnd /STK=0 /NOTE=sequence(s) not in UniGene
	GO:0016023 cytoplasmic membrane-bounded vesicle
	GO:0005982 starch metabolic process
	GO:0005985 sucrose metabolic process
	GO:0006012 galactose metabolic process
	GO:0012505 endomembrane system
	GO:0004558 alpha-glucosidase activity
Ta.25823.1.A1_at	GO:0010214 seed coat development	AFFY CSV: gb:CD453369 /DB_XREF=gi:31368109 /DB_XREF=WHE1412_E07_J14ZT /CLONE=WHE1412_E07_J14 /TID=Ta.25823.1 /CNT=1 /FEA=EST /TIER=ConsEnd /STK=0 /UG=Ta.25823 /UG_TITLE=Transcribed sequence with weak similarity to protein ref:NP_564633.1 (A.thaliana) dTDP-D-glucose 4
	GO:0010490 UDP-4-keto-rhamnose-4-keto-reductase activity
	GO:0005625 soluble fraction
	GO:0010253 UDP-rhamnose biosynthetic process
	GO:0010280 UDP-L-rhamnose synthase activity
	GO:0010489 UDP-4-keto-6-deoxy-glucose-3,5-epimerase activity
	GO:0009117 nucleotide metabolic process
	GO:0050377 UDP-glucose 4,6-dehydratase activity
Ta.20429.2.S1_at	GO:0009570 chloroplast stroma	AFFY CSV: gb:BE430528 /DB_XREF=gi:9428371 /DB_XREF=SUN003.H02R991208 /CLONE=SUN003.H02 /TID=Ta.20429.2 /CNT=106 /FEA=EST /TIER=Stack /STK=29 /UG=Ta.20429 /UG_TITLE=Phenylalanine ammonia-lyase (wali4) mRNA
	GO:0006013 mannose metabolic process
	GO:0015976 carbon utilization
	GO:0006098 pentose-phosphate shunt
	GO:0004332 fructose-bisphosphate aldolase activity
	GO:0006020 inositol metabolic process
	GO:0006000 fructose metabolic process
	GO:0006096 glycolysis
	GO:0006094 gluconeogenesis
Ta.2783.1.S1_at	GO:0016998 cell wall macromolecule catabolic process	AFFY CSV: gb:AB029935.1 /DB_XREF=gi:18146826 /GEN=Chi 2 /TID=Ta.2783.1 /CNT=21 /FEA=FLmRNA /TIER=FL /STK=1 /UG=Ta.2783 /DEF=Triticum aestivum mRNA for chitinase 2
	GO:0016023 cytoplasmic membrane-bounded vesicle
	GO:0005773 vacuole
	GO:0008061 chitin binding
	GO:0004568 chitinase activity
	GO:0006032 chitin catabolic process
	GO:0051707 response to other organism
Ta.5451.3.S1_a_at	GO:0030955 potassium ion binding	AFFY CSV: gb:CA648973 /DB_XREF=gi:25227269 /DB_XREF=wre1n.pk0136.g6 /CLONE=wre1n.pk0136.g6 /TID=Ta.5451.3 /CNT=1 /FEA=EST /TIER=ConsEnd /STK=0 /UG=Ta.5451 /UG_TITLE=Transcribed sequence with moderate similarity to protein ref:NP_200446.1 (A.thaliana) pyruvate kinase (Arabidopsis thaliana)
	GO:0000287 magnesium ion binding
	GO:0005739 mitochondrion
	GO:0006144 purine base metabolic process
	GO:0015976 carbon utilization
	GO:0004743 pyruvate kinase activity
	GO:0006096 glycolysis
	GO:0006094 gluconeogenesis
Ta.9765.1.S1_at	GO:0005975 carbohydrate metabolic process	AFFY CSV: gb:BQ743321 /DB_XREF=gi:21890108 /DB_XREF=WHE4102_F07_K14ZS /CLONE=WHE4102_F07_K14 /TID=Ta.9765.1 /CNT=32 /FEA=EST /TIER=Stack /STK=6 /UG=Ta.9765 /UG_TITLE=Transcribed sequence with weak similarity to protein prf:2111428A (A.thaliana) 2111428A beta-fructofuranosidase (Arabidopsis thaliana)
Ta.3539.1.S1_x_at	GO:0005737 cytoplasm	AFFY CSV: gb:BF200485 /DB_XREF=gi:11115227 /DB_XREF=WHE2258_F12_L24ZE /CLONE=WHE2258_F12_L24 /NOTE=Non-UniGene sequence merged into UniGene cluster /TID=Ta.3539.1 /CNT=26 /FEA=EST /TIER=ConsEnd /STK=0 /UG=Ta.3539 /UG_TITLE=Transcribed sequence with moderate similarity to protein sp:O80840 (A.thaliana) PMM_ARATH Probable phosphomannomutase
	GO:0019853 L-ascorbic acid biosynthetic process
	GO:0006000 fructose metabolic process
	GO:0019307 mannose biosynthetic process
	GO:0004615 phosphomannomutase activity
Ta.14589.1.S1_at	GO:0006085 acetyl-CoA biosynthetic process	AFFY CSV: gb:BJ321559 /DB_XREF=gi:23163440 /DB_XREF=BJ321559 /CLONE=whyf21g13 /TID=Ta.14589.1 /CNT=73 /FEA=mRNA /TIER=Stack /STK=8 /UG=Ta.14589 /UG_TITLE=Clone wde1f.pk003.h2:fis
	GO:0044262 cellular carbohydrate metabolic process
	GO:0019643 reductive tricarboxylic acid cycle
	GO:0016829 lyase activity
	GO:0042709 succinate-CoA ligase complex
	GO:0003878 ATP citrate synthase activity
	GO:0004775 succinate-CoA ligase (ADP-forming) activity
	GO:0005829 cytosol
	GO:0005524 ATP binding
TaAffx.17141.1.S1_x_at	GO:0048046 apoplast	AFFY CSV: gb:CD866709 /DB_XREF=gi:32550525 /DB_XREF=AZO2.104D11F001128 /CLONE=AZO2104D11 /TID=TaAffx.17141.1 /CNT=15 /FEA=EST /TIER=ConsEnd /STK=0 /NOTE=sequence(s) not in UniGene
	GO:0005618 cell wall
	GO:0016762 xyloglucan:xyloglucosyl transferase activity
	GO:0006073 cellular glucan metabolic process
	GO:0016023 cytoplasmic membrane-bounded vesicle
TaAffx.6809.1.S1_at	GO:0003824 catalytic activity	AFFY CSV: gb:CA651272 /DB_XREF=gi:25229797 /DB_XREF=wre1n.pk181.f5 /CLONE=wre1n.pk181.f5 /TID=TaAffx.6809.1 /CNT=49 /FEA=EST /TIER=ConsEnd /STK=0 /NOTE=sequence(s) not in UniGene
	GO:0005975 carbohydrate metabolic process
	GO:0005739 mitochondrion
TaAffx.84102.1.S1_at	GO:0016787 hydrolase activity	AFFY CSV: gb:CA644687 /DB_XREF=gi:25222983 /DB_XREF=wre1n.pk0081.c5 /CLONE=wre1n.pk0081.c5 /TID=TaAffx.84102.1 /CNT=1 /FEA=EST /TIER=ConsEnd /STK=0 /NOTE=sequence(s) not in UniGene
	GO:0009536 plastid
	GO:0005975 carbohydrate metabolic process
Ta.3072.1.S1_at	GO:0009536 plastid	AFFY CSV: gb:CK214648 /DB_XREF=gi:39620752 /DB_XREF=FGAS026579 /TID=Ta.3072.1 /CNT=15 /FEA=EST /TIER=ConsEnd /STK=0 /UG=Ta.3072 /UG_TITLE=Transcribed sequence with moderate similarity to protein ref:NP_189215.1 (A.thaliana) dihydrolipoamide S-acetyltransferase (Arabidopsis thaliana)
	GO:0031405 lipoic acid binding
	GO:0042967 acyl-carrier-protein biosynthetic process
	GO:0005515 protein binding
	GO:0004742 dihydrolipoyllysine-residue acetyltransferase activity
	GO:0006096 glycolysis
	GO:0006094 gluconeogenesis
Ta.12664.1.S1_at	GO:0005737 cytoplasm	AFFY CSV: gb:CF133760 /DB_XREF=gi:33218194 /DB_XREF=WHE4363_B02_C03ZT /CLONE=WHE4363_B02_C03 /TID=Ta.12664.1 /CNT=42 /FEA=mRNA /TIER=ConsEnd /STK=0 /UG=Ta.12664 /UG_TITLE=Clone wl1n.pk0019.b5:fis
	GO:0030639 polyketide biosynthetic process
	GO:0051287 NAD or NADH binding
	GO:0019872 streptomycin biosynthetic process
	GO:0009117 nucleotide metabolic process
	GO:0008460 dTDP-glucose 4,6-dehydratase activity
	GO:0009226 nucleotide-sugar biosynthetic process
Ta.2789.1.S1_a_at	GO:0005975 carbohydrate metabolic process	AFFY CSV: gb:AB029887.1 /DB_XREF=gi:18146820 /GEN=6-SFT /TID=Ta.2789.1 /CNT=57 /FEA=FLmRNA /TIER=FL /STK=1 /UG=Ta.2789 /DEF=Triticum aestivum 6-SFT mRNA for sucrose:fructan 6-fructosyltransferase
Ta.7451.1.A1_at	GO:0016023 cytoplasmic membrane-bounded vesicle	AFFY CSV: gb:BJ308461 /DB_XREF=gi:20116918 /DB_XREF=BJ308461 /CLONE=whyd16a20 /TID=Ta.7451.1 /CNT=4 /FEA=EST /TIER=ConsEnd /STK=2 /UG=Ta.7451 /UG_TITLE=Transcribed sequence with weak similarity to protein ref:NP_187965.1 (A.thaliana) glucan endo-1
	GO:0004553 hydrolase activity, hydrolyzing O-glycosyl compounds
	GO:0005975 carbohydrate metabolic process
	GO:0005739 mitochondrion
	GO:0005886 plasma membrane
Ta.6957.1.S1_at	GO:0005945 6-phosphofructokinase complex	AFFY CSV: gb:CD898738 /DB_XREF=gi:32673066 /DB_XREF=G174.109O11R011122 /CLONE=G174109O11 /TID=Ta.6957.1 /CNT=71 /FEA=EST /TIER=Stack /STK=11 /UG=Ta.6957 /UG_TITLE=Transcribed sequence with moderate similarity to protein ref:NP_177781.1 (A.thaliana) putative pyrophosphate-dependent phosphofructokinase alpha subunit (Arabidopsis thaliana)
	GO:0010317 pyrophosphate-dependent phosphofructokinase complex, alpha-subunit complex
	GO:0047334 diphosphate-fructose-6-phosphate 1-phosphotransferase activity
	GO:0006013 mannose metabolic process
	GO:0006012 galactose metabolic process
	GO:0006098 pentose-phosphate shunt
	GO:0005515 protein binding
	GO:0003872 6-phosphofructokinase activity
	GO:0006000 fructose metabolic process
	GO:0006096 glycolysis
	GO:0005524 ATP binding
	GO:0006094 gluconeogenesis
Ta.10591.3.S1_a_at	GO:0050662 coenzyme binding	AFFY CSV: gb:CA606962 /DB_XREF=gi:25162124 /DB_XREF=wr1.pk0073.h2 /CLONE=wr1.pk0073.h2 /TID=Ta.10591.3 /CNT=1 /FEA=EST /TIER=ConsEnd /STK=0 /UG=Ta.10591 /UG_TITLE=Transcribed sequence with moderate similarity to protein ref:NP_564806.1 (A.thaliana) expressed protein (Arabidopsis thaliana)
	GO:0010214 seed coat development
	GO:0030639 polyketide biosynthetic process
	GO:0010490 UDP-4-keto-rhamnose-4-keto-reductase activity
	GO:0005625 soluble fraction
	GO:0010253 UDP-rhamnose biosynthetic process
	GO:0019872 streptomycin biosynthetic process
	GO:0010280 UDP-L-rhamnose synthase activity
	GO:0010489 UDP-4-keto-6-deoxy-glucose-3,5-epimerase activity
	GO:0009117 nucleotide metabolic process
	GO:0050377 UDP-glucose 4,6-dehydratase activity
	GO:0019305 dTDP-rhamnose biosynthetic process
	GO:0008831 dTDP-4-dehydrorhamnose reductase activity
Ta.16733.1.S1_at	GO:0005975 carbohydrate metabolic process	AFFY CSV: gb:CA626026 /DB_XREF=gi:25204322 /DB_XREF=wl1n.pk0138.d3 /CLONE=wl1n.pk0138.d3 /TID=Ta.16733.1 /CNT=13 /FEA=EST /TIER=ConsEnd /STK=0 /UG=Ta.16733 /UG_TITLE=Transcribed sequence with weak similarity to protein pir:T45636 (A.thaliana) T45636 beta-D-glucan exohydrolase-like protein - Arabidopsis thaliana
TaAffx.50972.1.S1_at	GO:0008810 cellulase activity	AFFY CSV: gb:BJ319552 /DB_XREF=gi:20123509 /DB_XREF=BJ319552 /CLONE=whyf9b13 /TID=TaAffx.50972.1 /CNT=3 /FEA=EST /TIER=ConsEnd /STK=1 /NOTE=sequence(s) not in UniGene
	GO:0005618 cell wall
	GO:0005982 starch metabolic process
	GO:0005985 sucrose metabolic process
	GO:0048046 apoplast
	GO:0016023 cytoplasmic membrane-bounded vesicle
	GO:0016762 xyloglucan:xyloglucosyl transferase activity
Ta.10107.2.S1_x_at	GO:0016023 cytoplasmic membrane-bounded vesicle	AFFY CSV: gb:CA638683 /DB_XREF=gi:25216979 /DB_XREF=wre1n.pk0010.f2 /CLONE=wre1n.pk0010.f2 /TID=Ta.10107.2 /CNT=7 /FEA=EST /TIER=ConsEnd /STK=0 /UG=Ta.10107 /UG_TITLE=Transcribed sequence with moderate similarity to protein ref:NP_180697.1 (A.thaliana) putative fructokinase (Arabidopsis thaliana)
	GO:0016773 phosphotransferase activity, alcohol group as acceptor
	GO:0019200 carbohydrate kinase activity
	GO:0006014 D-ribose metabolic process
	GO:0000166 nucleotide binding
Ta.9316.1.S1_at	GO:0004812 aminoacyl-tRNA ligase activity	AFFY CSV: gb:BJ237563 /DB_XREF=gi:23081614 /DB_XREF=BJ237563 /CLONE=whe10f05 /TID=Ta.9316.1 /CNT=83 /FEA=FLmRNA /TIER=Stack /STK=12 /UG=Ta.9316 /UG_TITLE=Beta-D-glucan exohydrolase mRNA
	GO:0016023 cytoplasmic membrane-bounded vesicle
	GO:0005982 starch metabolic process
	GO:0005985 sucrose metabolic process
	GO:0006418 tRNA aminoacylation for protein translation
	GO:0004338 glucan 1,3-beta-glucosidase activity
	GO:0005524 ATP binding
Ta.9316.1.S1_x_at	GO:0004812 aminoacyl-tRNA ligase activity	AFFY CSV: gb:BJ237563 /DB_XREF=gi:23081614 /DB_XREF=BJ237563 /CLONE=whe10f05 /TID=Ta.9316.1 /CNT=83 /FEA=FLmRNA /TIER=Stack /STK=12 /UG=Ta.9316 /UG_TITLE=Beta-D-glucan exohydrolase mRNA
	GO:0016023 cytoplasmic membrane-bounded vesicle
	GO:0005982 starch metabolic process
	GO:0005985 sucrose metabolic process
	GO:0006418 tRNA aminoacylation for protein translation
	GO:0004338 glucan 1,3-beta-glucosidase activity
	GO:0005524 ATP binding
[truncated: 125 more rows]

## Sheet: Downregul. (ABA dependent)
Table S3. Annotation of ABA-controlled probesets downregulated by after-ripening (> 4-fold change and p ≤ 0.05 cutoff values).
[truncated: 182 more rows]

## Sheet: Nutrient reservoir activity
Table S3. Ontological categories enriched with ABA-controlled probesets downregulated by after-ripening (> 4-fold change and p ≤ 0.05 cutoff values).
[truncated: 11 more rows]
