# Supplementary material for: Regulation of Wheat Seed Dormancy by After-Ripening Is Mediated by Specific Transcriptional Switches That Induce Changes in Seed Hormone Metabolism and Signaling
Source: PLoS One. 2013 Feb 20;8(2):e56570. doi: 10.1371/journal.pone.0056570 (PMC3577873; doi:10.1371/journal.pone.0056570)
Supplement: Table S4 — Annotation of probesets differentially regulated by after-ripening independent of ABA and enriched ontological categories. (XLSX) [file pone.0056570.s005.xlsx]

## Sheet: Upregul. independent of ABA
Table S4. Annotation of probesets upregulated specifically in imbibed AR seeds independant of ABA (> 4-fold change and p ≤ 0.05 cutoff values)
Probeset	dry D	12 HAI D	24 HAI D	dry AR	12 HAI AR	24 HAI AR	24 HAI AR+ABA	Probe Set Name Found	Exemplar Assembly	Exemplar Unigene#	Pre-PolyA Trim Length	Members	Num. Unigenes	Unigenes Represented	UniProt Accn	UniProt E-Score	UniProt Desc	Rice 6 Accn	Rice 6 E-Score	Rice 6 Chr	Rice 6 5'	Rice 6 3'	Rice 6 Desc	Arab. Accn	Arab. E-Score	Arab. Chr	Arab. 5'	Arab. 3'	Arab. Desc	Brachypodium Accn	Brachypodium E-Score	Brachypodium Chr	Brachypodium 5'	Brachypodium 3'	Brachypodium Desc
Ta.10.1.S1_a_at	5.93744	6.647	5.71661	5.64594	9.62965	11.8941	10.8907	Ta.10.1.S1_a_at	XW	Ta.10.1	1600	51	2	Ta.10.2|Ta.10.1	UniRef90_Q07556	1e-177	Beta glucanase (Fragment) n=2 Tax=Triticum aestivum RepID=Q07556_WHEAT	LOC_Os05g31140.3	0	5	18050473	18045710	cDNA glycosyl hydrolases family 17, putative, expressed	AT4G16260.1	7e-83	4	9200180	9201441	catalytic/ cation binding / hydrolase, hydrolyzing O-glycosyl compounds	Bradi2g27140.2	1e-180	2V	25887532	25891726	Status 12;Valid 1;Alias Bd2.2891;Description Class_5;Note=protein_coding_gene
Ta.10.1.S1_x_at	6.04144	7.0856	6.10057	6.08364	9.76777	12.1175	11.1992	Ta.10.1.S1_x_at	XW	Ta.10.1	1600	51	1	Ta.10.1	UniRef90_Q07556	1e-177	Beta glucanase (Fragment) n=2 Tax=Triticum aestivum RepID=Q07556_WHEAT	LOC_Os05g31140.1	0	5	18050473	18045710	cDNA glycosyl hydrolases family 17, putative, expressed	AT4G16260.1	7e-83	4	9200180	9201441	catalytic/ cation binding / hydrolase, hydrolyzing O-glycosyl compounds	Bradi2g27140.2	1e-180	2V	25887532	25891726	Status 12;Valid 1;Alias Bd2.2891;Description Class_5;Note=protein_coding_gene
Ta.10.2.S1_x_at	6.96266	6.95893	6.82789	6.93689	10.1608	13.2967	12.5943	Ta.10.2.S1_x_at	XW	Ta.10.2	1999	57	1	Ta.10.2	UniRef90_Q07556	1e-162	Beta glucanase (Fragment) n=2 Tax=Triticum aestivum RepID=Q07556_WHEAT	LOC_Os05g31140.3	0	5	18050473	18045710	cDNA glycosyl hydrolases family 17, putative, expressed	AT4G16260.1	5e-71	4	9200180	9201441	catalytic/ cation binding / hydrolase, hydrolyzing O-glycosyl compounds	Bradi2g27140.2	1e-154	2V	25887532	25891726	Status 12;Valid 1;Alias Bd2.2891;Description Class_5;Note=protein_coding_gene
Ta.10088.1.S1_at	8.80619	10.4205	10.2883	8.79558	10.704	11.5679	11.2803	Ta.10088.1.S1_at	XW	Ta.10088.1	1470	46	1	Ta.10088.1	UniRef90_B4FJZ6	1e-127	Putative uncharacterized protein n=1 Tax=Zea mays RepID=B4FJZ6_MAIZE	LOC_Os06g05550.1	1e-164	6	2514761	2516941	cDNA GDSL-like lipase/acylhydrolase, putative, expressed	AT3G16370.1	1e-100	3	5556928	5558351	GDSL-motif lipase/hydrolase family protein	Bradi1g50970.1	1e-158	1V	49401611	49403761	Status 12;Valid 1;Alias Bd1.5269;Description Class_5;Note=protein_coding_gene
Ta.10172.1.S1_at	3.56195	4.30004	3.65527	3.63903	4.45401	6.6555	5.7904	Ta.10172.1.S1_at	XW	Ta.10172.1	523	38	1	Ta.10172.1	UniRef90_C5X207	2e-14	Putative uncharacterized protein Sb02g007400 n=1 Tax=Sorghum bicolor RepID=C5X207_SORBI							AT2G02100.1	9e-11	2	528397	528885	LCR69 (LOW-MOLECULAR-WEIGHT CYSTEINE-RICH 69); peptidase inhibitor	Bradi3g49380.1	3e-11	3V	50741854	50742585	Status 12;Valid 1;Alias Bd3.4980;Description Class_5;Note=protein_coding_gene
Ta.10201.1.S1_x_at	6.63576	6.5674	8.18405	6.70069	9.78115	13.6749	12.9827	Ta.10201.1.S1_x_at	XW	Ta.10201.1	1060	66	1	Ta.10201.1	UniRef90_C3SAB3	3e-49	Proline-rich protein n=1 Tax=Brachypodium distachyon RepID=C3SAB3_BRADI	LOC_Os02g44320.1	1e-40	2	26808687	26809674	cDNA LTPL113 - Protease inhibitor/seed storage/LTP family protein precursor, expressed	AT1G62510.1	2e-36	1	23136632	23137081	protease inhibitor/seed storage/lipid transfer protein (LTP) family protein	Bradi1g78240.1	3e-51	1V	74296765	74297655	Status 12;Valid 1;Alias Bd1.8173;Description Class_5;Note=protein_coding_gene
Ta.10201.3.S1_at	3.89789	4.12726	4.24222	4.05945	4.54187	8.80659	7.44316	Ta.10201.3.S1_at	XW	Ta.10201.3	544	4	1	Ta.10201.3	UniRef90_C3SAB3	1e-08	Proline-rich protein n=1 Tax=Brachypodium distachyon RepID=C3SAB3_BRADI	LOC_Os02g44320.1	1e-18	2	26808687	26809674	cDNA LTPL113 - Protease inhibitor/seed storage/LTP family protein precursor, expressed	AT2G45180.1	1e-07	2	18626377	18626781	protease inhibitor/seed storage/lipid transfer protein (LTP) family protein	Bradi1g78240.1	1e-10	1V	74296765	74297655	Status 12;Valid 1;Alias Bd1.8173;Description Class_5;Note=protein_coding_gene
Ta.10204.2.A1_a_at	7.51325	9.39915	9.16219	7.33015	10.7776	11.5134	10.983	Ta.10204.2.A1_a_at	XW	Ta.10204.2	757	10	2	Ta.10204.2|Ta.10204.1	UniRef90_Q5N760	1e-102	Os01g0814900 protein n=5 Tax=Poaceae RepID=Q5N760_ORYSJ	LOC_Os01g59930.1	0	1	34654445	34651031	cDNA NADH-cytochrome b5 reductase, putative, expressed	AT5G17770.1	2e-83	5	5864543	5866495	ATCBR (ARABIDOPSIS THALIANA NADH:CYTOCHROME B5 REDUCTASE 1); cytochrome-b5 reductase	Bradi2g53180.1	1e-109	2V	52353475	52357792	Status 12;Valid 1;Alias Bd2.5323;Description Class_5;Note=protein_coding_gene
Ta.10204.2.A1_at	5.85248	7.51139	7.45055	6.06677	8.6462	9.62046	8.96444	Ta.10204.2.A1_at	XW	Ta.10204.2	757	10	1	Ta.10204.2	UniRef90_Q5N760	2e-46	Os01g0814900 protein n=5 Tax=Poaceae RepID=Q5N760_ORYSJ	LOC_Os01g59930.1	4e-74	1	34654445	34651031	cDNA NADH-cytochrome b5 reductase, putative, expressed	AT5G17770.1	4e-44	5	5864543	5866495	ATCBR (ARABIDOPSIS THALIANA NADH:CYTOCHROME B5 REDUCTASE 1); cytochrome-b5 reductase	Bradi2g53180.1	4e-51	2V	52353475	52357792	Status 12;Valid 1;Alias Bd2.5323;Description Class_5;Note=protein_coding_gene
Ta.1022.2.S1_a_at	4.15355	5.34617	5.62978	4.03479	6.33162	7.43263	7.3173	Ta.1022.2.S1_a_at	XW	Ta.1022.2	876	6	2	Ta.1022.2|Ta.1022.3	UniRef90_Q0E4S8	7e-35	Os02g0102300 protein n=3 Tax=Oryza sativa RepID=Q0E4S8_ORYSJ	LOC_Os02g01220.1	3e-15	2	124645	127637	cDNA rhodanese-like domain containing protein, putative, expressed	AT5G66170.2	2e-23	5	26447828	26448586	FUNCTIONS IN: molecular_function unknown; INVOLVED IN: aging; LOCATED IN: cellular_component unknown; EXPRESSED IN: 22 plant st	Bradi3g00380.1	1e-34	3V	142238	146555	Alias Bd3.21;Description Class_3;Note=protein_coding_gene
Ta.1022.2.S1_x_at	6.05975	7.2255	7.67379	6.08226	7.66351	8.70129	9.08329	Ta.1022.2.S1_x_at	XW	Ta.1022.2	876	6	1	Ta.1022.2	UniRef90_Q0E4S8	7e-35	Os02g0102300 protein n=3 Tax=Oryza sativa RepID=Q0E4S8_ORYSJ	LOC_Os02g01220.1	1e-09	2	124645	127637	cDNA rhodanese-like domain containing protein, putative, expressed	AT5G66170.2	2e-23	5	26447828	26448586	FUNCTIONS IN: molecular_function unknown; INVOLVED IN: aging; LOCATED IN: cellular_component unknown; EXPRESSED IN: 22 plant st	Bradi3g00380.1	1e-34	3V	142238	146555	Alias Bd3.21;Description Class_3;Note=protein_coding_gene
Ta.1024.1.S1_at	9.18972	11.0163	10.7979	9.33153	11.8882	12.049	12.0496	Ta.1024.1.S1_at	XW	Ta.1024.1	1146	94	1	Ta.1024.1	UniRef90_Q8H080	3e-58	Os03g0149200 protein n=2 Tax=Oryza sativa RepID=Q8H080_ORYSJ	LOC_Os03g05520.1	1e-113	3	2742120	2738450	cDNA nicotiana lesion-inducing like, putative, expressed	AT4G14420.1	9e-36	4	8302171	8303738	lesion inducing protein-related	Bradi1g75100.2	1e-60	1V	72074627	72078222	Status 12;Valid 1;Alias Bd1.7831;Description Class_5;Note=protein_coding_gene
Ta.10450.1.S1_at	5.91031	8.63824	7.77711	5.9023	8.94444	8.62766	8.98274	Ta.10450.1.S1_at	XW	Ta.10450.1	477	2	1	Ta.10450.1				LOC_Os07g37040.1	1e-07	7	22188089	22186297	cDNA PB1 domain containing protein, expressed
Ta.10514.1.S1_a_at	6.03184	7.68618	7.6036	5.78651	8.13036	8.36393	7.82262	Ta.10514.1.S1_a_at	XW	Ta.10514.1	598	4	2	Ta.10514.1|Ta.10514.2	UniRef90_Q7XR97	4e-51	Os04g0539100 protein n=2 Tax=Oryza sativa RepID=Q7XR97_ORYSJ	LOC_Os04g45610.1	2e-51	4	26797045	26792992	cDNA expressed protein	AT1G77270.1	5e-14	1	29028342	29031068	unknown protein	Bradi5g17050.1	2e-54	5V	20268419	20272589	Status 12;Valid 1;Alias Bd5.1537;Description Class_3;Note=protein_coding_gene
Ta.10560.1.S1_at	6.12917	7.23907	7.31016	6.02079	8.53472	8.68416	8.14238	Ta.10560.1.S1_at	XW	Ta.10560.1	1582	13	1	Ta.10560.1	UniRef90_Q5N8G9	1e-129	Os01g0886300 protein n=4 Tax=Poaceae RepID=Q5N8G9_ORYSJ	LOC_Os01g66300.1	0	1	38508080	38512573	cDNA KH domain containing protein, putative, expressed	AT1G09660.1	9e-91	1	3128032	3130791	KH domain-containing quaking protein, putative	Bradi2g57220.1	1e-134	2V	55419632	55424379	Status 12;Valid 1;Alias Bd2.5760;Description Class_5;Note=protein_coding_gene
Ta.1057.1.A1_x_at	4.30044	4.67802	4.93558	4.21928	5.50457	7.26861	6.31012	Ta.1057.1.A1_x_at	XW	Ta.1057.1	641	5	1	Ta.1057.1	UniRef90_B7F9S8	6e-74	cDNA, clone: J090081K18, full insert sequence n=4 Tax=Oryza sativa RepID=B7F9S8_ORYSJ	LOC_Os01g67630.2	1e-105	1	39306400	39309538	cDNA peptide transporter PTR2, putative, expressed	AT5G01180.1	2e-54	5	61257	63240	PTR5 (PEPTIDE TRANSPORTER 5); dipeptide transporter/ transporter	Bradi2g57930.1	7e-68	2V	55965486	55968571	Status 12;Valid 1;Alias Bd2.5832;Description Class_5;Note=protein_coding_gene
Ta.10645.1.A1_at	5.45793	7.76591	7.21394	5.57136	9.04611	8.8923	9.11749	Ta.10645.1.A1_at	XW	Ta.10645.1	287	1	1	Ta.10645.1
Ta.10648.2.S1_x_at	5.75415	7.67305	7.63446	5.64087	8.04518	7.66669	7.99046	Ta.10648.2.S1_x_at	XW	Ta.10648.2	485	2	1	Ta.10648.2	UniRef90_C5WQQ1	4e-36	Putative uncharacterized protein Sb01g028030 n=1 Tax=Sorghum bicolor RepID=C5WQQ1_SORBI	LOC_Os10g42620.1	1e-27	10	22910074	22914797	cDNA dihydroflavonol-4-reductase, putative, expressed	AT2G23910.1	6e-14	2	10177902	10179789	cinnamoyl-CoA reductase-related	Bradi3g34280.3	1e-40	3V	36713492	36715545	Status 12;Valid 1;Alias Bd3.3335.1;Note=protein_coding_gene
Ta.10654.1.A1_at	6.60055	8.04292	7.21822	6.56716	8.99654	9.19809	9.41032	Ta.10654.1.A1_at	XW	Ta.10654.1	399	1	1	Ta.10654.1	UniRef90_C5XHK5	1e-34	Putative uncharacterized protein Sb03g032230 n=1 Tax=Sorghum bicolor RepID=C5XHK5_SORBI	LOC_Os01g50610.2	2e-35	1	29052549	29049706	protein SAM dependent carboxyl methyltransferase, putative, expressed	AT4G36470.1	5e-10	4	17215128	17216475	S-adenosyl-L-methionine:carboxyl methyltransferase family protein	Bradi2g47550.1	6e-36	2V	47943065	47944525	Status 12;Valid 1;Alias Bd2.4737;Description Class_5;Note=protein_coding_gene
Ta.10688.1.S1_at	5.52004	5.08122	5.05767	5.35885	6.02948	10.5126	7.56015	Ta.10688.1.S1_at	XW	Ta.10688.1	1336	5	1	Ta.10688.1	UniRef90_Q58A36	1e-163	Indole synthase n=3 Tax=Triticum aestivum RepID=Q58A36_WHEAT	LOC_Os03g58300.1	1e-33	3	33210288	33207403	cDNA indole-3-glycerol phosphate lyase, chloroplast precursor, putative, expressed	AT4G02610.1	1e-84	4	1147662	1149217	tryptophan synthase, alpha subunit, putative	Bradi1g55440.1	9e-96	1V	53881820	53885613	Status 12;Valid 1;Alias Bd1.5759;Description Class_5;Note=protein_coding_gene
Ta.1082.1.S1_a_at	9.30933	10.9476	10.6145	9.04653	11.448	12.4622	11.8178	Ta.1082.1.S1_a_at	XW	Ta.1082.1	1310	89	3	Ta.1082.3|Ta.1082.2|Ta.1082.1	UniRef90_C5IW58	1e-129	Tonoplast intrinsic protein 2;1 n=5 Tax=Pooideae RepID=C5IW58_LOLPR	LOC_Os06g22960.1	0	6	13406320	13407860	cDNA aquaporin protein, putative, expressed	AT3G16240.1	1e-102	3	5505534	5506788	DELTA-TIP; ammonia transporter/ methylammonium transmembrane transporter/ water channel	Bradi5g17690.1	6e-96	5V	20899812	20900914	Status 12;Valid 1;Alias Bd5.1612;Description Class_5;Note=protein_coding_gene
Ta.1082.1.S1_x_at	9.55878	10.8882	10.7041	9.25248	11.3632	12.5907	11.7013	Ta.1082.1.S1_x_at	XW	Ta.1082.1	1310	89	1	Ta.1082.1	UniRef90_C5IW58	1e-129	Tonoplast intrinsic protein 2;1 n=5 Tax=Pooideae RepID=C5IW58_LOLPR	LOC_Os06g22960.1	0	6	13406320	13407860	cDNA aquaporin protein, putative, expressed	AT3G16240.1	1e-102	3	5505534	5506788	DELTA-TIP; ammonia transporter/ methylammonium transmembrane transporter/ water channel	Bradi5g17690.1	6e-96	5V	20899812	20900914	Status 12;Valid 1;Alias Bd5.1612;Description Class_5;Note=protein_coding_gene
Ta.1082.2.S1_x_at	10.136	11.0678	10.9705	9.70929	11.3917	12.6949	11.7834	Ta.1082.2.S1_x_at	XW	Ta.1082.2	893	31	1	Ta.1082.2	UniRef90_C5IW58	1e-123	Tonoplast intrinsic protein 2;1 n=5 Tax=Pooideae RepID=C5IW58_LOLPR	LOC_Os06g22960.1	0	6	13406320	13407860	cDNA aquaporin protein, putative, expressed	AT3G16240.1	5e-97	3	5505534	5506788	DELTA-TIP; ammonia transporter/ methylammonium transmembrane transporter/ water channel	Bradi3g50690.1	5e-91	3V	51821616	51822905	Status 12;Valid 1;Alias Bd3.5119;Description Class_5;Note=protein_coding_gene
Ta.1082.3.S1_at	9.028	10.6575	10.5002	9.01871	10.9786	11.9657	11.432	Ta.1082.3.S1_at	XW	Ta.1082.3	1336	68	1	Ta.1082.3	UniRef90_Q9FPZ9	6e-75	Putative delta TIP n=1 Tax=Nicotiana glauca RepID=Q9FPZ9_NICGL	LOC_Os06g22960.1	0	6	13406320	13407860	cDNA aquaporin protein, putative, expressed	AT4G17340.1	1e-64	4	9699318	9700250	TIP2;2 (TONOPLAST INTRINSIC PROTEIN 2;2); water channel	Bradi5g17690.1	5e-66	5V	20899812	20900914	Status 12;Valid 1;Alias Bd5.1612;Description Class_5;Note=protein_coding_gene
Ta.1082.3.S1_x_at	9.038	10.8028	10.437	8.92139	11.1818	12.1159	11.3762	Ta.1082.3.S1_x_at	XW	Ta.1082.3	1336	68	1	Ta.1082.3	UniRef90_Q9FPZ9	6e-75	Putative delta TIP n=1 Tax=Nicotiana glauca RepID=Q9FPZ9_NICGL	LOC_Os06g22960.1	0	6	13406320	13407860	cDNA aquaporin protein, putative, expressed	AT4G17340.1	1e-64	4	9699318	9700250	TIP2;2 (TONOPLAST INTRINSIC PROTEIN 2;2); water channel	Bradi5g17690.1	5e-66	5V	20899812	20900914	Status 12;Valid 1;Alias Bd5.1612;Description Class_5;Note=protein_coding_gene
Ta.10933.1.S1_at	4.0529	4.86422	4.73196	4.23135	6.3592	8.67703	7.4529	Ta.10933.1.S1_at	XW	Ta.10933.1	644	6	1	Ta.10933.1
Ta.11069.1.A1_at	5.72115	5.99479	6.18343	5.43898	7.00517	8.14306	7.54105	Ta.11069.1.A1_at	XW	Ta.11069.1	625	2	1	Ta.11069.1	UniRef90_Q94LQ6	1e-55	GATA zinc finger family protein, expressed n=3 Tax=Oryza sativa RepID=Q94LQ6_ORYSJ	LOC_Os10g40810.1	5e-95	10	21871767	21873662	cDNA GATA zinc finger domain containing protein, expressed	AT2G45050.1	4e-39	2	18582958	18583845	zinc finger (GATA type) family protein	Bradi3g33200.1	6e-59	3V	35583058	35584658	Status 12;Valid 1;Alias Bd3.3214;Description Class_4;Note=protein_coding_gene
Ta.1120.1.S1_at	3.38993	3.88949	4.52044	3.05811	4.19101	7.89333	7.07581	Ta.1120.1.S1_at	XW	Ta.1120.1	603	4	1	Ta.1120.1	UniRef90_Q6Z684	2e-60	Os02g0755900 protein n=2 Tax=Oryza sativa RepID=Q6Z684_ORYSJ	LOC_Os02g51930.1	1e-107	2	31800108	31802022	cDNA cytokinin-O-glucosyltransferase 2, putative, expressed	AT1G22370.2	2e-46	1	7898116	7899879	AtUGT85A5 (UDP-glucosyl transferase 85A5); glucuronosyltransferase/ transferase, transferring glycosyl groups	Bradi3g58670.1	7e-62	3V	58105288	58107004	Status 12;Valid 1;Alias Bd3.5958;Description Class_5;Note=protein_coding_gene
Ta.1120.1.S1_x_at	3.58726	4.14142	4.6801	3.58264	5.16105	8.18865	7.64932	Ta.1120.1.S1_x_at	XW	Ta.1120.1	603	4	1	Ta.1120.1	UniRef90_Q6Z684	2e-60	Os02g0755900 protein n=2 Tax=Oryza sativa RepID=Q6Z684_ORYSJ	LOC_Os02g51930.1	1e-107	2	31800108	31802022	cDNA cytokinin-O-glucosyltransferase 2, putative, expressed	AT1G22370.2	2e-46	1	7898116	7899879	AtUGT85A5 (UDP-glucosyl transferase 85A5); glucuronosyltransferase/ transferase, transferring glycosyl groups	Bradi3g58670.1	7e-62	3V	58105288	58107004	Status 12;Valid 1;Alias Bd3.5958;Description Class_5;Note=protein_coding_gene
Ta.11288.1.S1_s_at	8.79093	9.37753	9.63707	8.61917	11.2186	10.9956	10.8784	Ta.11288.1.S1_s_at	XW	Ta.11288.1	900	5	1	Ta.11288.1	UniRef90_C5WUU6	1e-62	Putative uncharacterized protein Sb01g044620 n=1 Tax=Sorghum bicolor RepID=C5WUU6_SORBI	LOC_Os03g08960.1	1e-29	3	4651929	4653826	cDNA homeobox associated leucine zipper, putative, expressed	AT4G40060.1	3e-08	4	18571682	18572774	ATHB16 (ARABIDOPSIS THALIANA HOMEOBOX PROTEIN 16); sequence-specific DNA binding / transcription activator/ transcription facto	Bradi1g71930.1	4e-71	1V	69812847	69814832	Status 12;Valid 1;Alias Bd1.7533;Description Class_3;Note=protein_coding_gene
Ta.11414.1.S1_at	5.07194	6.7912	6.38024	5.09828	7.57954	8.15444	7.79079	Ta.11414.1.S1_at	XW	Ta.11414.1	2116	11	1	Ta.11414.1	UniRef90_Q8S408	0	Similar to A. thaliana protein BAB01483 similar n=1 Tax=Hordeum vulgare subsp. vulgare RepID=Q8S408_HORVD	LOC_Os02g47880.2	0	2	29285765	29281836	cDNA tetratricopeptide repeat domain containing protein, expressed	AT3G27960.1	1e-174	3	10380513	10382593	kinesin light chain-related	Bradi3g52930.1	0	3V	53735758	53739357	Status 12;Valid 1;Alias Bd3.5354;Description Class_5;Note=protein_coding_gene
Ta.11414.3.S1_a_at	3.73413	6.18935	5.02362	3.85532	7.27559	7.02927	6.22527	Ta.11414.3.S1_a_at	XW	Ta.11414.3	557	1	2	Ta.11414.1|Ta.11414.3	UniRef90_Q8S408	0	Similar to A. thaliana protein BAB01483 similar n=1 Tax=Hordeum vulgare subsp. vulgare RepID=Q8S408_HORVD	LOC_Os02g47880.2	0	2	29285765	29281836	cDNA tetratricopeptide repeat domain containing protein, expressed	AT3G27960.1	1e-174	3	10380513	10382593	kinesin light chain-related	Bradi3g52930.1	0	3V	53735758	53739357	Status 12;Valid 1;Alias Bd3.5354;Description Class_5;Note=protein_coding_gene
Ta.11590.1.S1_at	6.39228	6.8746	7.28322	5.9705	7.76326	9.3772	8.2039	Ta.11590.1.S1_at	XW	Ta.11590.1	2090	12	1	Ta.11590.1	UniRef90_Q10RB4	0	Beta-galactosidase 5 n=5 Tax=Oryza sativa RepID=BGAL5_ORYSJ	LOC_Os03g06940.2	1e-161	3	3530353	3524074	cDNA beta-galactosidase, putative, expressed	AT3G13750.1	1e-132	3	4511192	4515756	BGAL1 (Beta galactosidase 1); beta-galactosidase/ catalytic/ cation binding / heme binding / peroxidase/ sugar binding	Bradi1g74050.1	0	1V	71336702	71342501	Status 12;Valid 1;Alias Bd1.7722;Description Class_5;Note=protein_coding_gene
Ta.11809.2.S1_at	8.22151	9.93729	10.1079	7.98978	11.5781	12.1829	11.8124	Ta.11809.2.S1_at	XW	Ta.11809.2	1201	11	1	Ta.11809.2	UniRef90_C3SAC4	1e-120	Triticum beta-expansin n=1 Tax=Brachypodium distachyon RepID=C3SAC4_BRADI	LOC_Os10g40730.1	1e-140	10	21787226	21789783	cDNA expansin precursor, putative, expressed	AT1G65680.1	5e-45	1	24427266	24428399	ATEXPB2 (ARABIDOPSIS THALIANA EXPANSIN B2)	Bradi1g78350.1	1e-123	1V	74378106	74380356	Status 12;Valid 1;Alias Bd1.8185;Description Class_3;Note=protein_coding_gene
Ta.11809.2.S1_x_at	8.23804	9.82318	10.0032	7.87099	11.4734	11.9332	11.5957	Ta.11809.2.S1_x_at	XW	Ta.11809.2	1201	11	1	Ta.11809.2	UniRef90_C3SAC4	1e-120	Triticum beta-expansin n=1 Tax=Brachypodium distachyon RepID=C3SAC4_BRADI	LOC_Os10g40730.1	1e-140	10	21787226	21789783	cDNA expansin precursor, putative, expressed	AT1G65680.1	5e-45	1	24427266	24428399	ATEXPB2 (ARABIDOPSIS THALIANA EXPANSIN B2)	Bradi1g78350.1	1e-123	1V	74378106	74380356	Status 12;Valid 1;Alias Bd1.8185;Description Class_3;Note=protein_coding_gene
Ta.11814.1.S1_at	6.94872	9.18657	8.54016	6.74607	9.56326	9.44718	8.89165	Ta.11814.1.S1_at	XW	Ta.11814.1	1514	14	1	Ta.11814.1	UniRef90_B9G8Z3	1e-154	Putative uncharacterized protein n=1 Tax=Oryza sativa Japonica Group RepID=B9G8Z3_ORYSJ	LOC_Os11g01490.1	0	11	292679	285980	cDNA outer membrane protein, OMP85 family, putative, expressed	AT5G05520.1	1e-104	5	1632912	1635104	outer membrane OMP85 family protein	Bradi4g44920.1	1e-167	4V	48162812	48165685	Status 12;Valid 1;Alias Bd4.4637;Description Class_5;Note=protein_coding_gene
Ta.12020.1.A1_s_at	4.67779	5.27389	5.66801	4.65047	6.48782	7.78499	7.06484	Ta.12020.1.A1_s_at	XW	Ta.12020.1	490	1	1	Ta.12020.1	UniRef90_Q8RYK2	1e-31	Os01g0955000 protein n=2 Tax=Oryza sativa RepID=Q8RYK2_ORYSJ	LOC_Os01g72520.1	4e-33	1	42066745	42062138	cDNA phosphoesterase family protein, putative, expressed	AT1G07230.1	5e-16	1	2220509	2222778	hydrolase, acting on ester bonds	Bradi2g61140.1	1e-37	2V	58277322	58281561	Status 12;Valid 1;Alias Bd2.6179;Description Class_5;Note=protein_coding_gene
Ta.12339.1.S1_at	4.13746	7.00672	5.95852	3.6909	7.14594	7.58693	6.79355	Ta.12339.1.S1_at	XW	Ta.12339.1	1928	32	1	Ta.12339.1	UniRef90_Q6ZK52	0	Os08g0127100 protein n=6 Tax=Poaceae RepID=Q6ZK52_ORYSJ	LOC_Os08g03350.1	0	8	1560756	1566030	cDNA amino acid transporter, putative, expressed	AT5G40780.1	0	5	16323823	16327082	LHT1; amino acid transmembrane transporter	Bradi3g14140.1	0	3V	12588816	12594301	Status 12;Valid 1;Alias Bd3.1444;Description Class_5;Note=protein_coding_gene
Ta.12485.1.A1_s_at	7.5363	9.68084	9.20058	7.8886	10.8924	10.3212	10.7751	Ta.12485.1.A1_s_at	XW	Ta.12485.1	295	1	1	Ta.12485.1
Ta.12517.1.S1_at	4.4702	6.21624	5.35485	4.21459	6.97226	7.1598	7.3999	Ta.12517.1.S1_at	XW	Ta.12517.1	1953	34	1	Ta.12517.1	UniRef90_Q6B4G9	0	Sugar transport protein 1 n=2 Tax=Zea mays RepID=Q6B4G9_MAIZE	LOC_Os07g01560.1	0	7	352686	347475	cDNA transporter family protein, putative, expressed	AT1G11260.1	1e-174	1	3777460	3780133	STP1 (SUGAR TRANSPORTER 1); carbohydrate transmembrane transporter/ sugar:hydrogen symporter	Bradi1g24820.1	0	1V	20067439	20070041	Status 12;Valid 1;Alias Bd1.2637;Description Class_5;Note=protein_coding_gene
Ta.12561.2.S1_x_at	8.21623	10.2102	9.90633	8.29148	10.3671	11.3362	11.0357	Ta.12561.2.S1_x_at	XW	Ta.12561.2	1207	29	1	Ta.12561.2	UniRef90_Q6Z3C2	4e-86	Os07g0462200 protein n=2 Tax=Oryza sativa RepID=Q6Z3C2_ORYSJ	LOC_Os07g27810.1	1e-135	7	16229778	16225495	cDNA fiber protein Fb34, putative, expressed	AT1G52910.1	7e-58	1	19708114	19709128	unknown protein	Bradi1g28490.1	2e-99	1V	23801641	23804013	Status 12;Valid 1;Alias Bd1.3018;Description Class_5;Note=protein_coding_gene
Ta.12561.3.S1_at	9.1748	10.8251	10.6207	9.3608	10.9448	11.8605	11.8631	Ta.12561.3.S1_at	XW	Ta.12561.3	1015	11	1	Ta.12561.3	UniRef90_Q6Z3C2	3e-87	Os07g0462200 protein n=2 Tax=Oryza sativa RepID=Q6Z3C2_ORYSJ	LOC_Os07g27810.1	1e-139	7	16229778	16225495	cDNA fiber protein Fb34, putative, expressed	AT1G52910.1	1e-58	1	19708114	19709128	unknown protein	Bradi1g28490.1	1e-100	1V	23801641	23804013	Status 12;Valid 1;Alias Bd1.3018;Description Class_5;Note=protein_coding_gene
Ta.12561.3.S1_x_at	8.14637	9.91264	9.69151	8.40428	10.0521	10.8541	10.8221	Ta.12561.3.S1_x_at	XW	Ta.12561.3	1015	11	1	Ta.12561.3	UniRef90_Q6Z3C2	3e-87	Os07g0462200 protein n=2 Tax=Oryza sativa RepID=Q6Z3C2_ORYSJ	LOC_Os07g27810.1	1e-139	7	16229778	16225495	cDNA fiber protein Fb34, putative, expressed	AT1G52910.1	1e-58	1	19708114	19709128	unknown protein	Bradi1g28490.1	1e-100	1V	23801641	23804013	Status 12;Valid 1;Alias Bd1.3018;Description Class_5;Note=protein_coding_gene
Ta.12663.1.S1_at	4.35402	4.50824	4.49746	4.55147	6.49781	7.50631	7.13386	Ta.12663.1.S1_at	XW	Ta.12663.1	1177	9	1	Ta.12663.1	UniRef90_Q56B90	1e-143	Ice recrystallization inhibition protein 1 n=1 Tax=Triticum aestivum RepID=Q56B90_WHEAT							AT2G02220.1	6e-14	2	584098	587124	PSKR1 (PHYTOSULFOKIN RECEPTOR 1); ATP binding / peptide receptor/ protein serine/threonine kinase	Bradi5g27350.1	9e-78	5V	28143440	28144436	Status 12;Valid 1;Alias Bd5.2625;Description Class_3;Note=protein_coding_gene
Ta.12852.1.A1_at	3.72907	4.50365	4.28467	3.69485	6.50964	7.44753	6.81243	Ta.12852.1.A1_at	XW	Ta.12852.1	631	3	1	Ta.12852.1	UniRef90_Q6YW00	1e-45	Os07g0603300 protein n=2 Tax=Oryza sativa RepID=Q6YW00_ORYSJ	LOC_Os07g41200.1	1e-18	7	24668330	24663174	cDNA expressed protein	AT1G74160.1	2e-15	1	27887164	27891151	unknown protein	Bradi1g22140.1	1e-72	1V	17794432	17799444	Status 12;Valid 1;Alias Bd1.2344;Description Class_5;Note=protein_coding_gene
Ta.12912.1.S1_at	4.48533	5.70174	4.80381	4.52332	6.0399	7.66162	7.44993	Ta.12912.1.S1_at	XW	Ta.12912.1	572	4	1	Ta.12912.1	UniRef90_B6TRE3	4e-13	Protein kinase Kelch repeat:Kelch n=1 Tax=Zea mays RepID=B6TRE3_MAIZE	LOC_Os11g14140.1	1e-42	11	7875293	7873640	cDNA OsFBK25 - F-box domain and kelch repeat containing protein, expressed	AT2G44130.1	2e-06	2	18253731	18254960	kelch repeat-containing F-box family protein	Bradi4g20980.1	1e-13	4V	24198653	24200180	Status 12;Valid 1;Alias Bd4.2076;Description Class_5;Note=protein_coding_gene
Ta.12936.1.S1_at	5.13282	7.5652	6.90603	5.06589	8.40991	11.615	11.2002	Ta.12936.1.S1_at	XW	Ta.12936.1	942	9	1	Ta.12936.1	UniRef90_Q8LGN6	2e-95	Glutathione-S-transferase Cla47 n=1 Tax=Triticum aestivum RepID=Q8LGN6_WHEAT	LOC_Os10g38710.1	2e-73	10	20551989	20550931	cDNA glutathione S-transferase, putative, expressed	AT1G10370.1	1e-54	1	3397274	3398273	ERD9 (EARLY-RESPONSIVE TO DEHYDRATION 9); glutathione transferase	Bradi3g31850.1	2e-77	3V	34097393	34098595	Status 12;Valid 1;Alias Bd3.3060;Description Class_3;Note=protein_coding_gene
Ta.13134.1.A1_at	5.08003	4.54886	5.0803	5.36997	6.49228	7.40895	7.50604	Ta.13134.1.A1_at	XW	Ta.13134.1	441	2	1	Ta.13134.1	UniRef90_B4FRP0	8e-24	Putative uncharacterized protein n=1 Tax=Zea mays RepID=B4FRP0_MAIZE	LOC_Os02g03710.1	1e-38	2	1559143	1558479	cDNA UP-9A, putative, expressed	AT3G49570.1	2e-10	3	18372659	18372952	LSU3 (RESPONSE TO LOW SULFUR 3)	Bradi3g02810.1	6e-23	3V	1777671	1778365	Status 12;Valid 1;Alias Bd3.276;Description Class_3;Note=protein_coding_gene
Ta.13154.1.A1_at	8.34699	9.10714	9.29424	8.13684	10.181	10.2443	10.358	Ta.13154.1.A1_at	XW	Ta.13154.1	610	1	1	Ta.13154.1	UniRef90_Q0JQK7	3e-34	Os01g0153800 protein n=3 Tax=Oryza sativa Japonica Group RepID=Q0JQK7_ORYSJ	LOC_Os01g06060.1	6e-36	1	2895685	2897069	cDNA gibberellin receptor GID1L2, putative, expressed	AT5G06570.2	1e-22	5	2008075	2011013	hydrolase	Bradi2g27300.1	7e-38	2V	26122134	26123435	Status 12;Valid 1;Alias Bd2.2909;Description Class_5;Note=protein_coding_gene
Ta.13165.2.S1_at	7.14855	9.7181	8.7799	7.48813	9.624	9.53531	10.7687	Ta.13165.2.S1_at	XW	Ta.13165.2	742	14	1	Ta.13165.2	UniRef90_Q8SA52	9e-34	Putative uncharacterized protein 259I16.2b n=1 Tax=Hordeum vulgare subsp. vulgare RepID=Q8SA52_HORVD	LOC_Os06g02040.1	1e-18	6	592558	593234	cDNA late embryogenesis abundant group 1, putative, expressed	AT1G32560.1	2e-12	1	11774528	11775032	late embryogenesis abundant group 1 domain-containing protein / LEA group 1 domain-containing protein	Bradi1g51800.1	6e-27	1V	50278617	50279025	Status 12;Valid 1;Alias Bd1.5364;Description Class_4;Note=protein_coding_gene
Ta.13168.1.S1_a_at	4.18323	4.32668	5.79861	4.47556	6.35237	10.556	9.06864	Ta.13168.1.S1_a_at	XW	Ta.13168.1	817	10	2	Ta.13168.1|Ta.13168.2	UniRef90_Q8S077	6e-22	Os01g0914100 protein n=2 Tax=Oryza sativa RepID=Q8S077_ORYSJ	LOC_Os01g68580.1	1e-11	1	39835596	39836214	cDNA LTPL38 - Protease inhibitor/seed storage/LTP family protein precursor, expressed	AT5G55450.1	2e-06	5	22467560	22467874	protease inhibitor/seed storage/lipid transfer protein (LTP) family protein	Bradi2g58520.1	2e-23	2V	56372715	56373516	Status 12;Valid 1;Alias Bd2.5895;Description Class_3;Note=protein_coding_gene
Ta.13209.1.S1_at	5.13574	6.75877	6.38216	5.23099	7.20919	8.7939	7.69005	Ta.13209.1.S1_at	XW	Ta.13209.1	1051	28	1	Ta.13209.1	UniRef90_Q67G15	1e-105	Adenine phosphoribosyltransferase n=1 Tax=Triticum aestivum RepID=Q67G15_WHEAT	LOC_Os02g40010.4	1e-157	2	24217436	24222897	cDNA phosphoribosyl transferase, putative, expressed	AT1G80050.1	3e-69	1	30111708	30113261	APT2 (ADENINE PHOSPHORIBOSYL TRANSFERASE 2); adenine phosphoribosyltransferase/ phosphate transmembrane transporter	Bradi3g48670.1	1e-102	3V	50059023	50064165	Status 12;Valid 1;Alias Bd3.4903;Description Class_3;Note=protein_coding_gene
Ta.13336.1.S1_at	5.74605	7.97872	7.64527	5.69381	9.52303	10.0121	9.5885	Ta.13336.1.S1_at	XW	Ta.13336.1	1831	29	1	Ta.13336.1	UniRef90_Q2TQ34	1e-162	Transcription factor AP2D23-like n=3 Tax=Oryza sativa RepID=Q2TQ34_ORYSJ	LOC_Os05g03040.3	1e-112	5	1160251	1155952	cDNA AP2 domain containing protein, expressed	AT2G28550.1	8e-88	2	12226168	12228251	RAP2.7 (RELATED TO AP2.7); DNA binding / transcription factor	Bradi2g37800.1	0	2V	38179562	38184091	Status 12;Valid 1;Alias Bd2.3715;Description Class_5;Note=protein_coding_gene
Ta.135.1.S1_at	10.6722	12.1689	12.0407	10.3681	13.0018	13.445	12.6743	Ta.135.1.S1_at	XW	Ta.135.1	1735	300	1	Ta.135.1	UniRef90_P80607	0	Alpha-1,4-glucan-protein synthase [UDP-forming] n=8 Tax=Poaceae RepID=UPTG_MAIZE	LOC_Os03g40270.1	0	3	22382422	22379809	cDNA alpha-1,4-glucan-protein synthase, putative, expressed	AT5G15650.1	1e-175	5	5092203	5094093	RGP2 (REVERSIBLY GLYCOSYLATED POLYPEPTIDE 2); transferase, transferring hexosyl groups	Bradi1g15050.1	0	1V	12057320	12059875	Status 12;Valid 1;Alias Bd1.1622;Description Class_5;Note=protein_coding_gene
Ta.135.2.S1_at	9.65342	10.4906	10.3856	9.3479	11.0754	12.5591	11.6021	Ta.135.2.S1_at	XW	Ta.135.2	1791	67	1	Ta.135.2	UniRef90_C5XKU8	0	Putative uncharacterized protein Sb03g035320 n=1 Tax=Sorghum bicolor RepID=C5XKU8_SORBI	LOC_Os03g40270.1	0	3	22382422	22379809	cDNA alpha-1,4-glucan-protein synthase, putative, expressed	AT3G02230.1	1e-175	3	415463	417304	RGP1 (REVERSIBLY GLYCOSYLATED POLYPEPTIDE 1); cellulose synthase (UDP-forming)	Bradi2g50660.1	0	2V	50467460	50468675	Status 12;Valid 1;Alias Bd2.5063;Description Class_5;Note=protein_coding_gene
Ta.1362.1.S1_at	7.89638	7.51854	7.46378	7.84154	8.9129	13.0809	10.6024	Ta.1362.1.S1_at	XW	Ta.1362.1	1837	18	1	Ta.1362.1	UniRef90_Q58A34	0	P450 n=5 Tax=Triticeae RepID=Q58A34_WHEAT	LOC_Os08g01510.1	1e-24	8	307328	309185	cDNA cytochrome P450, putative, expressed	AT3G26300.1	3e-79	3	9639199	9640866	CYP71B34; electron carrier/ heme binding / iron ion binding / monooxygenase/ oxygen binding	Bradi1g28860.1	1e-126	1V	24209730	24213022	Status 12;Valid 1;Alias Bd1.3060;Description Class_4;Note=protein_coding_gene
Ta.13635.2.S1_a_at	6.18376	8.44265	8.12766	5.81156	8.74586	8.44824	8.08525	Ta.13635.2.S1_a_at	XW	Ta.13635.2	1134	6	1	Ta.13635.2	UniRef90_Q7XES2	1e-174	Os10g0409900 protein n=4 Tax=Poaceae RepID=Q7XES2_ORYSJ	LOC_Os10g26990.1	0	10	14160729	14156839	cDNA OsFBK23 - F-box domain and kelch repeat containing protein, expressed	AT1G55270.1	1e-140	1	20618333	20619925	kelch repeat-containing F-box family protein	Bradi1g73860.1	1e-155	1V	71220204	71223656	Status 12;Valid 1;Alias Bd1.7702;Description Class_5;Note=protein_coding_gene
Ta.13666.1.S1_x_at	9.4945	11.5479	10.0734	9.49331	11.5711	11.9452	12.5846	Ta.13666.1.S1_x_at	XW	Ta.13666.1	819	8	1	Ta.13666.1	UniRef90_C4J3B6	8e-10	Putative uncharacterized protein n=1 Tax=Zea mays RepID=C4J3B6_MAIZE							AT4G13340.1	3e-05	4	7758610	7760892	leucine-rich repeat family protein / extensin family protein	Bradi2g42480.1	9e-06	2V	42982671	42984591	Status 12;Valid 1;Alias Bd2.4203;Description Class_3;Note=protein_coding_gene
Ta.13737.1.S1_x_at	10.051	11.3872	11.7976	10.2141	11.4012	13.4797	13.3698	Ta.13737.1.S1_x_at	XW	Ta.13737.1	354	4	1	Ta.13737.1
Ta.13925.1.S1_at	4.77351	4.9589	4.95143	4.83952	6.166	8.13928	7.22082	Ta.13925.1.S1_at	XW	Ta.13925.1	590	3	1	Ta.13925.1	UniRef90_Q7XDT4	2e-27	Os10g0452500 protein n=1 Tax=Oryza sativa Japonica Group RepID=Q7XDT4_ORYSJ							AT2G36120.1	1e-21	2	15165468	15166235	DOT1 (DEFECTIVELY ORGANIZED TRIBUTARIES 1)	Bradi3g27830.1	4e-35	3V	28979083	28979907	Alias Bd3.2646;Description Class_3;Note=protein_coding_gene
Ta.13929.1.S1_at	5.59186	6.33265	6.10766	5.54483	6.8593	8.37666	7.56819	Ta.13929.1.S1_at	XW	Ta.13929.1	864	4	1	Ta.13929.1	UniRef90_C5YH35	2e-46	Putative uncharacterized protein Sb07g024920 n=2 Tax=Andropogoneae RepID=C5YH35_SORBI	LOC_Os08g43510.1	4e-56	8	27516748	27519615	cDNA thaumatin, putative, expressed	AT4G36000.1	2e-24	4	17037583	17038297	FUNCTIONS IN: molecular_function unknown; INVOLVED IN: response to other organism; LOCATED IN: cellular_component unknown; EXPR	Bradi3g42380.1	4e-56	3V	44019988	44021874	Status 12;Valid 1;Alias Bd3.4217;Description Class_3;Note=protein_coding_gene
Ta.13983.1.S1_at	7.88508	9.87333	9.16193	8.49066	11.6248	11.8769	11.9118	Ta.13983.1.S1_at	XW	Ta.13983.1	1251	54	1	Ta.13983.1	UniRef90_Q75HX3	1e-96	Os05g0438500 protein n=2 Tax=Oryza sativa RepID=Q75HX3_ORYSJ	LOC_Os05g36260.1	1e-132	5	21429101	21431146	cDNA soluble inorganic pyrophosphatase, putative, expressed	AT2G46860.1	9e-96	2	19253843	19255060	AtPPa3 (Arabidopsis thaliana pyrophosphorylase 3); inorganic diphosphatase/ pyrophosphatase	Bradi2g24100.1	1e-108	2V	21905153	21906902	Status 12;Valid 1;Alias Bd2.2564;Description Class_5;Note=protein_coding_gene
Ta.1403.1.S1_s_at	10.576	12.833	12.1655	10.6916	13.3116	13.6994	13.314	Ta.1403.1.S1_s_at	XW	Ta.1403.1	1216	163	2	Ta.1403.1|Ta.27649.2	UniRef90_Q84ZN6	1e-136	Probable cellulose synthase A catalytic subunit 8 [UDP-forming] n=14 Tax=Poaceae RepID=CESA8_ORYSJ	LOC_Os03g20370.1	1e-167	3	11521392	11523191	cDNA OsCam1-1 - Calmodulin, expressed	AT5G05170.1	1e-114	5	1530401	1535090	CEV1 (CONSTITUTIVE EXPRESSION OF VSP 1); cellulose synthase/ transferase, transferring glycosyl groups	Bradi1g54250.1	1e-139	1V	52628358	52634047	Status 12;Valid 1;Alias Bd1.5622;Description Class_2;Note=protein_coding_gene
Ta.14043.1.S1_at	4.34797	4.90822	4.58216	4.30468	6.77607	8.74709	8.19986	Ta.14043.1.S1_at	XW	Ta.14043.1	832	3	1	Ta.14043.1	UniRef90_B8PS17	4e-47	GA-induced protein n=1 Tax=Triticum aestivum RepID=B8PS17_WHEAT	LOC_Os06g15620.1	2e-51	6	8847848	8846703	cDNA GASR7 - Gibberellin-regulated GASA/GAST/Snakin family protein precursor, expressed	AT3G02885.1	2e-28	3	638323	639011	GASA5 (GAST1 PROTEIN HOMOLOG 5)	Bradi1g43850.1	1e-49	1V	41693380	41694186	Status 12;Valid 1;Alias Bd1.4469;Description Class_3;Note=protein_coding_gene
Ta.14053.1.S1_at	5.87865	7.77687	7.03049	6.23807	8.8725	8.47977	8.75587	Ta.14053.1.S1_at	XW	Ta.14053.1	1161	71	1	Ta.14053.1	UniRef90_Q7EZY8	8e-40	Os07g0661400 protein n=3 Tax=Oryza sativa RepID=Q7EZY8_ORYSJ	LOC_Os07g46670.3	1e-40	7	27890323	27888420	cDNA early response to dehydration 15, putative, expressed	AT2G41430.2	2e-19	2	17269736	17270314	ERD15 (EARLY RESPONSIVE TO DEHYDRATION 15); protein binding	Bradi1g62300.3	4e-31	1V	61545093	61546378	Status 12;Valid 1;Alias Bd1.6511.1;Note=protein_coding_gene
Ta.14062.2.S1_x_at	7.21439	8.54847	8.36784	7.20693	9.21863	10.1717	10.1719	Ta.14062.2.S1_x_at	XW	Ta.14062.2	557	1	1	Ta.14062.2	UniRef90_C6SZ44	3e-27	Putative uncharacterized protein n=1 Tax=Glycine max RepID=C6SZ44_SOYBN	LOC_Os01g68840.1	2e-05	1	39998048	39997067	cDNA CRP6 - Cysteine-rich family protein precursor, expressed							Bradi2g58760.1	5e-05	2V	56559189	56560183	Status 12;Valid 1;Alias Bd2.5920;Description Class_3;Note=protein_coding_gene
Ta.141.1.S1_at	7.03667	7.20211	7.45965	6.48631	9.10165	8.50853	8.65271	Ta.141.1.S1_at	XW	Ta.141.1	1465	2	1	Ta.141.1	UniRef90_O04705	0	Gibberellin 20 oxidase 1-D n=26 Tax=Pooideae RepID=GAO1D_WHEAT	LOC_Os03g63970.1	1e-75	3	36143590	36145443	cDNA gibberellin 20 oxidase 1, putative, expressed	AT4G25420.1	1e-126	4	12990982	12992409	GA20OX1; gibberellin 20-oxidase	Bradi1g00950.1	1e-176	1V	659999	661553	Status 12;Valid 1;Alias Bd1.90;Description Class_5;Note=protein_coding_gene
Ta.14135.1.S1_a_at	4.12117	6.31215	6.08198	3.65025	7.18514	5.71099	5.99521	Ta.14135.1.S1_a_at	XW	Ta.14135.1	769	3	2	Ta.14135.1|Ta.14135.2
Ta.14214.1.A1_s_at	4.49944	5.68546	4.45809	4.808	8.4876	11.8299	10.4694	Ta.14214.1.A1_s_at	XW	Ta.14214.1	895	5	1	Ta.14214.1	UniRef90_B6SZW4	4e-28	Beta-expansin 4 n=3 Tax=Andropogoneae RepID=B6SZW4_MAIZE	LOC_Os02g44108.1	1e-45	2	26642968	26644738	cDNA expansin precursor, putative, expressed	AT2G20750.1	3e-17	2	8941185	8942430	ATEXPB1 (ARABIDOPSIS THALIANA EXPANSIN B1)	Bradi3g50750.1	3e-31	3V	51870595	51872227	Status 12;Valid 1;Alias Bd3.5125;Description Class_5;Note=protein_coding_gene
Ta.14231.1.S1_x_at	4.08921	4.79521	4.59635	4.26835	6.29596	7.87208	7.45765	Ta.14231.1.S1_x_at	XW	Ta.14231.1	630	13	1	Ta.14231.1	UniRef90_Q75KQ4	1e-23	Os03g0431100 protein n=7 Tax=Poaceae RepID=Q75KQ4_ORYSJ	LOC_Os07g39680.1	1e-14	7	23781112	23782902	cDNA UV-induced protein uvi15, putative, expressed	AT2G41420.1	9e-22	2	17266794	17267873	proline-rich family protein	Bradi3g47490.2	2e-36	3V	49140431	49141843	Status 12;Valid 1;Alias Bd3.4767.1;Note=protein_coding_gene
Ta.14231.2.S1_at	5.75654	6.38512	6.13075	5.50913	7.16278	8.33231	8.03667	Ta.14231.2.S1_at	XW	Ta.14231.2	557	1	1	Ta.14231.2	UniRef90_Q9AVH2	7e-50	Putative senescence-associated protein (Fragment) n=1 Tax=Pisum sativum RepID=Q9AVH2_PEA
Ta.14231.2.S1_x_at	5.01547	5.72581	5.70216	5.11544	7.3474	8.47725	8.14296	Ta.14231.2.S1_x_at	XW	Ta.14231.2	557	1	1	Ta.14231.2	UniRef90_Q9AVH2	7e-50	Putative senescence-associated protein (Fragment) n=1 Tax=Pisum sativum RepID=Q9AVH2_PEA
Ta.14289.1.S1_at	9.15905	11.8967	9.63831	9.1804	12.2211	11.3957	11.6313	Ta.14289.1.S1_at	XW	Ta.14289.1	2052	33	1	Ta.14289.1	UniRef90_B4ESE9	1e-179	Papain-like cysteine proteinase n=4 Tax=Triticeae RepID=B4ESE9_HORVD	LOC_Os04g57440.1	0	4	33991628	33987390	cDNA oryzain beta chain precursor, putative, expressed	AT3G19390.1	1e-134	3	6723024	6724768	cysteine proteinase, putative / thiol protease, putative	Bradi5g24030.1	1e-116	5V	25785199		25789020|Note=protein_coding_gene
Ta.14289.2.S1_a_at	9.70663	12.0329	9.84311	9.36059	12.555	11.7312	12.0386	Ta.14289.2.S1_a_at	XW	Ta.14289.2	536	1	2	Ta.14289.1|Ta.14289.2	UniRef90_B4ESE9	1e-179	Papain-like cysteine proteinase n=4 Tax=Triticeae RepID=B4ESE9_HORVD	LOC_Os04g57440.1	0	4	33991628	33987390	cDNA oryzain beta chain precursor, putative, expressed	AT3G19390.1	1e-134	3	6723024	6724768	cysteine proteinase, putative / thiol protease, putative	Bradi5g24030.1	1e-116	5V	25785199		25789020|Note=protein_coding_gene
Ta.14365.1.S1_at	8.88889	10.6839	10.5706	9.30333	11.3802	11.5414	11.378	Ta.14365.1.S1_at	XW	Ta.14365.1	2070	62	1	Ta.14365.1	UniRef90_C5WY84	1e-156	Ferredoxin--NADP reductase n=3 Tax=Andropogoneae RepID=C5WY84_SORBI	LOC_Os03g57120.1	0	3	32562489	32559330	cDNA ferredoxin--NADP reductase, chloroplast precursor, putative, expressed	AT1G30510.2	1e-146	1	10807150	10808984	ATRFNR2 (ROOT FNR 2); FAD binding / NADP or NADPH binding / electron carrier/ ferredoxin-NADP+ reductase/ oxidoreductase	Bradi1g06540.1	1e-160	1V	4397216	4400320	Status 12;Valid 1;Alias Bd1.693;Description Class_5;Note=protein_coding_gene
Ta.14365.3.S1_a_at	8.42916	10.1406	9.36745	8.26556	11.0614	10.6267	10.3374	Ta.14365.3.S1_a_at	XW	Ta.14365.3	557	1	2	Ta.14365.1|Ta.14365.3	UniRef90_C5WY84	1e-156	Ferredoxin--NADP reductase n=3 Tax=Andropogoneae RepID=C5WY84_SORBI	LOC_Os03g57120.1	0	3	32562489	32559330	cDNA ferredoxin--NADP reductase, chloroplast precursor, putative, expressed	AT1G30510.2	1e-146	1	10807150	10808984	ATRFNR2 (ROOT FNR 2); FAD binding / NADP or NADPH binding / electron carrier/ ferredoxin-NADP+ reductase/ oxidoreductase	Bradi1g06540.1	1e-160	1V	4397216	4400320	Status 12;Valid 1;Alias Bd1.693;Description Class_5;Note=protein_coding_gene
Ta.1441.1.S1_at	6.09619	8.41645	7.5278	5.9112	8.51043	8.23284	8.10954	Ta.1441.1.S1_at	XW	Ta.1441.1	1476	15	1	Ta.1441.1	UniRef90_Q8LI36	0	Os07g0626500 protein n=2 Tax=Oryza sativa RepID=Q8LI36_ORYSJ	LOC_Os07g43350.1	0	7	25949568	25944925	cDNA expressed protein	AT5G10020.2	1e-131	5	3133514	3136949	leucine-rich repeat transmembrane protein kinase, putative	Bradi1g20750.1	0	1V	16641294	16645792	Status 12;Valid 1;Alias Bd1.2199;Description Class_5;Note=protein_coding_gene
Ta.14417.1.S1_at	9.1676	10.3325	10.7338	9.35824	10.684	11.8951	11.7974	Ta.14417.1.S1_at	XW	Ta.14417.1	1919	42	1	Ta.14417.1	UniRef90_Q5EUC8	1e-175	Adenosine 5'-phosphosulfate reductase 2 n=4 Tax=Andropogoneae RepID=Q5EUC8_MAIZE	LOC_Os07g32570.2	1e-118	7	19412306	19408960	cDNA OsAPRL1 adenosine 5'-phosphosulfate reductase-like OsAPRL1, expressed	AT4G04610.1	1e-83	4	2325069	2326718	APR1 (APS REDUCTASE 1); adenylyl-sulfate reductase	Bradi1g26530.1	1e-146	1V	21565167	21568546	Status 12;Valid 1;Alias Bd1.2820;Description Class_5;Note=protein_coding_gene
Ta.14421.1.S1_at	8.10379	9.48505	10.0388	7.99739	10.4512	10.869	11.0074	Ta.14421.1.S1_at	XW	Ta.14421.1	2431	68	1	Ta.14421.1	UniRef90_P43279	0	NADP-dependent malic enzyme, chloroplastic n=4 Tax=BEP clade RepID=MAOC_ORYSJ	LOC_Os05g09440.1	0	5	5297397	5293533	cDNA NADP-dependent malic enzyme, chloroplast precursor, putative, expressed	AT5G25880.1	0	5	9024549	9028260	ATNADP-ME3 (NADP-malic enzyme 3); malate dehydrogenase (oxaloacetate-decarboxylating) (NADP+)/ malic enzyme/ oxidoreductase, acti	Bradi2g33450.1	0	2V	33567029	33570940	Status 12;Valid 1;Alias Bd2.3259;Description Class_5;Note=protein_coding_gene
Ta.14438.1.S1_s_at	8.81165	10.242	10.6539	8.75968	10.521	11.0333	11.4027	Ta.14438.1.S1_s_at	XW	Ta.14438.1	631	22	2	Ta.14438.1|TaAffx.64770.1	UniRef90_C5Z157	3e-29	Putative uncharacterized protein Sb09g005320 n=2 Tax=Andropogoneae RepID=C5Z157_SORBI	LOC_Os05g08414.1	2e-57	5	4589125	4591651	cDNA expressed protein	AT1G68680.1	2e-17	1	25785627	25786622	unknown protein	Bradi2g34160.1	2e-09	2V	34228161	34232618	Status 12;Valid 1;Alias Bd2.3319;Description Class_2;Note=protein_coding_gene
Ta.14456.1.S1_at	6.27165	8.78269	7.59102	6.30446	9.51738	11.1186	10.2188	Ta.14456.1.S1_at	XW	Ta.14456.1	1349	50	1	Ta.14456.1	UniRef90_Q6QFA2	1e-161	Expansin EXPB2 n=1 Tax=Triticum aestivum RepID=Q6QFA2_WHEAT	LOC_Os10g40730.1	0	10	21787226	21789783	cDNA expansin precursor, putative, expressed	AT1G65680.1	3e-51	1	24427266	24428399	ATEXPB2 (ARABIDOPSIS THALIANA EXPANSIN B2)	Bradi3g33160.1	1e-138	3V	35531168	35533598	Status 12;Valid 1;Alias Bd3.3210;Description Class_5;Note=protein_coding_gene
Ta.14492.1.S1_at	3.41131	3.54322	3.41993	3.60791	3.63836	9.6226	7.52887	Ta.14492.1.S1_at	XW	Ta.14492.1	990	34	1	Ta.14492.1	UniRef90_Q6S509	2e-45	Lipid transfer protein n=4 Tax=Oryza sativa RepID=Q6S509_ORYSJ	LOC_Os03g01300.1	1e-53	3	207330	210839	cDNA LTPL114 - Protease inhibitor/seed storage/LTP family protein precursor, expressed	AT1G12090.1	1e-34	1	4090176	4090589	ELP (EXTENSIN-LIKE PROTEIN); lipid binding	Bradi1g78260.1	7e-45	1V	74311166	74311908	Status 12;Valid 1;Alias Bd1.8175;Description Class_4;Note=protein_coding_gene
Ta.14537.3.S1_x_at	4.86225	5.34057	6.50981	5.13141	6.18741	10.0542	8.04531	Ta.14537.3.S1_x_at	XW	Ta.14537.3	501	1	1	Ta.14537.3	UniRef90_Q43704	4e-29	DNA replication licensing factor MCM3 homolog 1 n=9 Tax=Poaceae RepID=MCM31_MAIZE	LOC_Os05g39850.1	6e-32	5	23357014	23362017	cDNA MCM3 - Putative minichromosome maintenance MCM complex subunit 3, expressed	AT5G46280.1	1e-11	5	18769902	18773606	DNA replication licensing factor, putative	Bradi2g22360.1	2e-33	2V	19884258	19890231	Status 12;Valid 1;Alias Bd2.2373.1;Note=protein_coding_gene
Ta.14578.1.S1_at	3.78887	4.87296	3.80669	3.80301	5.84083	6.66895	5.9813	Ta.14578.1.S1_at	XW	Ta.14578.1	647	3	1	Ta.14578.1
Ta.14578.2.S1_at	6.13235	7.22109	6.33226	5.97475	7.90312	8.92633	8.22835	Ta.14578.2.S1_at	XW	Ta.14578.2	1355	18	1	Ta.14578.2	UniRef90_C5YS71	1e-103	Putative uncharacterized protein Sb08g003720 n=1 Tax=Sorghum bicolor RepID=C5YS71_SORBI	LOC_Os12g06260.1	1e-180	12	2979875	2978479	cDNA harpin-induced protein 1 domain containing protein, expressed	AT3G44220.1	3e-50	3	15928216	15929645	harpin-induced family protein / HIN1 family protein / harpin-responsive family protein	Bradi4g41990.1	1e-105	4V	46079830	46080991	Status 12;Valid 1;Alias Bd4.4325;Description Class_5;Note=protein_coding_gene
Ta.14740.1.S1_at	7.0797	7.89292	7.9845	7.08587	10.4723	10.3471	10.7979	Ta.14740.1.S1_at	XW	Ta.14740.1	698	5	1	Ta.14740.1	UniRef90_Q0JN91	7e-20	Os01g0314800 protein n=2 Tax=Oryza sativa RepID=Q0JN91_ORYSJ	LOC_Os01g21250.1	1e-16	1	11863306	11862894	cDNA late embryogenesis abundant protein, putative	AT4G02380.1	3e-10	4	1046414	1046807	SAG21 (SENESCENCE-ASSOCIATED GENE 21)	Bradi2g11940.1	3e-26	2V	10275789	10276597	Status 12;Valid 1;Alias Bd2.1281;Description Class_3;Note=protein_coding_gene
Ta.14818.1.S1_at	4.70481	7.26642	6.26999	5.19086	7.58778	7.45102	7.31939	Ta.14818.1.S1_at	XW	Ta.14818.1	183	1	1	Ta.14818.1
Ta.14998.1.S1_at	4.21647	6.57517	5.09393	4.18608	7.38822	7.21471	6.61359	Ta.14998.1.S1_at	XW	Ta.14998.1	641	2	1	Ta.14998.1
Ta.15012.1.S1_at	6.82927	8.89511	8.63943	6.69891	9.09402	8.89459	9.40668	Ta.15012.1.S1_at	XW	Ta.15012.1	524	3	1	Ta.15012.1
Ta.1520.1.S1_s_at	8.26215	9.45253	9.66235	8.39625	11.3738	13.9942	13.0328	Ta.1520.1.S1_s_at	XW	Ta.1520.1	1660	42	1	Ta.1520.1	UniRef90_B8ZMV0	4e-41	Cell wall surface anchored protein n=1 Tax=Streptococcus pneumoniae ATCC 700669 RepID=B8ZMV0_STRPJ							AT3G28780.1	2e-27	3	10806131	10808369	unknown protein	Bradi3g39780.3	1e-24	3V	42001549	42002991	Status 12;Valid 1;Alias Bd3.3936.1;Note=protein_coding_gene
Ta.1520.3.S1_x_at	5.20854	6.36914	5.96573	4.84005	8.40382	10.3927	9.17419	Ta.1520.3.S1_x_at	XW	Ta.1520.3	436	1	1	Ta.1520.3	UniRef90_C1N3K2	4e-06	Predicted protein n=1 Tax=Micromonas pusilla CCMP1545 RepID=C1N3K2_9CHLO	LOC_Os08g01690.1	7e-06	8	400424	398649	cDNA retrotransposon protein, putative, unclassified, expressed	AT2G21660.2	1e-05	2	9265477	9266316	CCR2 (COLD, CIRCADIAN RHYTHM, AND RNA BINDING 2); RNA binding / double-stranded DNA binding / single-stranded DNA binding	Bradi1g12790.7	1e-06	1V	9678213	9679405	Status 12;Valid 1;Alias Bd1.1368.5;Note=protein_coding_gene
Ta.1526.1.S1_at	7.84128	8.20363	8.69983	7.68215	9.10933	10.3178	9.71615	Ta.1526.1.S1_at	XW	Ta.1526.1	925	110	1	Ta.1526.1	UniRef90_Q9ATG4	3e-56	Non-specific lipid-transfer protein n=1 Tax=Triticum aestivum RepID=Q9ATG4_WHEAT	LOC_Os11g24070.1	1e-16	11	13204839	13205965	cDNA LTPL10 - Protease inhibitor/seed storage/LTP family protein precursor, expressed	AT5G59310.1	9e-26	5	23925296	23925772	LTP4 (LIPID TRANSFER PROTEIN 4); lipid binding	Bradi4g25750.1	2e-37	4V	31093697	31094527	Status 12;Valid 1;Alias Bd4.2563;Description Class_5;Note=protein_coding_gene
Ta.1526.1.S1_x_at	7.7148	8.27118	8.6645	7.56392	9.16385	10.3845	9.73756	Ta.1526.1.S1_x_at	XW	Ta.1526.1	925	110	1	Ta.1526.1	UniRef90_Q9ATG4	3e-56	Non-specific lipid-transfer protein n=1 Tax=Triticum aestivum RepID=Q9ATG4_WHEAT	LOC_Os11g24070.1	1e-16	11	13204839	13205965	cDNA LTPL10 - Protease inhibitor/seed storage/LTP family protein precursor, expressed	AT5G59310.1	9e-26	5	23925296	23925772	LTP4 (LIPID TRANSFER PROTEIN 4); lipid binding	Bradi4g25750.1	2e-37	4V	31093697	31094527	Status 12;Valid 1;Alias Bd4.2563;Description Class_5;Note=protein_coding_gene
Ta.1569.2.S1_a_at	6.97735	8.19985	8.56362	6.53388	8.12874	8.73124	9.03298	Ta.1569.2.S1_a_at	XW	Ta.1569.2	240	1	2	Ta.1569.1|Ta.1569.2	UniRef90_B6SQ79	1e-49	Cell growth defect factor 2 n=3 Tax=Andropogoneae RepID=B6SQ79_MAIZE	LOC_Os03g03530.1	2e-94	3	1526100	1524176	cDNA expressed protein	AT1G30845.1	4e-39	1	10979856	10980427	unknown protein	Bradi1g76740.2	6e-54	1V	73232221	73233611	Status 12;Valid 1;Alias Bd1.8011;Description Class_5;Note=protein_coding_gene
Ta.1573.1.S1_at	8.53623	10.0495	9.20033	8.60737	10.3652	10.8402	10.6361	Ta.1573.1.S1_at	XW	Ta.1573.1	1373	30	1	Ta.1573.1	UniRef90_Q08479	1e-105	Adenylate kinase A n=3 Tax=Oryza sativa RepID=KAD1_ORYSJ	LOC_Os12g13380.1	0	12	7473822	7477717	cDNA adenylate kinase, putative, expressed	AT5G63400.1	1e-95	5	25393274	25394817	ADK1 (ADENYLATE KINASE 1); ATP binding / adenylate kinase/ nucleobase, nucleoside, nucleotide kinase/ nucleotide kinase/ phosph	Bradi4g39600.1	1e-110	4V	44241594	44245542	Status 12;Valid 1;Alias Bd4.4069;Description Class_5;Note=protein_coding_gene
Ta.15867.1.S1_at	5.7315	6.60526	7.63918	5.56193	8.24132	10.9112	9.66414	Ta.15867.1.S1_at	XW	Ta.15867.1	679	3	1	Ta.15867.1	UniRef90_Q6K673	4e-60	Os02g0794500 protein n=2 Tax=Oryza sativa RepID=Q6K673_ORYSJ	LOC_Os02g55130.4	7e-82	2	33763429	33770655	cDNA OsSCP10 - Putative Serine Carboxypeptidase homologue, expressed	AT4G30610.1	3e-50	4	14944219	14948391	BRS1 (BRI1 SUPPRESSOR 1); serine-type carboxypeptidase	Bradi3g54000.1	2e-60	3V	54575218	54581038	Status 12;Valid 1;Alias Bd3.5470;Description Class_5;Note=protein_coding_gene
Ta.15941.1.A1_at	4.89075	4.55065	5.62683	4.75796	5.11666	9.14974	7.2764	Ta.15941.1.A1_at	XW	Ta.15941.1	1282	7	1	Ta.15941.1	UniRef90_B8BD71	1e-103	Putative uncharacterized protein n=1 Tax=Oryza sativa Indica Group RepID=B8BD71_ORYSI	LOC_Os09g06560.1	6e-99	9	3117920	3124244	cDNA WD domain, G-beta repeat domain containing protein, expressed	AT3G42660.1	7e-51	3	14751280	14755701	nucleotide binding	Bradi2g18270.1	1e-117	2V	16191712	16198569	Status 12;Valid 1;Alias Bd2.1947;Description Class_5;Note=protein_coding_gene
Ta.1610.1.A1_at	3.82867	3.70318	3.82667	4.05562	3.78508	6.64243	6.60595	Ta.1610.1.A1_at	XW	Ta.1610.1	299	1	1	Ta.1610.1	UniRef90_C4MF49	5e-10	UDP-glycosyltransferase UGT88C4 n=1 Tax=Avena strigosa RepID=C4MF49_9POAL	LOC_Os01g50200.1	5e-11	1	28848779	28846912	cDNA UDP-glucoronosyl and UDP-glucosyl transferase domain containing protein, expressed							Bradi2g47420.1	1e-13	2V	47777695	47779358	Status 12;Valid 1;Alias Bd2.4724;Description Class_5;Note=protein_coding_gene
Ta.16203.1.S1_at	3.24253	5.30374	4.59861	3.43098	6.00426	5.66371	5.61307	Ta.16203.1.S1_at	XW	Ta.16203.1	342	1	1	Ta.16203.1
Ta.16230.1.S1_x_at	10.1928	11.2651	12.1863	10.4898	11.2089	13.1069	12.6775	Ta.16230.1.S1_x_at	XW	Ta.16230.1	315	1	1	Ta.16230.1	UniRef90_Q8GTD0	2e-10	Metallothioneine type2 n=1 Tax=Hordeum vulgare subsp. vulgare RepID=Q8GTD0_HORVD	LOC_Os01g74300.1	4e-08	1	43045911	43046917	cDNA metallothionein, putative, expressed
Ta.16238.1.S1_at	5.48238	6.97499	5.93523	5.80338	7.95852	8.03634	7.9899	Ta.16238.1.S1_at	XW	Ta.16238.1	600	2	1	Ta.16238.1	UniRef90_Q8S7T7	4e-37	Putative uncharacterized protein OSJNBa0091P11.2 (Fragment) n=1 Tax=Oryza sativa Japonica Group RepID=Q8S7T7_ORYSJ	LOC_Os03g07120.1	5e-73	3	3636626	3641458	cDNA expressed protein	AT5G06610.1	6e-20	5	2029953	2033620	unknown protein	Bradi1g73890.1	1e-35	1V	71248386	71252331	Status 12;Valid 1;Alias Bd1.7706;Description Class_3;Note=protein_coding_gene
Ta.16509.1.S1_at	4.86782	6.17456	5.83468	4.61083	6.06141	7.19996	7.78566	Ta.16509.1.S1_at	XW	Ta.16509.1	713	3	1	Ta.16509.1
Ta.1653.1.S1_at	4.29103	4.98834	5.93343	4.85187	7.10859	11.0771	8.99069	Ta.1653.1.S1_at	XW	Ta.1653.1	533	1	1	Ta.1653.1	UniRef90_Q2XQA4	5e-27	Glycine rich protein 3 n=7 Tax=Andropogoneae RepID=Q2XQA4_MAIZE	LOC_Os10g31500.1	4e-27	10	16430513	16429433	cDNA retrotransposon protein, putative, unclassified, expressed	AT2G36120.1	4e-20	2	15165468	15166235	DOT1 (DEFECTIVELY ORGANIZED TRIBUTARIES 1)	Bradi3g27830.1	1e-30	3V	28979083	28979907	Alias Bd3.2646;Description Class_3;Note=protein_coding_gene
Ta.16678.1.S1_at	3.07316	5.00772	4.67772	2.91145	4.50014	5.30796	5.26312	Ta.16678.1.S1_at	XW	Ta.16678.1	250	1	1	Ta.16678.1
Ta.16682.1.A1_x_at	4.27932	4.48898	4.01356	3.95012	4.6588	6.90114	5.99312	Ta.16682.1.A1_x_at	XW	Ta.16682.1	557	1	1	Ta.16682.1
Ta.1674.1.S1_s_at	5.04104	7.04939	6.23759	5.04693	9.70999	9.11617	9.98604	Ta.1674.1.S1_s_at	XW	Ta.1674.1	681	13	2	Ta.1674.1|TaAffx.122106.1	UniRef90_C7J3B5	6e-15	Os06g0318900 protein n=1 Tax=Oryza sativa Japonica Group RepID=C7J3B5_ORYSJ	LOC_Os06g21410.1	1e-21	6	12365595	12367161	cDNA arabinogalactan peptide 23 precursor, putative, expressed	AT1G68690.1	4e-12	1	25789192	25791886	ATP binding / protein kinase/ protein serine/threonine kinase	Bradi3g53490.1	4e-18	3V	54147832	54150868	Status 12;Valid 1;Alias Bd3.5417;Description Class_3;Note=protein_coding_gene
Ta.1674.2.S1_s_at	4.98055	6.34013	5.49105	4.79089	8.49294	7.92743	8.85057	Ta.1674.2.S1_s_at	XW	Ta.1674.2	623	6	1	Ta.1674.2				LOC_Os06g21410.1	1e-15	6	12365595	12367161	cDNA arabinogalactan peptide 23 precursor, putative, expressed
Ta.16790.1.A1_at	6.05748	7.74602	7.69521	6.23788	7.95635	8.4327	8.52174	Ta.16790.1.A1_at	XW	Ta.16790.1	500	2	1	Ta.16790.1	UniRef90_Q6K7G4	2e-14	Os02g0779300 protein n=1 Tax=Oryza sativa Japonica Group RepID=Q6K7G4_ORYSJ	LOC_Os02g53870.1	1e-07	2	32985610	32986342	cDNA expressed protein							Bradi3g57120.1	1e-16	3V	56773807	56774654	Status 12;Valid 1;Alias Bd3.5802;Description Class_3;Note=protein_coding_gene
Ta.16843.1.S1_at	4.79094	4.61121	5.30279	4.32684	5.28335	8.62239	7.34727	Ta.16843.1.S1_at	XW	Ta.16843.1	657	3	1	Ta.16843.1	UniRef90_Q69Y53	2e-35	Os06g0193300 protein n=3 Tax=Oryza sativa RepID=Q69Y53_ORYSJ	LOC_Os06g09350.1	1e-30	6	4703883	4702900	cDNA expressed protein	AT3G14280.1	1e-09	3	4761654	4762286	unknown protein	Bradi1g46710.5	6e-48	1V	45290558	45291970	Status 12;Valid 1;Alias Bd1.4794.2;Note=protein_coding_gene
Ta.16845.1.S1_at	4.47988	6.49661	5.66098	4.23735	8.11487	8.97198	8.32607	Ta.16845.1.S1_at	XW	Ta.16845.1	824	5	1	Ta.16845.1	UniRef90_Q6K4Q3	7e-28	Os02g0787000 protein n=2 Tax=Oryza sativa RepID=Q6K4Q3_ORYSJ	LOC_Os02g54570.1	1e-27	2	33421912	33421376	cDNA SCP-like extracellular protein, expressed	AT5G66590.1	1e-10	5	26574255	26574812	allergen V5/Tpx-1-related family protein	Bradi3g53680.1	5e-16	3V	54275462	54277637	Alias Bd3.5436;Description Class_3;Note=protein_coding_gene
Ta.16845.2.S1_x_at	6.07223	6.45547	6.26865	5.94981	7.05658	9.08984	8.26542	Ta.16845.2.S1_x_at	XW	Ta.16845.2	470	1	1	Ta.16845.2	UniRef90_Q6K4Q3	4e-24	Os02g0787000 protein n=2 Tax=Oryza sativa RepID=Q6K4Q3_ORYSJ	LOC_Os02g54570.1	1e-25	2	33421912	33421376	cDNA SCP-like extracellular protein, expressed	AT4G31470.1	3e-11	4	15261746	15262303	pathogenesis-related protein, putative	Bradi3g53680.1	4e-20	3V	54275462	54277637	Alias Bd3.5436;Description Class_3;Note=protein_coding_gene
Ta.16869.1.S1_at	5.57459	7.00873	7.12888	5.50291	8.19855	7.74172	7.58538	Ta.16869.1.S1_at	XW	Ta.16869.1	570	3	1	Ta.16869.1	UniRef90_A2ZRK6	2e-30	Putative uncharacterized protein n=1 Tax=Oryza sativa Japonica Group RepID=A2ZRK6_ORYSJ	LOC_Os01g16146.1	1e-38	1	9116425	9113577	cDNA phenazine biosynthesis protein, putative, expressed	AT4G02860.1	2e-20	4	1268952	1270508	catalytic	Bradi2g09900.1	1e-34	2V	8096497	8098519	Status 12;Valid 1;Alias Bd2.1058;Description Class_5;Note=protein_coding_gene
Ta.1692.1.S1_at	4.98979	5.86994	6.17914	5.42156	6.52332	8.92472	8.15679	Ta.1692.1.S1_at	XW	Ta.1692.1	674	6	1	Ta.1692.1	UniRef90_Q33AQ5	3e-15	Expressed protein n=5 Tax=Oryza sativa RepID=Q33AQ5_ORYSJ													Bradi3g22590.2	5e-25	3V	21777954		21778653|Note=protein_coding_gene
Ta.1730.1.A1_at	8.91771	11.08	10.8444	9.16939	11.6359	11.4921	12.2914	Ta.1730.1.A1_at	XW	Ta.1730.1	465	1	1	Ta.1730.1	UniRef90_P0C291	7e-07	Monothiol glutaredoxin-S9 n=2 Tax=Oryza sativa RepID=GRXS9_ORYSJ	LOC_Os05g48930.1	2e-08	5	28005193	28006137	cDNA OsGrx_S2 - glutaredoxin subgroup III, expressed	AT1G28480.1	7e-06	1	10013634	10014047	GRX480; electron carrier/ protein disulfide oxidoreductase	Bradi2g46090.1	2e-07	2V	46525636	46526539	Status 12;Valid 1;Alias Bd2.4572;Description Class_4;Note=protein_coding_gene
Ta.1744.1.S1_at	5.52542	6.50572	6.82693	5.41659	7.08518	8.91014	7.99812	Ta.1744.1.S1_at	XW	Ta.1744.1	1724	14	1	Ta.1744.1	UniRef90_Q6H5W1	0	Os02g0637700 protein n=2 Tax=Oryza sativa RepID=Q6H5W1_ORYSJ	LOC_Os02g42520.2	0	2	25563167	25559991	cDNA dehydrogenase, putative, expressed	AT5G24760.1	1e-167	5	8495035	8497245	alcohol dehydrogenase, putative	Bradi3g49740.3	0	3V	50997519	51001407	Status 12;Valid 1;Alias Bd3.5015.2;Note=protein_coding_gene
Ta.1751.2.S1_at	3.50572	4.69949	4.64379	3.54657	5.57575	8.64524	6.83826	Ta.1751.2.S1_at	XW	Ta.1751.2	1205	9	1	Ta.1751.2	UniRef90_Q7XDT4	7e-69	Os10g0452500 protein n=1 Tax=Oryza sativa Japonica Group RepID=Q7XDT4_ORYSJ	LOC_Os10g31660.1	1e-10	10	16521056	16521876	cDNA glycine-rich cell wall structural protein 2 precursor, putative, expressed	AT5G46730.1	8e-43	5	18964030	18964902	glycine-rich protein	Bradi3g27840.1	2e-66	3V	28983962	28984899	Status 12;Valid 1;Alias Bd3.2647;Description Class_4;Note=protein_coding_gene
Ta.1751.3.S1_x_at	3.41646	4.01379	4.90196	3.52606	5.06021	9.21912	7.48175	Ta.1751.3.S1_x_at	XW	Ta.1751.3	1311	37	1	Ta.1751.3	UniRef90_Q7XDT4	2e-57	Os10g0452500 protein n=1 Tax=Oryza sativa Japonica Group RepID=Q7XDT4_ORYSJ	LOC_Os10g31660.1	1e-10	10	16521056	16521876	cDNA glycine-rich cell wall structural protein 2 precursor, putative, expressed	AT5G46730.1	1e-45	5	18964030	18964902	glycine-rich protein	Bradi3g27840.1	1e-81	3V	28983962	28984899	Status 12;Valid 1;Alias Bd3.2647;Description Class_4;Note=protein_coding_gene
Ta.1804.1.S1_s_at	7.7581	9.83672	9.68107	7.35347	10.3682	10.3059	9.43126	Ta.1804.1.S1_s_at	XW	Ta.1804.1	2295	81	2	Ta.1804.1|TaAffx.143995.13	UniRef90_Q84KH1	0	Phytochelatin synthetase n=2 Tax=Triticum RepID=Q84KH1_TRIMO	LOC_Os05g32110.1	0	5	18662388	18658745	cDNA COBRA, putative, expressed	AT5G60920.1	0	5	24511466	24513932	COB (COBRA)	Bradi1g08130.1	0	1V	5732237	5735466	Status 12;Valid 1;Alias Bd1.861;Description Class_5;Note=protein_coding_gene
Ta.18151.1.S1_x_at	4.71991	5.54209	5.56462	4.37132	6.67949	7.83463	7.19096	Ta.18151.1.S1_x_at	XW	Ta.18151.1	275	1	1	Ta.18151.1
Ta.18223.1.S1_at	5.54619	6.46699	5.55517	5.42166	8.43376	7.48871	7.76356	Ta.18223.1.S1_at	XW	Ta.18223.1	1067	5	1	Ta.18223.1	UniRef90_UPI0000DD8CEA	8e-55	Os01g0728100 n=1 Tax=Oryza sativa Japonica Group RepID=UPI0000DD8CEA	LOC_Os09g00999.1	0	9	9802	12386	cDNA conserved hypothetical protein	AT4G18970.1	1e-36	4	10389308	10390808	GDSL-motif lipase/hydrolase family protein	Bradi2g48760.1	1e-54	2V	48976610	48978749	Status 12;Valid 1;Alias Bd2.4863;Description Class_5;Note=protein_coding_gene
Ta.18223.2.S1_at	4.68304	6.66839	5.12817	4.46323	7.72521	7.91509	7.49625	Ta.18223.2.S1_at	XW	Ta.18223.2	1597	21	1	Ta.18223.2	UniRef90_A2ZXG3	0	Putative uncharacterized protein n=2 Tax=Oryza sativa RepID=A2ZXG3_ORYSJ	LOC_Os01g52770.1	0	1	30360711	30363057	cDNA GDSL-like lipase/acylhydrolase, putative, expressed	AT5G45670.1	1e-127	5	18528600	18530164	GDSL-motif lipase/hydrolase family protein	Bradi2g48760.1	0	2V	48976610	48978749	Status 12;Valid 1;Alias Bd2.4863;Description Class_5;Note=protein_coding_gene
Ta.18283.1.S1_x_at	5.78462	6.14896	5.4212	5.84449	6.94014	10.2735	9.35485	Ta.18283.1.S1_x_at	XW	Ta.18283.1	668	11	1	Ta.18283.1	UniRef90_Q9FWP0	3e-39	Os10g0551900 protein n=3 Tax=Oryza sativa RepID=Q9FWP0_ORYSJ	LOC_Os03g01300.1	1e-29	3	207330	210839	cDNA LTPL114 - Protease inhibitor/seed storage/LTP family protein precursor, expressed	AT4G12490.1	1e-30	4	7409830	7410378	protease inhibitor/seed storage/lipid transfer protein (LTP) family protein	Bradi1g78250.3	4e-30	1V	74302377	74303478	Status 12;Valid 1;Alias Bd1.8174.1;Note=protein_coding_gene
Ta.1836.1.S1_at	6.50354	8.38486	8.44551	6.57949	8.77697	9.3484	9.11411	Ta.1836.1.S1_at	XW	Ta.1836.1	1202	17	1	Ta.1836.1	UniRef90_B6T5H1	1e-116	Electron transporter n=3 Tax=Andropogoneae RepID=B6T5H1_MAIZE	LOC_Os01g10340.1	0	1	5441651	5434443	cDNA expressed protein	AT5G11640.1	3e-54	5	3742008	3743703	EXPRESSED IN: 22 plant structures; EXPRESSED DURING: 13 growth stages; CONTAINS InterPro DOMAIN/s: Thioredoxin fold (InterPro:IPR	Bradi2g06200.1	1e-127	2V	4643355	4650462	Status 12;Valid 1;Alias Bd2.652;Description Class_5;Note=protein_coding_gene
Ta.1839.1.S1_at	6.88865	9.26477	8.48195	6.77042	8.90101	9.50167	8.98281	Ta.1839.1.S1_at	XW	Ta.1839.1	1175	18	1	Ta.1839.1	UniRef90_Q06I79	1e-144	Fasciclin-like protein FLA27 n=2 Tax=Triticum aestivum RepID=Q06I79_WHEAT	LOC_Os03g57460.1	0	3	32753506	32749877	cDNA fasciclin domain containing protein, expressed	AT2G35860.1	1e-109	2	15059859	15061810	FLA16 (FASCICLIN-LIKE ARABINOGALACTAN PROTEIN 16 PRECURSOR)	Bradi1g57040.1	1e-129	1V	55713840	55717023	Status 12;Valid 1;Alias Bd1.5936;Description Class_5;Note=protein_coding_gene
Ta.1839.1.S1_x_at	6.9275	9.29336	8.60944	6.68437	8.94988	9.57402	9.09698	Ta.1839.1.S1_x_at	XW	Ta.1839.1	1175	18	1	Ta.1839.1	UniRef90_Q06I79	1e-144	Fasciclin-like protein FLA27 n=2 Tax=Triticum aestivum RepID=Q06I79_WHEAT	LOC_Os03g57460.1	0	3	32753506	32749877	cDNA fasciclin domain containing protein, expressed	AT2G35860.1	1e-109	2	15059859	15061810	FLA16 (FASCICLIN-LIKE ARABINOGALACTAN PROTEIN 16 PRECURSOR)	Bradi1g57040.1	1e-129	1V	55713840	55717023	Status 12;Valid 1;Alias Bd1.5936;Description Class_5;Note=protein_coding_gene
Ta.18397.1.A1_at	4.8455	5.73933	5.88682	5.26977	7.21087	7.5956	7.48933	Ta.18397.1.A1_at	XW	Ta.18397.1	539	2	1	Ta.18397.1
Ta.18480.2.S1_at	4.06978	6.17551	5.60106	4.48116	6.53617	6.94915	7.02887	Ta.18480.2.S1_at	XW	Ta.18480.2	414	1	1	Ta.18480.2	UniRef90_Q6CEK4	9e-05	YALI0B14971p n=1 Tax=Yarrowia lipolytica RepID=Q6CEK4_YARLI	LOC_Os06g47060.1	4e-05	6	28532532	28530612	cDNA hypothetical protein	AT5G07780.1	3e-06	5	2479707	2482638	formin homology 2 domain-containing protein / FH2 domain-containing protein	Bradi2g17440.1	1e-05	2V	15512729	15513610	Alias Bd2.1851;Description Class_1;Note=protein_coding_gene
Ta.18480.2.S1_x_at	4.69105	6.45227	5.90203	4.99458	6.80228	7.37767	7.25225	Ta.18480.2.S1_x_at	XW	Ta.18480.2	414	1	1	Ta.18480.2	UniRef90_Q6CEK4	9e-05	YALI0B14971p n=1 Tax=Yarrowia lipolytica RepID=Q6CEK4_YARLI	LOC_Os06g47060.1	4e-05	6	28532532	28530612	cDNA hypothetical protein	AT5G07780.1	3e-06	5	2479707	2482638	formin homology 2 domain-containing protein / FH2 domain-containing protein	Bradi2g17440.1	1e-05	2V	15512729	15513610	Alias Bd2.1851;Description Class_1;Note=protein_coding_gene
Ta.18483.1.S1_at	5.8273	5.43965	7.42585	5.75246	7.41376	8.70486	8.36912	Ta.18483.1.S1_at	XW	Ta.18483.1	468	1	1	Ta.18483.1
Ta.18791.1.S1_at	4.29702	4.52027	4.97473	4.44523	5.38904	7.90381	6.65505	Ta.18791.1.S1_at	XW	Ta.18791.1	563	3	1	Ta.18791.1	UniRef90_UPI0000DD9456	2e-19	Os08g0240500 n=1 Tax=Oryza sativa Japonica Group RepID=UPI0000DD9456	LOC_Os08g14210.1	1e-05	8	8492865	8494320	cDNA glycosyl hydrolases family 16, putative	AT5G57550.1	8e-11	5	23305055	23306384	XTR3 (XYLOGLUCAN ENDOTRANSGLYCOSYLASE 3); hydrolase, acting on glycosyl bonds / xyloglucan:xyloglucosyl transferase	Bradi3g18690.1	4e-25	3V	17244971	17246659	Status 12;Valid 1;Alias Bd3.1947;Description Class_5;Note=protein_coding_gene
Ta.18878.1.S1_at	2.89755	3.70113	4.48737	2.89604	4.09965	5.03083	5.0832	Ta.18878.1.S1_at	XW	Ta.18878.1	210	1	1	Ta.18878.1
Ta.1890.2.S1_a_at	9.13727	10.6437	11.0897	9.10408	10.6497	12.0848	11.6871	Ta.1890.2.S1_a_at	XW	Ta.1890.2	976	5	2	Ta.1890.1|Ta.1890.2	UniRef90_C5YRE2	3e-73	Putative uncharacterized protein Sb08g020580 n=1 Tax=Sorghum bicolor RepID=C5YRE2_SORBI	LOC_Os12g40890.1	1e-100	12	25282627	25277210	cDNA OsIAA30 - Auxin-responsive Aux/IAA gene family member, expressed	AT3G04730.1	5e-55	3	1288993	1290415	IAA16; transcription factor	Bradi4g02600.4	5e-79	4V	1867796	1882071	Status 12;Valid 1;Alias Bd4.252;Description Class_3;Note=protein_coding_gene
Ta.18939.2.S1_at	3.83401	5.19903	3.61184	4.08418	6.12746	10.8982	7.85906	Ta.18939.2.S1_at	XW	Ta.18939.2	323	1	1	Ta.18939.2	UniRef90_P04750	6e-23	Alpha-amylase type B isozyme n=7 Tax=Hordeum vulgare RepID=AMY6_HORVU	LOC_Os02g52710.1	9e-20	2	32244311	32242410	cDNA alpha-amylase precursor, putative, expressed	AT4G25000.1	3e-12	4	12852109	12853825	AMY1 (ALPHA-AMYLASE-LIKE); alpha-amylase	Bradi3g58010.1	2e-21	3V	57602664	57604389	Status 12;Valid 1;Alias Bd3.5907;Description Class_5;Note=protein_coding_gene
Ta.18958.1.S1_at	5.07315	4.80722	4.86026	5.04856	5.16478	7.06314	7.2307	Ta.18958.1.S1_at	XW	Ta.18958.1	445	1	1	Ta.18958.1
Ta.18965.1.S1_at	4.90758	7.3197	6.71888	5.24916	8.86635	10.3377	10.8059	Ta.18965.1.S1_at	XW	Ta.18965.1	1146	10	1	Ta.18965.1	UniRef90_Q8L555	6e-53	Os07g0105000 protein n=2 Tax=Oryza sativa RepID=Q8L555_ORYSJ	LOC_Os07g01440.1	1e-17	7	290032	291026	cDNA plastocyanin-like domain containing protein, putative, expressed	AT2G32300.1	2e-30	2	13722510	13723464	UCC1 (UCLACYANIN 1); copper ion binding / electron carrier	Bradi1g59510.1	3e-63	1V	58547273	58548502	Status 12;Valid 1;Alias Bd1.6204;Description Class_5;Note=protein_coding_gene
Ta.19181.1.S1_s_at	5.01122	6.0855	4.93855	5.0464	6.36802	7.79141	7.99495	Ta.19181.1.S1_s_at	XW	Ta.19181.1	933	5	1	Ta.19181.1	UniRef90_Q6ESZ0	2e-21	Os02g0542500 protein n=1 Tax=Oryza sativa Japonica Group RepID=Q6ESZ0_ORYSJ	LOC_Os02g33780.1	1e-06	2	20146585	20148253	cDNA serine-aspartate repeat-containing protein I precursor, putative, expressed	AT2G45000.1	6e-08	2	18564156	18567632	EMB2766 (EMBRYO DEFECTIVE 2766); structural constituent of nuclear pore	Bradi3g45310.1	1e-31	3V	47272342	47273079	Alias Bd3.4536;Description Class_2;Note=protein_coding_gene
Ta.19205.1.S1_x_at	8.08157	10.0635	8.72325	7.8471	10.5949	10.5958	10.9446	Ta.19205.1.S1_x_at	XW	Ta.19205.1	1007	12	1	Ta.19205.1	UniRef90_Q0DVS6	2e-48	Os03g0115000 protein (Fragment) n=3 Tax=Oryza sativa RepID=Q0DVS6_ORYSJ	LOC_Os03g02400.1	1e-23	3	849763	851121	cDNA plastocyanin-like domain containing protein, putative, expressed	AT1G64640.1	9e-29	1	24022482	24023151	plastocyanin-like domain-containing protein	Bradi1g77560.1	9e-64	1V	73840550	73841448	Status 12;Valid 1;Alias Bd1.8098;Description Class_3;Note=protein_coding_gene
Ta.19205.2.S1_x_at	7.87094	9.69465	8.14064	7.79147	10.2268	10.3526	10.6682	Ta.19205.2.S1_x_at	XW	Ta.19205.2	823	4	1	Ta.19205.2	UniRef90_C5X122	8e-40	Putative uncharacterized protein Sb01g049630 n=1 Tax=Sorghum bicolor RepID=C5X122_SORBI	LOC_Os03g02400.1	1e-15	3	849763	851121	cDNA plastocyanin-like domain containing protein, putative, expressed	AT1G64640.1	1e-21	1	24022482	24023151	plastocyanin-like domain-containing protein	Bradi1g77560.1	3e-57	1V	73840550	73841448	Status 12;Valid 1;Alias Bd1.8098;Description Class_3;Note=protein_coding_gene
Ta.19327.1.S1_at	6.53701	7.14162	7.23281	6.77627	7.97486	9.40772	8.90154	Ta.19327.1.S1_at	XW	Ta.19327.1	332	1	1	Ta.19327.1
Ta.1934.2.S1_x_at	4.07372	4.21303	4.40421	3.60225	4.4348	6.68103	5.68404	Ta.1934.2.S1_x_at	XW	Ta.1934.2	576	2	2	Ta.1934.1|Ta.1934.2
Ta.1934.3.S1_a_at	4.36078	4.06544	4.72805	4.13872	4.39908	6.87673	6.18269	Ta.1934.3.S1_a_at	XW	Ta.1934.3	551	1	3	Ta.1934.1|Ta.1934.2|Ta.1934.3
Ta.19469.1.A1_a_at	7.27798	7.84212	9.21788	7.42492	10.2019	13.3016	12.5905	Ta.19469.1.A1_a_at	XW	Ta.19469.1	684	5	2	Ta.19469.1|Ta.19469.2	UniRef90_C9M6P2	3e-09	Putative fibrous sheath CABYR-binding protein n=1 Tax=Jonquetella anthropi E3_33 E1 RepID=C9M6P2_9BACT	LOC_Os10g31540.1	7e-08	10	16448431	16447533	cDNA glycine-rich cell wall structural protein 2 precursor, putative, expressed	AT3G28780.1	2e-07	3	10806131	10808369	unknown protein	Bradi1g15930.1	1e-07	1V	12886589	12887995	Status 12;Valid 1;Alias Bd1.1711;Description Class_3;Note=protein_coding_gene
Ta.19469.1.A1_x_at	6.55281	7.14421	7.99542	6.87354	9.06197	11.9692	11.2127	Ta.19469.1.A1_x_at	XW	Ta.19469.1	684	5	1	Ta.19469.1
Ta.19469.2.A1_x_at	7.77611	8.02247	8.3692	8.067	9.01593	11.0642	10.5038	Ta.19469.2.A1_x_at	XW	Ta.19469.2	630	1	1	Ta.19469.2	UniRef90_C9M6P2	3e-09	Putative fibrous sheath CABYR-binding protein n=1 Tax=Jonquetella anthropi E3_33 E1 RepID=C9M6P2_9BACT	LOC_Os10g31540.1	7e-08	10	16448431	16447533	cDNA glycine-rich cell wall structural protein 2 precursor, putative, expressed	AT3G28780.1	2e-07	3	10806131	10808369	unknown protein	Bradi1g15930.1	1e-07	1V	12886589	12887995	Status 12;Valid 1;Alias Bd1.1711;Description Class_3;Note=protein_coding_gene
Ta.19555.1.S1_a_at	8.83558	10.0259	9.83509	8.78209	10.3823	11.3942	10.9148	Ta.19555.1.S1_a_at	XW	Ta.19555.1	976	15	3	Ta.19555.1|Ta.19555.3|Ta.19555.2	UniRef90_C5Z3U6	4e-65	Putative uncharacterized protein Sb10g002940 n=1 Tax=Sorghum bicolor RepID=C5Z3U6_SORBI	LOC_Os06g05080.1	2e-86	6	2245729	2242717	cDNA cytochrome c oxidase subunit 5B, mitochondrial precursor, putative, expressed	AT3G15640.2	3e-48	3	5299273	5301371	cytochrome c oxidase family protein	Bradi1g51120.1	1e-71	1V	49554003	49556499	Status 12;Valid 1;Alias Bd1.5287;Description Class_4;Note=protein_coding_gene
Ta.19581.1.S1_at	6.72293	7.79741	7.80687	6.50176	8.9066	9.72066	9.58575	Ta.19581.1.S1_at	XW	Ta.19581.1	322	1	1	Ta.19581.1	UniRef90_C5YVF6	1e-21	Putative uncharacterized protein Sb09g028060 n=1 Tax=Sorghum bicolor RepID=C5YVF6_SORBI	LOC_Os05g48330.1	3e-23	5	27642899	27639324	cDNA aspartyl protease family protein, putative, expressed	AT3G12700.1	3e-12	3	4037136	4039043	aspartyl protease family protein	Bradi2g17030.1	3e-24	2V	15085284	15089068	Status 12;Valid 1;Alias Bd2.1803;Description Class_4;Note=protein_coding_gene
Ta.1991.1.S1_at	8.61539	9.0096	8.38113	8.69428	8.93558	12.0975	11.3225	Ta.1991.1.S1_at	XW	Ta.1991.1	1474	244	1	Ta.1991.1	UniRef90_P46524	1e-115	Dehydrin COR410 n=6 Tax=Triticeae RepID=CO410_WHEAT	LOC_Os02g44870.1	7e-93	2	27161029	27159565	cDNA dehydrin, putative, expressed	AT1G20450.1	1e-21	1	7088235	7089107	ERD10 (EARLY RESPONSIVE TO DEHYDRATION 10); actin binding	Bradi3g51200.1	5e-83	3V	52299700	52300987	Status 12;Valid 1;Alias Bd3.5172;Description Class_5;Note=protein_coding_gene
Ta.1997.2.S1_a_at	6.21297	7.49527	7.9728	5.8381	8.66545	9.10769	7.88508	Ta.1997.2.S1_a_at	XW	Ta.1997.2	491	1	2	Ta.1997.1|Ta.1997.2	UniRef90_Q94B06	0	Sec61 alpha subunit n=3 Tax=BEP clade RepID=Q94B06_HORVU	LOC_Os03g11440.1	0	3	5895033	5898530	cDNA protein transport protein Sec61 subunit alpha, putative, expressed	AT2G34250.2	0	2	14462635	14464572	protein transport protein sec61, putative	Bradi1g70160.1	0	1V	68568824	68572538	Status 12;Valid 1;Alias Bd1.7346;Description Class_5;Note=protein_coding_gene
Ta.20218.1.A1_x_at	4.01251	4.19442	4.70331	3.81022	7.71972	10.8316	9.28516	Ta.20218.1.A1_x_at	XW	Ta.20218.1	448	1	1	Ta.20218.1	UniRef90_C5XYK0	6e-11	Putative uncharacterized protein Sb04g008270 n=1 Tax=Sorghum bicolor RepID=C5XYK0_SORBI	LOC_Os02g13660.1	1e-10	2	7325175	7323776	cDNA meiosis 5, putative, expressed							Bradi3g08820.2	2e-11	3V	6941035	6942055	Status 12;Valid 1;Alias Bd3.931.1;Note=protein_coding_gene
Ta.20239.1.S1_a_at	5.8397	6.78059	6.82174	5.95069	7.8992	8.49202	8.62451	Ta.20239.1.S1_a_at	XW	Ta.20239.1	744	9	3	Ta.20239.2|Ta.20239.1|Ta.20239.3	UniRef90_B6SXD4	1e-63	Thioredoxin H-type 5 n=4 Tax=Zea mays RepID=B6SXD4_MAIZE							AT5G39950.1	6e-10	5	15990885	15991881	ATTRX2 (THIOREDOXIN 2); oxidoreductase, acting on sulfur group of donors, disulfide as acceptor	Bradi1g05150.3	4e-09	1V	3435837	3441651	Status 12;Valid 1;Alias Bd1.540;Description Class_5;Note=protein_coding_gene
Ta.20413.1.S1_s_at	6.38248	7.10062	7.88686	6.24086	8.62158	9.31296	8.59382	Ta.20413.1.S1_s_at	XW	Ta.20413.1	388	2	2	Ta.20413.1|Ta.20413.2
Ta.20447.1.S1_at	5.62881	7.49746	7.30038	5.28854	8.05442	7.80026	7.81682	Ta.20447.1.S1_at	XW	Ta.20447.1	1219	9	1	Ta.20447.1	UniRef90_Q0DY58	2e-22	Os02g0714000 protein n=1 Tax=Oryza sativa Japonica Group RepID=Q0DY58_ORYSJ	LOC_Os02g48340.2	1e-49	2	29588736	29593032	cDNA RNA recognition motif containing protein, putative, expressed							Bradi3g53240.2	4e-29	3V	53976272	53980643	Status 12;Valid 1;Alias Bd3.5388;Description Class_5;Note=protein_coding_gene
Ta.20519.1.S1_at	3.39597	3.30481	3.30226	3.32218	3.39179	8.90932	5.6827	Ta.20519.1.S1_at	XW	Ta.20519.1	859	8	1	Ta.20519.1	UniRef90_Q6S509	3e-37	Lipid transfer protein n=4 Tax=Oryza sativa RepID=Q6S509_ORYSJ	LOC_Os03g01300.1	1e-44	3	207330	210839	cDNA LTPL114 - Protease inhibitor/seed storage/LTP family protein precursor, expressed	AT4G12470.1	6e-29	4	7401371	7401856	protease inhibitor/seed storage/lipid transfer protein (LTP) family protein	Bradi1g78260.1	1e-36	1V	74311166	74311908	Status 12;Valid 1;Alias Bd1.8175;Description Class_4;Note=protein_coding_gene
Ta.20520.1.S1_at	8.85306	10.1031	9.97531	9.02228	10.9397	11.0987	11.0944	Ta.20520.1.S1_at	XW	Ta.20520.1	1363	14	1	Ta.20520.1	UniRef90_Q2QP88	1e-155	Os12g0538500 protein n=1 Tax=Oryza sativa Japonica Group RepID=Q2QP88_ORYSJ	LOC_Os12g35320.1	0	12	21422848	21426505	cDNA RING finger and CHY zinc finger domain-containing protein 1, putative, expressed	AT5G18650.1	1e-107	5	6218260	6220374	zinc finger (C3HC4-type RING finger) family protein	Bradi4g05690.1	1e-152	4V	4751773	4756631	Status 12;Valid 1;Alias Bd4.590;Description Class_5;Note=protein_coding_gene
Ta.20520.2.S1_a_at	8.45893	9.61937	9.44969	8.38224	10.4457	10.599	10.522	Ta.20520.2.S1_a_at	XW	Ta.20520.2	557	1	2	Ta.20520.1|Ta.20520.2	UniRef90_Q2QP88	1e-155	Os12g0538500 protein n=1 Tax=Oryza sativa Japonica Group RepID=Q2QP88_ORYSJ	LOC_Os12g35320.1	0	12	21422848	21426505	cDNA RING finger and CHY zinc finger domain-containing protein 1, putative, expressed	AT5G18650.1	1e-107	5	6218260	6220374	zinc finger (C3HC4-type RING finger) family protein	Bradi4g05690.1	1e-152	4V	4751773	4756631	Status 12;Valid 1;Alias Bd4.590;Description Class_5;Note=protein_coding_gene
Ta.20658.1.S1_a_at	7.5204	9.39956	8.74213	8.28095	10.1951	10.9369	10.3706	Ta.20658.1.S1_a_at	XW	Ta.20658.1	782	6	2	Ta.20658.1|Ta.20658.3	UniRef90_B6TKT8	5e-47	Esterase n=3 Tax=Andropogoneae RepID=B6TKT8_MAIZE	LOC_Os06g34120.1	6e-48	6	19869009	19865073	cDNA GDSL-like lipase/acylhydrolase, putative, expressed	AT1G28610.2	5e-26	1	10053877	10055665	GDSL-motif lipase, putative	Bradi2g32540.1	3e-30	2V	32466959	32469542	Status 12;Valid 1;Alias Bd2.3166;Description Class_5;Note=protein_coding_gene
Ta.20658.2.S1_x_at	6.67511	8.08738	7.73056	6.92383	8.76972	9.64384	9.35131	Ta.20658.2.S1_x_at	XW	Ta.20658.2	1082	12	1	Ta.20658.2	UniRef90_B6TKT8	1e-138	Esterase n=3 Tax=Andropogoneae RepID=B6TKT8_MAIZE	LOC_Os06g34120.1	0	6	19869009	19865073	cDNA GDSL-like lipase/acylhydrolase, putative, expressed	AT5G45910.1	3e-63	5	18620420	18622264	GDSL-motif lipase/hydrolase family protein	Bradi1g38780.1	1e-120	1V	35215699	35219012	Status 12;Valid 1;Alias Bd1.4148;Description Class_5;Note=protein_coding_gene
Ta.20658.3.S1_x_at	6.81183	7.954	7.05448	6.35717	8.71888	8.98528	8.69297	Ta.20658.3.S1_x_at	XW	Ta.20658.3	557	1	1	Ta.20658.3	UniRef90_B6TKT8	5e-47	Esterase n=3 Tax=Andropogoneae RepID=B6TKT8_MAIZE	LOC_Os06g34120.1	6e-48	6	19869009	19865073	cDNA GDSL-like lipase/acylhydrolase, putative, expressed	AT1G28610.2	5e-26	1	10053877	10055665	GDSL-motif lipase, putative	Bradi2g32540.1	3e-30	2V	32466959	32469542	Status 12;Valid 1;Alias Bd2.3166;Description Class_5;Note=protein_coding_gene
Ta.20894.1.A1_at	4.14825	4.55137	4.68431	4.29419	5.19868	6.81134	6.56334	Ta.20894.1.A1_at	XW	Ta.20894.1	882	5	1	Ta.20894.1	UniRef90_Q10EK0	1e-105	Os03g0767600 protein n=2 Tax=Oryza sativa Japonica Group RepID=Q10EK0_ORYSJ	LOC_Os03g55830.1	1e-170	3	31778026	31781379	cDNA BTBN10 - Bric-a-Brac, Tramtrack, Broad Complex BTB domain with non-phototropic hypocotyl 3 NPH3 and coiled-co	AT5G66560.1	6e-56	5	26564368	26566662	phototropic-responsive NPH3 family protein	Bradi1g07460.1	1e-103	1V	5234500	5237532	Status 12;Valid 1;Alias Bd1.790;Description Class_4;Note=protein_coding_gene
Ta.20902.2.S1_at	6.74765	8.46067	8.65537	6.8434	8.89207	9.17622	8.94124	Ta.20902.2.S1_at	XW	Ta.20902.2	817	6	1	Ta.20902.2	UniRef90_Q7XSZ4	4e-53	Protein tyrosine phosphatase-like protein PASTICCINO 2A n=4 Tax=Oryza sativa RepID=PAS2A_ORYSJ	LOC_Os04g20280.2	1e-17	4	11326129	11329523	cDNA expressed protein	AT5G10480.2	5e-48	5	3298047	3299980	PAS2 (PASTICCINO 2); enoyl-CoA hydratase/ protein tyrosine phosphatase	Bradi2g62370.1	1e-60	2V	59043142	59045067	Alias Bd2.6325;Description Class_5;Note=protein_coding_gene
Ta.20913.1.S1_a_at	7.27671	8.68959	8.32921	7.01244	9.85756	9.81442	9.67988	Ta.20913.1.S1_a_at	XW	Ta.20913.1	1811	22	2	Ta.20913.1|Ta.20913.3	UniRef90_D1HF85	1e-175	Whole genome shotgun sequence of line PN40024, scaffold_1.assembly12x (Fragment) n=1 Tax=Vitis vinifera RepID=D1HF85_VITVI	LOC_Os01g65090.2	0	1	37778466	37781841	cDNA aminotransferase, classes I and II, domain containing protein, expressed	AT2G22250.3	1e-138	2	9458011	9460297	aminotransferase class I and II family protein	Bradi2g24300.1	0	2V	22121697	22125423	Status 12;Valid 1;Alias Bd2.2585;Description Class_5;Note=protein_coding_gene
Ta.20944.1.S1_at	7.33632	8.88581	7.45757	7.4113	10.2934	10.9503	11.3626	Ta.20944.1.S1_at	XW	Ta.20944.1	824	8	1	Ta.20944.1	UniRef90_C5XF53	2e-31	Putative uncharacterized protein Sb03g029400 n=1 Tax=Sorghum bicolor RepID=C5XF53_SORBI	LOC_Os01g45700.1	1e-10	1	25948312	25949157	cDNA expressed protein	AT4G08370.1	3e-06	4	5301962	5303314	proline-rich extensin-like family protein	Bradi2g45060.1	2e-46	2V	45430166	45431103	Status 12;Valid 1;Alias Bd2.4460;Description Class_4;Note=protein_coding_gene
Ta.20974.1.S1_x_at	4.96033	6.1767	6.8455	5.3078	6.15047	8.20925	7.75547	Ta.20974.1.S1_x_at	XW	Ta.20974.1	508	4	1	Ta.20974.1	UniRef90_Q9FTG9	4e-13	Os01g0615300 protein n=1 Tax=Oryza sativa Japonica Group RepID=Q9FTG9_ORYSJ	LOC_Os01g42880.1	1e-18	1	24399661	24396464	cDNA transferase family protein, putative, expressed							Bradi2g43520.1	5e-16	2V	43979726	43982391	Status 12;Valid 1;Alias Bd2.4314;Description Class_5;Note=protein_coding_gene
Ta.21041.1.S1_at	6.57129	8.9528	7.89377	5.97239	9.92785	9.09352	9.64594	Ta.21041.1.S1_at	XW	Ta.21041.1	423	4	1	Ta.21041.1	UniRef90_C5YZP9	1e-10	Putative uncharacterized protein Sb09g023180 n=1 Tax=Sorghum bicolor RepID=C5YZP9_SORBI	LOC_Os05g39580.1	1e-32	5	23178098	23176623	cDNA bet v I allergen family protein, putative, expressed	AT5G05440.1	1e-08	5	1609374	1609985	unknown protein	Bradi2g22510.1	1e-12	2V	20008622	20009215	Alias Bd2.2388;Description Class_4;Note=protein_coding_gene
Ta.21082.2.S1_at	4.76883	6.47127	5.02032	5.17914	9.86312	9.93907	9.95751	Ta.21082.2.S1_at	XW	Ta.21082.2	611	7	1	Ta.21082.2	UniRef90_B6SZQ1	6e-07	Cyclase/dehydrase family protein n=2 Tax=Andropogoneae RepID=B6SZQ1_MAIZE	LOC_Os03g18600.1	1e-26	3	10418835	10417550	cDNA cyclase/dehydrase family protein, putative, expressed	AT5G05440.1	2e-05	5	1609374	1609985	unknown protein	Bradi1g65130.1	1e-09	1V	64216785	64217468	Alias Bd1.6811;Description Class_5;Note=protein_coding_gene
Ta.21082.2.S1_s_at	3.97069	5.87735	4.52535	4.27864	9.44811	8.93308	9.05163	Ta.21082.2.S1_s_at	XW	Ta.21082.2	611	7	2	Ta.12984.1|Ta.21082.2	UniRef90_Q10MS2	7e-32	Os03g0297600 protein n=3 Tax=Oryza sativa RepID=Q10MS2_ORYSJ	LOC_Os03g18600.1	2e-79	3	10418835	10417550	cDNA cyclase/dehydrase family protein, putative, expressed	AT2G38310.1	2e-23	2	16050251	16050874	unknown protein	Bradi1g65130.1	1e-34	1V	64216785	64217468	Alias Bd1.6811;Description Class_5;Note=protein_coding_gene
Ta.21113.3.A1_x_at	10.1683	12.9448	11.9806	9.88185	13.0284	11.8831	11.8969	Ta.21113.3.A1_x_at	XW	Ta.21113.3	1125	22	1	Ta.21113.3	UniRef90_C5YAI8	1e-119	Pyruvate kinase n=6 Tax=Poaceae RepID=C5YAI8_SORBI	LOC_Os04g58110.1	1e-132	4	34424017	34420085	cDNA pyruvate kinase, putative, expressed	AT5G08570.1	1e-113	5	2778433	2780300	pyruvate kinase, putative	Bradi5g26140.1	1e-126	5V	27222777	27226520	Status 12;Valid 1;Alias Bd5.2493;Description Class_5;Note=protein_coding_gene
Ta.21158.1.S1_at	4.72339	5.48647	4.528	4.54151	6.34965	8.63907	7.85178	Ta.21158.1.S1_at	XW	Ta.21158.1	763	6	1	Ta.21158.1	UniRef90_A3QQM8	3e-75	12-oxophytodienoic acid reductase 1 n=2 Tax=Panicoideae RepID=A3QQM8_SETIT	LOC_Os06g11210.1	1e-19	6	5885142	5883475	cDNA 12-oxophytodienoate reductase, putative, expressed	AT1G76680.2	4e-66	1	28776982	28778271	OPR1; 12-oxophytodienoate reductase	Bradi2g35900.1	4e-94	2V	36297281	36298887	Status 12;Valid 1;Alias Bd2.3492;Description Class_5;Note=protein_coding_gene
Ta.212.1.S1_at	10.0291	11.3865	10.9015	10.0926	12.6347	13.2502	12.0977	Ta.212.1.S1_at	XW	Ta.212.1	1851	107	1	Ta.212.1	UniRef90_B9FIN1	0	Putative uncharacterized protein n=2 Tax=Oryza sativa RepID=B9FIN1_ORYSJ	LOC_Os05g34170.2	0	5	20141600	20145027	cDNA tubulin/FtsZ domain containing protein, putative, expressed	AT5G12250.1	0	5	3961317	3962971	TUB6 (BETA-6 TUBULIN); structural constituent of cytoskeleton	Bradi2g10970.1	0	2V	9184570	9188455	Status 12;Valid 1;Alias Bd2.1171;Description Class_5;Note=protein_coding_gene
Ta.21253.1.S1_at	5.36372	6.13773	6.28869	5.57492	6.79543	8.37982	8.38875	Ta.21253.1.S1_at	XW	Ta.21253.1	576	4	1	Ta.21253.1	UniRef90_Q6ZDW8	1e-15	Os07g0674400 protein n=2 Tax=Oryza sativa RepID=Q6ZDW8_ORYSJ	LOC_Os07g47750.1	1e-32	7	28530889	28531717	cDNA POEI49 - Pollen Ole e I allergen and extensin family protein precursor, expressed							Bradi1g17980.2	5e-16	1V	14532888	14533797	Status 12;Valid 1;Alias Bd1.1901.1;Note=protein_coding_gene
Ta.21273.1.S1_s_at	9.69941	11.4314	11.2637	9.6463	12.2031	11.7343	11.7977	Ta.21273.1.S1_s_at	XW	Ta.21273.1	231	2	3	Ta.21273.1|Ta.21273.2|TaAffx.55385.1
Ta.21311.1.S1_at	4.01364	4.86154	5.00371	3.96376	6.484	9.21621	8.05602	Ta.21311.1.S1_at	XW	Ta.21311.1	626	4	1	Ta.21311.1	UniRef90_Q84M79	1e-14	Os03g0857600 protein n=3 Tax=Oryza sativa RepID=Q84M79_ORYSJ	LOC_Os03g64050.1	1e-15	3	36182185	36183582	cDNA receptor protein kinase, putative, expressed	AT4G34215.2	1e-09	4	16380203	16381192	hydrolase	Bradi1g00920.1	3e-19	1V	643677	644861	Status 12;Valid 1;Alias Bd1.87;Description Class_5;Note=protein_coding_gene
Ta.21347.1.A1_x_at	3.47098	5.85468	3.42002	3.68365	6.96137	5.94656	6.24878	Ta.21347.1.A1_x_at	XW	Ta.21347.1	369	4	1	Ta.21347.1				LOC_Os05g01540.2	1e-07	5	316949	320774	cDNA serine/arginine repetitive matrix protein 1, putative, expressed							Bradi4g39160.1	0.0001	4V	43817163	43820443	Status 12;Valid 1;Alias Bd4.4021;Description Class_3;Note=protein_coding_gene
Ta.21373.1.S1_x_at	7.12203	8.46497	8.29793	7.38578	8.51562	11.1484	9.47705	Ta.21373.1.S1_x_at	XW	Ta.21373.1	1056	7	1	Ta.21373.1	UniRef90_B8AG26	8e-60	Putative uncharacterized protein n=1 Tax=Oryza sativa Indica Group RepID=B8AG26_ORYSI	LOC_Os02g43640.1	1e-16	2	26331706	26329609	cDNA retrotransposon protein, putative, unclassified	AT1G68725.1	1e-32	1	25809298	25810130	AGP19 (ARABINOGALACTAN-PROTEIN 19)	Bradi1g28070.1	6e-27	1V	23206007	23207117	Alias Bd1.2969;Description Class_1;Note=protein_coding_gene
Ta.21382.1.S1_at	5.54305	7.17377	6.80812	5.43892	7.85111	9.36586	9.39274	Ta.21382.1.S1_at	XW	Ta.21382.1	462	8	1	Ta.21382.1										AT5G02570.1	7e-05	5	576742	577140	histone H2B, putative
Ta.21394.1.S1_at	3.79104	4.8087	4.71702	3.77075	9.34676	11.7608	10.7675	Ta.21394.1.S1_at	XW	Ta.21394.1	1125	53	1	Ta.21394.1	UniRef90_C5XYK0	1e-80	Putative uncharacterized protein Sb04g008270 n=1 Tax=Sorghum bicolor RepID=C5XYK0_SORBI	LOC_Os02g13660.1	4e-75	2	7325175	7323776	cDNA meiosis 5, putative, expressed	AT2G42840.1	3e-27	2	17826327	17827426	PDF1 (PROTODERMAL FACTOR 1)	Bradi3g08820.1	3e-88	3V	6940721	6942055	Status 12;Valid 1;Alias Bd3.931;Description Class_5;Note=protein_coding_gene
Ta.21394.2.A1_x_at	3.84478	4.84833	4.59195	4.01648	8.64564	10.747	9.92187	Ta.21394.2.A1_x_at	XW	Ta.21394.2	666	8	1	Ta.21394.2	UniRef90_C5XYK0	3e-31	Putative uncharacterized protein Sb04g008270 n=1 Tax=Sorghum bicolor RepID=C5XYK0_SORBI	LOC_Os02g13660.1	5e-55	2	7325175	7323776	cDNA meiosis 5, putative, expressed	AT2G42840.1	8e-09	2	17826327	17827426	PDF1 (PROTODERMAL FACTOR 1)	Bradi3g08820.1	5e-33	3V	6940721	6942055	Status 12;Valid 1;Alias Bd3.931;Description Class_5;Note=protein_coding_gene
Ta.21403.2.S1_at	10.3652	11.2927	10.9279	10.38	12.9791	13.3433	12.6207	Ta.21403.2.S1_at	XW	Ta.21403.2	709	19	1	Ta.21403.2	UniRef90_Q69LA6	8e-46	Probable pyridoxal biosynthesis protein PDX1.1 n=9 Tax=Poaceae RepID=PDX11_ORYSJ	LOC_Os07g01020.1	2e-82	7	11986	10572	cDNA SOR/SNZ family protein, putative, expressed	AT5G01410.1	7e-46	5	172576	173505	RSR4 (REDUCED SUGAR RESPONSE 4); protein heterodimerization/ protein homodimerization	Bradi1g59870.1	1e-48	1V	58794709	58796165	Status 12;Valid 1;Alias Bd1.6241;Description Class_5;Note=protein_coding_gene
Ta.21419.2.S1_at	3.20378	3.7131	4.43274	3.19921	5.3637	7.62112	6.13184	Ta.21419.2.S1_at	XW	Ta.21419.2	944	19	1	Ta.21419.2	UniRef90_Q7XLD8	2e-29	Os04g0612300 protein n=2 Tax=Oryza sativa RepID=Q7XLD8_ORYSJ	LOC_Os04g52260.1	1e-68	4	30876568	30877589	cDNA LTPL124 - Protease inhibitor/seed storage/LTP family protein precursor, expressed	AT3G22120.1	2e-22	3	7795283	7796287	CWLP (CELL WALL-PLASMA MEMBRANE LINKER PROTEIN); lipid binding	Bradi5g21530.1	2e-27	5V	24127109	24128014	Status 12;Valid 1;Alias Bd5.2010;Description Class_4;Note=protein_coding_gene
Ta.21531.1.S1_at	4.47212	7.11211	6.21843	4.77905	7.54974	8.00034	8.09071	Ta.21531.1.S1_at	XW	Ta.21531.1	177	1	1	Ta.21531.1
Ta.21649.1.A1_at	10.3101	12.3881	11.8068	10.1381	12.7972	12.7406	12.5875	Ta.21649.1.A1_at	XW	Ta.21649.1	477	4	1	Ta.21649.1	UniRef90_Q5Z8H5	7e-18	Os06g0695500 protein n=3 Tax=Oryza sativa RepID=Q5Z8H5_ORYSJ	LOC_Os06g48030.3	2e-50	6	29049770	29053615	cDNA peroxidase precursor, putative, expressed	AT2G18980.1	2e-10	2	8233419	8235294	peroxidase, putative	Bradi1g33740.1	1e-19	1V	29291249	29294095	Status 12;Valid 1;Alias Bd1.3612;Description Class_5;Note=protein_coding_gene
Ta.21765.1.S1_x_at	7.18014	8.0215	8.00782	7.07862	9.2908	11.0024	10.6269	Ta.21765.1.S1_x_at	XW	Ta.21765.1	708	2	1	Ta.21765.1
Ta.21766.1.S1_at	6.90492	6.74367	7.25808	7.01408	7.89767	10.1863	10.3475	Ta.21766.1.S1_at	XW	Ta.21766.1	687	6	1	Ta.21766.1	UniRef90_O24394	2e-41	PTACR7 (Fragment) n=1 Tax=Triticum aestivum RepID=O24394_WHEAT
Ta.21787.1.S1_at	6.14529	6.5921	7.36085	6.29601	7.33637	9.58285	8.42815	Ta.21787.1.S1_at	XW	Ta.21787.1	758	6	1	Ta.21787.1	UniRef90_B6TDX6	9e-58	Aspartic proteinase nepenthesin-1 n=3 Tax=Andropogoneae RepID=B6TDX6_MAIZE	LOC_Os07g46480.1	1e-116	7	27745315	27747017	cDNA eukaryotic aspartyl protease domain containing protein, expressed	AT3G54400.1	7e-47	3	20140291	20142599	aspartyl protease family protein	Bradi1g19070.1	7e-47	1V	15271736	15273454	Status 12;Valid 1;Alias Bd1.2017;Description Class_4;Note=protein_coding_gene
Ta.21792.1.S1_at	3.79055	4.54256	3.94737	4.34087	5.55794	9.3238	6.95477	Ta.21792.1.S1_at	XW	Ta.21792.1	746	6	1	Ta.21792.1	UniRef90_Q43763	9e-77	Alpha-glucosidase n=7 Tax=Hordeum vulgare RepID=AGLU_HORVU	LOC_Os06g46284.2	1e-61	6	28057084	28044149	cDNA glycosyl hydrolase, family 31, putative, expressed	AT5G11720.1	2e-21	5	3776840	3780025	alpha-glucosidase 1 (AGLU1)	Bradi2g19280.1	2e-58	2V	16973609	16980705	Status 12;Valid 1;Alias Bd2.2052;Description Class_5;Note=protein_coding_gene
Ta.21792.1.S1_s_at	8.17486	9.06876	7.3848	8.24372	10.1875	12.3506	10.5067	Ta.21792.1.S1_s_at	XW	Ta.21792.1	746	6	2	Ta.21792.1|Ta.28599.1	UniRef90_Q43763	9e-77	Alpha-glucosidase n=7 Tax=Hordeum vulgare RepID=AGLU_HORVU	LOC_Os06g46284.2	1e-61	6	28057084	28044149	cDNA glycosyl hydrolase, family 31, putative, expressed	AT5G11720.1	2e-21	5	3776840	3780025	alpha-glucosidase 1 (AGLU1)	Bradi2g19280.1	2e-58	2V	16973609	16980705	Status 12;Valid 1;Alias Bd2.2052;Description Class_5;Note=protein_coding_gene
Ta.21881.1.S1_at	5.56364	6.41485	6.31409	5.92899	6.44551	9.57263	9.16093	Ta.21881.1.S1_at	XW	Ta.21881.1	954	14	1	Ta.21881.1	UniRef90_C4J7P4	4e-35	Putative uncharacterized protein n=1 Tax=Zea mays RepID=C4J7P4_MAIZE	LOC_Os07g37850.1	1e-39	7	22695717	22694961	cDNA expressed protein	AT1G61080.1	3e-07	1	22493194	22497019	proline-rich family protein	Bradi1g24410.1	1e-42	1V	19584521	19585305	Status 12;Valid 1;Alias Bd1.2590;Description Class_4;Note=protein_coding_gene
Ta.2197.1.S1_at	9.69957	10.7173	10.3635	9.69585	11.784	12.0177	12.5465	Ta.2197.1.S1_at	XW	Ta.2197.1	973	56	1	Ta.2197.1	UniRef90_Q0JBH9	2e-61	Elicitor-responsive protein 3 n=3 Tax=Oryza sativa RepID=ERG3_ORYSJ	LOC_Os04g44870.1	6e-74	4	26373683	26376199	cDNA C2 domain containing protein, putative, expressed	AT1G63220.1	2e-46	1	23449017	23450244	C2 domain-containing protein	Bradi5g16570.2	1e-58	5V	19907007	19909529	Status 12;Valid 1;Alias Bd5.1487;Description Class_5;Note=protein_coding_gene
Ta.22012.1.S1_at	3.16479	3.23254	3.66586	3.04816	3.64121	5.61773	5.78417	Ta.22012.1.S1_at	XW	Ta.22012.1	208	1	1	Ta.22012.1	UniRef90_B5GKW2	9e-05	Predicted protein n=1 Tax=Streptomyces sp. SPB74 RepID=B5GKW2_9ACTO	LOC_Os05g40250.1	3e-06	5	23577621	23579154	cDNA hypothetical protein
Ta.22230.1.S1_at	6.41494	8.55259	7.90762	6.76645	9.44935	10.255	9.68755	Ta.22230.1.S1_at	XW	Ta.22230.1	220	1	1	Ta.22230.1
Ta.22275.1.S1_at	7.16813	9.16185	9.00679	7.51147	9.33992	9.91988	9.58479	Ta.22275.1.S1_at	XW	Ta.22275.1	307	1	1	Ta.22275.1
Ta.22333.1.S1_at	6.08968	6.66407	6.61992	5.95451	8.28056	8.93732	8.32092	Ta.22333.1.S1_at	XW	Ta.22333.1	492	2	1	Ta.22333.1	UniRef90_Q8L4V2	8e-44	Fatty acyl coA reductase n=1 Tax=Triticum aestivum RepID=Q8L4V2_WHEAT	LOC_Os09g39410.1	1e-16	9	22660244	22664937	cDNA male sterility protein, putative, expressed	AT3G44540.1	4e-18	3	16124079	16127769	FAR4 (FATTY ACID REDUCTASE 4); binding / catalytic/ oxidoreductase, acting on the CH-CH group of donors	Bradi4g38460.1	3e-37	4V	43385137	43389246	Status 12;Valid 1;Alias Bd4.3947;Description Class_4;Note=protein_coding_gene
Ta.22381.1.S1_at	5.58883	6.8524	6.99443	5.99461	8.51648	9.52762	9.29494	Ta.22381.1.S1_at	XW	Ta.22381.1	630	2	1	Ta.22381.1	UniRef90_Q0J657	5e-20	Os08g0364900 protein n=3 Tax=Oryza sativa RepID=Q0J657_ORYSJ	LOC_Os08g27720.2	1e-36	8	16889633	16893716	cDNA pirin, putative, expressed	AT2G43120.1	9e-09	2	17927339	17928871	pirin, putative	Bradi3g21730.1	2e-25	3V	20843655	20846468	Status 12;Valid 1;Alias Bd3.2279;Description Class_3;Note=protein_coding_gene
Ta.22434.1.S1_at	11.0176	12.5743	12.8647	10.9725	12.9287	13.0075	13.2869	Ta.22434.1.S1_at	XW	Ta.22434.1	742	4	1	Ta.22434.1
Ta.22524.1.S1_at	4.16812	5.00313	5.48802	4.49294	6.06163	7.06361	6.53127	Ta.22524.1.S1_at	XW	Ta.22524.1	1399	7	1	Ta.22524.1	UniRef90_Q6Z6F7	1e-173	Os02g0763200 protein n=2 Tax=Oryza sativa RepID=Q6Z6F7_ORYSJ	LOC_Os02g52560.1	0	2	32158641	32161950	cDNA xyloglucan fucosyltransferase, putative, expressed	AT2G03220.1	5e-90	2	970401	972353	FT1 (FUCOSYLTRANSFERASE 1); fucosyltransferase/ transferase, transferring glycosyl groups	Bradi3g58070.1	1e-177	3V	57629909	57632990	Status 12;Valid 1;Alias Bd3.5913;Description Class_5;Note=protein_coding_gene
Ta.22672.1.S1_at	9.3484	10.016	9.64511	9.26059	11.3216	12.3732	11.641	Ta.22672.1.S1_at	XW	Ta.22672.1	2290	130	1	Ta.22672.1	UniRef90_B4ESE8	0	Papain-like cysteine proteinase n=3 Tax=Triticeae RepID=B4ESE8_HORVD	LOC_Os04g55650.1	0	4	32941876	32937960	cDNA oryzain alpha chain precursor, putative, expressed	AT1G47128.1	1e-165	1	17283139	17285609	RD21 (responsive to dehydration 21); cysteine-type endopeptidase/ cysteine-type peptidase	Bradi5g24030.1	0	5V	25785199		25789020|Note=protein_coding_gene
Ta.22773.1.S1_x_at	7.36571	7.38668	6.76099	7.06054	7.73032	12.0902	9.23509	Ta.22773.1.S1_x_at	XW	Ta.22773.1	612	15	1	Ta.22773.1	UniRef90_Q6V7E3	5e-97	Alpha-amylase type B (Fragment) n=2 Tax=Hordeum vulgare subsp. spontaneum RepID=Q6V7E3_HORSP	LOC_Os02g52700.1	1e-153	2	32237277	32239187	cDNA alpha-amylase precursor, putative, expressed	AT4G25000.1	2e-60	4	12852109	12853825	AMY1 (ALPHA-AMYLASE-LIKE); alpha-amylase	Bradi3g58010.1	4e-88	3V	57602664	57604389	Status 12;Valid 1;Alias Bd3.5907;Description Class_5;Note=protein_coding_gene
Ta.22821.1.S1_at	5.61012	7.27287	7.34596	5.4223	7.39201	8.56401	7.78838	Ta.22821.1.S1_at	XW	Ta.22821.1	663	5	1	Ta.22821.1	UniRef90_Q7F5L2	6e-51	Os01g0196600 protein n=2 Tax=Oryza sativa RepID=Q7F5L2_ORYSJ	LOC_Os01g10020.1	1e-46	1	5217542	5219398	cDNA ectonucleotide pyrophosphatase/phosphodiesterase family member 1, putative, expressed	AT4G29680.1	7e-44	4	14538067	14539557	type I phosphodiesterase/nucleotide pyrophosphatase family protein	Bradi2g05970.1	1e-53	2V	4470989	4472774	Status 12;Valid 1;Alias Bd2.629;Description Class_5;Note=protein_coding_gene
Ta.22931.1.S1_at	6.14105	7.1907	7.54286	6.09915	7.68689	8.52203	8.79688	Ta.22931.1.S1_at	XW	Ta.22931.1	787	7	1	Ta.22931.1				LOC_Os05g49430.2	1e-08	5	28279530	28282478	cDNA aldose 1-epimerase, putative, expressed
Ta.22968.1.S1_at	5.9671	5.2935	6.04217	6.0441	5.41789	10.6081	8.06283	Ta.22968.1.S1_at	XW	Ta.22968.1	789	5	1	Ta.22968.1	UniRef90_C3SAB5	1e-45	Proline-rich protein n=1 Tax=Brachypodium distachyon RepID=C3SAB5_BRADI	LOC_Os03g01300.1	1e-41	3	207330	210839	cDNA LTPL114 - Protease inhibitor/seed storage/LTP family protein precursor, expressed	AT4G12490.1	1e-29	4	7409830	7410378	protease inhibitor/seed storage/lipid transfer protein (LTP) family protein	Bradi1g78260.1	1e-47	1V	74311166	74311908	Status 12;Valid 1;Alias Bd1.8175;Description Class_4;Note=protein_coding_gene
Ta.23065.1.S1_x_at	9.25898	10.6189	11.2431	9.28608	12.3354	13.4953	13.4868	Ta.23065.1.S1_x_at	XW	Ta.23065.1	739	5	1	Ta.23065.1	UniRef90_P25250	8e-45	Cysteine proteinase EP-B 2 n=2 Tax=Hordeum vulgare RepID=CYSP2_HORVU	LOC_Os01g67980.1	1e-29	1	39500287	39501935	cDNA cysteine proteinase EP-B 1 precursor, putative, expressed	AT3G48350.1	2e-36	3	17905752	17907370	cysteine proteinase, putative	Bradi2g58120.1	1e-31	2V	56139092	56140225	Alias Bd2.5854;Description Class_5;Note=protein_coding_gene
Ta.23069.1.S1_at	7.6647	9.47417	9.30891	7.67256	10.0123	10.6086	10.5517	Ta.23069.1.S1_at	XW	Ta.23069.1	1181	21	1	Ta.23069.1	UniRef90_B6SI38	3e-67	IAA31-auxin-responsive Aux/IAA family member n=2 Tax=Zea mays RepID=B6SI38_MAIZE	LOC_Os12g40900.1	2e-68	12	25291947	25293965	cDNA OsIAA31 - Auxin-responsive Aux/IAA gene family member, expressed	AT1G04240.1	5e-41	1	1128564	1129319	SHY2 (SHORT HYPOCOTYL 2); transcription factor	Bradi4g02580.1	3e-73	4V	1854601	1855940	Status 12;Valid 1;Alias Bd4.250;Description Class_3;Note=protein_coding_gene
Ta.23069.2.S1_a_at	6.33109	7.93022	7.36139	5.64462	8.44943	8.75569	8.90897	Ta.23069.2.S1_a_at	XW	Ta.23069.2	661	7	2	Ta.23069.1|Ta.23069.2	UniRef90_B6SI38	3e-67	IAA31-auxin-responsive Aux/IAA family member n=2 Tax=Zea mays RepID=B6SI38_MAIZE	LOC_Os12g40900.1	2e-68	12	25291947	25293965	cDNA OsIAA31 - Auxin-responsive Aux/IAA gene family member, expressed	AT1G04240.1	5e-41	1	1128564	1129319	SHY2 (SHORT HYPOCOTYL 2); transcription factor	Bradi4g02580.1	3e-73	4V	1854601	1855940	Status 12;Valid 1;Alias Bd4.250;Description Class_3;Note=protein_coding_gene
Ta.23079.2.S1_at	8.44401	8.98273	10.4113	8.34456	10.0418	11.4766	10.4175	Ta.23079.2.S1_at	XW	Ta.23079.2	735	43	1	Ta.23079.2	UniRef90_Q945R6	1e-49	Ascorbate peroxidase (Fragment) n=2 Tax=BEP clade RepID=Q945R6_HORVU	LOC_Os03g17690.2	1e-122	3	9842263	9845683	cDNA OsAPx1 - Cytosolic Ascorbate Peroxidase encoding gene 1-8, expressed	AT3G09640.2	2e-43	3	2956301	2958163	APX2 (ASCORBATE PEROXIDASE 2); L-ascorbate peroxidase	Bradi1g65820.2	5e-44	1V	64743407	64746572	Status 12;Valid 1;Alias Bd1.6886.1;Note=protein_coding_gene
Ta.23142.9.S1_at	8.94397	10.4664	10.7556	8.9566	11.5893	12.8432	11.8511	Ta.23142.9.S1_at	XW	Ta.23142.9	2018	174	1	Ta.23142.9	UniRef90_P53496	0	Actin-11 n=9 Tax=Viridiplantae RepID=ACT11_ARATH	LOC_Os03g50885.1	0	3	29067047	29068922	cDNA actin, putative, expressed	AT3G12110.1	0	3	3858116	3859609	ACT11 (actin-11); structural constituent of cytoskeleton	Bradi1g10630.1	0	1V	7691711	7694435	Status 12;Valid 1;Alias Bd1.1124;Description Class_5;Note=protein_coding_gene
Ta.23240.1.S1_s_at	6.46888	8.50456	7.9014	6.32326	8.376	9.15921	9.14591	Ta.23240.1.S1_s_at	XW	Ta.23240.1	705	9	2	Ta.23240.1|TaAffx.107407.2	UniRef90_Q6ESP9	7e-35	Os02g0670500 protein n=3 Tax=Oryza sativa RepID=Q6ESP9_ORYSJ	LOC_Os02g44940.1	5e-55	2	27222960	27223854	cDNA RALFL8 - Rapid ALkalinization Factor RALF family protein precursor, expressed	AT4G15800.1	7e-18	4	8984915	8985265	RALFL33 (ralf-like 33); signal transducer	Bradi2g12770.1	9e-38	2V	11143526	11143870	Alias Bd2.1367;Description Class_5;Note=protein_coding_gene
Ta.23295.1.S1_at	4.21287	4.42821	4.37334	4.44664	5.72627	8.79952	7.8259	Ta.23295.1.S1_at	XW	Ta.23295.1	2107	17	1	Ta.23295.1	UniRef90_Q0E486	5e-76	Os02g0131100 protein n=1 Tax=Oryza sativa Japonica Group RepID=Q0E486_ORYSJ	LOC_Os02g03840.2	1e-45	2	1617326	1630169	cDNA expressed protein	AT5G40450.1	2e-12	5	16184799	16193657	unknown protein	Bradi3g02910.1	1e-153	3V	1831453	1844440	Status 12;Valid 1;Alias Bd3.286;Description Class_1;Note=protein_coding_gene
Ta.233.1.S1_at	6.79211	9.55853	8.05841	6.66177	10.026	8.89927	9.71614	Ta.233.1.S1_at	XW	Ta.233.1	1495	12	1	Ta.233.1	UniRef90_Q8S914	1e-166	Alternative oxidase n=1 Tax=Triticum aestivum RepID=Q8S914_WHEAT	LOC_Os04g51150.1	0	4	30104736	30102025	cDNA transposon protein, putative, unclassified, expressed	AT3G22370.1	1e-124	3	7906890	7908416	AOX1A (ALTERNATIVE OXIDASE 1A); alternative oxidase	Bradi5g20540.1	1e-155	5V	23397584	23399902	Status 12;Valid 1;Alias Bd5.1908;Description Class_3;Note=protein_coding_gene
Ta.23376.1.S1_at	5.57752	7.5639	7.33616	5.26252	7.85642	8.4791	7.73438	Ta.23376.1.S1_at	XW	Ta.23376.1	1633	16	1	Ta.23376.1	UniRef90_Q6AVZ8	1e-141	cDNA clone:001-041-D11, full insert sequence n=2 Tax=Oryza sativa RepID=Q6AVZ8_ORYSJ	LOC_Os05g04380.2	1e-115	5	2010097	2015070	cDNA peroxidase precursor, putative, expressed	AT5G15180.1	6e-42	5	4930561	4932211	peroxidase, putative	Bradi2g38660.1	1e-154	2V	38941683	38945436	Status 12;Valid 1;Alias Bd2.3808;Description Class_5;Note=protein_coding_gene
Ta.23411.1.S1_at	8.98831	10.6524	10.4833	8.72013	11.5327	11.4253	10.8381	Ta.23411.1.S1_at	XW	Ta.23411.1	2659	154	1	Ta.23411.1	UniRef90_Q84ZY2	0	Putative transketolase n=1 Tax=Oryza sativa Japonica Group RepID=Q84ZY2_ORYSJ	LOC_Os06g04270.1	0	6	1811363	1807767	cDNA transketolase, chloroplast precursor, putative, expressed	AT3G60750.1	0	3	22454004	22456824	transketolase, putative	Bradi5g07190.1	0	5V	9633839	9638992	Status 12;Valid 1;Alias Bd5.500;Description Class_5;Note=protein_coding_gene
Ta.23685.1.A1_a_at	6.21758	6.64694	7.53479	5.93372	7.3982	9.53879	8.63599	Ta.23685.1.A1_a_at	XW	Ta.23685.1	554	4	2	Ta.23685.1|Ta.23685.2	UniRef90_Q5Z5B0	2e-33	Os06g0729400 protein n=2 Tax=Oryza sativa RepID=Q5Z5B0_ORYSJ	LOC_Os06g51320.3	1e-33	6	31081748	31083113	protein GASR8 - Gibberellin-regulated GASA/GAST/Snakin family protein precursor, expressed	AT4G09610.1	1e-15	4	6074927	6075573	GASA2 (GAST1 PROTEIN HOMOLOG 2)	Bradi3g60370.1	9e-26	3V	59328173	59329190	Status 12;Valid 1;Alias Bd3.6139;Description Class_3;Note=protein_coding_gene
Ta.23685.1.A1_x_at	6.18686	7.2826	7.89654	6.71944	8.01201	9.86321	8.9839	Ta.23685.1.A1_x_at	XW	Ta.23685.1	554	4	1	Ta.23685.1	UniRef90_Q5Z5B0	2e-33	Os06g0729400 protein n=2 Tax=Oryza sativa RepID=Q5Z5B0_ORYSJ	LOC_Os06g51330.2	1e-30	6	31088545	31082108	cDNA expressed protein	AT4G09610.1	1e-15	4	6074927	6075573	GASA2 (GAST1 PROTEIN HOMOLOG 2)	Bradi3g60370.1	9e-26	3V	59328173	59329190	Status 12;Valid 1;Alias Bd3.6139;Description Class_3;Note=protein_coding_gene
Ta.23799.1.S1_at	9.20465	9.89118	9.46412	8.99007	11.32	11.4306	11.4265	Ta.23799.1.S1_at	XW	Ta.23799.1	1826	46	1	Ta.23799.1	UniRef90_Q01IQ6	1e-132	OSIGBa0159F11.8 protein n=3 Tax=Oryza sativa RepID=Q01IQ6_ORYSA	LOC_Os04g41810.1	1e-112	4	24581108	24584179	cDNA expressed protein	AT3G07570.1	7e-77	3	2418205	2420206	membrane protein, putative	Bradi5g14490.1	1e-152	5V	17870957	17873723	Status 12;Valid 1;Alias Bd5.1264;Description Class_5;Note=protein_coding_gene
Ta.23822.1.S1_at	6.20347	6.82813	6.79838	6.15353	7.69001	11.3581	8.79779	Ta.23822.1.S1_at	XW	Ta.23822.1	1956	12	1	Ta.23822.1	UniRef90_Q8GZU6	0	Cytochrome P450 n=6 Tax=Triticeae RepID=Q8GZU6_WHEAT	LOC_Os08g01510.1	1e-10	8	307328	309185	cDNA cytochrome P450, putative, expressed	AT1G13080.1	5e-85	1	4459212	4460807	CYP71B2 (CYTOCHROME P450 71B2); electron carrier/ heme binding / iron ion binding / monooxygenase/ oxygen binding	Bradi1g28860.1	1e-120	1V	24209730	24213022	Status 12;Valid 1;Alias Bd1.3060;Description Class_4;Note=protein_coding_gene
Ta.24120.1.S1_at	5.65553	8.69614	5.45746	5.47782	10.2425	11.002	10.6708	Ta.24120.1.S1_at	XW	Ta.24120.1	1186	16	1	Ta.24120.1	UniRef90_Q56TP9	1e-152	Beta-expansin TaEXPB3 n=2 Tax=Triticum aestivum RepID=Q56TP9_WHEAT	LOC_Os10g40700.1	1e-124	10	21760170	21758627	cDNA expansin precursor, putative, expressed	AT1G65680.1	5e-56	1	24427266	24428399	ATEXPB2 (ARABIDOPSIS THALIANA EXPANSIN B2)	Bradi3g33110.1	1e-131	3V	35490833	35495236	Status 12;Valid 1;Alias Bd3.3205;Description Class_3;Note=protein_coding_gene
Ta.24154.1.S1_s_at	8.26456	10.8188	9.40218	8.33313	11.9463	11.1722	11.2564	Ta.24154.1.S1_s_at	XW	Ta.24154.1	2523	44	2	Ta.24154.1|TaAffx.98086.1	UniRef90_B9G4B3	0	Os09g0491772 protein n=1 Tax=Oryza sativa Japonica Group RepID=B9G4B3_ORYSJ	LOC_Os09g31486.1	0	9	18990156	18986942	cDNA DnaK family protein, putative, expressed	AT4G37910.1	0	4	17825368	17828099	mtHsc70-1 (mitochondrial heat shock protein 70-1); ATP binding	Bradi4g33880.2	0	4V	39556877	39559789	Status 12;Valid 1;Alias Bd4.3459;Description Class_5;Note=protein_coding_gene
Ta.24269.1.A1_at	7.94254	9.28588	9.53405	7.90449	10.1609	10.5458	10.5805	Ta.24269.1.A1_at	XW	Ta.24269.1	528	3	1	Ta.24269.1	UniRef90_Q7XP52	1e-12	Os04g0586000 protein n=3 Tax=Oryza sativa RepID=Q7XP52_ORYSJ	LOC_Os04g49660.1	1e-20	4	29426011	29425022	cDNA DUF581 domain containing protein, expressed							Bradi5g19610.1	8e-15	5V	22617661		22618600|Note=protein_coding_gene
Ta.24281.1.S1_at	6.35597	7.9832	8.24719	6.34575	8.48252	10.0459	9.06223	Ta.24281.1.S1_at	XW	Ta.24281.1	1653	16	1	Ta.24281.1	UniRef90_Q67J02	1e-154	Os09g0461500 protein n=2 Tax=Oryza sativa RepID=Q67J02_ORYSJ	LOC_Os09g28690.1	0	9	17448591	17446932	cDNA gibberellin receptor GID1L2, putative, expressed	AT1G47480.1	8e-61	1	17417623	17419296	hydrolase	Bradi4g32310.1	1e-161	4V	38005824	38007470	Status 12;Valid 1;Alias Bd4.3283;Description Class_5;Note=protein_coding_gene
Ta.24285.1.A1_at	5.95927	8.15067	7.44813	6.35216	8.94446	8.73554	9.5941	Ta.24285.1.A1_at	XW	Ta.24285.1	449	1	1	Ta.24285.1	UniRef90_Q69L71	3e-18	Os02g0592400 protein n=3 Tax=Poaceae RepID=Q69L71_ORYSJ	LOC_Os02g37930.1	7e-20	2	22921727	22924609	cDNA hypoxia-responsive family protein, putative, expressed	AT5G27760.1	7e-08	5	9830396	9831559	hypoxia-responsive family protein	Bradi3g47500.1	7e-18	3V	49146069	49149993	Alias Bd3.4768;Description Class_2;Note=protein_coding_gene
Ta.24423.1.S1_s_at	4.15727	4.26838	4.01819	3.86546	4.39064	6.32871	5.91272	Ta.24423.1.S1_s_at	XW	Ta.24423.1	428	1	2	Ta.10186.1|Ta.24423.1	UniRef90_Q56SA9	5e-43	Beta-expansin EXPB6 (Fragment) n=1 Tax=Triticum aestivum RepID=Q56SA9_WHEAT	LOC_Os03g01270.2	1e-31	3	188333	190297	cDNA expansin precursor, putative, expressed	AT1G65680.1	5e-15	1	24427266	24428399	ATEXPB2 (ARABIDOPSIS THALIANA EXPANSIN B2)	Bradi1g78340.2	8e-37	1V	74367775	74374306	Status 12;Valid 1;Alias Bd1.8184;Description Class_4;Note=protein_coding_gene
Ta.24477.1.S1_at	9.02449	10.5436	9.96387	9.1113	11.6406	11.3857	11.5595	Ta.24477.1.S1_at	XW	Ta.24477.1	1254	9	1	Ta.24477.1	UniRef90_Q9ASD3	1e-111	Os01g0711600 protein n=2 Tax=Oryza sativa RepID=Q9ASD3_ORYSJ	LOC_Os01g51430.1	1e-109	1	29571608	29574661	cDNA green ripe-like, putative, expressed	AT2G26070.1	3e-82	2	11105741	11106607	RTE1 (REVERSION-TO-ETHYLENE SENSITIVITY1)	Bradi2g48020.1	1e-122	2V	48362386	48365058	Status 12;Valid 1;Alias Bd2.4787;Description Class_5;Note=protein_coding_gene
Ta.24553.1.A1_at	4.17343	3.81098	4.98404	3.97816	4.07681	9.44568	8.25307	Ta.24553.1.A1_at	XW	Ta.24553.1	605	3	1	Ta.24553.1	UniRef90_P15290	1e-34	Oxalate oxidase GF-2.8 n=12 Tax=Pooideae RepID=GER2_WHEAT	LOC_Os03g48750.1	1e-35	3	27773149	27772139	cDNA Cupin domain containing protein, expressed	AT1G18980.1	1e-14	1	6557364	6558026	germin-like protein, putative	Bradi1g11920.1	9e-33	1V	8858630	8859654	Status 12;Valid 1;Alias Bd1.1272;Description Class_5;Note=protein_coding_gene
Ta.2460.1.S1_x_at	5.97424	8.51332	7.71085	6.43606	9.27711	8.57797	8.88521	Ta.2460.1.S1_x_at	XW	Ta.2460.1	1581	29	1	Ta.2460.1	UniRef90_Q337P2	1e-147	Os10g0456800 protein n=3 Tax=Oryza sativa RepID=Q337P2_ORYSJ	LOC_Os10g31850.1	0	10	16637268	16633716	cDNA RING finger and CHY zinc finger domain-containing protein 1, putative, expressed	AT5G22920.1	1e-122	5	7665143	7667031	zinc finger (C3HC4-type RING finger) family protein	Bradi3g27900.1	1e-153	3V	29099409	29103357	Status 12;Valid 1;Alias Bd3.2656;Description Class_5;Note=protein_coding_gene
Ta.2460.3.S1_s_at	6.74942	9.05477	8.24264	6.56692	9.92996	8.9966	9.50344	Ta.2460.3.S1_s_at	XW	Ta.2460.3	557	1	2	Ta.2460.1|Ta.2460.3	UniRef90_Q337P2	1e-147	Os10g0456800 protein n=3 Tax=Oryza sativa RepID=Q337P2_ORYSJ	LOC_Os10g31850.1	0	10	16637268	16633716	cDNA RING finger and CHY zinc finger domain-containing protein 1, putative, expressed	AT5G22920.1	1e-122	5	7665143	7667031	zinc finger (C3HC4-type RING finger) family protein	Bradi3g27900.1	1e-153	3V	29099409	29103357	Status 12;Valid 1;Alias Bd3.2656;Description Class_5;Note=protein_coding_gene
Ta.24603.1.A1_at	4.78525	4.71937	4.39375	4.67624	4.97694	8.40124	7.00687	Ta.24603.1.A1_at	XW	Ta.24603.1	949	3	1	Ta.24603.1	UniRef90_C5Z2U4	5e-33	Putative uncharacterized protein Sb10g001300 n=1 Tax=Sorghum bicolor RepID=C5Z2U4_SORBI	LOC_Os06g02530.1	1e-08	6	875368	874373	cDNA expressed protein	AT2G29210.1	4e-09	2	12558156	12562168	splicing factor PWI domain-containing protein	Bradi1g50570.1	4e-33	1V	49171655	49172618	Status 12;Valid 1;Alias Bd1.5225;Description Class_2;Note=protein_coding_gene
Ta.24650.2.A1_at	8.12361	9.63482	8.97256	7.97834	11.1003	11.2704	10.6505	Ta.24650.2.A1_at	XW	Ta.24650.2	748	3	1	Ta.24650.2	UniRef90_Q7XMP6	1e-86	Os04g0650800 protein n=8 Tax=Poaceae RepID=Q7XMP6_ORYSJ	LOC_Os04g55720.2	6e-70	4	32981942	32984831	cDNA D-3-phosphoglycerate dehydrogenase, chloroplast precursor, putative, expressed	AT4G34200.1	3e-82	4	16374041	16376561	EDA9 (embryo sac development arrest 9); ATP binding	Bradi5g24220.1	4e-93	5V	25929295	25932276	Status 12;Valid 1;Alias Bd5.2295;Description Class_5;Note=protein_coding_gene
Ta.24650.2.A1_x_at	8.66449	10.1238	9.38293	8.64138	11.4805	11.5484	10.8739	Ta.24650.2.A1_x_at	XW	Ta.24650.2	748	3	1	Ta.24650.2	UniRef90_Q7XMP6	1e-86	Os04g0650800 protein n=8 Tax=Poaceae RepID=Q7XMP6_ORYSJ	LOC_Os04g55720.2	6e-70	4	32981942	32984831	cDNA D-3-phosphoglycerate dehydrogenase, chloroplast precursor, putative, expressed	AT4G34200.1	3e-82	4	16374041	16376561	EDA9 (embryo sac development arrest 9); ATP binding	Bradi5g24220.1	4e-93	5V	25929295	25932276	Status 12;Valid 1;Alias Bd5.2295;Description Class_5;Note=protein_coding_gene
Ta.24690.2.S1_at	2.81345	3.3634	3.32295	2.9815	3.26304	6.09202	5.12732	Ta.24690.2.S1_at	XW	Ta.24690.2	630	3	1	Ta.24690.2
Ta.2471.1.S1_x_at	8.58055	10.4604	9.49931	8.70937	11.8415	11.979	11.7118	Ta.2471.1.S1_x_at	XW	Ta.2471.1	1426	63	1	Ta.2471.1	UniRef90_Q6K7H2	1e-104	Os02g0778400 protein n=3 Tax=Oryza sativa RepID=Q6K7H2_ORYSJ	LOC_Os07g43170.3	0	7	25881565	25877408	cDNA adenylate kinase, putative, expressed	AT5G26667.3	2e-84	5	9276659	9278091	PYR6; cytidylate kinase/ uridylate kinase	Bradi1g20640.1	1e-113	1V	16514767	16518935	Status 12;Valid 1;Alias Bd1.2188;Description Class_5;Note=protein_coding_gene
Ta.2471.2.A1_a_at	8.46668	10.5961	9.45263	8.62611	11.9304	11.9516	11.593	Ta.2471.2.A1_a_at	XW	Ta.2471.2	646	3	3	Ta.2471.2|Ta.2471.1|Ta.2471.3	UniRef90_Q6K7H2	1e-104	Os02g0778400 protein n=3 Tax=Oryza sativa RepID=Q6K7H2_ORYSJ	LOC_Os07g43170.3	0	7	25881565	25877408	cDNA adenylate kinase, putative, expressed	AT5G26667.3	2e-84	5	9276659	9278091	PYR6; cytidylate kinase/ uridylate kinase	Bradi1g20640.1	1e-113	1V	16514767	16518935	Status 12;Valid 1;Alias Bd1.2188;Description Class_5;Note=protein_coding_gene
Ta.2471.2.A1_at	4.12242	5.60495	4.29494	3.82599	6.59121	5.82896	5.88272	Ta.2471.2.A1_at	XW	Ta.2471.2	646	3	1	Ta.2471.2
Ta.2471.3.S1_a_at	8.44993	10.265	9.29714	8.43439	11.7562	11.9904	11.7704	Ta.2471.3.S1_a_at	XW	Ta.2471.3	557	2	2	Ta.2471.1|Ta.2471.3	UniRef90_Q6K7H2	1e-104	Os02g0778400 protein n=3 Tax=Oryza sativa RepID=Q6K7H2_ORYSJ	LOC_Os07g43170.3	0	7	25881565	25877408	cDNA adenylate kinase, putative, expressed	AT5G26667.3	2e-84	5	9276659	9278091	PYR6; cytidylate kinase/ uridylate kinase	Bradi1g20640.1	1e-113	1V	16514767	16518935	Status 12;Valid 1;Alias Bd1.2188;Description Class_5;Note=protein_coding_gene
Ta.2471.3.S1_x_at	8.2257	10.2382	8.86003	8.23929	11.4677	11.2508	11.0557	Ta.2471.3.S1_x_at	XW	Ta.2471.3	557	2	1	Ta.2471.3	UniRef90_Q6K7H2	3e-20	Os02g0778400 protein n=3 Tax=Oryza sativa RepID=Q6K7H2_ORYSJ	LOC_Os07g43170.3	1e-36	7	25881565	25877408	cDNA adenylate kinase, putative, expressed	AT5G26667.3	1e-16	5	9276659	9278091	PYR6; cytidylate kinase/ uridylate kinase	Bradi1g20640.1	7e-23	1V	16514767	16518935	Status 12;Valid 1;Alias Bd1.2188;Description Class_5;Note=protein_coding_gene
Ta.24723.1.S1_x_at	6.55524	7.22412	7.58371	6.53483	7.14862	10.3518	9.20627	Ta.24723.1.S1_x_at	XW	Ta.24723.1	1096	34	1	Ta.24723.1	UniRef90_P93598	9e-62	PSBGer1 protein n=1 Tax=Triticum aestivum RepID=P93598_WHEAT	LOC_Os03g48750.1	5e-59	3	27773149	27772139	cDNA Cupin domain containing protein, expressed	AT1G18980.1	1e-20	1	6557364	6558026	germin-like protein, putative	Bradi1g11920.1	7e-55	1V	8858630	8859654	Status 12;Valid 1;Alias Bd1.1272;Description Class_5;Note=protein_coding_gene
Ta.24738.3.A1_at	5.0271	8.27881	6.61297	5.04816	9.38242	7.18959	8.71968	Ta.24738.3.A1_at	XW	Ta.24738.3	597	5	1	Ta.24738.3	UniRef90_P10848	1e-54	Alcohol dehydrogenase 3 n=42 Tax=Poaceae RepID=ADH3_HORVU	LOC_Os11g10510.1	3e-77	11	5743904	5740713	cDNA dehydrogenase, putative, expressed	AT1G77120.1	2e-46	1	28975509	28977216	ADH1 (ALCOHOL DEHYDROGENASE 1); alcohol dehydrogenase	Bradi4g22620.1	3e-56	4V	27012946	27015638	Status 12;Valid 1;Alias Bd4.2235;Description Class_5;Note=protein_coding_gene
Ta.24752.1.A1_at	4.73373	4.44051	4.47288	4.32502	5.3782	12.3099	9.91336	Ta.24752.1.A1_at	XW	Ta.24752.1	635	6	1	Ta.24752.1	UniRef90_P04750	4e-56	Alpha-amylase type B isozyme n=7 Tax=Hordeum vulgare RepID=AMY6_HORVU	LOC_Os02g52700.1	7e-54	2	32237277	32239187	cDNA alpha-amylase precursor, putative, expressed	AT4G25000.1	9e-25	4	12852109	12853825	AMY1 (ALPHA-AMYLASE-LIKE); alpha-amylase	Bradi3g58010.1	5e-51	3V	57602664	57604389	Status 12;Valid 1;Alias Bd3.5907;Description Class_5;Note=protein_coding_gene
Ta.24760.1.S1_at	7.48425	9.55307	8.0326	7.2435	10.7968	10.2307	10.3821	Ta.24760.1.S1_at	XW	Ta.24760.1	1575	30	1	Ta.24760.1	UniRef90_B6TP92	1e-100	Alpha-expansin 15 n=2 Tax=Andropogoneae RepID=B6TP92_MAIZE	LOC_Os05g39990.1	0	5	23434993	23433027	cDNA expansin precursor, putative, expressed	AT3G55500.1	2e-93	3	20575073	20576102	ATEXPA16 (ARABIDOPSIS THALIANA EXPANSIN A16)	Bradi1g03640.1	9e-96	1V	2452238	2455647	Status 12;Valid 1;Alias Bd1.386;Description Class_5;Note=protein_coding_gene
Ta.24768.1.A1_x_at	7.45568	9.14205	9.16939	7.07598	10.4464	9.69439	9.72595	Ta.24768.1.A1_x_at	XW	Ta.24768.1	1353	26	1	Ta.24768.1	UniRef90_B8YEL1	0	Ferredoxin-nitrite reductase n=2 Tax=Triticum aestivum RepID=B8YEL1_WHEAT	LOC_Os01g25484.2	0	1	14445884	14452448	cDNA ferredoxin--nitrite reductase, putative, expressed	AT2G15620.1	1e-151	2	6810552	6812666	NIR1 (NITRITE REDUCTASE 1); ferredoxin-nitrate reductase/ nitrite reductase (NO-forming)	Bradi3g57990.1	1e-180	3V	57594680	57597783	Status 12;Valid 1;Alias Bd3.5905;Description Class_5;Note=protein_coding_gene
Ta.25062.1.S1_at	7.16875	8.35248	8.88991	7.08753	8.30135	9.17002	9.20429	Ta.25062.1.S1_at	XW	Ta.25062.1	266	2	1	Ta.25062.1
Ta.25330.1.A1_at	7.04199	8.97921	8.65895	6.83379	10.6061	9.85977	9.61435	Ta.25330.1.A1_at	XW	Ta.25330.1	717	4	1	Ta.25330.1	UniRef90_Q5Z6M6	8e-34	Os06g0268700 protein n=2 Tax=Oryza sativa RepID=Q5Z6M6_ORYSJ	LOC_Os06g15760.1	1e-12	6	8954692	8958658	cDNA eukaryotic aspartyl protease domain containing protein, expressed	AT1G49050.2	1e-24	1	18151161	18153186	aspartyl protease family protein	Bradi1g43820.1	9e-41	1V	41622345	41625884	Status 12;Valid 1;Alias Bd1.4465;Description Class_3;Note=protein_coding_gene
Ta.25350.1.S1_at	4.47296	5.87909	6.13716	4.26481	6.0344	7.08655	6.52804	Ta.25350.1.S1_at	XW	Ta.25350.1	1449	9	1	Ta.25350.1	UniRef90_B6SKI4	1e-149	ATP binding protein n=3 Tax=Zea mays RepID=B6SKI4_MAIZE	LOC_Os06g38970.1	6e-84	6	23130647	23135964	cDNA expressed protein	AT1G14390.1	3e-80	1	4924277	4926794	leucine-rich repeat transmembrane protein kinase, putative	Bradi1g37210.1	1e-158	1V	33020762	33025377	Status 12;Valid 1;Alias Bd1.3995;Description Class_5;Note=protein_coding_gene
Ta.25383.1.A1_at	6.49304	7.9196	7.82233	7.03193	8.98361	9.7155	9.17688	Ta.25383.1.A1_at	XW	Ta.25383.1	818	2	1	Ta.25383.1	UniRef90_B9SZD6	3e-54	Anthocyanin 5-aromatic acyltransferase, putative n=1 Tax=Ricinus communis RepID=B9SZD6_RICCO	LOC_Os05g37660.1	1e-150	5	21979405	21977496	cDNA transferase family protein, putative, expressed	AT2G39980.1	3e-33	2	16688437	16689885	transferase family protein	Bradi2g23740.1	3e-48	2V	21450121	21452331	Status 12;Valid 1;Alias Bd2.2521;Description Class_5;Note=protein_coding_gene
Ta.254.1.S1_s_at	4.56182	7.05718	6.01089	4.14147	8.07587	7.96905	7.56792	Ta.254.1.S1_s_at	XW	Ta.254.1	2301	14	1	Ta.254.1	UniRef90_Q6ESH0	0	Os02g0666500 protein n=3 Tax=Poaceae RepID=Q6ESH0_ORYSJ	LOC_Os02g44654.2	0	2	27059365	27057169	cDNA cytochrome P450, putative, expressed	AT4G00360.1	0	4	160951	162778	CYP86A2 (CYTOCHROME P450 86 A2); fatty acid (omega-1)-hydroxylase/ oxygen binding	Bradi3g51370.1	0	3V	52422064	52424459	Status 12;Valid 1;Alias Bd3.5189;Description Class_5;Note=protein_coding_gene
Ta.2541.1.S1_s_at	6.70268	7.53112	8.13893	6.73921	9.16663	10.6329	10.4679	Ta.2541.1.S1_s_at	XW	Ta.2541.1	992	32	1	Ta.2541.1	UniRef90_P93614	7e-77	Cold acclimation protein WCOR615 n=1 Tax=Triticum aestivum RepID=P93614_WHEAT	LOC_Os05g46480.4	1e-11	5	26864964	26866259	cDNA late embryogenesis abundant protein, group 3, putative, expressed	AT1G52690.2	3e-06	1	19619842	19620589	late embryogenesis abundant protein, putative / LEA protein, putative	Bradi2g18100.1	4e-19	2V	16073736	16074715	Status 25;Valid 1;Alias Bd2.1927;Description Class_3;Note=protein_coding_gene
Ta.25473.1.S1_at	5.62099	6.61589	6.59827	5.13352	7.16873	9.76751	8.99427	Ta.25473.1.S1_at	XW	Ta.25473.1	895	7	1	Ta.25473.1	UniRef90_C5YY03	1e-100	Putative uncharacterized protein Sb09g000520 n=1 Tax=Sorghum bicolor RepID=C5YY03_SORBI	LOC_Os06g11290.1	1e-12	6	5918691	5917107	cDNA 12-oxophytodienoate reductase, putative, expressed	AT1G76680.1	3e-85	1	28776982	28778271	OPR1; 12-oxophytodienoate reductase	Bradi2g35900.1	1e-124	2V	36297281	36298887	Status 12;Valid 1;Alias Bd2.3492;Description Class_5;Note=protein_coding_gene
Ta.25583.1.S1_at	5.29579	6.944	7.12822	4.8	8.12466	10.1956	8.6934	Ta.25583.1.S1_at	XW	Ta.25583.1	1278	12	1	Ta.25583.1	UniRef90_UPI00015C9039	1e-60	PREDICTED: hypothetical protein n=1 Tax=Vitis vinifera RepID=UPI00015C9039	LOC_Os06g43600.2	1e-107	6	26226107	26227763	cDNA LTPL129 - Protease inhibitor/seed storage/LTP family protein precursor, expressed	AT3G22120.1	2e-40	3	7795283	7796287	CWLP (CELL WALL-PLASMA MEMBRANE LINKER PROTEIN); lipid binding	Bradi1g30420.1	4e-47	1V	25782093	25783373	Status 12;Valid 1;Alias Bd1.3232;Description Class_3;Note=protein_coding_gene
Ta.25606.1.A1_at	6.45558	7.45006	8.00915	6.01519	8.15446	8.97363	8.60223	Ta.25606.1.A1_at	XW	Ta.25606.1	617	3	1	Ta.25606.1	UniRef90_Q8H618	2e-48	Os06g0178700 protein n=2 Tax=Oryza sativa RepID=Q8H618_ORYSJ	LOC_Os06g08060.1	1e-17	6	3899489	3902057	cDNA leucoanthocyanidin dioxygenase, putative, expressed	AT5G20400.1	1e-32	5	6894871	6896185	oxidoreductase, 2OG-Fe(II) oxygenase family protein	Bradi1g47790.1	2e-63	1V	46492060	46493464	Alias Bd1.4917;Description Class_5;Note=protein_coding_gene
Ta.25770.2.S1_at	6.25866	7.97785	7.03451	6.13051	9.03899	10.0333	9.25031	Ta.25770.2.S1_at	XW	Ta.25770.2	577	2	1	Ta.25770.2	UniRef90_Q9ASI5	2e-09	Os01g0112000 protein n=3 Tax=Oryza sativa RepID=Q9ASI5_ORYSJ	LOC_Os01g02160.1	1e-11	1	631093	631913	cDNA hydroxyproline-rich glycoprotein family protein, putative, expressed	AT1G70985.1	3e-05	1	26764774	26765181	hydroxyproline-rich glycoprotein family protein	Bradi2g01060.1	2e-14	2V	657454	658281	Status 12;Valid 1;Alias Bd2.105;Description Class_4;Note=protein_coding_gene
Ta.25856.1.S1_x_at	5.07261	6.45953	6.14966	4.94055	8.40612	8.90361	9.27998	Ta.25856.1.S1_x_at	XW	Ta.25856.1	936	5	1	Ta.25856.1	UniRef90_C5XK77	3e-57	Putative uncharacterized protein Sb03g034950 n=3 Tax=Andropogoneae RepID=C5XK77_SORBI	LOC_Os01g55150.1	5e-99	1	31726971	31729345	cDNA bZIP transcription factor domain containing protein, expressed	AT3G58120.1	5e-40	3	21521289	21523078	BZIP61; DNA binding / transcription activator/ transcription factor	Bradi2g50220.1	1e-62	2V	50160740	50163812	Status 12;Valid 1;Alias Bd2.5020;Description Class_3;Note=protein_coding_gene
Ta.25880.1.A1_at	4.05691	5.563	5.06794	4.35779	7.62593	7.23639	7.27141	Ta.25880.1.A1_at	XW	Ta.25880.1	143	1	1	Ta.25880.1
Ta.26042.1.S1_at	4.92465	7.9043	6.70929	5.06662	8.0661	8.99795	8.34761	Ta.26042.1.S1_at	XW	Ta.26042.1	1183	8	1	Ta.26042.1	UniRef90_C5WT68	1e-100	Putative uncharacterized protein Sb01g014930 n=1 Tax=Sorghum bicolor RepID=C5WT68_SORBI	LOC_Os03g40830.1	1e-156	3	22701408	22704653	cDNA OsSub30 - Putative Subtilisin homologue, expressed	AT5G67360.1	6e-73	5	26872192	26874465	ARA12; serine-type endopeptidase	Bradi1g14860.1	1e-109	1V	11820335	11823119	Status 12;Valid 1;Alias Bd1.1595;Description Class_5;Note=protein_coding_gene
Ta.2608.2.S1_a_at	10.1068	11.45	11.4195	10.4425	12.4891	12.5629	12.5647	Ta.2608.2.S1_a_at	XW	Ta.2608.2	634	3	3	Ta.2608.1|Ta.2608.3|Ta.2608.2	UniRef90_B6T2P1	9e-90	Transmembrane protein PFT27 n=1 Tax=Zea mays RepID=B6T2P1_MAIZE	LOC_Os08g33630.1	1e-174	8	21001233	20997347	cDNA uncharacterized protein family UPF0016 domain containing protein, expressed	AT1G68650.1	1e-42	1	25775825	25777683	unknown protein	Bradi3g36630.2	1e-55	3V	39009138	39012051	Status 12;Valid 1;Alias Bd3.3591.1;Note=protein_coding_gene
Ta.2608.3.S1_a_at	9.8289	10.9383	10.7766	9.83893	12.0726	12.1218	12.0919	Ta.2608.3.S1_a_at	XW	Ta.2608.3	742	3	2	Ta.2608.1|Ta.2608.3	UniRef90_B6T2P1	9e-90	Transmembrane protein PFT27 n=1 Tax=Zea mays RepID=B6T2P1_MAIZE	LOC_Os08g33630.1	1e-174	8	21001233	20997347	cDNA uncharacterized protein family UPF0016 domain containing protein, expressed	AT1G68650.1	1e-42	1	25775825	25777683	unknown protein	Bradi3g36630.2	1e-55	3V	39009138	39012051	Status 12;Valid 1;Alias Bd3.3591.1;Note=protein_coding_gene
Ta.26092.1.S1_at	7.47137	7.85379	7.89345	7.34738	11.5281	12.0878	10.9107	Ta.26092.1.S1_at	XW	Ta.26092.1	676	1	1	Ta.26092.1	UniRef90_Q8W2G5	7e-58	Alkaline alpha-galactosidase n=3 Tax=Oryza sativa RepID=Q8W2G5_ORYSJ	LOC_Os08g38710.1	2e-59	8	24472432	24476815	cDNA uncharacterized glycosyltransferase, putative, expressed	AT1G55740.1	3e-41	1	20835507	20838707	AtSIP1 (Arabidopsis thaliana seed imbibition 1); hydrolase, hydrolyzing O-glycosyl compounds	Bradi3g39220.1	5e-52	3V	41575407	41579538	Status 12;Valid 1;Alias Bd3.3877;Description Class_5;Note=protein_coding_gene
Ta.26255.1.S1_at	5.9982	8.34433	7.87694	6.02363	8.8207	9.54532	8.53511	Ta.26255.1.S1_at	XW	Ta.26255.1	1060	6	1	Ta.26255.1	UniRef90_Q0JH49	1e-107	Os01g0883900 protein n=3 Tax=Oryza sativa RepID=Q0JH49_ORYSJ	LOC_Os01g66110.2	1e-148	1	38390737	38385224	cDNA methyltransferase, putative, expressed	AT5G64030.1	4e-92	5	25624965	25628257	dehydration-responsive protein-related	Bradi2g57090.1	1e-108	2V	55312286	55318635	Status 12;Valid 1;Alias Bd2.5746;Description Class_5;Note=protein_coding_gene
Ta.2641.2.S1_a_at	4.48128	7.37416	6.40603	4.70791	9.78208	8.13721	7.29368	Ta.2641.2.S1_a_at	XW	Ta.2641.2	518	1	2	Ta.2641.1|Ta.2641.2	UniRef90_Q0JKD0	0	Os01g0681900 protein n=5 Tax=Poaceae RepID=Q0JKD0_ORYSJ	LOC_Os01g48960.1	0	1	28101886	28090164	cDNA glutamate synthase, chloroplast precursor, putative, expressed	AT5G53460.1	0	5	21700518	21709629	GLT1; glutamate synthase (NADH)	Bradi2g46670.1	0	2V	47077847	47089029	Status 12;Valid 1;Alias Bd2.4633;Description Class_5;Note=protein_coding_gene
Ta.26450.1.A1_s_at	5.47307	6.37814	6.21822	5.44527	7.78152	7.65266	7.53329	Ta.26450.1.A1_s_at	XW	Ta.26450.1	829	2	1	Ta.26450.1	UniRef90_Q6ZJU3	4e-25	Os08g0428400 protein n=2 Tax=Oryza sativa RepID=Q6ZJU3_ORYSJ	LOC_Os08g33160.2	1e-19	8	20625233	20622190	cDNA ZIM motif family protein, expressed	AT1G70700.1	2e-06	1	26654951	26656804	TIFY7	Bradi3g36380.2	3e-31	3V	38662035	38664904	Status 12;Valid 1;Alias Bd3.3564.1;Note=protein_coding_gene
Ta.2678.1.S1_x_at	9.41584	11.9715	10.4313	9.37476	11.4064	11.4373	11.6533	Ta.2678.1.S1_x_at	XW	Ta.2678.1	682	62	1	Ta.2678.1	UniRef90_B3IWB5	1e-26	Plasma membrance protein3 n=1 Tax=Puccinellia tenuiflora RepID=B3IWB5_9POAL	LOC_Os07g44180.1	4e-74	7	26402680	26403735	cDNA OsRCI2-10 - Hydrophobic protein LTI6A, expressed	AT3G05890.1	3e-18	3	1758179	1758452	RCI2B (RARE-COLD-INDUCIBLE 2B)	Bradi1g20220.1	3e-28	1V	16187554	16188302	Status 12;Valid 1;Alias Bd1.2140;Description Class_0;Note=protein_coding_gene
Ta.2678.3.S1_a_at	9.21479	11.5825	10.1883	9.15166	11.1572	11.28	11.5237	Ta.2678.3.S1_a_at	XW	Ta.2678.3	722	21	3	Ta.2678.1|Ta.2678.3|Ta.2678.2	UniRef90_B3IWB5	1e-26	Plasma membrance protein3 n=1 Tax=Puccinellia tenuiflora RepID=B3IWB5_9POAL	LOC_Os07g44180.1	4e-74	7	26402680	26403735	cDNA OsRCI2-10 - Hydrophobic protein LTI6A, expressed	AT3G05890.1	3e-18	3	1758179	1758452	RCI2B (RARE-COLD-INDUCIBLE 2B)	Bradi1g20220.1	3e-28	1V	16187554	16188302	Status 12;Valid 1;Alias Bd1.2140;Description Class_0;Note=protein_coding_gene
Ta.26930.1.S1_at	8.36608	9.89685	9.69585	8.34605	10.1069	11.3117	10.3842	Ta.26930.1.S1_at	XW	Ta.26930.1	1564	11	1	Ta.26930.1	UniRef90_Q8LMR0	0	Phosphoserine aminotransferase n=4 Tax=Poaceae RepID=Q8LMR0_ORYSJ	LOC_Os03g06200.1	0	3	3109720	3111539	cDNA aminotransferase, putative, expressed	AT4G35630.1	1e-143	4	16904205	16905497	PSAT; O-phospho-L-serine:2-oxoglutarate aminotransferase	Bradi1g74590.1	0	1V	71775551	71777981	Status 12;Valid 1;Alias Bd1.7780;Description Class_5;Note=protein_coding_gene
Ta.2713.2.S1_a_at	4.43245	6.0867	6.23329	4.23724	6.832	7.06625	6.9447	Ta.2713.2.S1_a_at	XW	Ta.2713.2	1134	6	2	Ta.2713.2|Ta.2713.1	UniRef90_Q0JD85	4e-70	Os04g0422000 protein n=3 Tax=Oryza sativa RepID=Q0JD85_ORYSJ	LOC_Os04g34460.1	1e-52	4	20701379	20704413	cDNA PAP fibrillin family domain containing protein, expressed	AT5G09820.2	2e-47	5	3056090	3057380	plastid-lipid associated protein PAP / fibrillin family protein	Bradi5g09940.1	6e-57	5V	13218584		13220852|Note=protein_coding_gene
Ta.27144.1.S1_a_at	5.23708	6.21864	6.60243	5.27759	6.99003	7.92825	8.0078	Ta.27144.1.S1_a_at	XW	Ta.27144.1	1503	15	2	Ta.27144.1|Ta.27144.3	UniRef90_Q4F8A4	1e-130	Root abundant factor n=1 Tax=Hordeum vulgare RepID=Q4F8A4_HORVU	LOC_Os03g08470.3	1e-37	3	4349543	4347672	cDNA AP2 domain containing protein, expressed	AT3G14230.3	2e-32	3	4737616	4739000	RAP2.2; DNA binding / transcription factor	Bradi1g72450.1	6e-36	1V	70182711	70183727	Alias Bd1.7587;Description Class_3;Note=protein_coding_gene
Ta.27168.1.S1_at	4.01802	6.52516	5.72385	4.23306	10.4558	13.6223	13.1522	Ta.27168.1.S1_at	XW	Ta.27168.1	694	13	1	Ta.27168.1	UniRef90_Q9FWP0	9e-36	Os10g0551900 protein n=3 Tax=Oryza sativa RepID=Q9FWP0_ORYSJ	LOC_Os10g40510.1	1e-17	10	21619566	21618752	cDNA LTPL144 - Protease inhibitor/seed storage/LTP family protein precursor, expressed	AT4G12480.1	1e-25	4	7406371	7406877	pEARLI 1; lipid binding	Bradi1g78260.1	2e-31	1V	74311166	74311908	Status 12;Valid 1;Alias Bd1.8175;Description Class_4;Note=protein_coding_gene
Ta.27168.1.S1_x_at	4.81713	7.0068	5.51518	4.95327	10.5777	13.481	12.9948	Ta.27168.1.S1_x_at	XW	Ta.27168.1	694	13	1	Ta.27168.1	UniRef90_Q9FWP0	9e-36	Os10g0551900 protein n=3 Tax=Oryza sativa RepID=Q9FWP0_ORYSJ	LOC_Os10g40510.1	1e-17	10	21619566	21618752	cDNA LTPL144 - Protease inhibitor/seed storage/LTP family protein precursor, expressed	AT4G12480.1	1e-25	4	7406371	7406877	pEARLI 1; lipid binding	Bradi1g78260.1	2e-31	1V	74311166	74311908	Status 12;Valid 1;Alias Bd1.8175;Description Class_4;Note=protein_coding_gene
Ta.27245.1.S1_s_at	5.68205	8.0919	7.54776	5.44377	7.25617	7.82974	8.61737	Ta.27245.1.S1_s_at	XW	Ta.27245.1	492	1	3	Ta.16599.1|Ta.16599.2|Ta.27245.1	UniRef90_B4FH66	9e-24	Adhesive/proline-rich protein n=3 Tax=Zea mays RepID=B4FH66_MAIZE	LOC_Os04g52504.1	1e-27	4	31035908	31034709	cDNA adhesive/proline-rich protein, putative, expressed	AT2G41420.1	4e-15	2	17266794	17267873	proline-rich family protein	Bradi3g17720.1	2e-14	3V	16078939	16079857	Alias Bd3.1847;Description Class_3;Note=protein_coding_gene
Ta.27303.1.S1_x_at	4.38016	6.0834	5.13004	4.5173	6.16281	8.13026	8.6288	Ta.27303.1.S1_x_at	XW	Ta.27303.1	1031	12	1	Ta.27303.1	UniRef90_O04941	1e-101	Glutathione S-transferase 1 n=3 Tax=Triticeae RepID=O04941_AEGTA	LOC_Os10g38489.1	1e-28	10	20482143	20489269	cDNA glutathione S-transferase GSTU6, putative, expressed	AT1G10360.1	9e-45	1	3395738	3396806	ATGSTU18 (GLUTATHIONE S-TRANSFERASE TAU 18); glutathione transferase	Bradi5g19400.1	2e-78	5V	22400171	22401332	Status 12;Valid 1;Alias Bd5.1792;Description Class_5;Note=protein_coding_gene
Ta.27457.1.S1_x_at	10.7182	11.884	12.1157	10.6405	11.9678	13.2524	13.1556	Ta.27457.1.S1_x_at	XW	Ta.27457.1	704	152	1	Ta.27457.1	UniRef90_Q8GTD0	6e-43	Metallothioneine type2 n=1 Tax=Hordeum vulgare subsp. vulgare RepID=Q8GTD0_HORVD	LOC_Os01g74300.1	1e-19	1	43045911	43046917	cDNA metallothionein, putative, expressed	AT3G09390.1	2e-18	3	2889737	2890188	MT2A (METALLOTHIONEIN 2A); copper ion binding	Bradi2g03240.1	3e-21	2V	2396518	2397429	Status 12;Valid 1;Alias Bd2.340;Description Class_3;Note=protein_coding_gene
Ta.27457.3.S1_x_at	9.75075	10.7035	11.6816	9.95646	10.7859	13.4358	12.8989	Ta.27457.3.S1_x_at	XW	Ta.27457.3	754	50	1	Ta.27457.3	UniRef90_Q8GTD0	2e-43	Metallothioneine type2 n=1 Tax=Hordeum vulgare subsp. vulgare RepID=Q8GTD0_HORVD	LOC_Os01g74300.1	1e-19	1	43045911	43046917	cDNA metallothionein, putative, expressed	AT3G09390.1	1e-18	3	2889737	2890188	MT2A (METALLOTHIONEIN 2A); copper ion binding	Bradi2g03240.1	2e-21	2V	2396518	2397429	Status 12;Valid 1;Alias Bd2.340;Description Class_3;Note=protein_coding_gene
Ta.27457.7.S1_x_at	10.6651	11.6791	12.408	10.6664	11.5451	13.3577	13.1056	Ta.27457.7.S1_x_at	XW	Ta.27457.7	675	28	1	Ta.27457.7	UniRef90_Q8GTD0	5e-43	Metallothioneine type2 n=1 Tax=Hordeum vulgare subsp. vulgare RepID=Q8GTD0_HORVD	LOC_Os01g74300.1	1e-21	1	43045911	43046917	cDNA metallothionein, putative, expressed	AT3G09390.1	1e-18	3	2889737	2890188	MT2A (METALLOTHIONEIN 2A); copper ion binding	Bradi2g03240.1	2e-21	2V	2396518	2397429	Status 12;Valid 1;Alias Bd2.340;Description Class_3;Note=protein_coding_gene
Ta.2746.1.S1_a_at	4.95194	5.278	4.76986	4.83142	6.08545	9.73195	7.46075	Ta.2746.1.S1_a_at	XW	Ta.2746.1	1405	42	2	Ta.2746.2|Ta.2746.1	UniRef90_Q7XHB3	1e-129	Os10g0109300 protein n=3 Tax=Oryza sativa RepID=Q7XHB3_ORYSJ	LOC_Os10g02040.2	5e-72	10	657883	654588	cDNA peroxidase precursor, putative, expressed	AT5G06730.1	2e-91	5	2080207	2081621	peroxidase, putative	Bradi1g27920.1	1e-153	1V	23097701	23099607	Status 12;Valid 1;Alias Bd1.2952;Description Class_5;Note=protein_coding_gene
Ta.2746.1.S1_x_at	5.53522	5.54588	4.81579	5.29836	6.65718	10.7828	8.40661	Ta.2746.1.S1_x_at	XW	Ta.2746.1	1405	42	1	Ta.2746.1	UniRef90_Q7XHB3	1e-129	Os10g0109300 protein n=3 Tax=Oryza sativa RepID=Q7XHB3_ORYSJ	LOC_Os10g02040.2	5e-72	10	657883	654588	cDNA peroxidase precursor, putative, expressed	AT5G06730.1	2e-91	5	2080207	2081621	peroxidase, putative	Bradi1g27920.1	1e-153	1V	23097701	23099607	Status 12;Valid 1;Alias Bd1.2952;Description Class_5;Note=protein_coding_gene
Ta.2746.2.S1_x_at	5.28609	5.60777	5.04108	5.29167	6.1958	10.044	7.78754	Ta.2746.2.S1_x_at	XW	Ta.2746.2	958	9	1	Ta.2746.2	UniRef90_B4FBY8	2e-63	Putative uncharacterized protein n=1 Tax=Zea mays RepID=B4FBY8_MAIZE	LOC_Os03g13200.1	1e-20	3	7126283	7123841	cDNA peroxidase precursor, putative, expressed	AT5G06720.1	2e-44	5	2077567	2078857	peroxidase, putative	Bradi1g27920.1	2e-65	1V	23097701	23099607	Status 12;Valid 1;Alias Bd1.2952;Description Class_5;Note=protein_coding_gene
Ta.27477.1.S1_at	3.00929	3.30264	4.22119	3.02719	3.25531	7.7564	6.52667	Ta.27477.1.S1_at	XW	Ta.27477.1	507	2	1	Ta.27477.1	UniRef90_P15290	1e-25	Oxalate oxidase GF-2.8 n=12 Tax=Pooideae RepID=GER2_WHEAT	LOC_Os03g48750.1	1e-42	3	27773149	27772139	cDNA Cupin domain containing protein, expressed	AT1G18970.1	2e-12	1	6554702	6555364	GLP4 (GERMIN-LIKE PROTEIN 4); manganese ion binding / nutrient reservoir	Bradi1g11920.1	1e-25	1V	8858630	8859654	Status 12;Valid 1;Alias Bd1.1272;Description Class_5;Note=protein_coding_gene
Ta.27477.1.S1_x_at	3.0312	3.23364	4.15131	3.15958	3.42363	7.70357	6.65834	Ta.27477.1.S1_x_at	XW	Ta.27477.1	507	2	1	Ta.27477.1	UniRef90_P15290	1e-25	Oxalate oxidase GF-2.8 n=12 Tax=Pooideae RepID=GER2_WHEAT	LOC_Os03g48750.1	1e-42	3	27773149	27772139	cDNA Cupin domain containing protein, expressed	AT1G18970.1	2e-12	1	6554702	6555364	GLP4 (GERMIN-LIKE PROTEIN 4); manganese ion binding / nutrient reservoir	Bradi1g11920.1	1e-25	1V	8858630	8859654	Status 12;Valid 1;Alias Bd1.1272;Description Class_5;Note=protein_coding_gene
Ta.27739.2.S1_at	5.12129	6.05326	6.61794	5.29605	6.84037	9.84451	8.33603	Ta.27739.2.S1_at	XW	Ta.27739.2	399	1	1	Ta.27739.2	UniRef90_Q0DX03	5e-16	Os02g0782900 protein n=2 Tax=Oryza sativa Japonica Group RepID=Q0DX03_ORYSJ	LOC_Os02g54180.1	8e-18	2	33214492	33215291	cDNA expressed protein							Bradi1g46710.5	2e-17	1V	45290558	45291970	Status 12;Valid 1;Alias Bd1.4794.2;Note=protein_coding_gene
Ta.27739.2.S1_x_at	5.33021	5.87323	6.21714	5.38504	6.37662	9.6953	8.15104	Ta.27739.2.S1_x_at	XW	Ta.27739.2	399	1	1	Ta.27739.2	UniRef90_Q0DX03	5e-16	Os02g0782900 protein n=2 Tax=Oryza sativa Japonica Group RepID=Q0DX03_ORYSJ	LOC_Os02g54180.1	8e-18	2	33214492	33215291	cDNA expressed protein							Bradi1g46710.5	2e-17	1V	45290558	45291970	Status 12;Valid 1;Alias Bd1.4794.2;Note=protein_coding_gene
Ta.27750.1.S1_at	7.10524	8.89089	8.31215	7.28895	8.60687	10.4471	10.4115	Ta.27750.1.S1_at	XW	Ta.27750.1	1364	11	1	Ta.27750.1	UniRef90_P15290	1e-53	Oxalate oxidase GF-2.8 n=12 Tax=Pooideae RepID=GER2_WHEAT	LOC_Os03g48750.1	1e-21	3	27773149	27772139	cDNA Cupin domain containing protein, expressed	AT1G18980.1	1e-16	1	6557364	6558026	germin-like protein, putative	Bradi1g11920.1	1e-48	1V	8858630	8859654	Status 12;Valid 1;Alias Bd1.1272;Description Class_5;Note=protein_coding_gene
Ta.27751.5.S1_at	8.87653	9.8844	10.1838	9.24818	12.6117	12.3998	11.9406	Ta.27751.5.S1_at	XW	Ta.27751.5	1036	17	1	Ta.27751.5	UniRef90_Q9XEI3	1e-93	Beta-D-glucan exohydrolase isoenzyme ExoI n=1 Tax=Hordeum vulgare subsp. vulgare RepID=Q9XEI3_HORVD	LOC_Os03g53860.4	1e-169	3	30875937	30880928	cDNA periplasmic beta-glucosidase precursor, putative, expressed	AT5G20950.2	6e-65	5	7107609	7110775	glycosyl hydrolase family 3 protein	Bradi1g08550.2	6e-88	1V	6035797	6040516	Status 12;Valid 1;Alias Bd1.905.1;Note=protein_coding_gene
Ta.27830.1.S1_at	6.51098	7.07276	7.92528	6.6959	8.05758	8.78475	8.85228	Ta.27830.1.S1_at	XW	Ta.27830.1	911	3	1	Ta.27830.1	UniRef90_Q6K6B0	2e-54	Os02g0816400 protein n=2 Tax=Oryza sativa RepID=Q6K6B0_ORYSJ	LOC_Os02g57140.3	1e-44	2	34985331	34990772	cDNA expressed protein							Bradi3g55290.1	9e-44	3V	55556852	55561259	Status 12;Valid 1;Alias Bd3.5611;Description Class_5;Note=protein_coding_gene
Ta.2784.1.A1_at	5.29051	7.67059	6.44504	5.07149	6.7178	9.11063	7.52341	Ta.2784.1.A1_at	XW	Ta.2784.1	1094	20	1	Ta.2784.1	UniRef90_C8CG67	1e-134	Chitinase n=5 Tax=Triticeae RepID=C8CG67_9POAL	LOC_Os10g39680.1	1e-151	10	21134178	21136089	cDNA CHIT14 - Chitinase family protein precursor, expressed	AT3G12500.1	1e-71	3	3962501	3963945	ATHCHIB (ARABIDOPSIS THALIANA BASIC CHITINASE); chitinase	Bradi3g32340.1	1e-126	3V	34708353	34709751	Status 12;Valid 1;Alias Bd3.3112;Description Class_5;Note=protein_coding_gene
Ta.2788.1.A1_at	8.46627	11.2794	10.1156	8.79418	12.1268	12.1727	11.9879	Ta.2788.1.A1_at	XW	Ta.2788.1	2477	69	1	Ta.2788.1	UniRef90_B5TK35	0	Sucrose:sucrose 1-fructosyltransferase n=5 Tax=Triticeae RepID=B5TK35_TRITU	LOC_Os02g01590.2	1e-29	2	343057	347196	cDNA glycosyl hydrolases, putative, expressed	AT1G62660.1	1e-152	1	23199949	23203515	beta-fructosidase (BFRUCT3) / beta-fructofuranosidase / invertase, vacuolar	Bradi1g52210.1	0	1V	50586062	50590075	Status 12;Valid 1;Alias Bd1.5412;Description Class_3;Note=protein_coding_gene
Ta.28055.2.S1_a_at	10.4745	11.14	12.139	10.6508	12.7105	13.9857	13.8174	Ta.28055.2.S1_a_at	XW	Ta.28055.2	878	15	2	Ta.28055.2|Ta.28055.1	UniRef90_UPI0000DD9297	5e-38	Os04g0619800 n=1 Tax=Oryza sativa Japonica Group RepID=UPI0000DD9297	LOC_Os04g52880.1	1e-31	4	31307645	31309062	cDNA expressed protein	AT4G22505.1	9e-09	4	11851363	11852955	INVOLVED IN: lipid transport; CONTAINS InterPro DOMAIN/s: Bifunctional inhibitor/plant lipid transfer protein/seed storage (Int	Bradi5g22060.1	2e-37	5V	24526422	24527582	Status 12;Valid 1;Alias Bd5.2064;Description Class_3;Note=protein_coding_gene
Ta.28055.2.S1_at	6.94038	7.31465	8.32484	7.15278	9.46891	11.2516	10.3771	Ta.28055.2.S1_at	XW	Ta.28055.2	878	15	1	Ta.28055.2	UniRef90_A8B8B1	6e-36	H0114G12.9 protein n=2 Tax=Oryza sativa RepID=A8B8B1_ORYSA	LOC_Os04g52880.1	1e-31	4	31307645	31309062	cDNA expressed protein	AT4G22505.1	9e-09	4	11851363	11852955	INVOLVED IN: lipid transport; CONTAINS InterPro DOMAIN/s: Bifunctional inhibitor/plant lipid transfer protein/seed storage (Int	Bradi5g22060.1	6e-35	5V	24526422	24527582	Status 12;Valid 1;Alias Bd5.2064;Description Class_3;Note=protein_coding_gene
Ta.28055.2.S1_x_at	7.27142	8.10973	8.85432	7.53363	9.89889	11.5209	11.1394	Ta.28055.2.S1_x_at	XW	Ta.28055.2	878	15	1	Ta.28055.2	UniRef90_A8B8B1	6e-36	H0114G12.9 protein n=2 Tax=Oryza sativa RepID=A8B8B1_ORYSA	LOC_Os04g52880.1	1e-31	4	31307645	31309062	cDNA expressed protein	AT4G22505.1	9e-09	4	11851363	11852955	INVOLVED IN: lipid transport; CONTAINS InterPro DOMAIN/s: Bifunctional inhibitor/plant lipid transfer protein/seed storage (Int	Bradi5g22060.1	6e-35	5V	24526422	24527582	Status 12;Valid 1;Alias Bd5.2064;Description Class_3;Note=protein_coding_gene
Ta.28081.1.S1_at	5.06542	6.75757	6.37052	4.89558	7.59774	7.38376	6.92997	Ta.28081.1.S1_at	XW	Ta.28081.1	2012	19	1	Ta.28081.1	UniRef90_Q7XQT2	0	Os04g0634700 protein n=4 Tax=Oryza sativa RepID=Q7XQT2_ORYSJ	LOC_Os04g54200.1	0	4	32101553	32106351	cDNA diacylglycerol kinase, putative, expressed	AT2G20900.2	0	2	8989794	8992798	diacylglycerol kinase, putative	Bradi5g23130.1	0	5V	25212719	25217682	Status 12;Valid 1;Alias Bd5.2175;Description Class_5;Note=protein_coding_gene
Ta.28139.2.S1_x_at	7.07569	7.41874	6.86214	6.90174	8.29225	10.1021	9.36345	Ta.28139.2.S1_x_at	XW	Ta.28139.2	584	3	2	Ta.28139.2|Ta.28139.3	UniRef90_C5WMU3	5e-17	Putative uncharacterized protein Sb01g050360 n=1 Tax=Sorghum bicolor RepID=C5WMU3_SORBI	LOC_Os02g44310.1	3e-16	2	26799119	26799956	cDNA LTPL112 - Protease inhibitor/seed storage/LTP family protein precursor, expressed	AT4G00165.2	3e-13	4	69433	69819	protease inhibitor/seed storage/lipid transfer protein (LTP) family protein	Bradi1g78240.1	8e-18	1V	74296765	74297655	Status 12;Valid 1;Alias Bd1.8173;Description Class_5;Note=protein_coding_gene
Ta.28145.1.S1_x_at	7.7481	7.82826	7.24396	7.48331	8.78208	12.5662	11.8878	Ta.28145.1.S1_x_at	XW	Ta.28145.1	784	12	1	Ta.28145.1	UniRef90_Q7XCD3	8e-39	Os10g0551800 protein n=4 Tax=Oryza sativa RepID=Q7XCD3_ORYSJ	LOC_Os10g40470.1	1e-24	10	21599722	21598988	cDNA LTPL142 - Protease inhibitor/seed storage/LTP family protein precursor, putative, expressed	AT4G12470.1	7e-28	4	7401371	7401856	protease inhibitor/seed storage/lipid transfer protein (LTP) family protein	Bradi1g78260.1	1e-33	1V	74311166	74311908	Status 12;Valid 1;Alias Bd1.8175;Description Class_4;Note=protein_coding_gene
Ta.28154.1.S1_x_at	7.79323	9.86642	9.1332	8.03696	10.1713	10.3578	10.0604	Ta.28154.1.S1_x_at	XW	Ta.28154.1	972	7	1	Ta.28154.1	UniRef90_Q6ZFU6	2e-93	Thioredoxin reductase n=6 Tax=Poaceae RepID=Q6ZFU6_ORYSJ	LOC_Os02g48290.1	1e-175	2	29545079	29548380	cDNA thioredoxin reductase 2, putative, expressed	AT2G17420.1	3e-86	2	7564357	7566219	NTRA (NADPH-DEPENDENT THIOREDOXIN REDUCTASE A); thioredoxin-disulfide reductase	Bradi3g53200.1	3e-98	3V	53946674	53949379	Status 12;Valid 1;Alias Bd3.5382;Description Class_5;Note=protein_coding_gene
Ta.28155.1.S1_x_at	4.00141	4.29572	3.98084	4.01201	4.40801	7.25258	7.14273	Ta.28155.1.S1_x_at	XW	Ta.28155.1	532	6	1	Ta.28155.1	UniRef90_C5Z0R2	2e-15	Putative uncharacterized protein Sb09g024850 n=2 Tax=Andropogoneae RepID=C5Z0R2_SORBI	LOC_Os05g42360.1	1e-12	5	24722726	24721070	cDNA hypothetical protein							Bradi2g51690.1	4e-13	2V	51265809	51266390	Status 12;Valid 1;Alias Bd2.5168;Description Class_5;Note=protein_coding_gene
Ta.28213.1.A1_x_at	8.94828	9.92093	9.78484	8.9744	10.9804	11.2143	11.0796	Ta.28213.1.A1_x_at	XW	Ta.28213.1	549	5	1	Ta.28213.1	UniRef90_B6TK79	4e-22	Aspartate aminotransferase n=3 Tax=Andropogoneae RepID=B6TK79_MAIZE	LOC_Os01g65090.2	1e-09	1	37778466	37781841	cDNA aminotransferase, classes I and II, domain containing protein, expressed	AT2G22250.3	4e-14	2	9458011	9460297	aminotransferase class I and II family protein	Bradi2g24300.1	1e-24	2V	22121697	22125423	Status 12;Valid 1;Alias Bd2.2585;Description Class_5;Note=protein_coding_gene
Ta.28302.1.S1_x_at	7.72045	9.16977	8.00925	7.96157	10.3163	9.98476	9.99197	Ta.28302.1.S1_x_at	XW	Ta.28302.1	567	4	1	Ta.28302.1				LOC_Os03g07450.1	1e-10	3	3785929	3783279	cDNA homeobox associated leucine zipper, putative, expressed							Bradi1g73190.1	4e-05	1V	70781264	70783980	Status 12;Valid 1;Alias Bd1.7673;Description Class_3;Note=protein_coding_gene
Ta.28320.1.S1_s_at	6.91866	6.34398	7.11776	7.02361	7.6918	10.8327	9.83475	Ta.28320.1.S1_s_at	XW	Ta.28320.1	1216	23	3	Ta.1861.1|Ta.28320.1|TaAffx.129145.2	UniRef90_C4J7P4	6e-36	Putative uncharacterized protein n=1 Tax=Zea mays RepID=C4J7P4_MAIZE	LOC_Os07g37850.1	1e-39	7	22695717	22694961	cDNA expressed protein	AT2G20870.1	4e-08	2	8982239	8982661	cell wall protein precursor, putative	Bradi1g24410.1	3e-42	1V	19584521	19585305	Status 12;Valid 1;Alias Bd1.2590;Description Class_4;Note=protein_coding_gene
Ta.28337.2.S1_x_at	7.42543	6.7663	6.82224	7.47783	7.35979	12.647	11.4269	Ta.28337.2.S1_x_at	XW	Ta.28337.2	1140	40	1	Ta.28337.2	UniRef90_Q3HTK5	1e-20	Pherophorin-C2 protein n=1 Tax=Chlamydomonas reinhardtii RepID=Q3HTK5_CHLRE							AT4G22505.1	6e-16	4	11851363	11852955	INVOLVED IN: lipid transport; CONTAINS InterPro DOMAIN/s: Bifunctional inhibitor/plant lipid transfer protein/seed storage (Int	Bradi4g33510.1	8e-30	4V	39216285	39217456	Status 12;Valid 1;Alias Bd4.3412;Description Class_3;Note=protein_coding_gene
Ta.28368.1.S1_x_at	8.32192	8.34507	9.50684	8.06003	9.05242	11.485	10.7163	Ta.28368.1.S1_x_at	XW	Ta.28368.1	1019	147	1	Ta.28368.1	UniRef90_Q5NE33	5e-50	Non-specific lipid-transfer protein n=1 Tax=Triticum aestivum RepID=Q5NE33_WHEAT	LOC_Os12g02300.1	1e-10	12	726800	727701	cDNA LTPL26 - Protease inhibitor/seed storage/LTP family protein precursor, expressed	AT5G59320.1	5e-15	5	23929051	23929492	LTP3 (LIPID TRANSFER PROTEIN 3); lipid binding	Bradi4g44400.1	8e-25	4V	47817375	47818432	Status 12;Valid 1;Alias Bd4.4583;Description Class_5;Note=protein_coding_gene
Ta.28370.1.S1_at	4.99588	6.72066	6.45341	5.06644	7.61541	8.59301	7.74467	Ta.28370.1.S1_at	XW	Ta.28370.1	742	3	1	Ta.28370.1	UniRef90_Q6YXX5	3e-35	Os02g0138000 protein n=2 Tax=Oryza sativa RepID=Q6YXX5_ORYSJ	LOC_Os02g04540.1	1e-12	2	2023488	2020969	cDNA retrotransposon protein, putative, unclassified, expressed	AT4G18670.1	7e-19	4	10275918	10278491	protein binding / structural constituent of cell wall	Bradi3g03370.1	1e-36	3V	2185562	2187846	Status 12;Valid 1;Alias Bd3.336;Description Class_3;Note=protein_coding_gene
Ta.28389.1.A1_s_at	7.10791	9.50569	8.2862	7.6312	10.4866	10.582	9.77605	Ta.28389.1.A1_s_at	XW	Ta.28389.1	572	3	2	Ta.28389.1|Ta.9208.1	UniRef90_C5X5P1	0	Putative uncharacterized protein Sb02g043200 n=1 Tax=Sorghum bicolor RepID=C5X5P1_SORBI	LOC_Os07g48430.1	0	7	28962035	28966294	cDNA nucleoside-triphosphatase, putative, expressed	AT5G18280.1	1e-163	5	6050799	6054875	ATAPY2 (ARABIDOPSIS THALIANA APYRASE 2); ATPase/ nucleotide diphosphatase	Bradi1g17490.1	0	1V	14017757	14021775	Status 12;Valid 1;Alias Bd1.1845;Description Class_5;Note=protein_coding_gene
Ta.28479.1.S1_at	3.70287	5.86483	5.05039	3.68595	5.48689	6.32051	5.91762	Ta.28479.1.S1_at	XW	Ta.28479.1	1129	13	1	Ta.28479.1	UniRef90_Q6ZK52	8e-71	Os08g0127100 protein n=6 Tax=Poaceae RepID=Q6ZK52_ORYSJ	LOC_Os08g03350.1	4e-63	8	1560756	1566030	cDNA amino acid transporter, putative, expressed	AT5G40780.2	9e-58	5	16323823	16327082	LHT1; amino acid transmembrane transporter	Bradi3g14140.1	9e-74	3V	12588816	12594301	Status 12;Valid 1;Alias Bd3.1444;Description Class_5;Note=protein_coding_gene
Ta.28494.1.S1_s_at	8.38582	9.14105	9.74849	8.06172	8.64502	10.1444	10.0798	Ta.28494.1.S1_s_at	XW	Ta.28494.1	688	10	6	Ta.14477.1|Ta.28494.2|Ta.28494.1|Ta.4406.1|Ta.897.1|TaAffx.104989.1	UniRef90_Q94HA1	3e-42	Os03g0760800 protein n=2 Tax=Oryza sativa RepID=Q94HA1_ORYSJ	LOC_Os03g55290.1	1e-77	3	31458510	31457725	cDNA GASR3 - Gibberellin-regulated GASA/GAST/Snakin family protein precursor, expressed	AT2G39540.1	8e-25	2	16500866	16501241	gibberellin-regulated family protein	Bradi1g07890.1	3e-42	1V	5577589	5578375	Status 12;Valid 1;Alias Bd1.836;Description Class_5;Note=protein_coding_gene
Ta.28599.1.S1_at	6.00025	6.9768	5.49687	6.08075	8.03405	9.93502	8.52857	Ta.28599.1.S1_at	XW	Ta.28599.1	613	3	1	Ta.28599.1	UniRef90_Q43763	8e-69	Alpha-glucosidase n=7 Tax=Hordeum vulgare RepID=AGLU_HORVU	LOC_Os06g46284.2	1e-40	6	28057084	28044149	cDNA glycosyl hydrolase, family 31, putative, expressed	AT5G11720.1	1e-17	5	3776840	3780025	alpha-glucosidase 1 (AGLU1)	Bradi2g19280.1	3e-53	2V	16973609	16980705	Status 12;Valid 1;Alias Bd2.2052;Description Class_5;Note=protein_coding_gene
Ta.2870.2.S1_at	6.48894	6.70685	8.29057	6.11852	8.2959	9.15083	8.12228	Ta.2870.2.S1_at	XW	Ta.2870.2	1640	75	1	Ta.2870.2	UniRef90_C5IW60	0	Glutamine synthetase n=3 Tax=Pooideae RepID=C5IW60_LOLPR	LOC_Os03g12290.1	0	3	6461727	6456910	cDNA glutamine synthetase, catalytic domain containing protein, expressed	AT5G16570.1	0	5	5421898	5424523	GLN1;4; glutamate-ammonia ligase	Bradi1g69530.1	0	1V	68045180	68048605	Status 12;Valid 1;Alias Bd1.7281;Description Class_5;Note=protein_coding_gene
Ta.28728.1.S1_at	5.58518	6.52139	5.82394	5.66177	7.93832	11.0514	8.93523	Ta.28728.1.S1_at	XW	Ta.28728.1	1397	75	1	Ta.28728.1	UniRef90_Q9ATM6	1e-147	Aquaporin PIP2-4 n=9 Tax=Poaceae RepID=PIP24_MAIZE	LOC_Os02g41860.2	0	2	25156674	25160748	cDNA aquaporin protein, putative, expressed	AT3G53420.2	1e-131	3	19803906	19805454	PIP2A (PLASMA MEMBRANE INTRINSIC PROTEIN 2A); water channel	Bradi3g49360.1	1e-153	3V	50720152	50723944	Status 12;Valid 1;Alias Bd3.4978;Description Class_5;Note=protein_coding_gene
Ta.28728.1.S1_x_at	5.84553	6.351	5.90353	5.78472	7.68403	11.1598	8.79214	Ta.28728.1.S1_x_at	XW	Ta.28728.1	1397	75	1	Ta.28728.1	UniRef90_Q9ATM6	1e-147	Aquaporin PIP2-4 n=9 Tax=Poaceae RepID=PIP24_MAIZE	LOC_Os02g41860.2	0	2	25156674	25160748	cDNA aquaporin protein, putative, expressed	AT3G53420.2	1e-131	3	19803906	19805454	PIP2A (PLASMA MEMBRANE INTRINSIC PROTEIN 2A); water channel	Bradi3g49360.1	1e-153	3V	50720152	50723944	Status 12;Valid 1;Alias Bd3.4978;Description Class_5;Note=protein_coding_gene
Ta.2876.1.S1_x_at	6.56332	7.43365	7.31356	6.66928	8.47371	11.8305	9.73242	Ta.2876.1.S1_x_at	XW	Ta.2876.1	1282	25	1	Ta.2876.1	UniRef90_P17070	1e-113	Proliferating cell nuclear antigen n=7 Tax=Poaceae RepID=PCNA_ORYSJ	LOC_Os02g56130.1	0	2	34345538	34347787	cDNA PCNA - Putative DNA replicative polymerase clamp, expressed	AT1G07370.1	1e-107	1	2263204	2264382	PCNA1 (PROLIFERATING CELLULAR NUCLEAR ANTIGEN); DNA binding / DNA polymerase processivity factor/ protein binding	Bradi3g54630.1	1e-116	3V	55066428	55069040	Status 12;Valid 1;Alias Bd3.5538;Description Class_5;Note=protein_coding_gene
Ta.2876.2.A1_at	6.10275	7.02018	6.93056	5.9392	8.092	11.7624	9.72951	Ta.2876.2.A1_at	XW	Ta.2876.2	686	5	1	Ta.2876.2	UniRef90_P17070	4e-59	Proliferating cell nuclear antigen n=7 Tax=Poaceae RepID=PCNA_ORYSJ	LOC_Os02g56130.1	1e-101	2	34345538	34347787	cDNA PCNA - Putative DNA replicative polymerase clamp, expressed	AT1G07370.1	6e-54	1	2263204	2264382	PCNA1 (PROLIFERATING CELLULAR NUCLEAR ANTIGEN); DNA binding / DNA polymerase processivity factor/ protein binding	Bradi3g54630.1	8e-62	3V	55066428	55069040	Status 12;Valid 1;Alias Bd3.5538;Description Class_5;Note=protein_coding_gene
Ta.28782.1.S1_x_at	4.8561	4.46524	5.91592	4.8844	4.68862	9.55586	8.51478	Ta.28782.1.S1_x_at	XW	Ta.28782.1	1034	4	1	Ta.28782.1	UniRef90_P15290	2e-82	Oxalate oxidase GF-2.8 n=12 Tax=Pooideae RepID=GER2_WHEAT	LOC_Os03g48750.1	1e-35	3	27773149	27772139	cDNA Cupin domain containing protein, expressed	AT1G18970.1	3e-34	1	6554702	6555364	GLP4 (GERMIN-LIKE PROTEIN 4); manganese ion binding / nutrient reservoir	Bradi1g11920.1	6e-75	1V	8858630	8859654	Status 12;Valid 1;Alias Bd1.1272;Description Class_5;Note=protein_coding_gene
Ta.28866.1.S1_at	3.97138	4.9075	4.89955	4.18976	6.04833	7.80007	6.22687	Ta.28866.1.S1_at	XW	Ta.28866.1	1829	29	1	Ta.28866.1	UniRef90_Q9XE79	1e-167	Patatin-like protein n=1 Tax=Sorghum bicolor RepID=Q9XE79_SORBI	LOC_Os11g39990.1	1e-100	11	23378486	23382437	cDNA patatin, putative, expressed	AT4G37050.1	1e-112	4	17457261	17459642	PLP4 (PATATIN-LIKE PROTEIN 4); nutrient reservoir	Bradi4g13670.1	1e-142	4V	14030848	14032589	Status 12;Valid 1;Alias Bd4.1456;Description Class_5;Note=protein_coding_gene
Ta.2892.2.A1_a_at	8.18187	10.2558	9.35842	8.20256	11.1357	10.9337	10.2182	Ta.2892.2.A1_a_at	XW	Ta.2892.2	693	4	2	Ta.2892.2|Ta.2892.1	UniRef90_Q84T71	0	Os03g0854100 protein n=3 Tax=Oryza sativa RepID=Q84T71_ORYSJ	LOC_Os03g63710.1	0	3	35972134	35968164	cDNA GTPase-activating protein, putative, expressed	AT4G17890.1	1e-115	4	9937121	9939146	AGD8 (ARF-GAP DOMAIN 8); ARF GTPase activator/ DNA binding / zinc ion binding	Bradi1g01090.1	0	1V	745282	749088	Status 12;Valid 1;Alias Bd1.105;Description Class_5;Note=protein_coding_gene
Ta.2892.3.S1_a_at	4.7992	7.84258	6.11347	4.51803	8.83829	8.00188	6.74477	Ta.2892.3.S1_a_at	XW	Ta.2892.3	557	1	2	Ta.2892.1|Ta.2892.3	UniRef90_Q84T71	0	Os03g0854100 protein n=3 Tax=Oryza sativa RepID=Q84T71_ORYSJ	LOC_Os03g63710.1	0	3	35972134	35968164	cDNA GTPase-activating protein, putative, expressed	AT4G17890.1	1e-115	4	9937121	9939146	AGD8 (ARF-GAP DOMAIN 8); ARF GTPase activator/ DNA binding / zinc ion binding	Bradi1g01090.1	0	1V	745282	749088	Status 12;Valid 1;Alias Bd1.105;Description Class_5;Note=protein_coding_gene
Ta.29082.1.S1_at	4.02239	5.61472	4.57037	4.41841	8.1803	7.54074	7.39595	Ta.29082.1.S1_at	XW	Ta.29082.1	630	2	1	Ta.29082.1
Ta.29111.1.A1_at	6.75723	8.67397	7.8922	6.95575	9.33886	10.3287	9.43759	Ta.29111.1.A1_at	XW	Ta.29111.1	685	2	1	Ta.29111.1	UniRef90_B6TKT5	2e-52	Glycosyltransferase 5 n=6 Tax=Poaceae RepID=B6TKT5_MAIZE	LOC_Os03g18820.2	2e-63	3	10548430	10545944	cDNA glycosyltransferase, putative, expressed	AT4G02500.1	5e-54	4	1101638	1103345	XT2 (UDP-XYLOSYLTRANSFERASE 2); UDP-xylosyltransferase/ transferase/ transferase, transferring glycosyl groups / xyloglucan 6-xyl	Bradi1g64950.1	8e-57	1V	64107561	64109221	Status 12;Valid 1;Alias Bd1.6793;Description Class_5;Note=protein_coding_gene
Ta.29111.1.A1_s_at	7.61825	9.12065	8.0523	7.27841	9.68378	10.1801	9.29356	Ta.29111.1.A1_s_at	XW	Ta.29111.1	685	2	2	Ta.29111.1|Ta.14249.2	UniRef90_B6TKT5	2e-52	Glycosyltransferase 5 n=6 Tax=Poaceae RepID=B6TKT5_MAIZE	LOC_Os03g18820.2	2e-63	3	10548430	10545944	cDNA glycosyltransferase, putative, expressed	AT4G02500.1	5e-54	4	1101638	1103345	XT2 (UDP-XYLOSYLTRANSFERASE 2); UDP-xylosyltransferase/ transferase/ transferase, transferring glycosyl groups / xyloglucan 6-xyl	Bradi1g64950.1	8e-57	1V	64107561	64109221	Status 12;Valid 1;Alias Bd1.6793;Description Class_5;Note=protein_coding_gene
Ta.29356.1.A1_at	6.74744	9.6072	8.54523	7.1249	10.3313	11.0129	10.1159	Ta.29356.1.A1_at	XW	Ta.29356.1	814	6	1	Ta.29356.1	UniRef90_Q0E1I1	2e-38	Os02g0439700 protein n=1 Tax=Oryza sativa Japonica Group RepID=Q0E1I1_ORYSJ	LOC_Os02g24330.2	1e-24	2	14109885	14113516	cDNA eukaryotic translation initiation factor 4B, putative, expressed	AT4G38710.1	2e-12	4	18078141	18080002	glycine-rich protein	Bradi3g11110.1	1e-49	3V	9538148	9541580	Status 12;Valid 1;Alias Bd3.1186;Description Class_5;Note=protein_coding_gene
Ta.29415.1.S1_at	7.7266	9.16266	9.03148	7.70757	10.2768	11.0706	10.4658	Ta.29415.1.S1_at	XW	Ta.29415.1	815	11	1	Ta.29415.1	UniRef90_B6SRE7	1e-84	Peptidyl-prolyl cis-trans isomerase CYP19-3 n=3 Tax=Andropogoneae RepID=B6SRE7_MAIZE	LOC_Os09g39780.2	1e-105	9	22809423	22810523	cDNA peptidyl-prolyl cis-trans isomerase, putative, expressed	AT3G56070.2	2e-77	3	20806987	20807517	ROC2 (ROTAMASE CYCLOPHILIN 2); cyclosporin A binding / peptidyl-prolyl cis-trans isomerase	Bradi4g38880.1	6e-89	4V	43618417	43619321	Status 12;Valid 1;Alias Bd4.3993;Description Class_5;Note=protein_coding_gene
Ta.29445.1.S1_at	5.93396	7.06175	6.45834	6.19489	7.93523	9.37186	9.08356	Ta.29445.1.S1_at	XW	Ta.29445.1	1660	31	1	Ta.29445.1	UniRef90_B6TKT8	1e-145	Esterase n=3 Tax=Andropogoneae RepID=B6TKT8_MAIZE	LOC_Os06g34120.1	0	6	19869009	19865073	cDNA GDSL-like lipase/acylhydrolase, putative, expressed	AT5G45910.1	6e-88	5	18620420	18622264	GDSL-motif lipase/hydrolase family protein	Bradi1g38780.1	1e-128	1V	35215699	35219012	Status 12;Valid 1;Alias Bd1.4148;Description Class_5;Note=protein_coding_gene
Ta.29463.1.S1_x_at	9.845	13.4511	11.5747	10.0736	13.5279	13.5733	13.8298	Ta.29463.1.S1_x_at	XW	Ta.29463.1	705	3	1	Ta.29463.1	UniRef90_C5XCC5	2e-13	Putative uncharacterized protein Sb02g037180 n=4 Tax=Andropogoneae RepID=C5XCC5_SORBI							AT3G22800.1	7e-08	3	8063063	8064475	leucine-rich repeat family protein / extensin family protein	Bradi2g05080.1	1e-07	2V	3634520	3636746	Status 12;Valid 1;Alias Bd2.529;Description Class_5;Note=protein_coding_gene
Ta.2952.1.S1_at	4.95964	5.0024	5.20531	4.96211	5.48699	10.7417	8.7505	Ta.2952.1.S1_at	XW	Ta.2952.1	585	4	1	Ta.2952.1	UniRef90_C5Z2U4	1e-24	Putative uncharacterized protein Sb10g001300 n=1 Tax=Sorghum bicolor RepID=C5Z2U4_SORBI	LOC_Os06g02530.1	1e-12	6	875368	874373	cDNA expressed protein	AT3G26350.1	2e-07	3	9653660	9654730	LOCATED IN: chloroplast; EXPRESSED IN: pedicel, root, carpel, stamen; EXPRESSED DURING: 4 anthesis, petal differentiation and exp	Bradi1g50570.1	1e-28	1V	49171655	49172618	Status 12;Valid 1;Alias Bd1.5225;Description Class_2;Note=protein_coding_gene
Ta.29551.1.A1_at	5.51218	6.31325	6.64208	5.50693	7.21143	8.8807	7.61522	Ta.29551.1.A1_at	XW	Ta.29551.1	508	1	1	Ta.29551.1	UniRef90_C5X0C4	2e-30	Putative uncharacterized protein Sb01g020430 n=1 Tax=Sorghum bicolor RepID=C5X0C4_SORBI	LOC_Os10g31320.2	1e-30	10	16355705	16354776	cDNA retrotransposon protein, putative, unclassified, expressed	AT5G46730.1	3e-24	5	18964030	18964902	glycine-rich protein	Bradi3g27810.2	5e-32	3V	28930379	28931323	Status 12;Valid 1;Alias Bd3.2643;Description Class_5;Note=protein_coding_gene
Ta.29571.1.A1_at	5.58568	6.77117	6.40811	5.76009	7.40447	8.093	8.09842	Ta.29571.1.A1_at	XW	Ta.29571.1	267	1	1	Ta.29571.1
Ta.29637.1.S1_at	3.34588	4.55189	3.38829	3.32771	7.47279	7.19014	7.72071	Ta.29637.1.S1_at	XW	Ta.29637.1	885	6	1	Ta.29637.1	UniRef90_Q5U1M4	3e-28	Os05g0135200 protein n=2 Tax=Oryza sativa RepID=Q5U1M4_ORYSJ	LOC_Os05g04470.1	1e-42	5	2061809	2063379	cDNA peroxidase precursor, putative, expressed	AT2G37130.2	3e-11	2	15598225	15599734	peroxidase 21 (PER21) (P21) (PRXR5)	Bradi2g37040.1	1e-33	2V	37438705	37440257	Status 12;Valid 1;Alias Bd2.3626;Description Class_5;Note=protein_coding_gene
Ta.29779.1.A1_s_at	4.23126	5.27234	4.83272	4.45677	7.23963	8.02996	7.36939	Ta.29779.1.A1_s_at	XW	Ta.29779.1	667	2	2	Ta.12852.1|Ta.29779.1	UniRef90_Q6YW00	1e-45	Os07g0603300 protein n=2 Tax=Oryza sativa RepID=Q6YW00_ORYSJ	LOC_Os07g41200.1	1e-18	7	24668330	24663174	cDNA expressed protein	AT1G74160.1	2e-15	1	27887164	27891151	unknown protein	Bradi1g22140.1	1e-72	1V	17794432	17799444	Status 12;Valid 1;Alias Bd1.2344;Description Class_5;Note=protein_coding_gene
Ta.304.1.S1_x_at	11.5291	13.7537	13.1409	11.2663	14.3659	13.6277	13.6182	Ta.304.1.S1_x_at	XW	Ta.304.1	1711	218	1	Ta.304.1	UniRef90_A5B118	1e-172	Fructose-bisphosphate aldolase n=2 Tax=Vitis vinifera RepID=A5B118_VITVI	LOC_Os05g33380.1	0	5	19544212	19546400	cDNA fructose-bisphospate aldolase isozyme, putative, expressed	AT2G36460.1	1e-164	2	15296929	15298387	fructose-bisphosphate aldolase, putative	Bradi2g58050.1	0	2V	56068267	56070647	Status 12;Valid 1;Alias Bd2.5846;Description Class_5;Note=protein_coding_gene
Ta.30608.1.S1_at	5.428	6.95668	6.8144	5.51708	7.69809	8.19204	7.62713	Ta.30608.1.S1_at	XW	Ta.30608.1	381	1	1	Ta.30608.1
Ta.30675.1.S1_at	6.85211	9.01776	8.74189	6.97439	9.45418	10.0102	9.99715	Ta.30675.1.S1_at	XW	Ta.30675.1	579	5	1	Ta.30675.1
Ta.30703.1.S1_at	6.81481	7.72296	7.2126	6.48146	10.0582	11.4341	11.0237	Ta.30703.1.S1_at	XW	Ta.30703.1	1473	32	1	Ta.30703.1	UniRef90_Q41542	1e-161	Probable xyloglucan endotransglucosylase/hydrolase n=2 Tax=Triticeae RepID=XTH_WHEAT	LOC_Os11g33270.1	0	11	19208699	19211784	cDNA glycosyl hydrolases family 16, putative, expressed	AT5G13870.1	1e-124	5	4475089	4476217	EXGT-A4 (ENDOXYLOGLUCAN TRANSFERASE A4); hydrolase, acting on glycosyl bonds / hydrolase, hydrolyzing O-glycosyl compounds / xylo	Bradi4g16990.1	1e-158	4V	17829634	17831838	Status 12;Valid 1;Alias Bd4.1782;Description Class_5;Note=protein_coding_gene
Ta.30735.1.S1_at	10.4677	11.5009	11.8776	10.2081	11.8916	12.2728	12.3685	Ta.30735.1.S1_at	XW	Ta.30735.1	1305	51	1	Ta.30735.1	UniRef90_B9FSC8	1e-177	Putative uncharacterized protein n=1 Tax=Oryza sativa Japonica Group RepID=B9FSC8_ORYSJ	LOC_Os01g27230.1	1e-07	1	15187275	15184050	cDNA 12-oxophytodienoate reductase, putative, expressed	AT1G76690.1	1e-155	1	28778976	28780355	OPR2	Bradi5g11260.1	0	5V	14816783	14823180	Status 12;Valid 1;Alias Bd5.928;Description Class_3;Note=protein_coding_gene
Ta.30752.1.S1_at	6.78474	8.62514	8.11208	6.7515	9.02173	10.2602	9.4662	Ta.30752.1.S1_at	XW	Ta.30752.1	879	12	1	Ta.30752.1	UniRef90_Q7XIG9	2e-47	Non-specific lipid-transfer protein n=3 Tax=Oryza sativa RepID=Q7XIG9_ORYSJ	LOC_Os07g43290.2	1e-15	7	25921877	25919683	cDNA LTPL56 - Protease inhibitor/seed storage/LTP family protein precursor, expressed	AT5G64080.1	4e-15	5	25645475	25646638	protease inhibitor/seed storage/lipid transfer protein (LTP) family protein	Bradi1g20670.1	2e-55	1V	16524687	16526563	Status 12;Valid 1;Alias Bd1.2191;Description Class_5;Note=protein_coding_gene
Ta.30806.1.S1_s_at	7.25084	8.28254	7.66952	7.08421	10.1231	10.8192	10.7421	Ta.30806.1.S1_s_at	XW	Ta.30806.1	1146	24	1	Ta.30806.1	UniRef90_C5XN62	2e-61	Putative uncharacterized protein Sb03g037810 n=1 Tax=Sorghum bicolor RepID=C5XN62_SORBI	LOC_Os01g59870.1	6e-62	1	34625141	34628954	cDNA LTPL65 - Protease inhibitor/seed storage/LTP family protein precursor, expressed	AT3G43720.2	5e-23	3	15615549	15617099	protease inhibitor/seed storage/lipid transfer protein (LTP) family protein	Bradi2g53120.1	3e-74	2V	52327265	52329246	Status 12;Valid 1;Alias Bd2.5317;Description Class_5;Note=protein_coding_gene
Ta.30847.1.S1_at	5.81759	6.91915	6.93425	5.73271	7.46724	7.7362	7.93588	Ta.30847.1.S1_at	XW	Ta.30847.1	416	1	1	Ta.30847.1	UniRef90_Q75HV0	6e-06	Cyclin-P3-1 n=3 Tax=Oryza sativa RepID=CCP31_ORYSJ	LOC_Os05g33040.3	1e-07	5	19304360	19301116	cDNA cyclin, putative, expressed							Bradi2g26090.2	5e-15	2V	24343981	24346595	Status 12;Valid 1;Alias Bd2.2770.1;Note=protein_coding_gene
Ta.30921.1.S1_x_at	7.49312	9.62473	9.27044	7.61943	10.7497	11.147	10.4455	Ta.30921.1.S1_x_at	XW	Ta.30921.1	1271	18	1	Ta.30921.1	UniRef90_Q49HE1	1e-151	12-oxo-phytodienoic acid reductase n=1 Tax=Zea mays RepID=Q49HE1_MAIZE	LOC_Os06g11240.1	1e-46	6	5895353	5893722	cDNA 12-oxophytodienoate reductase, putative, expressed	AT1G76680.1	1e-139	1	28776982	28778271	OPR1; 12-oxophytodienoate reductase	Bradi5g00810.1	1e-180	5V	777574	779091	Status 12;Valid 1;Alias Bd5.48;Description Class_5;Note=protein_coding_gene
Ta.3093.1.S1_a_at	5.24224	4.63566	5.29702	5.40695	4.7526	10.787	8.21341	Ta.3093.1.S1_a_at	XW	Ta.3093.1	2481	42	3	Ta.3093.3|Ta.3093.2|Ta.3093.1	UniRef90_Q10Q08	0	Os03g0214100 protein n=4 Tax=Oryza sativa RepID=Q10Q08_ORYSJ	LOC_Os03g11540.1	0	3	5978594	5982099	cDNA RPA1B - Putative single-stranded DNA binding complex subunit 1, expressed	AT5G61000.1	0	5	24549682	24552641	replication protein, putative	Bradi1g69980.1	0	1V	68446702	68450161	Status 12;Valid 1;Alias Bd1.7329;Description Class_5;Note=protein_coding_gene
Ta.3093.3.A1_at	3.74206	3.63031	3.36783	3.71401	3.53507	8.40511	5.801	Ta.3093.3.A1_at	XW	Ta.3093.3	794	6	1	Ta.3093.3	UniRef90_Q10Q08	2e-54	Os03g0214100 protein n=4 Tax=Oryza sativa RepID=Q10Q08_ORYSJ	LOC_Os03g11540.1	7e-70	3	5978594	5982099	cDNA RPA1B - Putative single-stranded DNA binding complex subunit 1, expressed	AT5G61000.1	3e-41	5	24549682	24552641	replication protein, putative	Bradi1g69980.1	2e-58	1V	68446702	68450161	Status 12;Valid 1;Alias Bd1.7329;Description Class_5;Note=protein_coding_gene
Ta.30934.1.A1_at	4.63229	6.05522	5.10141	4.74716	6.77126	7.58052	7.52073	Ta.30934.1.A1_at	XW	Ta.30934.1	557	2	1	Ta.30934.1	UniRef90_Q0DEF1	6e-13	Os06g0157000 protein n=3 Tax=Oryza sativa RepID=Q0DEF1_ORYSJ	LOC_Os06g06290.1	1e-23	6	2909917	2907025	cDNA GDSL-like lipase/acylhydrolase, putative, expressed	AT1G28600.1	2e-09	1	10051228	10053073	lipase, putative	Bradi1g48870.1	2e-15	1V	47537439	47540052	Status 12;Valid 1;Alias Bd1.5041;Description Class_5;Note=protein_coding_gene
Ta.3094.1.S1_x_at	7.13856	7.55287	7.39731	6.59513	8.28646	10.222	9.24422	Ta.3094.1.S1_x_at	XW	Ta.3094.1	705	7	1	Ta.3094.1	UniRef90_A3C4S4	5e-57	GDP-mannose 3,5-epimerase 1 n=11 Tax=Spermatophyta RepID=GME1_ORYSJ	LOC_Os10g28200.1	1e-100	10	14568792	14572116	cDNA NAD dependent epimerase/dehydratase family protein, putative, expressed	AT5G28840.1	6e-57	5	10862472	10864024	GME (GDP-D-MANNOSE 3',5'-EPIMERASE); GDP-mannose 3,5-epimerase/ NAD or NADH binding / catalytic	Bradi3g26860.8	4e-62	3V	27609155	27612581	Status 12;Valid 1;Alias Bd3.2544.4;Note=protein_coding_gene
Ta.3094.2.S1_at	4.77049	6.39858	6.4925	5.10189	7.72101	9.84217	8.87295	Ta.3094.2.S1_at	XW	Ta.3094.2	1773	30	1	Ta.3094.2	UniRef90_A3C4S4	0	GDP-mannose 3,5-epimerase 1 n=11 Tax=Spermatophyta RepID=GME1_ORYSJ	LOC_Os10g28200.1	0	10	14568792	14572116	cDNA NAD dependent epimerase/dehydratase family protein, putative, expressed	AT5G28840.1	0	5	10862472	10864024	GME (GDP-D-MANNOSE 3',5'-EPIMERASE); GDP-mannose 3,5-epimerase/ NAD or NADH binding / catalytic	Bradi3g26860.2	0	3V	27609155	27612581	Status 12;Valid 1;Alias Bd3.2544;Description Class_5;Note=protein_coding_gene
Ta.3094.2.S1_x_at	5.04919	6.50587	6.62974	5.06154	7.60521	9.87728	8.7958	Ta.3094.2.S1_x_at	XW	Ta.3094.2	1773	30	1	Ta.3094.2	UniRef90_A3C4S4	0	GDP-mannose 3,5-epimerase 1 n=11 Tax=Spermatophyta RepID=GME1_ORYSJ	LOC_Os10g28200.1	0	10	14568792	14572116	cDNA NAD dependent epimerase/dehydratase family protein, putative, expressed	AT5G28840.1	0	5	10862472	10864024	GME (GDP-D-MANNOSE 3',5'-EPIMERASE); GDP-mannose 3,5-epimerase/ NAD or NADH binding / catalytic	Bradi3g26860.2	0	3V	27609155	27612581	Status 12;Valid 1;Alias Bd3.2544;Description Class_5;Note=protein_coding_gene
Ta.3130.1.S1_at	6.30339	7.92097	6.29972	6.45864	10.0296	10.3369	9.89689	Ta.3130.1.S1_at	XW	Ta.3130.1	1016	8	1	Ta.3130.1	UniRef90_Q27W77	3e-55	Homeodomain-leucine zipper transcription factor TaHDZipI-2 n=1 Tax=Triticum aestivum RepID=Q27W77_WHEAT	LOC_Os03g07450.1	6e-74	3	3785929	3783279	cDNA homeobox associated leucine zipper, putative, expressed	AT1G69780.1	4e-26	1	26259166	26260465	ATHB13; DNA binding / sequence-specific DNA binding / transcription factor	Bradi1g73190.1	2e-49	1V	70781264	70783980	Status 12;Valid 1;Alias Bd1.7673;Description Class_3;Note=protein_coding_gene
Ta.3140.1.S1_at	4.98261	5.49962	5.41017	5.34507	7.23651	8.69835	7.69758	Ta.3140.1.S1_at	XW	Ta.3140.1	782	4	1	Ta.3140.1
Ta.3193.1.S1_at	5.6821	5.4988	6.04665	5.6051	7.24125	11.932	10.9399	Ta.3193.1.S1_at	XW	Ta.3193.1	652	19	1	Ta.3193.1	UniRef90_B6U436	5e-40	Cortical cell-delineating protein n=3 Tax=Andropogoneae RepID=B6U436_MAIZE	LOC_Os10g40510.1	1e-64	10	21619566	21618752	cDNA LTPL144 - Protease inhibitor/seed storage/LTP family protein precursor, expressed	AT2G45180.1	8e-29	2	18626377	18626781	protease inhibitor/seed storage/lipid transfer protein (LTP) family protein	Bradi3g33060.1	3e-30	3V	35448474	35449610	Status 12;Valid 1;Alias Bd3.3197;Description Class_5;Note=protein_coding_gene
Ta.3193.1.S1_x_at	4.29287	4.53266	4.91113	4.43649	6.12187	10.8664	10.0015	Ta.3193.1.S1_x_at	XW	Ta.3193.1	652	19	1	Ta.3193.1	UniRef90_B6U436	5e-40	Cortical cell-delineating protein n=3 Tax=Andropogoneae RepID=B6U436_MAIZE	LOC_Os10g40510.1	1e-64	10	21619566	21618752	cDNA LTPL144 - Protease inhibitor/seed storage/LTP family protein precursor, expressed	AT2G45180.1	8e-29	2	18626377	18626781	protease inhibitor/seed storage/lipid transfer protein (LTP) family protein	Bradi3g33060.1	3e-30	3V	35448474	35449610	Status 12;Valid 1;Alias Bd3.3197;Description Class_5;Note=protein_coding_gene
Ta.320.1.S1_at	5.58671	8.32512	7.43432	5.64932	8.68234	7.92582	7.81217	Ta.320.1.S1_at	XW	Ta.320.1	1125	19	1	Ta.320.1	UniRef90_Q10LX4	1e-76	Probable calcium-binding protein CML27 n=3 Tax=Oryza sativa RepID=CML27_ORYSJ	LOC_Os03g21380.2	1e-164	3	12224818	12222604	cDNA OsCML27 - Calmodulin-related calcium sensor protein, expressed	AT4G20780.1	6e-42	4	11133309	11133884	calcium-binding protein, putative	Bradi1g63480.1	3e-79	1V	62624743	62626685	Status 12;Valid 1;Alias Bd1.6631;Description Class_5;Note=protein_coding_gene
Ta.320.2.S1_a_at	5.22126	6.95012	6.03983	5.43437	7.83714	7.90542	7.87461	Ta.320.2.S1_a_at	XW	Ta.320.2	899	2	2	Ta.320.2|Ta.320.3	UniRef90_Q10LX4	1e-66	Probable calcium-binding protein CML27 n=3 Tax=Oryza sativa RepID=CML27_ORYSJ	LOC_Os03g21380.2	2e-98	3	12224818	12222604	cDNA OsCML27 - Calmodulin-related calcium sensor protein, expressed	AT4G20780.1	3e-32	4	11133309	11133884	calcium-binding protein, putative	Bradi1g63480.1	9e-67	1V	62624743	62626685	Status 12;Valid 1;Alias Bd1.6631;Description Class_5;Note=protein_coding_gene
Ta.3224.1.A1_at	5.85759	6.10743	7.84183	5.85043	7.85714	10.2952	9.27987	Ta.3224.1.A1_at	XW	Ta.3224.1	820	10	1	Ta.3224.1	UniRef90_C5XNI6	2e-84	Putative uncharacterized protein Sb03g004760 n=2 Tax=Andropogoneae RepID=C5XNI6_SORBI	LOC_Os01g07260.1	1e-125	1	3428654	3424737	cDNA expressed protein	AT2G40550.1	3e-52	2	16934927	16938033	ETG1 (E2F TARGET GENE 1)	Bradi2g04120.1	2e-89	2V	2885510	2890288	Status 12;Valid 1;Alias Bd2.434;Description Class_5;Note=protein_coding_gene
Ta.3224.2.S1_at	4.44838	4.3827	5.43573	4.23166	6.38797	8.31118	6.71028	Ta.3224.2.S1_at	XW	Ta.3224.2	1164	9	1	Ta.3224.2	UniRef90_Q5VQH6	1e-157	Os01g0166800 protein n=1 Tax=Oryza sativa Japonica Group RepID=Q5VQH6_ORYSJ	LOC_Os01g07260.1	0	1	3428654	3424737	cDNA expressed protein	AT2G40550.1	2e-67	2	16934927	16938033	ETG1 (E2F TARGET GENE 1)	Bradi2g04120.1	1e-167	2V	2885510	2890288	Status 12;Valid 1;Alias Bd2.434;Description Class_5;Note=protein_coding_gene
Ta.3242.3.A1_at	7.45784	9.23981	9.45271	7.58094	10.37	9.95396	9.97428	Ta.3242.3.A1_at	XW	Ta.3242.3	713	7	1	Ta.3242.3
Ta.3283.1.S1_at	6.01743	8.65797	7.11449	5.98303	8.42793	8.4611	8.84638	Ta.3283.1.S1_at	XW	Ta.3283.1	622	6	1	Ta.3283.1	UniRef90_Q10SI9	2e-34	Os03g0121200 protein n=4 Tax=Oryza sativa RepID=Q10SI9_ORYSJ	LOC_Os03g02920.1	1e-41	3	1175256	1171248	cDNA peroxidase precursor, putative, expressed	AT4G08770.1	4e-17	4	5598259	5600262	peroxidase, putative	Bradi1g77140.1	5e-39	1V	73503687	73507595	Status 12;Valid 1;Alias Bd1.8053;Description Class_3;Note=protein_coding_gene
Ta.3300.1.S1_at	7.18968	8.63018	8.27441	7.65683	10.3542	10.1108	9.91168	Ta.3300.1.S1_at	XW	Ta.3300.1	199	2	1	Ta.3300.1
Ta.3338.1.S1_at	6.99305	8.27212	8.70972	6.90871	8.60886	9.01891	9.20153	Ta.3338.1.S1_at	XW	Ta.3338.1	474	2	1	Ta.3338.1
Ta.3361.1.S1_at	3.84926	4.59847	3.85888	3.98925	4.50797	7.27026	5.9938	Ta.3361.1.S1_at	XW	Ta.3361.1	1175	79	1	Ta.3361.1	UniRef90_Q7XUY5	3e-69	Os04g0465600 protein n=3 Tax=BEP clade RepID=Q7XUY5_ORYSJ	LOC_Os04g39150.1	0	4	23093325	23094352	cDNA pathogenesis-related Bet v I family protein, putative, expressed	AT1G24020.1	2e-24	1	8500653	8501458	MLP423 (MLP-LIKE PROTEIN 423)	Bradi5g12740.1	4e-69	5V	16255847	16256715	Status 12;Valid 1;Alias Bd5.1073;Description Class_5;Note=protein_coding_gene
Ta.338.1.S1_at	5.48135	7.43704	6.56639	5.10281	9.48524	10.0432	10.225	Ta.338.1.S1_at	XW	Ta.338.1	633	5	1	Ta.338.1	UniRef90_B8PS17	4e-49	GA-induced protein n=1 Tax=Triticum aestivum RepID=B8PS17_WHEAT	LOC_Os06g15620.1	5e-61	6	8847848	8846703	cDNA GASR7 - Gibberellin-regulated GASA/GAST/Snakin family protein precursor, expressed	AT3G02885.1	1e-30	3	638323	639011	GASA5 (GAST1 PROTEIN HOMOLOG 5)	Bradi1g43850.1	4e-50	1V	41693380	41694186	Status 12;Valid 1;Alias Bd1.4469;Description Class_3;Note=protein_coding_gene
Ta.3381.1.S1_at	7.36255	8.88564	7.98566	7.05298	9.79848	11.5913	9.87786	Ta.3381.1.S1_at	XW	Ta.3381.1	1760	10	1	Ta.3381.1	UniRef90_Q58A32	0	P450 n=6 Tax=Triticeae RepID=Q58A32_WHEAT	LOC_Os08g01510.1	1e-13	8	307328	309185	cDNA cytochrome P450, putative, expressed	AT3G26210.1	1e-76	3	9593329	9595202	CYP71B23; electron carrier/ heme binding / iron ion binding / monooxygenase/ oxygen binding	Bradi1g28860.1	1e-114	1V	24209730	24213022	Status 12;Valid 1;Alias Bd1.3060;Description Class_4;Note=protein_coding_gene
Ta.3382.1.S1_at	6.96243	8.52565	8.83884	6.72115	9.49978	12.5938	10.9282	Ta.3382.1.S1_at	XW	Ta.3382.1	1834	10	1	Ta.3382.1	UniRef90_Q58A30	0	P450 n=12 Tax=Triticeae RepID=Q58A30_WHEAT	LOC_Os08g01510.1	1e-22	8	307328	309185	cDNA cytochrome P450, putative, expressed	AT3G48280.1	1e-83	3	17879594	17881164	CYP71A25; electron carrier/ heme binding / iron ion binding / monooxygenase/ oxygen binding	Bradi1g28860.1	1e-126	1V	24209730	24213022	Status 12;Valid 1;Alias Bd1.3060;Description Class_4;Note=protein_coding_gene
Ta.3443.1.S1_x_at	9.70142	10.4105	10.2967	9.53968	11.5529	11.7226	11.7853	Ta.3443.1.S1_x_at	XW	Ta.3443.1	1026	24	1	Ta.3443.1	UniRef90_Q6Z8K4	3e-56	Membrane-anchored ubiquitin-fold protein 3 n=4 Tax=Poaceae RepID=MUB3_ORYSJ	LOC_Os02g51500.2	1e-130	2	31532904	31529438	cDNA membrane-anchored ubiquitin-fold protein, putative, expressed	AT1G22050.1	1e-37	1	7771897	7772843	MUB6 (MEMBRANE-ANCHORED UBIQUITIN-FOLD PROTEIN 6 PRECURSOR)	Bradi3g59100.1	2e-58	3V	58359869	58362977	Status 12;Valid 1;Alias Bd3.6001;Description Class_5;Note=protein_coding_gene
Ta.3446.1.A1_at	5.14114	5.79835	5.50695	5.1383	8.36211	8.91961	8.47314	Ta.3446.1.A1_at	XW	Ta.3446.1	630	6	1	Ta.3446.1	UniRef90_Q0J0G7	9e-17	Os09g0510500 protein n=1 Tax=Oryza sativa Japonica Group RepID=Q0J0G7_ORYSJ	LOC_Os09g33580.2	1e-21	9	19814715	19812142	cDNA BEE 1, putative, expressed							Bradi4g34870.2	5e-28	4V	40372181	40374225	Status 12;Valid 1;Alias Bd4.3563.1;Note=protein_coding_gene
Ta.3467.1.S1_at	9.94907	11.4509	11.4802	10.1083	12.5847	13.2285	12.739	Ta.3467.1.S1_at	XW	Ta.3467.1	1489	30	1	Ta.3467.1	UniRef90_B4F869	1e-158	Proline iminopeptidase n=2 Tax=Zea mays RepID=B4F869_MAIZE	LOC_Os05g43830.2	0	5	25421792	25414128	cDNA hydrolase, alpha/beta fold family domain containing protein, expressed	AT2G14260.2	1e-143	2	6041441	6043475	PIP; aminopeptidase	Bradi2g19980.3	1e-176	2V	17577220	17580913	Status 12;Valid 1;Alias Bd2.2127;Description Class_5;Note=protein_coding_gene
Ta.3467.2.S1_a_at	8.94616	10.0167	10.0925	8.60913	11.3642	12.2	11.6663	Ta.3467.2.S1_a_at	XW	Ta.3467.2	557	1	2	Ta.3467.1|Ta.3467.2	UniRef90_B4F869	1e-158	Proline iminopeptidase n=2 Tax=Zea mays RepID=B4F869_MAIZE	LOC_Os05g43830.2	0	5	25421792	25414128	cDNA hydrolase, alpha/beta fold family domain containing protein, expressed	AT2G14260.2	1e-143	2	6041441	6043475	PIP; aminopeptidase	Bradi2g19980.3	1e-176	2V	17577220	17580913	Status 12;Valid 1;Alias Bd2.2127;Description Class_5;Note=protein_coding_gene
Ta.3467.2.S1_x_at	8.17288	9.47512	9.3291	7.79803	10.7755	11.5298	10.9621	Ta.3467.2.S1_x_at	XW	Ta.3467.2	557	1	1	Ta.3467.2	UniRef90_B4F869	9e-44	Proline iminopeptidase n=2 Tax=Zea mays RepID=B4F869_MAIZE	LOC_Os05g43830.1	8e-50	5	25421792	25414128	cDNA hydrolase, alpha/beta fold family domain containing protein, expressed	AT2G14260.2	7e-41	2	6041441	6043475	PIP; aminopeptidase	Bradi2g19980.3	2e-51	2V	17577220	17580913	Status 12;Valid 1;Alias Bd2.2127;Description Class_5;Note=protein_coding_gene
Ta.3471.1.S1_at	5.60147	6.26773	5.83528	5.83473	7.07715	8.82262	8.02273	Ta.3471.1.S1_at	XW	Ta.3471.1	1699	15	1	Ta.3471.1	UniRef90_Q6EZE8	0	Sucrose-phosphate synthase n=1 Tax=Triticum aestivum RepID=Q6EZE8_WHEAT	LOC_Os11g12810.1	0	11	7258909	7251511	cDNA sucrose-phosphate synthase, putative, expressed	AT4G10120.2	1e-99	4	6315033	6319785	ATSPS4F; transferase, transferring glycosyl groups	Bradi4g21750.1	0	4V	25353911	25359325	Status 12;Valid 1;Alias Bd4.2144;Description Class_5;Note=protein_coding_gene
Ta.3596.1.S1_a_at	8.28146	9.2603	9.22231	8.47313	9.89326	11.6963	10.6481	Ta.3596.1.S1_a_at	XW	Ta.3596.1	2003	64	2	Ta.3596.1|Ta.3596.2	UniRef90_B7ZYP5	0	Putative uncharacterized protein n=1 Tax=Zea mays RepID=B7ZYP5_MAIZE	LOC_Os12g25690.1	0	12	14885249	14887821	cDNA UDP-glucose 6-dehydrogenase, putative, expressed	AT5G15490.1	0	5	5027872	5029314	UDP-glucose 6-dehydrogenase, putative	Bradi1g08120.2	0	1V	5722084	5726983	Status 12;Valid 1;Alias Bd1.860;Description Class_5;Note=protein_coding_gene
Ta.3596.1.S1_x_at	8.0743	9.27242	9.17231	8.46974	9.89886	11.6113	10.5563	Ta.3596.1.S1_x_at	XW	Ta.3596.1	2003	64	1	Ta.3596.1	UniRef90_B7ZYP5	0	Putative uncharacterized protein n=1 Tax=Zea mays RepID=B7ZYP5_MAIZE	LOC_Os12g25690.1	0	12	14885249	14887821	cDNA UDP-glucose 6-dehydrogenase, putative, expressed	AT5G15490.1	0	5	5027872	5029314	UDP-glucose 6-dehydrogenase, putative	Bradi1g08120.2	0	1V	5722084	5726983	Status 12;Valid 1;Alias Bd1.860;Description Class_5;Note=protein_coding_gene
Ta.3605.1.S1_x_at	4.94238	5.21813	5.7248	4.81476	6.54845	8.55329	7.86423	Ta.3605.1.S1_x_at	XW	Ta.3605.1	839	16	1	Ta.3605.1	UniRef90_Q8S077	3e-17	Os01g0914100 protein n=2 Tax=Oryza sativa RepID=Q8S077_ORYSJ	LOC_Os05g02200.1	1e-05	5	691909	690756	cDNA cysteine-rich repeat secretory protein 55 precursor, putative, expressed	AT5G55450.1	3e-07	5	22467560	22467874	protease inhibitor/seed storage/lipid transfer protein (LTP) family protein	Bradi2g58530.1	5e-22	2V	56375208	56375977	Status 12;Valid 1;Alias Bd2.5896;Description Class_3;Note=protein_coding_gene
Ta.3605.2.S1_a_at	4.91999	4.90682	5.33226	4.89886	5.44949	9.8295	8.11415	Ta.3605.2.S1_a_at	XW	Ta.3605.2	735	16	2	Ta.3605.2|Ta.3605.3	UniRef90_Q8S077	7e-18	Os01g0914100 protein n=2 Tax=Oryza sativa RepID=Q8S077_ORYSJ	LOC_Os01g68589.1	1e-06	1	39838172	39839404	cDNA LTPL39 - Protease inhibitor/seed storage/LTP family protein precursor, expressed	AT5G55450.1	9e-09	5	22467560	22467874	protease inhibitor/seed storage/lipid transfer protein (LTP) family protein	Bradi2g58520.1	2e-24	2V	56372715	56373516	Status 12;Valid 1;Alias Bd2.5895;Description Class_3;Note=protein_coding_gene
Ta.3618.1.S1_at	4.57117	5.05779	5.81743	4.51074	6.77134	10.2691	8.33113	Ta.3618.1.S1_at	XW	Ta.3618.1	2653	31	1	Ta.3618.1	UniRef90_Q6KAJ4	0	Os02g0797400 protein n=4 Tax=Poaceae RepID=Q6KAJ4_ORYSJ	LOC_Os02g55410.1	0	2	33934669	33930319	cDNA MCM5 - Putative minichromosome maintenance MCM complex subunit 5, expressed	AT2G07690.1	0	2	3523379	3527388	minichromosome maintenance family protein / MCM family protein	Bradi3g54190.1	0	3V	54689227	54693993	Status 12;Valid 1;Alias Bd3.5490;Description Class_5;Note=protein_coding_gene
Ta.3651.1.S1_at	4.67272	6.67155	5.95766	4.34965	7.37838	7.80143	6.73131	Ta.3651.1.S1_at	XW	Ta.3651.1	2199	30	1	Ta.3651.1	UniRef90_Q6K4D7	0	Os09g0363900 protein n=2 Tax=Oryza sativa RepID=Q6K4D7_ORYSJ	LOC_Os09g19930.1	0	9	11925038	11919506	cDNA HOTHEAD precursor, putative, expressed	AT1G72970.1	1e-179	1	27452872	27455706	HTH (HOTHEAD); FAD binding / aldehyde-lyase/ mandelonitrile lyase	Bradi4g28870.1	0	4V	34260797	34265860	Status 12;Valid 1;Alias Bd4.2907;Description Class_5;Note=protein_coding_gene
Ta.3679.1.S1_x_at	9.89024	10.9952	11.6025	9.70546	10.9624	11.7817	12.5119	Ta.3679.1.S1_x_at	XW	Ta.3679.1	1121	44	1	Ta.3679.1	UniRef90_Q8RW01	1e-124	Glutathione transferase n=1 Tax=Triticum aestivum RepID=Q8RW01_WHEAT	LOC_Os10g38740.1	1e-176	10	20561791	20563433	cDNA glutathione S-transferase, putative, expressed	AT1G10370.1	1e-58	1	3397274	3398273	ERD9 (EARLY-RESPONSIVE TO DEHYDRATION 9); glutathione transferase	Bradi3g31880.1	1e-110	3V	34106831	34107876	Status 12;Valid 1;Alias Bd3.3063;Description Class_5;Note=protein_coding_gene
Ta.3704.1.S1_at	6.29002	8.51764	7.94203	6.31137	9.48472	9.4452	9.38488	Ta.3704.1.S1_at	XW	Ta.3704.1	402	2	1	Ta.3704.1	UniRef90_A2XCU5	6e-25	Putative uncharacterized protein n=1 Tax=Oryza sativa Indica Group RepID=A2XCU5_ORYSI	LOC_Os03g06705.1	5e-57	3	3404787	3406195	cDNA 3-ketoacyl-CoA synthase, putative, expressed	AT5G43760.1	2e-19	5	17585903	17588486	KCS20 (3-KETOACYL-COA SYNTHASE 20); fatty acid elongase	Bradi1g74260.1	9e-27	1V	71506109	71509471	Status 12;Valid 1;Alias Bd1.7744;Description Class_3;Note=protein_coding_gene
Ta.3749.1.S1_s_at	4.94616	5.71913	4.8239	4.85987	6.51156	8.25833	7.54366	Ta.3749.1.S1_s_at	XW	Ta.3749.1	1453	17	2	Ta.3729.1|Ta.3749.1	UniRef90_Q56TP8	1e-155	Beta-expansin TaEXPB4 n=2 Tax=Triticeae RepID=Q56TP8_WHEAT	LOC_Os10g40710.1	4e-94	10	21766127	21764406	cDNA expansin precursor, putative, expressed	AT1G65680.1	2e-54	1	24427266	24428399	ATEXPB2 (ARABIDOPSIS THALIANA EXPANSIN B2)	Bradi3g33110.1	1e-111	3V	35490833	35495236	Status 12;Valid 1;Alias Bd3.3205;Description Class_3;Note=protein_coding_gene
Ta.3784.2.S1_at	5.58764	8.61479	7.20701	5.73296	9.50471	8.80987	10.2131	Ta.3784.2.S1_at	XW	Ta.3784.2	857	5	1	Ta.3784.2	UniRef90_Q8H8U5	3e-46	Protein IN2-1 homolog B n=4 Tax=Oryza sativa RepID=IN21B_ORYSJ	LOC_Os03g17470.1	1e-48	3	9713985	9711160	cDNA IN2-1 protein, putative, expressed	AT5G02780.1	5e-23	5	630957	632485	In2-1 protein, putative	Bradi1g66030.1	4e-49	1V	64894707	64897765	Status 12;Valid 1;Alias Bd1.6907;Description Class_3;Note=protein_coding_gene
Ta.4018.1.S1_at	4.50852	5.76884	5.03428	4.88288	6.04555	7.9336	7.22084	Ta.4018.1.S1_at	XW	Ta.4018.1	1318	18	1	Ta.4018.1	UniRef90_Q9LGI8	1e-147	Os01g0151700 protein n=3 Tax=Oryza sativa RepID=Q9LGI8_ORYSJ	LOC_Os01g05840.2	1e-176	1	2799436	2802742	cDNA oxidoreductase, short chain dehydrogenase/reductase family domain containing family, expressed	AT5G02540.1	1e-112	5	568609	570720	short-chain dehydrogenase/reductase (SDR) family protein	Bradi2g03400.2	1e-159	2V	2491921	2495875	Status 12;Valid 1;Alias Bd2.357.1;Note=protein_coding_gene
Ta.4062.2.A1_at	6.75807	9.47147	8.59842	6.92602	9.63787	9.68689	9.49412	Ta.4062.2.A1_at	XW	Ta.4062.2	744	7	1	Ta.4062.2	UniRef90_Q9LX04	3e-56	Os06g0104300 protein n=4 Tax=Poaceae RepID=Q9LX04_ORYSJ	LOC_Os06g01490.1	1e-32	6	300812	296160	cDNA monocopper oxidase, putative, expressed	AT4G12420.1	2e-37	4	7349941	7352868	SKU5; copper ion binding / oxidoreductase	Bradi1g52200.1	5e-61	1V	50580001	50584368	Status 12;Valid 1;Alias Bd1.5411;Description Class_5;Note=protein_coding_gene
Ta.4145.1.A1_at	5.1856	7.24853	7.07555	5.17623	7.53225	7.61387	7.82596	Ta.4145.1.A1_at	XW	Ta.4145.1	521	3	1	Ta.4145.1	UniRef90_Q6ZB84	9e-10	Os08g0480000 protein n=1 Tax=Oryza sativa Japonica Group RepID=Q6ZB84_ORYSJ	LOC_Os08g37432.2	1e-05	8	23709915	23714806	cDNA MATE efflux family protein, putative, expressed	AT5G65380.1	3e-08	5	26123241	26126352	ripening-responsive protein, putative	Bradi3g38450.1	2e-14	3V	40981664	40985781	Status 12;Valid 1;Alias Bd3.3790;Description Class_4;Note=protein_coding_gene
Ta.4210.1.S1_a_at	6.58753	8.85108	8.39178	6.88937	10.009	11.0814	10.3259	Ta.4210.1.S1_a_at	XW	Ta.4210.1	676	5	2	Ta.4210.2|Ta.4210.1	UniRef90_Q10G39	0	Putative uncharacterized protein n=4 Tax=Poaceae RepID=Q10G39_ORYSJ	LOC_Os03g44300.1	0	3	24900413	24903573	cDNA transketolase, putative, expressed	AT2G34590.1	1e-155	2	14568956	14570844	transketolase family protein	Bradi1g13780.1	1e-179	1V	10633441	10636794	Status 12;Valid 1;Alias Bd1.1479;Description Class_4;Note=protein_coding_gene
Ta.4210.3.S1_at	4.23418	6.16814	4.82723	3.91715	7.30758	7.96869	6.87259	Ta.4210.3.S1_at	XW	Ta.4210.3	444	1	1	Ta.4210.3	UniRef90_Q10G39	4e-43	Putative uncharacterized protein n=4 Tax=Poaceae RepID=Q10G39_ORYSJ	LOC_Os03g44300.2	8e-45	3	24900413	24903573	cDNA transketolase, putative, expressed	AT2G34590.1	3e-41	2	14568956	14570844	transketolase family protein	Bradi1g13780.1	7e-47	1V	10633441	10636794	Status 12;Valid 1;Alias Bd1.1479;Description Class_4;Note=protein_coding_gene
Ta.4210.3.S1_x_at	5.02745	6.107	5.55739	4.84711	7.43601	8.19669	7.07496	Ta.4210.3.S1_x_at	XW	Ta.4210.3	444	1	1	Ta.4210.3	UniRef90_Q10G39	4e-43	Putative uncharacterized protein n=4 Tax=Poaceae RepID=Q10G39_ORYSJ	LOC_Os03g44300.2	8e-45	3	24900413	24903573	cDNA transketolase, putative, expressed	AT2G34590.1	3e-41	2	14568956	14570844	transketolase family protein	Bradi1g13780.1	7e-47	1V	10633441	10636794	Status 12;Valid 1;Alias Bd1.1479;Description Class_4;Note=protein_coding_gene
Ta.4287.1.S1_at	6.12244	6.6083	7.05815	6.45661	7.19608	9.88762	8.56726	Ta.4287.1.S1_at	XW	Ta.4287.1	1799	14	1	Ta.4287.1	UniRef90_Q10B97	0	Os03g0826500 protein n=4 Tax=Oryza sativa RepID=Q10B97_ORYSJ	LOC_Os03g61120.1	0	3	34713945	34708266	cDNA anthranilate synthase component I-1, chloroplast precursor, putative, expressed	AT3G55870.1	1e-176	3	20731326	20733765	anthranilate synthase, alpha subunit, putative	Bradi1g03260.1	0	1V	2155277	2160349	Status 12;Valid 1;Alias Bd1.341;Description Class_5;Note=protein_coding_gene
Ta.4304.2.S1_a_at	6.65398	7.74721	7.26566	6.55083	9.2602	9.37203	8.92404	Ta.4304.2.S1_a_at	XW	Ta.4304.2	553	1	2	Ta.4304.1|Ta.4304.2	UniRef90_Q25AR6	0	H0114G12.4 protein n=1 Tax=Oryza sativa RepID=Q25AR6_ORYSA	LOC_Os04g52830.2	1e-174	4	31273842	31276977	cDNA OsFBK15 - F-box domain and kelch repeat containing protein, expressed	AT5G60570.1	1e-114	5	24348713	24349894	kelch repeat-containing F-box family protein	Bradi5g22000.1	0	5V	24485455	24487946	Status 12;Valid 1;Alias Bd5.2059;Description Class_5;Note=protein_coding_gene
Ta.4387.1.S1_at	4.81569	7.04171	6.57182	4.65257	8.71081	9.65924	9.31596	Ta.4387.1.S1_at	XW	Ta.4387.1	1646	26	1	Ta.4387.1	UniRef90_B6UBQ9	0	Ankyrin protein kinase-like n=4 Tax=Andropogoneae RepID=B6UBQ9_MAIZE	LOC_Os04g14150.1	7e-81	4	7909036	7910573	cDNA dehydration response related protein, putative, expressed	AT4G19120.2	1e-173	4	10460665	10463034	ERD3 (early-responsive to dehydration 3)	Bradi3g21600.1	1e-134	3V	20761406	20763898	Status 12;Valid 1;Alias Bd3.2266;Description Class_3;Note=protein_coding_gene
Ta.4469.1.S1_at	6.89668	8.10713	8.47619	6.9193	9.21863	9.74443	9.28626	Ta.4469.1.S1_at	XW	Ta.4469.1	2050	34	1	Ta.4469.1	UniRef90_B9RCG6	1e-126	Polygalacturonase, putative n=1 Tax=Ricinus communis RepID=B9RCG6_RICCO	LOC_Os03g61800.3	0	3	35030224	35034497	cDNA polygalacturonase, putative, expressed	AT3G61490.2	1e-118	3	22758439	22760137	glycoside hydrolase family 28 protein / polygalacturonase (pectinase) family protein	Bradi1g02720.3	1e-131	1V	1828877	1832625	Status 12;Valid 1;Alias Bd1.277;Description Class_5;Note=protein_coding_gene
Ta.4487.1.S1_x_at	9.35106	10.7128	11.0176	9.17316	11.3852	11.5854	11.4983	Ta.4487.1.S1_x_at	XW	Ta.4487.1	832	10	1	Ta.4487.1	UniRef90_Q8L685	4e-73	Pherophorin-dz1 protein n=1 Tax=Volvox carteri f. nagariensis RepID=Q8L685_VOLCA	LOC_Os07g48910.2	1e-10	7	29268929	29267225	cDNA retrotransposon protein, putative, unclassified, expressed	AT2G36120.1	5e-53	2	15165468	15166235	DOT1 (DEFECTIVELY ORGANIZED TRIBUTARIES 1)	Bradi1g17140.1	6e-65	1V	13772236	13773776	Status 12;Valid 1;Alias Bd1.1800;Description Class_5;Note=protein_coding_gene
Ta.4605.3.S1_a_at	8.30151	9.69634	10.1093	7.8019	10.2675	10.5428	10.2014	Ta.4605.3.S1_a_at	XW	Ta.4605.3	586	4	3	Ta.4605.1|Ta.4605.2|Ta.4605.3	UniRef90_Q6Z725	1e-130	Os02g0122800 protein n=2 Tax=Oryza sativa Japonica Group RepID=Q6Z725_ORYSJ	LOC_Os02g03040.1	1e-168	2	1197056	1193366	cDNA RNA recognition motif containing protein, expressed	AT5G52040.2	8e-92	5	21131081	21133318	ATRSP41; RNA binding / nucleic acid binding / nucleotide binding	Bradi3g02230.1	1e-148	3V	1317834	1325999	Status 12;Valid 1;Alias Bd3.213;Description Class_3;Note=protein_coding_gene
Ta.4622.1.S1_at	6.71249	7.30043	7.96102	6.10783	8.03409	9.32724	9.20924	Ta.4622.1.S1_at	XW	Ta.4622.1	294	2	1	Ta.4622.1				LOC_Os01g04170.1	1e-12	1	1838194	1837170	cDNA expressed protein
Ta.4713.2.S1_at	7.02811	9.58573	8.41272	7.05686	9.52913	9.89382	9.28339	Ta.4713.2.S1_at	XW	Ta.4713.2	297	1	1	Ta.4713.2
Ta.4765.1.S1_at	7.43748	9.63718	8.74894	7.2978	10.354	9.8377	9.61078	Ta.4765.1.S1_at	XW	Ta.4765.1	812	4	1	Ta.4765.1	UniRef90_Q0J8W7	3e-52	Os04g0683900 protein n=3 Tax=Oryza sativa RepID=Q0J8W7_ORYSJ	LOC_Os04g58730.1	1e-23	4	34741391	34737018	cDNA AT hook motif domain containing protein, expressed	AT2G45850.2	3e-24	2	18871901	18873457	DNA-binding family protein	Bradi5g26720.1	1e-63	5V	27622051	27624798	Status 12;Valid 1;Alias Bd5.2558;Description Class_5;Note=protein_coding_gene
Ta.4773.1.A1_at	3.75701	4.67491	4.43355	3.98145	6.27674	7.31432	6.02755	Ta.4773.1.A1_at	XW	Ta.4773.1	991	6	1	Ta.4773.1	UniRef90_Q0DCT8	3e-74	Protein kinase G11A n=5 Tax=Oryza sativa RepID=G11A_ORYSJ	LOC_Os06g18830.1	1e-115	6	10693168	10689488	cDNA AGC_PVPK_like_kin82y.13 - ACG kinases include homologs to PKA, PKG and PKC, expressed	AT5G47750.1	6e-68	5	19339947	19341864	D6PKL2 (D6 PROTEIN KINASE LIKE 2); kinase	Bradi1g43350.1	2e-79	1V	41071572	41074009	Status 12;Valid 1;Alias Bd1.4408;Description Class_5;Note=protein_coding_gene
Ta.4795.2.A1_s_at	5.27042	6.48149	6.93668	4.52412	7.41771	7.29914	6.59889	Ta.4795.2.A1_s_at	XW	Ta.4795.2	557	1	3	Ta.4795.1|Ta.4795.2|TaAffx.54735.1	UniRef90_C0PAL3	3e-98	Putative uncharacterized protein n=1 Tax=Zea mays RepID=C0PAL3_MAIZE	LOC_Os03g10800.3	1e-84	3	5527913	5533478	cDNA BTBN4 - Bric-a-Brac, Tramtrack, Broad Complex BTB domain with non-phototropic hypocotyl 3 NPH3 domain, expresse	AT2G14820.1	3e-44	2	6358864	6361300	NPY2 (NAKED PINS IN YUC MUTANTS 2); protein binding / signal transducer	Bradi1g70830.1	1e-111	1V	68976549	68981224	Status 12;Valid 1;Alias Bd1.7414;Description Class_5;Note=protein_coding_gene
Ta.4917.1.S1_at	6.75657	7.99265	7.48973	6.61858	8.92421	9.38532	8.62663	Ta.4917.1.S1_at	XW	Ta.4917.1	1152	47	1	Ta.4917.1	UniRef90_Q9XJ19	1e-123	Os06g0165800 protein n=3 Tax=BEP clade RepID=Q9XJ19_ORYSJ	LOC_Os06g06980.1	0	6	3313112	3314453	cDNA caffeoyl-CoA O-methyltransferase, putative, expressed	AT4G34050.1	1e-112	4	16310844	16311973	caffeoyl-CoA 3-O-methyltransferase, putative	Bradi1g48370.2	1e-130	1V	47009096	47011281	Status 12;Valid 1;Alias Bd1.4988;Description Class_5;Note=protein_coding_gene
Ta.4938.1.S1_at	7.96342	7.48545	9.43489	8.02037	9.2095	12.5548	11.6951	Ta.4938.1.S1_at	XW	Ta.4938.1	1644	51	1	Ta.4938.1	UniRef90_P0C132	5e-61	Auxin-responsive protein IAA30 n=3 Tax=Oryza sativa RepID=IAA30_ORYSJ	LOC_Os03g53150.1	1e-169	3	30476220	30473549	cDNA OsIAA13 - Auxin-responsive Aux/IAA gene family member, expressed	AT3G23050.1	2e-56	3	8194768	8196716	IAA7 (INDOLE-3-ACETIC ACID 7); transcription factor	Bradi1g09090.1	1e-109	1V	6463216	6465761	Status 12;Valid 1;Alias Bd1.963;Description Class_5;Note=protein_coding_gene
Ta.4941.1.S1_at	8.71526	10.7575	10.6068	8.68509	11.4784	10.9773	12.1137	Ta.4941.1.S1_at	XW	Ta.4941.1	987	19	1	Ta.4941.1	UniRef90_Q7XWS9	2e-78	Os04g0244800 protein n=8 Tax=Poaceae RepID=Q7XWS9_ORYSJ	LOC_Os04g17100.1	1e-117	4	9359857	9358634	cDNA heavy metal-associated domain containing protein, expressed	AT5G66110.1	2e-54	5	26430245	26430778	metal ion binding	Bradi5g04560.1	9e-80	5V	5725600	5726897	Status 12;Valid 1;Alias Bd5.385;Description Class_5;Note=protein_coding_gene
Ta.4976.1.S1_at	9.09632	10.0347	10.6541	8.93831	10.9125	11.6233	11.0837	Ta.4976.1.S1_at	XW	Ta.4976.1	1326	14	1	Ta.4976.1	UniRef90_Q0J9Q1	1e-126	Os04g0636900 protein n=2 Tax=Oryza sativa RepID=Q0J9Q1_ORYSJ	LOC_Os04g54440.2	1e-100	4	32207377	32203329	cDNA RNA binding protein, putative, expressed	AT2G41060.2	8e-29	2	17127138	17128493	RNA recognition motif (RRM)-containing protein	Bradi5g23330.1	1e-141	5V	25299012	25301224	Status 12;Valid 1;Alias Bd5.2196;Description Class_5;Note=protein_coding_gene
Ta.5055.1.A1_x_at	5.0815	7.20065	6.48322	5.42401	8.97018	9.40775	9.43074	Ta.5055.1.A1_x_at	XW	Ta.5055.1	660	4	1	Ta.5055.1	UniRef90_C5Z7B9	1e-45	Putative uncharacterized protein Sb10g026470 n=1 Tax=Sorghum bicolor RepID=C5Z7B9_SORBI	LOC_Os06g24404.1	1e-27	6	14280532	14289949	cDNA GDSL-like lipase/acylhydrolase, putative, expressed	AT1G75880.2	1e-21	1	28490564	28492298	family II extracellular lipase 1 (EXL1)	Bradi1g14020.1	3e-55	1V	10927414	10932380	Status 12;Valid 1;Alias Bd1.1507;Description Class_3;Note=protein_coding_gene
Ta.5099.1.S1_a_at	5.18518	7.05449	5.96279	5.11186	7.86145	7.91545	7.39808	Ta.5099.1.S1_a_at	XW	Ta.5099.1	1555	17	2	Ta.5099.1|Ta.5099.2	UniRef90_Q6ZJ05	1e-153	Os08g0557900 protein n=1 Tax=Oryza sativa Japonica Group RepID=Q6ZJ05_ORYSJ	LOC_Os08g44370.1	0	8	27924100	27920112	cDNA inosine-uridine preferring nucleoside hydrolase family protein, putative, expressed	AT2G36310.1	1e-127	2	15224692	15226633	URH1 (URIDINE-RIBOHYDROLASE 1); adenosine nucleosidase/ hydrolase/ inosine nucleosidase/ uridine nucleosidase	Bradi3g42790.2	1e-161	3V	44232450	44235946	Status 12;Valid 1;Alias Bd3.4260;Description Class_5;Note=protein_coding_gene
Ta.5215.1.S1_a_at	3.93257	5.70918	3.89762	3.75903	8.4653	7.58688	7.82761	Ta.5215.1.S1_a_at	XW	Ta.5215.1	681	4	2	Ta.5215.1|Ta.5215.2	UniRef90_C5Y9L2	9e-08	Putative uncharacterized protein Sb06g031560 n=1 Tax=Sorghum bicolor RepID=C5Y9L2_SORBI	LOC_Os04g56500.1	1e-24	4	33498423	33491200	cDNA expressed protein							Bradi5g24830.1	1e-11	5V	26349928	26351503	Status 12;Valid 1;Alias Bd5.2355;Description Class_2;Note=protein_coding_gene
Ta.5372.1.S1_at	6.27138	8.28088	7.39512	6.22262	10.0664	9.5729	9.97227	Ta.5372.1.S1_at	XW	Ta.5372.1	1775	10	1	Ta.5372.1	UniRef90_Q75WV3	1e-156	Os02g0661100 protein n=2 Tax=Oryza sativa RepID=Q75WV3_ORYSJ	LOC_Os02g44230.3	1e-155	2	26765764	26761734	cDNA CPuORF22 - conserved peptide uORF-containing transcript, expressed	AT4G12430.1	1e-100	4	7365480	7367346	trehalose-6-phosphate phosphatase, putative	Bradi3g50810.1	1e-172	3V	51907982	51911660	Status 12;Valid 1;Alias Bd3.5131;Description Class_5;Note=protein_coding_gene
Ta.5402.1.S1_at	4.17702	5.29532	5.81427	4.5928	6.81003	7.33589	6.61322	Ta.5402.1.S1_at	XW	Ta.5402.1	2863	29	1	Ta.5402.1	UniRef90_Q2QNH0	0	Os12g0566000 protein n=4 Tax=Poaceae RepID=Q2QNH0_ORYSJ	LOC_Os12g37840.1	0	12	23215284	23219805	cDNA boron transporter protein, putative, expressed	AT2G47160.1	0	2	19357740	19360787	BOR1 (REQUIRES HIGH BORON 1); anion exchanger/ boron transporter	Bradi4g04420.1	0	4V	3608109	3612810	Status 12;Valid 1;Alias Bd4.449;Description Class_5;Note=protein_coding_gene
Ta.5446.1.S1_x_at	6.01503	7.30455	7.26691	5.8873	7.59933	10.3885	9.95428	Ta.5446.1.S1_x_at	XW	Ta.5446.1	1175	20	1	Ta.5446.1	UniRef90_Q7X7T9	2e-99	Os04g0416700 protein n=3 Tax=Oryza sativa RepID=Q7X7T9_ORYSJ	LOC_Os04g33990.1	0	4	20408577	20407393	cDNA harpin-induced protein 1 domain containing protein, expressed	AT5G22200.1	9e-45	5	7355688	7356871	harpin-induced family protein / HIN1 family protein / harpin-responsive family protein	Bradi5g09670.1	1e-105	5V	12986452	12987932	Status 12;Valid 1;Alias Bd5.750;Description Class_5;Note=protein_coding_gene
Ta.5464.1.S1_at	5.56079	7.25664	7.25938	5.73442	8.67473	8.3842	7.83082	Ta.5464.1.S1_at	XW	Ta.5464.1	1104	5	1	Ta.5464.1	UniRef90_B6TDZ7	1e-114	Cytochrome P450 CYP709H1 n=2 Tax=Andropogoneae RepID=B6TDZ7_MAIZE	LOC_Os05g49430.2	1e-06	5	28279530	28282478	cDNA aldose 1-epimerase, putative, expressed	AT4G27710.1	9e-62	4	13828520	13830417	CYP709B3; electron carrier/ heme binding / iron ion binding / monooxygenase/ oxygen binding	Bradi3g40690.1	3e-74	3V	42834495	42837484	Status 12;Valid 1;Alias Bd3.4034;Description Class_3;Note=protein_coding_gene
Ta.5490.3.S1_at	3.83935	3.75262	3.73009	3.81789	4.0291	6.96724	6.15654	Ta.5490.3.S1_at	XW	Ta.5490.3	513	2	1	Ta.5490.3	UniRef90_Q67J26	4e-39	Os09g0458900 protein n=2 Tax=Oryza sativa RepID=Q67J26_ORYSJ	LOC_Os09g28510.1	3e-83	9	17337478	17338174	cDNA EF hand family protein, putative, expressed							Bradi4g32190.1	9e-46	4V	37903164	37903984	Status 12;Valid 1;Alias Bd4.3270;Description Class_5;Note=protein_coding_gene
Ta.5517.1.S1_a_at	8.85197	10.4473	10.286	8.95532	11.0825	11.4117	11.0389	Ta.5517.1.S1_a_at	XW	Ta.5517.1	1316	31	2	Ta.5517.1|Ta.5517.2	UniRef90_Q6EP40	1e-128	Os02g0580500 protein n=2 Tax=Oryza sativa RepID=Q6EP40_ORYSJ	LOC_Os02g37000.1	0	2	22342316	22341194	cDNA mitochondrial prohibitin complex protein 1, putative, expressed	AT5G40770.1	1e-107	5	16315589	16316621	ATPHB3 (PROHIBITIN 3)	Bradi3g46980.1	1e-138	3V	48701930	48703071	Status 12;Valid 1;Alias Bd3.4710;Description Class_5;Note=protein_coding_gene
Ta.5517.1.S1_at	7.95784	9.87343	9.49055	7.80127	10.5059	10.5072	10.2768	Ta.5517.1.S1_at	XW	Ta.5517.1	1316	31	1	Ta.5517.1	UniRef90_Q6EP40	1e-128	Os02g0580500 protein n=2 Tax=Oryza sativa RepID=Q6EP40_ORYSJ	LOC_Os02g37000.1	0	2	22342316	22341194	cDNA mitochondrial prohibitin complex protein 1, putative, expressed	AT5G40770.1	1e-107	5	16315589	16316621	ATPHB3 (PROHIBITIN 3)	Bradi3g46980.1	1e-138	3V	48701930	48703071	Status 12;Valid 1;Alias Bd3.4710;Description Class_5;Note=protein_coding_gene
Ta.5546.1.S1_a_at	5.1587	5.64331	5.59705	4.99165	6.7066	10.4338	8.17979	Ta.5546.1.S1_a_at	XW	Ta.5546.1	1611	51	2	Ta.5546.1|Ta.5546.2	UniRef90_C5X1Y7	1e-105	Putative uncharacterized protein Sb02g007240 n=1 Tax=Sorghum bicolor RepID=C5X1Y7_SORBI	LOC_Os03g63900.1	7e-21	3	36096439	36097994	cDNA 1-aminocyclopropane-1-carboxylate oxidase 2, putative, expressed	AT4G25310.1	1e-68	4	12949753	12951138	oxidoreductase, 2OG-Fe(II) oxygenase family protein	Bradi1g36310.1	1e-106	1V	31945219	31947949	Status 12;Valid 1;Alias Bd1.3896;Description Class_5;Note=protein_coding_gene
Ta.5546.3.S1_a_at	4.57561	4.56382	4.87257	4.47065	5.99345	9.99013	7.87135	Ta.5546.3.S1_a_at	XW	Ta.5546.3	557	1	2	Ta.5546.1|Ta.5546.3	UniRef90_C5X1Y7	1e-105	Putative uncharacterized protein Sb02g007240 n=1 Tax=Sorghum bicolor RepID=C5X1Y7_SORBI	LOC_Os10g40934.3	3e-17	10	21922166	21916998	cDNA flavonol synthase/flavanone 3-hydroxylase, putative, expressed	AT4G25310.1	1e-68	4	12949753	12951138	oxidoreductase, 2OG-Fe(II) oxygenase family protein	Bradi1g36310.1	1e-106	1V	31945219	31947949	Status 12;Valid 1;Alias Bd1.3896;Description Class_5;Note=protein_coding_gene
Ta.5563.1.S1_at	6.45303	7.6975	7.35666	6.40409	7.81818	9.18503	8.98249	Ta.5563.1.S1_at	XW	Ta.5563.1	833	18	1	Ta.5563.1	UniRef90_Q6F2T0	3e-52	Putative uncharacterized protein OSJNBa0027N19.12 n=2 Tax=Oryza sativa RepID=Q6F2T0_ORYSJ	LOC_Os05g07240.1	4e-53	5	3833005	3833517	cDNA expressed protein	AT2G30230.1	1e-38	2	12897156	12897689	unknown protein	Bradi2g34540.1	8e-58	2V	34614051	34614768	Status 12;Valid 1;Alias Bd2.3362;Description Class_4;Note=protein_coding_gene
Ta.5566.2.S1_a_at	6.03551	7.07607	6.33387	5.88577	7.84946	9.26664	8.17318	Ta.5566.2.S1_a_at	XW	Ta.5566.2	897	4	2	Ta.5566.1|Ta.5566.2	UniRef90_P11139	0	Tubulin alpha-1 chain n=125 Tax=Viridiplantae RepID=TBA1_ARATH	LOC_Os07g38730.1	0	7	23242800	23246249	cDNA tubulin/FtsZ domain containing protein, putative, expressed	AT5G19780.1	0	5	6687212	6688926	TUA5; structural constituent of cytoskeleton	Bradi1g23770.1	0	1V	19135518	19138947	Status 12;Valid 1;Alias Bd1.2525;Description Class_5;Note=protein_coding_gene
Ta.5569.2.A1_a_at	4.24181	7.37919	6.00645	4.17236	8.64002	9.97029	9.16928	Ta.5569.2.A1_a_at	XW	Ta.5569.2	763	1	2	Ta.5569.1|Ta.5569.2	UniRef90_C5XKV3	0	Putative uncharacterized protein Sb03g035370 n=1 Tax=Sorghum bicolor RepID=C5XKV3_SORBI	LOC_Os01g55780.1	0	1	32129542	32135960	cDNA glycerophosphoryl diester phosphodiesterase family protein, putative, expressed	AT5G08030.1	1e-156	5	2575152	2576770	glycerophosphoryl diester phosphodiesterase family protein	Bradi2g50710.1	0	2V	50504154	50509754	Status 12;Valid 1;Alias Bd2.5068;Description Class_5;Note=protein_coding_gene
Ta.5569.2.A1_at	4.93156	7.72957	6.42486	4.79774	8.88807	10.4943	10.0779	Ta.5569.2.A1_at	XW	Ta.5569.2	763	1	1	Ta.5569.2	UniRef90_C5XKV3	7e-82	Putative uncharacterized protein Sb03g035370 n=1 Tax=Sorghum bicolor RepID=C5XKV3_SORBI	LOC_Os01g55780.1	4e-82	1	32129542	32135960	cDNA glycerophosphoryl diester phosphodiesterase family protein, putative, expressed	AT1G74210.1	6e-60	1	27910396	27912785	glycerophosphoryl diester phosphodiesterase family protein	Bradi2g50710.1	2e-87	2V	50504154	50509754	Status 12;Valid 1;Alias Bd2.5068;Description Class_5;Note=protein_coding_gene
Ta.5570.1.A1_at	6.54447	8.97481	7.91249	6.90493	9.98843	9.92239	9.63968	Ta.5570.1.A1_at	XW	Ta.5570.1	734	4	1	Ta.5570.1	UniRef90_Q10Q30	9e-21	Putative uncharacterized protein n=2 Tax=Oryza sativa Japonica Group RepID=Q10Q30_ORYSJ	LOC_Os03g11330.1	1e-45	3	5834166	5827913	cDNA glycosyl transferase 8 domain containing protein, putative, expressed	AT5G15470.1	7e-16	5	5021433	5024168	GAUT14 (Galacturonosyltransferase 14); polygalacturonate 4-alpha-galacturonosyltransferase/ transferase, transferring glycosyl gr	Bradi1g70290.1	5e-23	1V	68676553	68684157	Status 12;Valid 1;Alias Bd1.7360;Description Class_5;Note=protein_coding_gene
Ta.5570.1.A1_s_at	6.3019	8.52722	7.25226	6.32184	9.51782	9.18977	8.71146	Ta.5570.1.A1_s_at	XW	Ta.5570.1	734	4	1	Ta.5570.1	UniRef90_Q10Q30	9e-21	Putative uncharacterized protein n=2 Tax=Oryza sativa Japonica Group RepID=Q10Q30_ORYSJ	LOC_Os03g11330.1	1e-45	3	5834166	5827913	cDNA glycosyl transferase 8 domain containing protein, putative, expressed	AT5G15470.1	7e-16	5	5021433	5024168	GAUT14 (Galacturonosyltransferase 14); polygalacturonate 4-alpha-galacturonosyltransferase/ transferase, transferring glycosyl gr	Bradi1g70290.1	5e-23	1V	68676553	68684157	Status 12;Valid 1;Alias Bd1.7360;Description Class_5;Note=protein_coding_gene
Ta.5636.1.S1_at	4.14197	6.77572	4.09544	4.10541	8.67471	8.89909	9.2893	Ta.5636.1.S1_at	XW	Ta.5636.1	607	4	1	Ta.5636.1	UniRef90_C5XZN4	3e-59	Putative uncharacterized protein Sb04g010100 n=1 Tax=Sorghum bicolor RepID=C5XZN4_SORBI	LOC_Os06g06290.1	2e-54	6	2909917	2907025	cDNA GDSL-like lipase/acylhydrolase, putative, expressed	AT1G28660.1	7e-29	1	10071856	10073371	lipase, putative	Bradi1g48870.1	2e-60	1V	47537439	47540052	Status 12;Valid 1;Alias Bd1.5041;Description Class_5;Note=protein_coding_gene
Ta.5636.1.S1_x_at	4.96425	7.24317	5.26855	5.07428	8.98107	9.73678	10.0953	Ta.5636.1.S1_x_at	XW	Ta.5636.1	607	4	1	Ta.5636.1	UniRef90_C5XZN4	3e-59	Putative uncharacterized protein Sb04g010100 n=1 Tax=Sorghum bicolor RepID=C5XZN4_SORBI	LOC_Os06g06290.1	2e-54	6	2909917	2907025	cDNA GDSL-like lipase/acylhydrolase, putative, expressed	AT1G28660.1	7e-29	1	10071856	10073371	lipase, putative	Bradi1g48870.1	2e-60	1V	47537439	47540052	Status 12;Valid 1;Alias Bd1.5041;Description Class_5;Note=protein_coding_gene
Ta.5636.2.S1_x_at	4.63301	8.12654	5.46588	4.96502	9.8213	10.6494	10.2268	Ta.5636.2.S1_x_at	XW	Ta.5636.2	959	10	1	Ta.5636.2	UniRef90_C5Z4E5	1e-103	Putative uncharacterized protein Sb10g003930 n=3 Tax=Andropogoneae RepID=C5Z4E5_SORBI	LOC_Os06g06290.1	2e-70	6	2909917	2907025	cDNA GDSL-like lipase/acylhydrolase, putative, expressed	AT2G27360.1	2e-41	2	11706233	11707905	lipase, putative	Bradi1g48870.1	1e-101	1V	47537439	47540052	Status 12;Valid 1;Alias Bd1.5041;Description Class_5;Note=protein_coding_gene
Ta.5650.3.S1_x_at	4.62929	5.55357	6.51176	4.73803	7.90606	8.50588	7.29523	Ta.5650.3.S1_x_at	XW	Ta.5650.3	280	1	1	Ta.5650.3
Ta.5662.1.S1_at	7.84021	10.2334	8.24474	7.86436	11.3211	10.3044	10.4875	Ta.5662.1.S1_at	XW	Ta.5662.1	1538	12	1	Ta.5662.1	UniRef90_B6SUM3	1e-127	Glucan endo-1,3-beta-glucosidase 7 n=2 Tax=Zea mays RepID=B6SUM3_MAIZE	LOC_Os01g64170.4	0	1	37268680	37273670	cDNA glycosyl hydrolases family 17, putative, expressed	AT2G27500.1	1e-106	2	11752364	11753844	glycosyl hydrolase family 17 protein	Bradi2g55690.1	1e-169	2V	54231012	54235389	Status 12;Valid 1;Alias Bd2.5593;Description Class_5;Note=protein_coding_gene
Ta.5662.1.S1_x_at	8.57939	10.1965	8.86817	8.3297	11.243	10.826	10.8804	Ta.5662.1.S1_x_at	XW	Ta.5662.1	1538	12	1	Ta.5662.1	UniRef90_B6SUM3	1e-127	Glucan endo-1,3-beta-glucosidase 7 n=2 Tax=Zea mays RepID=B6SUM3_MAIZE	LOC_Os01g64170.4	0	1	37268680	37273670	cDNA glycosyl hydrolases family 17, putative, expressed	AT2G27500.1	1e-106	2	11752364	11753844	glycosyl hydrolase family 17 protein	Bradi2g55690.1	1e-169	2V	54231012	54235389	Status 12;Valid 1;Alias Bd2.5593;Description Class_5;Note=protein_coding_gene
Ta.5662.2.S1_x_at	6.53555	8.81207	6.73958	6.45714	9.88754	8.71876	8.77027	Ta.5662.2.S1_x_at	XW	Ta.5662.2	641	4	1	Ta.5662.2	UniRef90_Q5N7B6	5e-71	Os01g0860800 protein n=1 Tax=Oryza sativa Japonica Group RepID=Q5N7B6_ORYSJ	LOC_Os01g64170.4	1e-109	1	37268680	37273670	cDNA glycosyl hydrolases family 17, putative, expressed	AT2G27500.2	5e-48	2	11752615	11753844	glycosyl hydrolase family 17 protein	Bradi2g55690.1	5e-80	2V	54231012	54235389	Status 12;Valid 1;Alias Bd2.5593;Description Class_5;Note=protein_coding_gene
Ta.5845.1.S1_at	6.13821	7.70481	7.9008	6.42144	8.60366	8.92804	8.70805	Ta.5845.1.S1_at	XW	Ta.5845.1	1955	22	1	Ta.5845.1	UniRef90_Q84M37	0	Putative uncharacterized protein n=1 Tax=Oryza sativa Japonica Group RepID=Q84M37_ORYSJ	LOC_Os03g59240.1	1e-143	3	33724274	33728078	cDNA carboxyl-terminal peptidase, putative, expressed	AT1G55360.1	1e-156	1	20666526	20668502	unknown protein	Bradi1g04720.1	0	1V	3153874	3157143	Status 12;Valid 1;Alias Bd1.497;Description Class_5;Note=protein_coding_gene
Ta.5845.1.S1_x_at	6.68615	7.84125	8.33466	7.0522	8.7027	9.39873	9.13191	Ta.5845.1.S1_x_at	XW	Ta.5845.1	1955	22	1	Ta.5845.1	UniRef90_Q84M37	0	Putative uncharacterized protein n=1 Tax=Oryza sativa Japonica Group RepID=Q84M37_ORYSJ	LOC_Os03g59240.1	1e-143	3	33724274	33728078	cDNA carboxyl-terminal peptidase, putative, expressed	AT1G55360.1	1e-156	1	20666526	20668502	unknown protein	Bradi1g04720.1	0	1V	3153874	3157143	Status 12;Valid 1;Alias Bd1.497;Description Class_5;Note=protein_coding_gene
Ta.6012.1.S1_a_at	6.39183	7.24377	7.92872	6.42018	8.23103	8.88792	9.24556	Ta.6012.1.S1_a_at	XW	Ta.6012.1	1438	7	2	Ta.6012.1|Ta.6012.2	UniRef90_C5WUP6	0	Putative uncharacterized protein Sb01g044100 n=2 Tax=Andropogoneae RepID=C5WUP6_SORBI	LOC_Os03g09940.1	1e-174	3	4958450	4953103	cDNA sulfate transporter, putative, expressed	AT5G10180.1	1e-122	5	3193225	3196818	AST68; sulfate transmembrane transporter	Bradi1g71510.1	0	1V	69503031	69507223	Status 12;Valid 1;Alias Bd1.7489;Description Class_5;Note=protein_coding_gene
Ta.6012.2.A1_x_at	5.86207	6.86593	7.36664	6.09246	7.87495	8.10548	8.43563	Ta.6012.2.A1_x_at	XW	Ta.6012.2	557	1	1	Ta.6012.2	UniRef90_C5WUP6	1e-53	Putative uncharacterized protein Sb01g044100 n=2 Tax=Andropogoneae RepID=C5WUP6_SORBI	LOC_Os03g09940.1	4e-55	3	4958450	4953103	cDNA sulfate transporter, putative, expressed	AT5G10180.1	3e-25	5	3193225	3196818	AST68; sulfate transmembrane transporter	Bradi1g71510.1	3e-59	1V	69503031	69507223	Status 12;Valid 1;Alias Bd1.7489;Description Class_5;Note=protein_coding_gene
Ta.6043.1.S1_x_at	6.67512	9.32595	8.51782	6.9275	9.55358	9.93224	9.62178	Ta.6043.1.S1_x_at	XW	Ta.6043.1	1264	17	1	Ta.6043.1	UniRef90_C5YUE9	1e-111	Putative uncharacterized protein Sb09g006180 n=1 Tax=Sorghum bicolor RepID=C5YUE9_SORBI	LOC_Os05g11010.1	1e-133	5	6166228	6164936	cDNA harpin-induced protein 1 domain containing protein, expressed	AT1G17620.1	2e-39	1	6062313	6063107	FUNCTIONS IN: molecular_function unknown; INVOLVED IN: biological_process unknown; LOCATED IN: plasma membrane; EXPRESSED IN: 23	Bradi2g33100.1	3e-96	2V	33146639	33147836	Status 12;Valid 1;Alias Bd2.3211;Description Class_5;Note=protein_coding_gene
Ta.6274.1.S1_at	7.17281	8.57166	8.38437	7.2876	9.41768	10.8538	9.44932	Ta.6274.1.S1_at	XW	Ta.6274.1	2099	39	1	Ta.6274.1	UniRef90_C5Z4Z4	0	Ribonucleoside-diphosphate reductase n=4 Tax=Poaceae RepID=C5Z4Z4_SORBI	LOC_Os06g07210.1	0	6	3453769	3448668	cDNA ribonucleoside-diphosphate reductase large subunit, putative, expressed	AT2G21790.1	0	2	9293529	9297580	RNR1 (RIBONUCLEOTIDE REDUCTASE 1); ATP binding / protein binding / ribonucleoside-diphosphate reductase	Bradi1g48170.1	0	1V	46761051	46765673	Status 12;Valid 1;Alias Bd1.4960;Description Class_5;Note=protein_coding_gene
Ta.6274.1.S1_s_at	7.09492	8.18883	7.92706	6.78268	9.10684	10.4715	8.88406	Ta.6274.1.S1_s_at	XW	Ta.6274.1	2099	39	2	Ta.6274.1|TaAffx.56556.1	UniRef90_C5Z4Z4	0	Ribonucleoside-diphosphate reductase n=4 Tax=Poaceae RepID=C5Z4Z4_SORBI	LOC_Os06g07210.1	0	6	3453769	3448668	cDNA ribonucleoside-diphosphate reductase large subunit, putative, expressed	AT2G21790.1	0	2	9293529	9297580	RNR1 (RIBONUCLEOTIDE REDUCTASE 1); ATP binding / protein binding / ribonucleoside-diphosphate reductase	Bradi1g48170.1	0	1V	46761051	46765673	Status 12;Valid 1;Alias Bd1.4960;Description Class_5;Note=protein_coding_gene
Ta.6293.3.S1_s_at	7.51518	9.07195	8.90456	6.99268	9.76328	9.7175	9.20672	Ta.6293.3.S1_s_at	XW	Ta.6293.3	646	2	3	Ta.6293.2|Ta.6293.3|TaAffx.56010.1	UniRef90_Q2QKB8	1e-123	Alternative splicing regulator n=1 Tax=Triticum aestivum RepID=Q2QKB8_WHEAT	LOC_Os08g29650.1	1e-19	8	18186693	18193029	cDNA RNA recognition motif containing protein, expressed	AT4G35785.2	2e-45	4	16953211	16955127	nucleic acid binding / nucleotide binding	Bradi1g29180.1	1e-99	1V	24741915		24745353|Note=protein_coding_gene
Ta.6301.1.S1_at	7.64681	9.94626	9.42291	7.91453	10.7606	10.4053	10.2106	Ta.6301.1.S1_at	XW	Ta.6301.1	2545	89	1	Ta.6301.1	UniRef90_Q9FXQ3	0	cDNA clone:001-041-E12, full insert sequence n=9 Tax=Poaceae RepID=Q9FXQ3_ORYSJ	LOC_Os04g49510.1	0	4	29346091	29351360	cDNA CAMK_CAMK_like.27 - CAMK includes calcium/calmodulin depedent protein kinases, expressed	AT4G35310.1	0	4	16802436	16804628	CPK5 (calmodulin-domain protein kinase 5); ATP binding / calcium ion binding / calmodulin-dependent protein kinase/ kinase/ pro	Bradi5g19430.1	0	5V	22416441	22420844	Status 12;Valid 1;Alias Bd5.1795;Description Class_5;Note=protein_coding_gene
Ta.6311.1.S1_s_at	5.97036	6.96369	7.52475	6.5039	7.56804	9.50004	8.53869	Ta.6311.1.S1_s_at	XW	Ta.6311.1	704	8	2	Ta.6311.1|TaAffx.25107.1	UniRef90_A3AM07	3e-36	Putative uncharacterized protein n=1 Tax=Oryza sativa Japonica Group RepID=A3AM07_ORYSJ	LOC_Os03g50420.1	2e-54	3	28763017	28765176	cDNA expressed protein	AT1G67780.1	1e-05	1	25412816	25415530	FUNCTIONS IN: molecular_function unknown; INVOLVED IN: biological_process unknown; LOCATED IN: cellular_component unknown; EXPR	Bradi1g11390.1	9e-41	1V	8454047	8455951	Status 12;Valid 1;Alias Bd1.1212;Description Class_4;Note=protein_coding_gene
Ta.6343.1.S1_at	5.15073	7.369	6.35398	4.97118	8.34676	7.7214	7.2412	Ta.6343.1.S1_at	XW	Ta.6343.1	1295	9	1	Ta.6343.1	UniRef90_Q7F0A0	4e-81	Serine/threonine protein-like protein n=1 Tax=Oryza sativa Japonica Group RepID=Q7F0A0_ORYSJ	LOC_Os07g28930.1	1e-25	7	16965940	16968971	cDNA expressed protein	AT2G17530.1	9e-14	2	7626518	7628624	protein kinase family protein	Bradi1g28190.1	1e-119	1V	23346501	23350894	Status 12;Valid 1;Alias Bd1.2983;Description Class_2;Note=protein_coding_gene
Ta.6538.1.S1_at	5.8351	5.9649	5.20653	6.05314	7.11293	11.3954	10.2035	Ta.6538.1.S1_at	XW	Ta.6538.1	807	21	1	Ta.6538.1	UniRef90_Q2QPG9	2e-60	Probable histone H2AXb n=8 Tax=Spermatophyta RepID=H2AXB_ORYSJ	LOC_Os12g34510.1	1e-131	12	20855670	20854734	cDNA Core histone H2A/H2B/H3/H4 domain containing protein, putative, expressed	AT1G54690.1	4e-60	1	20414607	20415206	GAMMA-H2AX (GAMMA HISTONE VARIANT H2AX); DNA binding	Bradi4g06010.1	3e-62	4V	4984740	4985573	Status 12;Valid 1;Alias Bd4.627;Description Class_4;Note=protein_coding_gene
Ta.6556.1.S1_at	11.4762	12.9922	12.9822	11.0199	13.4883	13.3901	13.6408	Ta.6556.1.S1_at	XW	Ta.6556.1	1467	86	1	Ta.6556.1	UniRef90_Q7XTE8	1e-106	14-3-3-like protein GF14-B n=10 Tax=Poaceae RepID=14332_ORYSJ	LOC_Os04g38870.5	0	4	22918895	22922448	cDNA 14-3-3 protein, putative, expressed	AT3G02520.1	7e-92	3	526800	527915	GRF7 (GENERAL REGULATORY FACTOR 7); protein binding / protein phosphorylated amino acid binding	Bradi3g46960.1	1e-117	3V	48692527	48694080	Status 12;Valid 1;Alias Bd3.4708;Description Class_5;Note=protein_coding_gene
Ta.6556.1.S1_x_at	11.409	12.9587	12.9198	10.9443	13.4507	13.3742	13.5992	Ta.6556.1.S1_x_at	XW	Ta.6556.1	1467	86	1	Ta.6556.1	UniRef90_Q7XTE8	1e-106	14-3-3-like protein GF14-B n=10 Tax=Poaceae RepID=14332_ORYSJ	LOC_Os04g38870.5	0	4	22918895	22922448	cDNA 14-3-3 protein, putative, expressed	AT3G02520.1	7e-92	3	526800	527915	GRF7 (GENERAL REGULATORY FACTOR 7); protein binding / protein phosphorylated amino acid binding	Bradi3g46960.1	1e-117	3V	48692527	48694080	Status 12;Valid 1;Alias Bd3.4708;Description Class_5;Note=protein_coding_gene
Ta.6603.3.S1_a_at	9.83892	11.8809	10.7148	9.70401	12.4935	11.902	11.7999	Ta.6603.3.S1_a_at	XW	Ta.6603.3	640	8	2	Ta.6603.2|Ta.6603.3	UniRef90_B5L347	0	TCER1 n=1 Tax=Triticum aestivum RepID=B5L347_WHEAT	LOC_Os02g40784.1	0	2	24718251	24712178	cDNA WAX2, putative, expressed	AT1G02205.2	0	1	418818	422154	CER1 (ECERIFERUM 1); octadecanal decarbonylase	Bradi3g49000.1	0	3V	50410370	50414980	Status 12;Valid 1;Alias Bd3.4939;Description Class_5;Note=protein_coding_gene
Ta.6608.1.S1_at	7.51022	8.84761	9.21441	7.98941	10.3492	10.7996	10.6088	Ta.6608.1.S1_at	XW	Ta.6608.1	1175	17	1	Ta.6608.1	UniRef90_B6TUU4	6e-62	Phospholipase A2 n=4 Tax=Andropogoneae RepID=B6TUU4_MAIZE	LOC_Os03g50030.1	1e-105	3	28541404	28543083	cDNA phospholipase A2, putative, expressed	AT2G06925.1	3e-40	2	2842475	2843212	PLA2-ALPHA; phospholipase A2	Bradi1g11120.1	1e-70	1V	8230612	8231478	Alias Bd1.1184;Description Class_5;Note=protein_coding_gene
Ta.6744.2.S1_s_at	5.77825	6.86126	6.9934	5.65308	8.30587	8.30286	8.4657	Ta.6744.2.S1_s_at	XW	Ta.6744.2	462	1	4	Ta.4399.1|Ta.6744.1|Ta.13989.1|Ta.6744.2				LOC_Os03g05334.1	1e-11	3	2607927	2608582	cDNA expressed protein
Ta.6792.1.S1_at	4.22585	5.60491	4.98661	4.46807	7.50925	8.89718	7.56527	Ta.6792.1.S1_at	XW	Ta.6792.1	871	6	1	Ta.6792.1
Ta.6792.2.A1_at	5.57179	6.5901	5.8607	5.72518	7.81853	8.87765	8.23937	Ta.6792.2.A1_at	XW	Ta.6792.2	655	2	1	Ta.6792.2
Ta.6794.1.S1_x_at	6.92031	8.64228	8.65277	6.65088	8.75946	9.97239	9.35474	Ta.6794.1.S1_x_at	XW	Ta.6794.1	1737	25	1	Ta.6794.1	UniRef90_Q84JH5	0	Os03g0268400 protein n=3 Tax=Poaceae RepID=Q84JH5_ORYSJ	LOC_Os03g16150.3	0	3	8911896	8908091	cDNA mannose-1-phosphate guanyltransferase, putative, expressed	AT2G39770.1	1e-180	2	16589401	16590741	CYT1 (CYTOKINESIS DEFECTIVE 1); mannose-1-phosphate guanylyltransferase/ nucleotidyltransferase	Bradi1g66930.1	0	1V	65688802	65692794	Status 12;Valid 1;Alias Bd1.7005;Description Class_5;Note=protein_coding_gene
Ta.6794.2.A1_at	5.85688	7.85969	7.7477	6.05178	8.34221	9.41607	8.77995	Ta.6794.2.A1_at	XW	Ta.6794.2	1172	8	1	Ta.6794.2	UniRef90_Q84JH5	1e-136	Os03g0268400 protein n=3 Tax=Poaceae RepID=Q84JH5_ORYSJ	LOC_Os03g16150.3	0	3	8911896	8908091	cDNA mannose-1-phosphate guanyltransferase, putative, expressed	AT2G39770.1	1e-129	2	16589401	16590741	CYT1 (CYTOKINESIS DEFECTIVE 1); mannose-1-phosphate guanylyltransferase/ nucleotidyltransferase	Bradi1g66930.1	1e-141	1V	65688802	65692794	Status 12;Valid 1;Alias Bd1.7005;Description Class_5;Note=protein_coding_gene
Ta.6934.1.A1_a_at	10.6894	11.5651	11.7168	10.8957	13.1179	13.8334	13.6762	Ta.6934.1.A1_a_at	XW	Ta.6934.1	879	20	2	Ta.6934.1|Ta.6934.2	UniRef90_UPI0000D8C4F1	5e-14	UPI0000D8C4F1 related cluster n=1 Tax=Danio rerio RepID=UPI0000D8C4F1							AT3G28840.1	3e-08	3	10838469	10839734	unknown protein	Bradi3g39780.2	1e-14	3V	42001549	42002991	Status 12;Valid 1;Alias Bd3.3936.2;Note=protein_coding_gene
Ta.6934.1.A1_x_at	10.5331	11.2962	11.3947	10.6495	12.7897	13.4323	13.3215	Ta.6934.1.A1_x_at	XW	Ta.6934.1	879	20	1	Ta.6934.1	UniRef90_UPI0000D8C4F1	5e-14	UPI0000D8C4F1 related cluster n=1 Tax=Danio rerio RepID=UPI0000D8C4F1							AT3G28840.1	3e-08	3	10838469	10839734	unknown protein	Bradi3g39780.2	1e-14	3V	42001549	42002991	Status 12;Valid 1;Alias Bd3.3936.2;Note=protein_coding_gene
Ta.6934.3.S1_x_at	7.40992	8.78615	7.87796	7.03535	10.4268	10.5312	9.79451	Ta.6934.3.S1_x_at	XW	Ta.6934.3	739	13	1	Ta.6934.3	UniRef90_Q9TYL3	9e-23	Putative uncharacterized protein n=1 Tax=Caenorhabditis elegans RepID=Q9TYL3_CAEEL							AT1G68690.1	2e-16	1	25789192	25791886	ATP binding / protein kinase/ protein serine/threonine kinase	Bradi3g39780.2	9e-23	3V	42001549	42002991	Status 12;Valid 1;Alias Bd3.3936.2;Note=protein_coding_gene
Ta.6964.1.S1_at	8.34662	10.1984	9.68311	8.43317	11.5758	11.4308	11.2015	Ta.6964.1.S1_at	XW	Ta.6964.1	2110	30	1	Ta.6964.1	UniRef90_P29185	0	Chaperonin CPN60-1, mitochondrial n=9 Tax=Magnoliophyta RepID=CH61_MAIZE	LOC_Os03g04970.1	0	3	2405756	2400010	cDNA T-complex protein, putative, expressed	AT3G23990.1	0	3	8669013	8672278	HSP60 (HEAT SHOCK PROTEIN 60); ATP binding	Bradi1g75520.1	0	1V	72392794	72398448	Status 12;Valid 1;Alias Bd1.7874;Description Class_5;Note=protein_coding_gene
Ta.6986.1.S1_at	5.0774	4.83801	6.81104	5.14296	5.84886	11.2917	9.44523	Ta.6986.1.S1_at	XW	Ta.6986.1	1298	19	1	Ta.6986.1	UniRef90_Q6K9U2	3e-95	Os02g0829100 protein n=5 Tax=Oryza sativa RepID=Q6K9U2_ORYSJ	LOC_Os02g58220.1	5e-84	2	35636706	35633876	cDNA RPA2A - Putative single-stranded DNA binding complex subunit 2, expressed	AT2G24490.2	5e-32	2	10398651	10400416	RPA2 (REPLICON PROTEIN A2); protein binding	Bradi3g60420.1	9e-98	3V	59358166	59360703	Status 12;Valid 1;Alias Bd3.6144;Description Class_5;Note=protein_coding_gene
Ta.6990.1.S1_at	4.60707	5.65307	6.53338	5.17313	7.51564	7.44068	7.53952	Ta.6990.1.S1_at	XW	Ta.6990.1	2050	16	1	Ta.6990.1	UniRef90_Q8GU89	0	Pleiotropic drug resistance protein 4 n=3 Tax=Oryza sativa RepID=PDR4_ORYSJ	LOC_Os01g42410.1	0	1	24114099	24106036	cDNA pleiotropic drug resistance protein, putative, expressed	AT1G15520.1	0	1	5331993	5338175	PDR12 (PLEIOTROPIC DRUG RESISTANCE 12); ATPase, coupled to transmembrane movement of substances	Bradi2g43150.1	0	2V	43651504	43659283	Status 12;Valid 1;Alias Bd2.4276;Description Class_5;Note=protein_coding_gene
Ta.7023.1.S1_at	5.5292	6.91851	7.33269	5.41576	8.14714	8.10882	7.73096	Ta.7023.1.S1_at	XW	Ta.7023.1	1592	10	1	Ta.7023.1	UniRef90_Q0JPX5	0	Os01g0195200 protein (Fragment) n=1 Tax=Oryza sativa Japonica Group RepID=Q0JPX5_ORYSJ	LOC_Os01g09860.1	0	1	5116013	5108949	cDNA retrotransposon protein, putative, unclassified, expressed	AT5G56890.1	1e-118	5	23010801	23015559	protein kinase family protein	Bradi2g05910.1	0	2V	4420632	4427252	Status 12;Valid 1;Alias Bd2.623;Description Class_4;Note=protein_coding_gene
Ta.7091.1.S1_at	8.10692	10.5268	9.14325	8.58461	12.5649	10.849	10.9027	Ta.7091.1.S1_at	XW	Ta.7091.1	2876	26	1	Ta.7091.1	UniRef90_Q941T1	0	Os01g0848200 protein n=2 Tax=Oryza sativa RepID=Q941T1_ORYSJ	LOC_Os01g62900.1	0	1	36429935	36439800	cDNA amino acid kinase, putative, expressed	AT3G55610.1	0	3	20624278	20628989	P5CS2 (DELTA 1-PYRROLINE-5-CARBOXYLATE SYNTHASE 2); catalytic/ glutamate 5-kinase/ glutamate-5-semialdehyde dehydrogenase/ oxid	Bradi2g54920.3	0	2V	53696355	53702287	Status 12;Valid 1;Alias Bd2.5512.2;Note=protein_coding_gene
Ta.7238.1.S1_at	8.86677	10.0927	10.2719	8.72943	11.3508	11.4573	11.0523	Ta.7238.1.S1_at	XW	Ta.7238.1	1457	40	1	Ta.7238.1	UniRef90_A0SQ38	1e-135	VIL2 protein n=2 Tax=Triticum monococcum RepID=A0SQ38_TRIMO	LOC_Os02g05840.1	1e-42	2	2882175	2876551	cDNA VIL2 protein, putative, expressed	AT4G30200.2	8e-22	4	14786852	14790070	Encodes a protein with similarity to VRN5 and VIN3.Contains both a fibronectin III and PHD finger domain. VEL1 is a part of a p	Bradi3g04140.3	1e-102	3V	2815684	2820789	Status 12;Valid 1;Alias Bd3.424.2;Note=protein_coding_gene
Ta.7262.1.A1_x_at	9.69809	11.9349	10.8613	9.41706	12.3218	12.0032	11.9767	Ta.7262.1.A1_x_at	XW	Ta.7262.1	726	4	1	Ta.7262.1	UniRef90_Q5Z8H5	9e-58	Os06g0695500 protein n=3 Tax=Oryza sativa RepID=Q5Z8H5_ORYSJ	LOC_Os06g48030.3	1e-129	6	29049770	29053615	cDNA peroxidase precursor, putative, expressed	AT2G18980.1	8e-28	2	8233419	8235294	peroxidase, putative	Bradi1g33740.1	9e-54	1V	29291249	29294095	Status 12;Valid 1;Alias Bd1.3612;Description Class_5;Note=protein_coding_gene
Ta.7366.1.S1_s_at	6.02723	5.77523	7.57752	6.09753	7.94177	11.815	10.1687	Ta.7366.1.S1_s_at	XW	Ta.7366.1	1809	31	2	Ta.7366.1|Ta.7366.2	UniRef90_B6VCI3	0	Putative DNA replication licensing factor mcm4 (Fragment) n=3 Tax=Triticeae RepID=B6VCI3_AEGSP	LOC_Os01g36390.1	0	1	20190980	20195959	cDNA MCM4 - Putative minichromosome maintenance MCM complex subunit 4, expressed	AT2G16440.1	0	2	7126536	7130665	DNA replication licensing factor, putative	Bradi2g40600.1	0	2V	40888644	40893587	Status 12;Valid 1;Alias Bd2.3998;Description Class_5;Note=protein_coding_gene
Ta.7378.3.S1_at	7.36238	7.75722	7.73294	7.62026	8.2537	11.7254	10.0284	Ta.7378.3.S1_at	XW	Ta.7378.3	746	57	1	Ta.7378.3	UniRef90_Q43216	2e-59	Histone H2B.5 n=3 Tax=Magnoliophyta RepID=H2B5_WHEAT	LOC_Os08g38300.1	1e-130	8	24258606	24259642	cDNA Core histone H2A/H2B/H3/H4 domain containing protein, putative, expressed	AT5G22880.1	2e-58	5	7652130	7652567	HTB2; DNA binding	Bradi1g08860.1	2e-62	1V	6225476	6226266	Status 12;Valid 1;Alias Bd1.938;Description Class_5;Note=protein_coding_gene
Ta.7386.3.A1_at	6.38157	8.09148	8.30208	6.2327	8.44368	8.50809	8.64313	Ta.7386.3.A1_at	XW	Ta.7386.3	278	1	1	Ta.7386.3
Ta.743.1.S1_at	5.03932	6.61106	6.41364	4.95097	6.49542	7.05453	8.07951	Ta.743.1.S1_at	XW	Ta.743.1	624	3	1	Ta.743.1																Bradi2g61380.2	5e-05	2V	58491309	58496234	Status 12;Valid 1;Alias Bd2.6219.1;Note=protein_coding_gene
Ta.7496.1.S1_a_at	3.89378	3.98479	4.07042	4.05768	3.96993	8.91752	6.50965	Ta.7496.1.S1_a_at	XW	Ta.7496.1	896	9	2	Ta.7496.1|Ta.7496.2	UniRef90_Q53NN8	3e-48	Os11g0704000 protein n=2 Tax=Oryza sativa RepID=Q53NN8_ORYSJ	LOC_Os11g47770.1	1e-28	11	28286189	28288329	cDNA selT/selW/selH selenoprotein domain containing protein, expressed	AT4G31360.1	1e-26	4	15221945	15223310	selenium binding	Bradi4g09610.1	9e-57	4V	8947047	8949380	Status 12;Valid 1;Alias Bd4.1027;Description Class_3;Note=protein_coding_gene
Ta.7518.1.S1_at	6.26336	8.32353	7.11944	6.43469	9.26004	9.36873	9.01883	Ta.7518.1.S1_at	XW	Ta.7518.1	1039	4	1	Ta.7518.1	UniRef90_C5WPA6	1e-125	Putative uncharacterized protein Sb01g039080 n=2 Tax=Andropogoneae RepID=C5WPA6_SORBI	LOC_Os02g12870.1	0	2	6790686	6795165	cDNA expressed protein	AT1G67060.1	1e-105	1	25036729	25039123	unknown protein	Bradi1g66250.1	1e-134	1V	65094758	65098624	Status 12;Valid 1;Alias Bd1.6933;Description Class_5;Note=protein_coding_gene
Ta.7518.2.S1_x_at	3.039	4.75953	3.69677	3.38339	5.90592	5.95263	5.70119	Ta.7518.2.S1_x_at	XW	Ta.7518.2	333	1	1	Ta.7518.2
Ta.7536.1.S1_at	9.14536	10.9376	9.84423	9.31375	12.9004	12.1424	11.6952	Ta.7536.1.S1_at	XW	Ta.7536.1	2049	22	1	Ta.7536.1	UniRef90_Q6ESP5	1e-177	Os02g0670900 protein n=2 Tax=Oryza sativa RepID=Q6ESP5_ORYSJ	LOC_Os02g44980.1	0	2	27238959	27241112	cDNA transmembrane amino acid transporter protein, putative, expressed	AT2G42005.1	1e-107	2	17531323	17532564	amino acid transporter family protein	Bradi3g51130.1	0	3V	52245223	52246985	Status 12;Valid 1;Alias Bd3.5165;Description Class_5;Note=protein_coding_gene
Ta.7547.1.A1_at	4.61661	6.77145	6.39603	5.03698	7.46783	7.4227	7.04913	Ta.7547.1.A1_at	XW	Ta.7547.1	944	6	1	Ta.7547.1	UniRef90_B7E6R6	2e-53	cDNA clone:001-037-H07, full insert sequence n=2 Tax=Oryza sativa Japonica Group RepID=B7E6R6_ORYSJ	LOC_Os01g09550.2	8e-70	1	4884949	4878207	cDNA no apical meristem protein, putative, expressed	AT4G29230.1	3e-16	4	14410338	14414956	anac075 (Arabidopsis NAC domain containing protein 75); transcription factor	Bradi2g05700.1	3e-61	2V	4175212	4181247	Status 12;Valid 1;Alias Bd2.597.1.1;Note=protein_coding_gene
Ta.7587.2.S1_x_at	5.94878	7.88678	7.69795	5.99899	9.14148	10.1553	9.70286	Ta.7587.2.S1_x_at	XW	Ta.7587.2	605	2	1	Ta.7587.2	UniRef90_Q852B5	4e-65	Os03g0823800 protein n=5 Tax=Poaceae RepID=Q852B5_ORYSJ	LOC_Os03g60880.3	1e-104	3	34594082	34590224	cDNA nucleobase-ascorbate transporter, putative, expressed	AT5G62890.3	7e-54	5	25243723	25247075	permease, putative	Bradi1g03480.3	5e-70	1V	2298338	2315927	Status 12;Valid 1;Alias Bd1.367;Description Class_3;Note=protein_coding_gene
Ta.7592.1.S1_at	5.91833	9.18917	7.53278	5.39782	9.88628	9.73954	9.29669	Ta.7592.1.S1_at	XW	Ta.7592.1	1536	34	1	Ta.7592.1	UniRef90_B1P2T4	1e-171	Cellulose synthase-like CslF6 n=3 Tax=Pooideae RepID=B1P2T4_HORVU	LOC_Os08g06380.2	0	8	3549664	3543166	cDNA CSLF6 - cellulose synthase-like family F; beta1,3;1,4 glucan synthase, expressed	AT5G16910.1	8e-76	5	5561679	5565290	CSLD2 (CELLULOSE-SYNTHASE LIKE D2); cellulose synthase/ transferase, transferring glycosyl groups	Bradi1g50170.1	4e-77	1V	48836574	48842208	Status 12;Valid 1;Alias Bd1.5182;Description Class_5;Note=protein_coding_gene
Ta.7595.1.A1_at	6.64206	7.55046	7.97971	6.75765	8.35149	9.32677	8.93121	Ta.7595.1.A1_at	XW	Ta.7595.1	936	6	1	Ta.7595.1	UniRef90_Q6ZL19	1e-104	Os07g0573400 protein n=2 Tax=Oryza sativa RepID=Q6ZL19_ORYSJ	LOC_Os07g38590.1	1e-140	7	23177223	23181814	cDNA carboxyl-terminal peptidase, putative, expressed	AT1G55360.1	5e-91	1	20666526	20668502	unknown protein	Bradi1g23920.1	1e-105	1V	19220362	19224104	Status 12;Valid 1;Alias Bd1.2540;Description Class_5;Note=protein_coding_gene
Ta.7611.1.A1_at	5.78958	8.32231	7.43571	6.32342	8.86227	8.39331	8.58878	Ta.7611.1.A1_at	XW	Ta.7611.1	1548	22	1	Ta.7611.1	UniRef90_B9RQD2	1e-39	Putative uncharacterized protein n=1 Tax=Ricinus communis RepID=B9RQD2_RICCO	LOC_Os07g42080.1	7e-87	7	25191306	25193956	cDNA expressed protein	AT4G01590.2	1e-19	4	689077	690192	unknown protein	Bradi1g21650.1	1e-43	1V	17437258	17439765	Status 12;Valid 1;Alias Bd1.2287;Description Class_3;Note=protein_coding_gene
Ta.7672.1.S1_at	6.66412	9.87451	8.5285	6.78012	10.2423	9.75186	9.32081	Ta.7672.1.S1_at	XW	Ta.7672.1	1484	15	1	Ta.7672.1	UniRef90_B6TY66	1e-140	Tetratricopeptide repeat protein 15 n=2 Tax=Zea mays RepID=B6TY66_MAIZE	LOC_Os02g34540.1	1e-100	2	20699095	20697654	cDNA tetratricopeptide repeat containing protein, putative, expressed	AT4G39820.1	4e-68	4	18476698	18477924	binding	Bradi2g49240.2	2e-10	2V	49360902	49365034	Status 12;Valid 1;Alias Bd2.4918.1;Note=protein_coding_gene
Ta.771.1.S1_at	6.23303	6.89807	7.42891	6.20193	8.01127	11.2008	8.87835	Ta.771.1.S1_at	XW	Ta.771.1	781	13	1	Ta.771.1	UniRef90_Q3S4I5	6e-29	Nicotianamine sythase 3 (Fragment) n=1 Tax=Triticum monococcum RepID=Q3S4I5_TRIMO							AT1G68690.1	4e-05	1	25789192	25791886	ATP binding / protein kinase/ protein serine/threonine kinase	Bradi1g17090.1	2e-06	1V	13733079	13734657	Status 12;Valid 1;Alias Bd1.1795;Description Class_3;Note=protein_coding_gene
Ta.7781.1.A1_at	4.20932	6.60201	5.22501	4.6631	6.66633	6.85311	6.8256	Ta.7781.1.A1_at	XW	Ta.7781.1	274	1	1	Ta.7781.1																Bradi1g15230.1	1e-05	1V	12189269	12189993	Status 12;Valid 1;Alias Bd1.1639;Description Class_4;Note=protein_coding_gene
Ta.779.1.S1_at	6.66352	7.11265	7.83821	6.54375	7.04443	8.57127	8.61653	Ta.779.1.S1_at	XW	Ta.779.1	648	9	1	Ta.779.1	UniRef90_Q6Z1H2	1e-24	Os08g0535600 protein n=2 Tax=Oryza sativa RepID=Q6Z1H2_ORYSJ	LOC_Os08g42380.1	1e-17	8	26748299	26747222	cDNA mitochondrial import inner membrane translocase subunit Tim, putative, expressed	AT5G50810.1	1e-21	5	20675875	20676505	TIM8; P-P-bond-hydrolysis-driven protein transmembrane transporter	Bradi4g34830.1	4e-29	4V	40341200		40343511|Note=protein_coding_gene
Ta.7826.1.S1_s_at	4.93714	5.03517	5.48746	4.95952	6.34456	8.05554	7.15511	Ta.7826.1.S1_s_at	XW	Ta.7826.1	630	6	2	Ta.21389.1|Ta.7826.1	UniRef90_Q5VQI7	7e-36	Os01g0799500 protein n=2 Tax=Oryza sativa RepID=Q5VQI7_ORYSJ	LOC_Os01g58550.1	1e-89	1	33836344	33840132	cDNA methyladenine glycosylase, putative, expressed	AT3G12710.1	2e-30	3	4040572	4041828	methyladenine glycosylase family protein	Bradi2g52460.1	4e-40	2V	51833527	51836366	Status 12;Valid 1;Alias Bd2.5247;Description Class_4;Note=protein_coding_gene
Ta.7827.1.S1_at	6.49415	7.17657	8.05672	6.52749	7.73407	9.10597	8.84841	Ta.7827.1.S1_at	XW	Ta.7827.1	573	2	1	Ta.7827.1				LOC_Os05g01540.2	1e-10	5	316949	320774	cDNA serine/arginine repetitive matrix protein 1, putative, expressed
Ta.7905.1.S1_a_at	6.28367	9.01225	8.03315	6.28417	8.80426	9.70357	9.63145	Ta.7905.1.S1_a_at	XW	Ta.7905.1	1035	10	2	Ta.7905.1|Ta.7905.2	UniRef90_Q75GK1	5e-53	Auxin-responsive protein IAA12 n=3 Tax=Oryza sativa RepID=IAA12_ORYSJ	LOC_Os03g43410.1	1e-36	3	24210633	24211939	cDNA OsIAA12 - Auxin-responsive Aux/IAA gene family member, expressed	AT3G23050.1	9e-28	3	8194768	8196716	IAA7 (INDOLE-3-ACETIC ACID 7); transcription factor	Bradi1g14230.1	6e-45	1V	11125637	11127043	Status 12;Valid 1;Alias Bd1.1528;Description Class_5;Note=protein_coding_gene
Ta.7911.1.S1_at	7.03816	9.76248	8.97594	7.43378	10.0491	9.5521	9.54705	Ta.7911.1.S1_at	XW	Ta.7911.1	478	2	1	Ta.7911.1	UniRef90_Q5U1R7	2e-23	Class III peroxidase 26 n=3 Tax=Oryza sativa RepID=Q5U1R7_ORYSJ	LOC_Os02g14170.2	1e-48	2	7760771	7762494	cDNA peroxidase precursor, putative, expressed	AT5G05340.1	2e-16	5	1579142	1580819	peroxidase, putative	Bradi3g09090.1	4e-29	3V	7198563	7199833	Status 12;Valid 1;Alias Bd3.959;Description Class_3;Note=protein_coding_gene
Ta.7914.1.A1_s_at	5.19231	6.26906	5.977	5.4082	7.96504	7.94052	7.64892	Ta.7914.1.A1_s_at	XW	Ta.7914.1	266	1	1	Ta.7914.1
Ta.7931.2.S1_a_at	6.25866	6.4828	6.07992	6.48219	8.01377	11.5709	9.03304	Ta.7931.2.S1_a_at	XW	Ta.7931.2	546	4	2	Ta.7931.1|Ta.7931.2	UniRef90_C5Z6E6	1e-120	Putative uncharacterized protein Sb10g006910 n=1 Tax=Sorghum bicolor RepID=C5Z6E6_SORBI	LOC_Os03g48430.1	1e-21	3	27575265	27573962	cDNA 1-aminocyclopropane-1-carboxylate oxidase homolog 4, putative, expressed	AT1G06640.1	5e-81	1	2032366	2033775	2-oxoglutarate-dependent dioxygenase, putative	Bradi5g07760.1	4e-82	5V	10242379	10243568	Status 12;Valid 1;Alias Bd5.549;Description Class_3;Note=protein_coding_gene
Ta.7931.2.S1_x_at	6.4341	6.16056	6.16302	6.70044	7.36702	11.2482	8.79931	Ta.7931.2.S1_x_at	XW	Ta.7931.2	546	4	1	Ta.7931.2	UniRef90_Q84TC2	8e-18	1-aminocyclopropane-1-carboxylate oxidase n=1 Tax=Zea mays RepID=Q84TC2_MAIZE							AT1G06650.2	4e-07	1	2035909	2037186	2-oxoglutarate-dependent dioxygenase, putative	Bradi5g00830.1	2e-06	5V	786332	788543	Status 12;Valid 1;Alias Bd5.51;Description Class_5;Note=protein_coding_gene
Ta.7984.1.A1_at	5.64089	5.63352	6.37005	5.51927	6.78909	9.45226	8.11601	Ta.7984.1.A1_at	XW	Ta.7984.1	270	1	1	Ta.7984.1
Ta.8037.1.A1_at	3.79986	4.52753	4.1045	3.90537	7.32633	7.97765	8.17868	Ta.8037.1.A1_at	XW	Ta.8037.1	496	1	1	Ta.8037.1	UniRef90_C0L704	1e-27	Ice recrystallization inhibition protein 7 n=1 Tax=Deschampsia antarctica RepID=C0L704_DESAN													Bradi5g22880.1	2e-18	5V	25070170	25070911	Alias Bd5.2146;Description Class_3;Note=protein_coding_gene
Ta.8076.1.S1_at	8.36258	9.78554	10.2673	8.29453	10.8041	11.3462	10.7116	Ta.8076.1.S1_at	XW	Ta.8076.1	900	7	1	Ta.8076.1	UniRef90_Q6H7I7	1e-121	Os02g0634700 protein n=2 Tax=Oryza sativa RepID=Q6H7I7_ORYSJ	LOC_Os02g42310.4	0	2	25437006	25444260	cDNA OsSCP8 - Putative Serine Carboxypeptidase homologue, expressed	AT5G23210.2	3e-88	5	7811625	7814837	SCPL34; serine-type carboxypeptidase	Bradi3g49590.1	1e-121	3V	50911146	50917931	Status 12;Valid 1;Alias Bd3.5001;Description Class_5;Note=protein_coding_gene
Ta.810.2.S1_a_at	4.81704	6.16259	6.13795	4.39353	7.68724	7.78019	6.49524	Ta.810.2.S1_a_at	XW	Ta.810.2	557	1	2	Ta.810.1|Ta.810.2	UniRef90_C5XVP8	1e-128	Putative uncharacterized protein Sb04g023830 n=2 Tax=Andropogoneae RepID=C5XVP8_SORBI	LOC_Os04g38530.1	1e-105	4	22708650	22713542	cDNA aldose 1-epimerase, putative, expressed	AT5G15140.1	4e-89	5	4908686	4910670	aldose 1-epimerase family protein	Bradi3g46780.1	1e-126	3V	48553739	48557239	Status 12;Valid 1;Alias Bd3.4692;Description Class_5;Note=protein_coding_gene
Ta.8112.1.S1_at	6.43782	8.46201	7.72112	6.63768	9.21441	8.96155	8.67048	Ta.8112.1.S1_at	XW	Ta.8112.1	827	7	1	Ta.8112.1	UniRef90_Q65XG2	2e-48	Os05g0458000 protein n=2 Tax=Oryza sativa RepID=Q65XG2_ORYSJ	LOC_Os05g38360.3	7e-64	5	22425975	22429637	cDNA DHHC zinc finger domain containing protein, expressed	AT3G09320.1	1e-35	3	2862142	2864113	zinc finger (DHHC type) family protein	Bradi2g23390.2	5e-52	2V	20964458	20967740	Status 12;Valid 1;Alias Bd2.2481.1;Note=protein_coding_gene
Ta.812.2.A1_x_at	9.01225	10.4975	10.4617	8.82807	11.6212	12.1288	11.3851	Ta.812.2.A1_x_at	XW	Ta.812.2	1893	62	1	Ta.812.2	UniRef90_Q53M52	0	Tubulin alpha-2 chain n=14 Tax=Magnoliophyta RepID=TBA2_ORYSJ	LOC_Os11g14220.1	0	11	7956251	7959135	cDNA tubulin/FtsZ domain containing protein, putative, expressed	AT4G14960.2	0	4	8548769	8550319	TUA6; structural constituent of cytoskeleton	Bradi1g07160.1	0	1V	4998285	5001137	Status 12;Valid 1;Alias Bd1.761;Description Class_5;Note=protein_coding_gene
Ta.812.4.S1_at	9.5842	10.3446	10.3707	9.70025	11.5815	12.7927	11.7239	Ta.812.4.S1_at	XW	Ta.812.4	1739	57	1	Ta.812.4	UniRef90_Q53M52	0	Tubulin alpha-2 chain n=14 Tax=Magnoliophyta RepID=TBA2_ORYSJ	LOC_Os03g51600.1	0	3	29519151	29522158	cDNA tubulin/FtsZ domain containing protein, putative, expressed	AT4G14960.2	0	4	8548769	8550319	TUA6; structural constituent of cytoskeleton	Bradi1g10150.1	0	1V	7318604	7321727	Status 12;Valid 1;Alias Bd1.1075;Description Class_5;Note=protein_coding_gene
Ta.8137.1.S1_at	3.58395	4.73459	4.01899	3.80165	4.71098	6.27348	5.84675	Ta.8137.1.S1_at	XW	Ta.8137.1	674	5	1	Ta.8137.1	UniRef90_B9G3P5	6e-25	Putative uncharacterized protein n=2 Tax=Oryza sativa RepID=B9G3P5_ORYSJ	LOC_Os09g25860.1	1e-26	9	15505057	15497414	cDNA expressed protein							Bradi4g30760.1	8e-33	4V	36523575	36530434	Status 12;Valid 1;Alias Bd4.3114;Description Class_3;Note=protein_coding_gene
Ta.8209.1.A1_at	4.17284	5.18501	5.73332	4.70603	6.49094	8.87895	7.33859	Ta.8209.1.A1_at	XW	Ta.8209.1	147	2	1	Ta.8209.1
Ta.8356.1.S1_at	6.28279	6.81109	6.73121	6.50742	8.89969	9.51698	8.96693	Ta.8356.1.S1_at	XW	Ta.8356.1	864	3	1	Ta.8356.1	UniRef90_A2WKT6	6e-15	Putative uncharacterized protein n=1 Tax=Oryza sativa Indica Group RepID=A2WKT6_ORYSI	LOC_Os01g06090.1	1e-16	1	2906920	2906052	cDNA expressed protein	AT3G09110.1	8e-10	3	2794850	2795963	unknown protein	Bradi2g00470.1	3e-15	2V	204544	205461	Alias Bd2.37;Description Class_2;Note=protein_coding_gene
Ta.8613.1.A1_at	7.21405	8.88719	8.81775	7.12558	9.19477	9.1855	9.21278	Ta.8613.1.A1_at	XW	Ta.8613.1	645	3	1	Ta.8613.1	UniRef90_B9FHA5	1e-39	Putative uncharacterized protein n=1 Tax=Oryza sativa Japonica Group RepID=B9FHA5_ORYSJ	LOC_Os05g45710.1	1e-98	5	26418768	26417420	cDNA serine acetyltransferase protein, putative, expressed	AT5G56760.1	3e-35	5	22961498	22962582	ATSERAT1;1 (ARABIDOPSIS THALIANA SERINE ACETYLTRANSFERASE 1;1); serine O-acetyltransferase	Bradi2g18820.1	2e-42	2V	16662448	16667148	Status 12;Valid 1;Alias Bd2.2005;Description Class_5;Note=protein_coding_gene
Ta.8643.1.S1_at	4.11073	5.18133	5.08813	4.05717	5.83752	6.74799	6.56187	Ta.8643.1.S1_at	XW	Ta.8643.1	390	2	1	Ta.8643.1	UniRef90_C5YG78	4e-09	Putative uncharacterized protein Sb06g029120 n=1 Tax=Sorghum bicolor RepID=C5YG78_SORBI													Bradi4g12810.1	4e-11	4V	12893294	12894568	Status 12;Valid 1;Alias Bd4.1369;Description Class_1;Note=protein_coding_gene
Ta.8710.1.A1_at	5.8268	7.26299	6.84342	5.72437	8.85703	9.09606	8.46914	Ta.8710.1.A1_at	XW	Ta.8710.1	356	2	1	Ta.8710.1
Ta.8726.1.S1_at	5.7388	7.16867	7.64002	5.41044	8.46281	8.09651	7.7492	Ta.8726.1.S1_at	XW	Ta.8726.1	1531	18	1	Ta.8726.1	UniRef90_Q75IL8	1e-162	Os05g0127200 protein n=2 Tax=Oryza sativa RepID=Q75IL8_ORYSJ	LOC_Os05g03610.1	1e-147	5	1535692	1541555	cDNA phospholipase C, putative, expressed	AT3G08510.2	1e-115	3	2582626	2585556	ATPLC2 (PHOSPHOLIPASE C 2); phospholipase C	Bradi2g38170.1	0	2V	38527408	38532461	Status 12;Valid 1;Alias Bd2.3757;Description Class_5;Note=protein_coding_gene
Ta.8746.1.S1_at	5.18904	5.77409	5.01626	5.07662	8.56891	7.41555	7.67722	Ta.8746.1.S1_at	XW	Ta.8746.1	758	2	1	Ta.8746.1	UniRef90_B6TF13	3e-16	Putative uncharacterized protein n=2 Tax=Zea mays RepID=B6TF13_MAIZE	LOC_Os12g14220.1	1e-11	12	8073690	8074221	cDNA expressed protein
Ta.8847.2.A1_a_at	5.66008	6.47473	6.1121	5.65991	6.76417	9.68931	7.81013	Ta.8847.2.A1_a_at	XW	Ta.8847.2	557	1	2	Ta.8847.1|Ta.8847.2	UniRef90_B6T4S3	1e-126	DNA primase n=1 Tax=Zea mays RepID=B6T4S3_MAIZE	LOC_Os05g29010.2	1e-175	5	16951374	16946137	cDNA POLA4 - Putative DNA polymerase alpha complex subunit, expressed	AT5G41880.1	1e-92	5	16761117	16764074	POLA3; DNA primase	Bradi3g42940.1	1e-105	3V	44308696	44312221	Status 12;Valid 1;Alias Bd3.4278;Description Class_3;Note=protein_coding_gene
Ta.8866.2.S1_at	4.30625	5.74932	6.00568	4.26258	7.00336	6.37952	7.43838	Ta.8866.2.S1_at	XW	Ta.8866.2	215	1	1	Ta.8866.2
Ta.8938.1.S1_at	5.66131	5.69318	4.57196	5.84875	6.90169	11.1105	9.75938	Ta.8938.1.S1_at	XW	Ta.8938.1	787	4	1	Ta.8938.1	UniRef90_Q7XCD3	6e-39	Os10g0551800 protein n=4 Tax=Oryza sativa RepID=Q7XCD3_ORYSJ	LOC_Os10g40470.1	1e-18	10	21599722	21598988	cDNA LTPL142 - Protease inhibitor/seed storage/LTP family protein precursor, putative, expressed	AT4G12470.1	8e-27	4	7401371	7401856	protease inhibitor/seed storage/lipid transfer protein (LTP) family protein	Bradi1g78260.1	2e-33	1V	74311166	74311908	Status 12;Valid 1;Alias Bd1.8175;Description Class_4;Note=protein_coding_gene
Ta.9055.1.S1_at	6.77109	7.85439	7.65802	6.8417	9.08018	10.5872	9.38678	Ta.9055.1.S1_at	XW	Ta.9055.1	1274	23	1	Ta.9055.1	UniRef90_Q2QZ86	1e-103	ATP-citrate synthase, putative, expressed n=5 Tax=Poaceae RepID=Q2QZ86_ORYSJ	LOC_Os11g47330.1	0	11	27951240	27954911	cDNA ATP-grasp domain containing protein, expressed	AT1G09430.1	1e-100	1	3042135	3044978	ACLA-3; ATP citrate synthase	Bradi4g09770.1	1e-107	4V	9178006	9181641	Status 12;Valid 1;Alias Bd4.1046;Description Class_5;Note=protein_coding_gene
Ta.9123.1.A1_s_at	8.89067	8.00987	8.03616	8.84627	9.92924	11.8926	10.9123	Ta.9123.1.A1_s_at	XW	Ta.9123.1	1045	8	1	Ta.9123.1	UniRef90_C5YXN1	1e-72	Putative uncharacterized protein Sb09g019740 n=1 Tax=Sorghum bicolor RepID=C5YXN1_SORBI	LOC_Os05g33310.1	1e-96	5	19466464	19463126	cDNA oxidoreductase, 2OG-Fe oxygenase family protein, putative, expressed	AT4G02940.1	1e-23	4	1306658	1310699	oxidoreductase, 2OG-Fe(II) oxygenase family protein	Bradi2g25890.1	6e-56	2V	24127609	24135275	Status 12;Valid 1;Alias Bd2.2748;Description Class_3;Note=protein_coding_gene
Ta.9208.1.S1_at	6.42768	7.80594	7.20436	6.58498	8.93084	9.48065	8.88154	Ta.9208.1.S1_at	XW	Ta.9208.1	2125	26	1	Ta.9208.1	UniRef90_C5X5P1	0	Putative uncharacterized protein Sb02g043200 n=1 Tax=Sorghum bicolor RepID=C5X5P1_SORBI	LOC_Os07g48430.1	0	7	28962035	28966294	cDNA nucleoside-triphosphatase, putative, expressed	AT5G18280.1	1e-163	5	6050799	6054875	ATAPY2 (ARABIDOPSIS THALIANA APYRASE 2); ATPase/ nucleotide diphosphatase	Bradi1g17490.1	0	1V	14017757	14021775	Status 12;Valid 1;Alias Bd1.1845;Description Class_5;Note=protein_coding_gene
Ta.9208.2.S1_a_at	6.77733	8.5723	7.13145	6.58171	9.70257	9.48119	8.75334	Ta.9208.2.S1_a_at	XW	Ta.9208.2	557	1	2	Ta.9208.1|Ta.9208.2	UniRef90_C5X5P1	0	Putative uncharacterized protein Sb02g043200 n=1 Tax=Sorghum bicolor RepID=C5X5P1_SORBI	LOC_Os07g48430.1	0	7	28962035	28966294	cDNA nucleoside-triphosphatase, putative, expressed	AT5G18280.1	1e-163	5	6050799	6054875	ATAPY2 (ARABIDOPSIS THALIANA APYRASE 2); ATPase/ nucleotide diphosphatase	Bradi1g17490.1	0	1V	14017757	14021775	Status 12;Valid 1;Alias Bd1.1845;Description Class_5;Note=protein_coding_gene
Ta.9261.1.S1_at	4.87399	5.5077	5.64638	4.70963	6.13858	9.75767	7.47788	Ta.9261.1.S1_at	XW	Ta.9261.1	1806	13	1	Ta.9261.1	UniRef90_B1Q3J6	0	DNA (cytosine-5)-methyltransferase 1B n=5 Tax=Oryza sativa RepID=DNM1B_ORYSJ	LOC_Os07g08500.1	0	7	4388628	4390925	cDNA C-5 cytosine-specific DNA methylase, putative, expressed	AT5G49160.1	0	5	19932501	19938186	MET1 (METHYLTRANSFERASE 1); methyltransferase	Bradi1g55290.1	0	1V	53710388	53717851	Status 12;Valid 1;Alias Bd1.5744;Description Class_3;Note=protein_coding_gene
Ta.9272.2.S1_a_at	5.74712	7.34102	7.41449	5.25039	8.66197	9.55169	8.18367	Ta.9272.2.S1_a_at	XW	Ta.9272.2	514	1	2	Ta.9272.1|Ta.9272.2	UniRef90_B6TEP5	1e-157	Triose phosphate/phosphate translocator, non-green plastid,chloroplast n=6 Tax=Andropogoneae RepID=B6TEP5_MAIZE	LOC_Os09g12600.1	0	9	7224657	7221175	cDNA phosphate/phosphate translocator, putative, expressed	AT5G33320.1	1e-131	5	12588950	12591408	CUE1 (CAB UNDEREXPRESSED 1); antiporter/ triose-phosphate transmembrane transporter	Bradi4g27550.1	1e-163	4V	32723809	32727962	Status 12;Valid 1;Alias Bd4.2755;Description Class_5;Note=protein_coding_gene
Ta.9272.3.S1_a_at	6.46388	8.02697	8.30615	6.20948	9.22293	10.3067	9.02714	Ta.9272.3.S1_a_at	XW	Ta.9272.3	452	1	2	Ta.9272.1|Ta.9272.3	UniRef90_B6TEP5	1e-157	Triose phosphate/phosphate translocator, non-green plastid,chloroplast n=6 Tax=Andropogoneae RepID=B6TEP5_MAIZE	LOC_Os09g12600.1	0	9	7224657	7221175	cDNA phosphate/phosphate translocator, putative, expressed	AT5G33320.1	1e-131	5	12588950	12591408	CUE1 (CAB UNDEREXPRESSED 1); antiporter/ triose-phosphate transmembrane transporter	Bradi4g27550.1	1e-163	4V	32723809	32727962	Status 12;Valid 1;Alias Bd4.2755;Description Class_5;Note=protein_coding_gene
Ta.9275.1.S1_x_at	3.57704	3.7769	3.3773	3.44417	4.30018	9.71376	8.36334	Ta.9275.1.S1_x_at	XW	Ta.9275.1	682	11	1	Ta.9275.1	UniRef90_Q9FWP0	2e-42	Os10g0551900 protein n=3 Tax=Oryza sativa RepID=Q9FWP0_ORYSJ	LOC_Os03g01300.1	1e-25	3	207330	210839	cDNA LTPL114 - Protease inhibitor/seed storage/LTP family protein precursor, expressed	AT4G12490.1	2e-30	4	7409830	7410378	protease inhibitor/seed storage/lipid transfer protein (LTP) family protein	Bradi1g78260.1	2e-34	1V	74311166	74311908	Status 12;Valid 1;Alias Bd1.8175;Description Class_4;Note=protein_coding_gene
Ta.9288.1.S1_x_at	4.69081	4.26856	4.48099	4.57674	4.29843	8.7732	7.82704	Ta.9288.1.S1_x_at	XW	Ta.9288.1	1409	16	1	Ta.9288.1	UniRef90_C5H4Q6	1e-143	Class III peroxidase n=3 Tax=Triticum aestivum RepID=C5H4Q6_WHEAT	LOC_Os05g41990.1	0	5	24520670	24522365	cDNA peroxidase precursor, putative, expressed	AT3G21770.1	5e-87	3	7673345	7674661	peroxidase 30 (PER30) (P30) (PRXR9)	Bradi2g20850.1	1e-156	2V	18278250	18279752	Status 12;Valid 1;Alias Bd2.2221;Description Class_5;Note=protein_coding_gene
Ta.9328.1.S1_at	4.11768	5.72107	5.06203	4.1534	6.71166	7.14524	7.00422	Ta.9328.1.S1_at	XW	Ta.9328.1	1374	25	1	Ta.9328.1	UniRef90_Q7XSZ4	3e-97	Protein tyrosine phosphatase-like protein PASTICCINO 2A n=4 Tax=Oryza sativa RepID=PAS2A_ORYSJ	LOC_Os04g20280.2	1e-143	4	11326129	11329523	cDNA expressed protein	AT5G10480.1	6e-85	5	3298047	3300048	PAS2 (PASTICCINO 2); enoyl-CoA hydratase/ protein tyrosine phosphatase	Bradi2g03320.1	1e-102	2V	2440671	2443212	Status 12;Valid 1;Alias Bd2.348;Description Class_5;Note=protein_coding_gene
Ta.9343.1.S1_at	6.23947	6.8769	6.21164	6.49535	7.86814	10.4492	9.16314	Ta.9343.1.S1_at	XW	Ta.9343.1	1204	24	1	Ta.9343.1	UniRef90_Q6ZBZ8	1e-83	Os08g0459300 protein n=2 Tax=Oryza sativa RepID=Q6ZBZ8_ORYSJ	LOC_Os08g35710.1	2e-74	8	22529766	22527327	cDNA expressed protein	AT1G02180.1	8e-30	1	413619	414505	ferredoxin-related	Bradi3g37640.1	1e-102	3V	40153397	40155810	Status 12;Valid 1;Alias Bd3.3707;Description Class_5;Note=protein_coding_gene
Ta.9343.2.S1_a_at	5.19188	5.9222	5.12261	5.17154	6.82096	9.18454	8.04526	Ta.9343.2.S1_a_at	XW	Ta.9343.2	559	2	3	Ta.9343.1|Ta.9343.2|Ta.9343.3	UniRef90_Q6ZBZ8	1e-83	Os08g0459300 protein n=2 Tax=Oryza sativa RepID=Q6ZBZ8_ORYSJ	LOC_Os08g35710.1	2e-74	8	22529766	22527327	cDNA expressed protein	AT1G02180.1	8e-30	1	413619	414505	ferredoxin-related	Bradi3g37640.1	1e-102	3V	40153397	40155810	Status 12;Valid 1;Alias Bd3.3707;Description Class_5;Note=protein_coding_gene
Ta.9347.2.A1_at	5.99529	8.78795	7.45468	5.54966	9.29253	8.55282	8.96306	Ta.9347.2.A1_at	XW	Ta.9347.2	740	6	1	Ta.9347.2	UniRef90_Q10SN4	1e-59	Os03g0116400 protein n=2 Tax=Oryza sativa RepID=Q10SN4_ORYSJ	LOC_Os03g02530.1	1e-42	3	931236	933774	cDNA OsRhmbd7 - Putative Rhomboid homologue, expressed	AT5G07250.1	1e-42	5	2274437	2275935	ATRBL3 (ARABIDOPSIS RHOMBOID-LIKE PROTEIN 3)	Bradi1g77450.1	2e-63	1V	73770486	73773184	Status 12;Valid 1;Alias Bd1.8085;Description Class_5;Note=protein_coding_gene
Ta.9347.2.A1_x_at	6.36335	9.14819	7.88621	6.16727	9.57881	9.00587	9.26161	Ta.9347.2.A1_x_at	XW	Ta.9347.2	740	6	1	Ta.9347.2	UniRef90_Q10SN4	1e-59	Os03g0116400 protein n=2 Tax=Oryza sativa RepID=Q10SN4_ORYSJ	LOC_Os03g02530.1	1e-42	3	931236	933774	cDNA OsRhmbd7 - Putative Rhomboid homologue, expressed	AT5G07250.1	1e-42	5	2274437	2275935	ATRBL3 (ARABIDOPSIS RHOMBOID-LIKE PROTEIN 3)	Bradi1g77450.1	2e-63	1V	73770486	73773184	Status 12;Valid 1;Alias Bd1.8085;Description Class_5;Note=protein_coding_gene
Ta.9347.3.S1_at	5.0656	7.36123	6.64572	5.01272	8.02037	8.43029	9.01595	Ta.9347.3.S1_at	XW	Ta.9347.3	1371	19	1	Ta.9347.3	UniRef90_Q10SN4	1e-152	Os03g0116400 protein n=2 Tax=Oryza sativa RepID=Q10SN4_ORYSJ	LOC_Os03g02530.1	1e-126	3	931236	933774	cDNA OsRhmbd7 - Putative Rhomboid homologue, expressed	AT1G63120.1	1e-115	1	23409054	23410725	ATRBL2 (Arabidopsis thaliana Rhomboid-like 2); serine-type endopeptidase	Bradi1g77450.1	1e-162	1V	73770486	73773184	Status 12;Valid 1;Alias Bd1.8085;Description Class_5;Note=protein_coding_gene
Ta.9347.3.S1_x_at	6.19926	8.78971	7.35367	6.3157	9.43866	8.78623	9.2816	Ta.9347.3.S1_x_at	XW	Ta.9347.3	1371	19	1	Ta.9347.3	UniRef90_Q10SN4	1e-152	Os03g0116400 protein n=2 Tax=Oryza sativa RepID=Q10SN4_ORYSJ	LOC_Os03g02530.1	1e-126	3	931236	933774	cDNA OsRhmbd7 - Putative Rhomboid homologue, expressed	AT1G63120.1	1e-115	1	23409054	23410725	ATRBL2 (Arabidopsis thaliana Rhomboid-like 2); serine-type endopeptidase	Bradi1g77450.1	1e-162	1V	73770486	73773184	Status 12;Valid 1;Alias Bd1.8085;Description Class_5;Note=protein_coding_gene
Ta.9352.1.S1_at	10.7809	12.2345	12.6473	10.6174	12.5994	12.9756	13.075	Ta.9352.1.S1_at	XW	Ta.9352.1	1831	46	1	Ta.9352.1	UniRef90_Q84MN8	1e-153	Os03g0743900 protein n=4 Tax=Oryza sativa RepID=Q84MN8_ORYSJ	LOC_Os03g53230.1	0	3	30528401	30524932	cDNA bifunctional 3-phosphoadenosine 5-phosphosulfate synthetase, putative, expressed	AT4G14680.1	1e-124	4	8413443	8415311	APS3; sulfate adenylyltransferase (ATP)	Bradi1g09030.1	1e-161	1V	6386141	6389592	Status 12;Valid 1;Alias Bd1.958;Description Class_4;Note=protein_coding_gene
Ta.9420.1.S1_at	4.53789	5.78807	5.74315	4.29462	7.62738	7.6872	6.45198	Ta.9420.1.S1_at	XW	Ta.9420.1	926	6	1	Ta.9420.1	UniRef90_A5H8G4	5e-31	Peroxidase 1 n=3 Tax=Andropogoneae RepID=PER1_MAIZE	LOC_Os01g22230.2	1e-30	1	12498897	12503189	cDNA peroxidase precursor, putative, expressed	AT2G18980.1	4e-14	2	8233419	8235294	peroxidase, putative	Bradi2g12170.1	9e-37	2V	10504025	10506077	Status 12;Valid 1;Alias Bd2.1303;Description Class_3;Note=protein_coding_gene
Ta.9421.1.S1_at	8.05719	9.95018	10.0157	8.23328	10.2895	11.2592	10.6556	Ta.9421.1.S1_at	XW	Ta.9421.1	1460	55	1	Ta.9421.1	UniRef90_Q7X9J2	1e-109	Ocs-element binding factor 1 (Fragment) n=1 Tax=Triticum aestivum RepID=Q7X9J2_WHEAT	LOC_Os12g37415.1	1e-127	12	22934375	22934812	cDNA expressed protein	AT3G62420.1	3e-25	3	23091844	23092284	ATBZIP53 (BASIC REGION/LEUCINE ZIPPER MOTIF 53); DNA binding / protein heterodimerization/ sequence-specific DNA binding / tran	Bradi4g04720.1	1e-73	4V	3875691	3877130	Status 12;Valid 1;Alias Bd4.481;Description Class_4;Note=protein_coding_gene
Ta.9436.1.S1_x_at	8.23735	9.63509	9.26402	7.90349	10.7423	10.3861	10.2813	Ta.9436.1.S1_x_at	XW	Ta.9436.1	1885	43	1	Ta.9436.1	UniRef90_Q94EG1	1e-120	Os01g0178000 protein n=2 Tax=Oryza sativa RepID=Q94EG1_ORYSJ	LOC_Os01g08270.1	0	1	4056690	4050856	cDNA aminotransferase, classes I and II, domain containing protein, expressed	AT1G80360.1	1e-96	1	30208736	30210643	aminotransferase class I and II family protein	Bradi2g04860.2	1e-121	2V	3488880	3494378	Status 12;Valid 1;Alias Bd2.507;Description Class_5;Note=protein_coding_gene
Ta.9500.1.S1_at	3.4542	5.88486	4.2217	3.71784	5.48382	6.90461	6.6214	Ta.9500.1.S1_at	XW	Ta.9500.1	795	11	1	Ta.9500.1	UniRef90_Q7XPW6	1e-51	Os04g0682100 protein n=2 Tax=Oryza sativa RepID=Q7XPW6_ORYSJ	LOC_Os04g58570.1	1e-62	4	34639316	34641197	cDNA C2 domain containing protein, putative, expressed	AT1G63220.1	1e-44	1	23449017	23450244	C2 domain-containing protein	Bradi5g26490.1	3e-55	5V	27466935	27468462	Status 12;Valid 1;Alias Bd5.2528;Description Class_2;Note=protein_coding_gene
Ta.9509.1.S1_at	5.09217	8.19681	6.85554	5.35184	8.26275	8.38401	8.24415	Ta.9509.1.S1_at	XW	Ta.9509.1	939	3	1	Ta.9509.1	UniRef90_Q6Z2K3	1e-117	Os02g0732200 protein n=3 Tax=Oryza sativa RepID=Q6Z2K3_ORYSJ	LOC_Os02g49950.1	0	2	30512153	30516561	cDNA spotted leaf 11, putative, expressed	AT1G71020.2	3e-81	1	26790825	26792357	armadillo/beta-catenin repeat family protein / U-box domain-containing protein	Bradi3g56960.1	1e-125	3V	56653839	56657760	Status 12;Valid 1;Alias Bd3.5784;Description Class_5;Note=protein_coding_gene
Ta.952.1.S1_s_at	4.71593	5.06665	5.6397	4.84567	5.67223	7.46587	7.05958	Ta.952.1.S1_s_at	XW	Ta.952.1	1600	12	2	Ta.952.1|TaAffx.59225.1	UniRef90_Q653X4	1e-127	Os06g0681600 protein n=3 Tax=Oryza sativa RepID=Q653X4_ORYSJ	LOC_Os06g46799.1	1e-135	6	28413032	28424516	cDNA peroxidase precursor, putative, expressed	AT1G05260.1	2e-91	1	1529827	1531271	RCI3 (RARE COLD INDUCIBLE GENE 3); peroxidase	Bradi1g32870.1	1e-128	1V	28373164	28375610	Status 12;Valid 1;Alias Bd1.3514;Description Class_5;Note=protein_coding_gene
Ta.9528.1.A1_at	4.70381	6.78049	6.4383	4.73013	7.57813	7.82124	7.42188	Ta.9528.1.A1_at	XW	Ta.9528.1	1121	7	1	Ta.9528.1	UniRef90_Q8L4V2	1e-164	Fatty acyl coA reductase n=1 Tax=Triticum aestivum RepID=Q8L4V2_WHEAT	LOC_Os09g39410.1	1e-41	9	22660244	22664937	cDNA male sterility protein, putative, expressed	AT3G44540.1	1e-65	3	16124079	16127769	FAR4 (FATTY ACID REDUCTASE 4); binding / catalytic/ oxidoreductase, acting on the CH-CH group of donors	Bradi4g38460.1	1e-127	4V	43385137	43389246	Status 12;Valid 1;Alias Bd4.3947;Description Class_4;Note=protein_coding_gene
Ta.9548.1.S1_a_at	4.7059	6.09836	6.14002	4.81311	7.12544	7.88279	7.38362	Ta.9548.1.S1_a_at	XW	Ta.9548.1	1307	9	2	Ta.9548.2|Ta.9548.1	UniRef90_A3BEA2	1e-100	Ubiquitin carrier protein n=3 Tax=Oryza sativa RepID=A3BEA2_ORYSJ	LOC_Os06g45000.2	1e-90	6	27218531	27222175	cDNA ubiquitin-conjugating enzyme, putative, expressed	AT5G05080.2	1e-83	5	1498727	1499972	UBC22 (ubiquitin-conjugating enzyme 22); ubiquitin-protein ligase	Bradi3g05680.1	1e-114	3V	4004971	4008413	Status 12;Valid 1;Alias Bd3.600;Description Class_3;Note=protein_coding_gene
Ta.9593.1.S1_at	6.76434	8.00466	8.09477	6.89795	8.85155	9.05953	9.48592	Ta.9593.1.S1_at	XW	Ta.9593.1	1214	6	1	Ta.9593.1	UniRef90_Q75HV0	4e-85	Cyclin-P3-1 n=3 Tax=Oryza sativa RepID=CCP31_ORYSJ	LOC_Os05g33040.3	1e-110	5	19304360	19301116	cDNA cyclin, putative, expressed	AT3G63120.1	8e-38	3	23323143	23323893	CYCP1;1 (cyclin p1;1); cyclin-dependent protein kinase	Bradi2g26090.1	6e-99	2V	24343981	24346595	Status 12;Valid 1;Alias Bd2.2770;Description Class_5;Note=protein_coding_gene
Ta.9593.2.S1_a_at	5.85286	7.81152	7.29982	5.60088	8.7058	8.43903	9.03201	Ta.9593.2.S1_a_at	XW	Ta.9593.2	457	1	2	Ta.9593.1|Ta.9593.2	UniRef90_Q75HV0	4e-85	Cyclin-P3-1 n=3 Tax=Oryza sativa RepID=CCP31_ORYSJ	LOC_Os05g33040.3	1e-110	5	19304360	19301116	cDNA cyclin, putative, expressed	AT3G63120.1	8e-38	3	23323143	23323893	CYCP1;1 (cyclin p1;1); cyclin-dependent protein kinase	Bradi2g26090.1	6e-99	2V	24343981	24346595	Status 12;Valid 1;Alias Bd2.2770;Description Class_5;Note=protein_coding_gene
Ta.9641.1.A1_a_at	3.35866	5.65077	5.09586	3.51517	8.07135	8.22642	7.85294	Ta.9641.1.A1_a_at	XW	Ta.9641.1	535	3	2	Ta.9641.2|Ta.9641.1	UniRef90_Q2UXF7	4e-93	Fructan 6-exohydrolase n=1 Tax=Triticum aestivum RepID=Q2UXF7_WHEAT	LOC_Os09g08072.1	1e-21	9	4164397	4169978	cDNA glycosyl hydrolases, putative, expressed	AT3G13790.1	7e-37	3	4533084	4535831	ATBFRUCT1; beta-fructofuranosidase/ hydrolase, hydrolyzing O-glycosyl compounds	Bradi5g25270.1	2e-59	5V	26656358	26659735	Status 12;Valid 1;Alias Bd5.2404;Description Class_5;Note=protein_coding_gene
Ta.9675.1.A1_at	6.04397	8.18621	7.72446	6.20425	8.7095	8.89736	8.56125	Ta.9675.1.A1_at	XW	Ta.9675.1	581	2	1	Ta.9675.1	UniRef90_C5WRS6	1e-10	Putative uncharacterized protein Sb01g042160 n=1 Tax=Sorghum bicolor RepID=C5WRS6_SORBI	LOC_Os01g57630.3	1e-05	1	33316991	33321866	cDNA pentatricopeptide containing protein, putative, expressed							Bradi2g52030.1	3e-19	2V	51554373	51556212	Status 12;Valid 1;Alias Bd2.5204;Description Class_4;Note=protein_coding_gene
Ta.9685.1.S1_at	7.15296	8.09287	8.65206	7.20546	8.55271	9.84916	9.6226	Ta.9685.1.S1_at	XW	Ta.9685.1	353	2	1	Ta.9685.1
Ta.9688.1.S1_at	5.96773	8.07134	7.75371	6.15131	7.95573	8.25457	8.17905	Ta.9688.1.S1_at	XW	Ta.9688.1	564	3	1	Ta.9688.1	UniRef90_C5Y900	3e-32	Putative uncharacterized protein Sb06g030410 n=1 Tax=Sorghum bicolor RepID=C5Y900_SORBI	LOC_Os04g55070.1	1e-37	4	32565717	32562078	cDNA gibberellin 20 oxidase 2, putative							Bradi5g23690.1	6e-33	5V	25541016	25543407	Status 12;Valid 1;Alias Bd5.2234;Description Class_5;Note=protein_coding_gene
Ta.9737.2.S1_x_at	6.62597	8.37935	7.39922	6.40958	9.36224	9.19888	8.41122	Ta.9737.2.S1_x_at	XW	Ta.9737.2	1423	12	1	Ta.9737.2	UniRef90_Q0JCD0	1e-173	Os04g0479200 protein (Fragment) n=1 Tax=Oryza sativa Japonica Group RepID=Q0JCD0_ORYSJ	LOC_Os04g40310.1	0	4	23782666	23778853	cDNA dehydrogenase, putative, expressed	AT4G35260.1	1e-160	4	16774494	16776233	IDH1 (ISOCITRATE DEHYDROGENASE 1); isocitrate dehydrogenase (NAD+)/ oxidoreductase, acting on the CH-OH group of donors, NAD or	Bradi5g13490.1	0	5V	17048755	17051957	Status 12;Valid 1;Alias Bd5.1154;Description Class_5;Note=protein_coding_gene
Ta.9766.1.S1_at	8.07596	10.7072	10.0484	8.27414	11.1151	10.9328	10.9712	Ta.9766.1.S1_at	XW	Ta.9766.1	1794	25	1	Ta.9766.1	UniRef90_Q5Z755	0	Os06g0334300 protein n=3 Tax=Oryza sativa RepID=Q5Z755_ORYSJ	LOC_Os06g22810.1	0	6	13296088	13300280	cDNA TKL_IRAK_CrRLK1L-1.14 - The CrRLK1L-1 subfamily has homology to the CrRLK1L homolog, expressed	AT3G46290.1	1e-167	3	17013009	17015501	protein kinase, putative	Bradi1g59210.1	0	1V	58332969	58335506	Alias Bd1.6173;Description Class_5;Note=protein_coding_gene
Ta.9906.1.A1_at	4.80457	4.9991	5.94492	4.4367	6.04551	7.73514	6.78833	Ta.9906.1.A1_at	XW	Ta.9906.1	777	4	1	Ta.9906.1	UniRef90_C0HGG3	9e-78	Putative uncharacterized protein n=1 Tax=Zea mays RepID=C0HGG3_MAIZE	LOC_Os08g01570.1	7e-73	8	336822	334242	cDNA retrotransposon protein, putative, unclassified	AT5G41980.1	3e-27	5	16793765	16794889	unknown protein	Bradi3g53510.1	1e-24	3V	54177368	54177964	Alias Bd3.5420;Description Class_3;Note=protein_coding_gene
Ta.9925.1.A1_a_at	6.4745	8.93336	8.43675	7.15647	9.59438	11.2582	10.4284	Ta.9925.1.A1_a_at	XW	Ta.9925.1	500	2	2	Ta.9925.1|Ta.9925.2	UniRef90_Q7XR89	6e-34	Os04g0540600 protein n=3 Tax=Oryza sativa RepID=Q7XR89_ORYSJ	LOC_Os04g45720.1	1e-26	4	26863773	26858835	cDNA aldehyde dehydrogenase, putative, expressed	AT4G36250.1	1e-20	4	17151029	17153381	ALDH3F1 (Aldehyde Dehydrogenase 3F1); 3-chloroallyl aldehyde dehydrogenase/ aldehyde dehydrogenase (NAD)	Bradi5g17110.1	2e-41	5V	20333029	20337742	Status 12;Valid 1;Alias Bd5.1543;Description Class_5;Note=protein_coding_gene
Ta.9925.1.A1_x_at	7.64083	8.77016	8.03711	7.56391	9.26884	10.7738	9.75263	Ta.9925.1.A1_x_at	XW	Ta.9925.1	500	2	1	Ta.9925.1	UniRef90_Q7XR89	6e-34	Os04g0540600 protein n=3 Tax=Oryza sativa RepID=Q7XR89_ORYSJ	LOC_Os04g45720.1	1e-26	4	26863773	26858835	cDNA aldehyde dehydrogenase, putative, expressed	AT4G36250.1	1e-20	4	17151029	17153381	ALDH3F1 (Aldehyde Dehydrogenase 3F1); 3-chloroallyl aldehyde dehydrogenase/ aldehyde dehydrogenase (NAD)	Bradi5g17110.1	2e-41	5V	20333029	20337742	Status 12;Valid 1;Alias Bd5.1543;Description Class_5;Note=protein_coding_gene
Ta.9925.2.S1_at	5.18424	7.46617	6.14253	5.26156	7.92729	9.32658	8.22576	Ta.9925.2.S1_at	XW	Ta.9925.2	351	3	1	Ta.9925.2
Ta.9925.2.S1_x_at	5.45368	7.99032	6.58482	5.68996	8.50869	9.59478	8.6342	Ta.9925.2.S1_x_at	XW	Ta.9925.2	351	3	1	Ta.9925.2
Ta.998.1.A1_at	4.63255	9.03428	6.41506	4.64898	8.64766	8.78326	8.16496	Ta.998.1.A1_at	XW	Ta.998.1	671	2	1	Ta.998.1				LOC_Os03g40830.1	1e-09	3	22701408	22704653	cDNA OsSub30 - Putative Subtilisin homologue, expressed							Bradi1g14860.1	5e-06	1V	11820335	11823119	Status 12;Valid 1;Alias Bd1.1595;Description Class_5;Note=protein_coding_gene
TaAffx.105845.1.S1_at	3.97814	5.90501	5.30572	4.12543	6.7847	8.00938	6.68219	TaAffx.105845.1.S1_at	XW	TaAffx.105845.1	1381	6	1	TaAffx.105845.1	UniRef90_B9FV22	1e-141	Putative uncharacterized protein n=2 Tax=Oryza sativa RepID=B9FV22_ORYSJ	LOC_Os07g49390.1	0	7	29582158	29578797	cDNA P-protein, putative, expressed	AT3G07630.2	1e-108	3	2435457	2437530	ADT2 (arogenate dehydratase 2); arogenate dehydratase/ prephenate dehydratase	Bradi1g16520.1	1e-150	1V	13370250	13372937	Status 12;Valid 1;Alias Bd1.1756;Description Class_3;Note=protein_coding_gene
TaAffx.106905.1.S1_at	4.98445	7.14218	6.20609	5.0116	7.88329	7.67764	7.66557	TaAffx.106905.1.S1_at	XW	TaAffx.106905.1	466	1	1	TaAffx.106905.1	UniRef90_C5XK32	4e-24	Putative uncharacterized protein Sb03g034560 n=1 Tax=Sorghum bicolor RepID=C5XK32_SORBI	LOC_Os01g54470.1	2e-22	1	31330264	31332569	cDNA GDSL-like lipase/acylhydrolase, putative, expressed	AT5G45670.1	1e-17	5	18528600	18530164	GDSL-motif lipase/hydrolase family protein	Bradi2g49780.1	7e-25	2V	49804112	49805728	Status 12;Valid 1;Alias Bd2.4973;Description Class_3;Note=protein_coding_gene
TaAffx.107343.1.S1_at	6.3612	8.38644	8.04071	6.04495	9.29331	9.41165	8.51065	TaAffx.107343.1.S1_at	XW	TaAffx.107343.1	1265	12	1	TaAffx.107343.1	UniRef90_C5XSN5	6e-28	Putative uncharacterized protein Sb04g020891 (Fragment) n=1 Tax=Sorghum bicolor RepID=C5XSN5_SORBI													Bradi4g44990.1	3e-32	4V	48207644	48208609	Alias Bd4.4644;Description Class_1;Note=protein_coding_gene
TaAffx.109025.1.S1_s_at	6.36246	7.95182	7.122	6.03695	9.61872	9.36777	9.00445	TaAffx.109025.1.S1_s_at	XW	TaAffx.109025.1	532	3	3	TaAffx.109025.1|TaAffx.109025.2|TaAffx.109025.3	UniRef90_B6TJU7	6e-13	Putative uncharacterized protein n=2 Tax=Zea mays RepID=B6TJU7_MAIZE	LOC_Os03g53520.1	2e-14	3	30688924	30687219	cDNA expressed protein							Bradi1g08820.1	5e-17	1V	6196861	6198158	Status 12;Valid 1;Alias Bd1.934;Description Class_2;Note=protein_coding_gene
TaAffx.110281.1.S1_s_at	4.10683	3.98981	4.79652	4.22999	4.1288	7.51862	6.59844	TaAffx.110281.1.S1_s_at	XW	TaAffx.110281.1	589	2	3	Ta.24723.2|TaAffx.110281.1|Ta.24723.3	UniRef90_P15290	5e-69	Oxalate oxidase GF-2.8 n=12 Tax=Pooideae RepID=GER2_WHEAT	LOC_Os03g48780.1	3e-56	3	27785101	27784031	cDNA Cupin domain containing protein, expressed	AT1G18970.1	7e-39	1	6554702	6555364	GLP4 (GERMIN-LIKE PROTEIN 4); manganese ion binding / nutrient reservoir	Bradi1g11920.1	1e-63	1V	8858630	8859654	Status 12;Valid 1;Alias Bd1.1272;Description Class_5;Note=protein_coding_gene
TaAffx.111101.1.S1_at	6.38314	10.1979	8.05016	6.54053	10.1971	8.95079	8.92554	TaAffx.111101.1.S1_at	XW	TaAffx.111101.1	599	2	1	TaAffx.111101.1	UniRef90_C5XPK9	3e-34	Putative uncharacterized protein Sb03g026730 n=1 Tax=Sorghum bicolor RepID=C5XPK9_SORBI	LOC_Os05g10990.1	1e-07	5	6149396	6148776	cDNA expressed protein	AT1G23720.1	2e-20	1	8388655	8391342	proline-rich extensin-like family protein	Bradi2g42480.1	1e-43	2V	42982671	42984591	Status 12;Valid 1;Alias Bd2.4203;Description Class_3;Note=protein_coding_gene
TaAffx.111169.1.S1_at	6.18252	8.22862	7.62262	6.25833	8.30485	8.42855	8.64137	TaAffx.111169.1.S1_at	XW	TaAffx.111169.1	746	2	1	TaAffx.111169.1	UniRef90_C5Z1V1	1e-23	Putative uncharacterized protein Sb10g030100 n=1 Tax=Sorghum bicolor RepID=C5Z1V1_SORBI	LOC_Os06g50090.1	1e-33	6	30345330	30345016	cDNA expressed protein	AT4G17085.1	2e-14	4	9604527	9604804	unknown protein	Bradi1g35150.3	6e-22	1V	30675709	30677374	Status 12;Valid 1;Alias Bd1.3771.1;Note=protein_coding_gene
TaAffx.111818.1.S1_at	6.75533	8.26779	7.71504	6.8098	9.3233	8.98206	9.13569	TaAffx.111818.1.S1_at	XW	TaAffx.111818.1	434	2	1	TaAffx.111818.1				LOC_Os01g68700.2	1e-09	1	39896718	39893599	cDNA BHLH transcription factor, putative, expressed
TaAffx.111898.1.S1_s_at	8.03848	9.43815	9.31152	7.56192	10.665	11.4216	10.9574	TaAffx.111898.1.S1_s_at	XW	TaAffx.111898.1	557	1	3	Ta.3467.1|Ta.3467.2|TaAffx.111898.1	UniRef90_B4F869	1e-158	Proline iminopeptidase n=2 Tax=Zea mays RepID=B4F869_MAIZE	LOC_Os05g43830.2	0	5	25421792	25414128	cDNA hydrolase, alpha/beta fold family domain containing protein, expressed	AT2G14260.2	1e-143	2	6041441	6043475	PIP; aminopeptidase	Bradi2g19980.3	1e-176	2V	17577220	17580913	Status 12;Valid 1;Alias Bd2.2127;Description Class_5;Note=protein_coding_gene
TaAffx.111932.1.S1_at	5.14059	7.84035	6.8899	5.24646	8.08398	7.49504	7.56531	TaAffx.111932.1.S1_at	XW	TaAffx.111932.1	400	1	1	TaAffx.111932.1
TaAffx.112045.1.S1_at	3.4982	5.21973	5.25998	3.36394	7.00507	7.81078	9.10848	TaAffx.112045.1.S1_at	XW	TaAffx.112045.1	524	1	1	TaAffx.112045.1	UniRef90_Q9FUE4	1e-15	Os10g0528300 protein n=2 Tax=Oryza sativa RepID=Q9FUE4_ORYSJ	LOC_Os10g38670.1	8e-17	10	20538559	20539815	cDNA glutathione S-transferase, putative, expressed	AT1G10370.1	1e-06	1	3397274	3398273	ERD9 (EARLY-RESPONSIVE TO DEHYDRATION 9); glutathione transferase	Bradi3g31780.1	1e-23	3V	34045086	34045442	Alias Bd3.3053;Description Class_3;Note=protein_coding_gene
TaAffx.113856.1.S1_at	6.53102	7.71492	8.30916	6.66836	8.15418	9.11617	8.70231	TaAffx.113856.1.S1_at	XW	TaAffx.113856.1	597	2	1	TaAffx.113856.1
TaAffx.116835.1.S1_at	9.13463	10.6924	10.9842	8.56386	11.7801	13.6494	13.3239	TaAffx.116835.1.S1_at	XW	TaAffx.116835.1	970	23	1	TaAffx.116835.1	UniRef90_Q7F3A8	2e-54	Os01g0907600 protein n=5 Tax=Oryza sativa RepID=Q7F3A8_ORYSJ	LOC_Os01g67980.1	1e-20	1	39500287	39501935	cDNA cysteine proteinase EP-B 1 precursor, putative, expressed	AT3G48340.1	4e-20	3	17897934	17899074	cysteine-type endopeptidase/ cysteine-type peptidase	Bradi2g58120.1	1e-45	2V	56139092	56140225	Alias Bd2.5854;Description Class_5;Note=protein_coding_gene
TaAffx.118864.1.S1_s_at	4.51021	4.71942	5.11383	4.51242	5.17974	7.76311	6.86679	TaAffx.118864.1.S1_s_at	XW	TaAffx.118864.1	457	1	2	Ta.6614.1|TaAffx.118864.1
TaAffx.119175.1.A1_s_at	6.87408	8.79534	8.81223	6.72677	9.87786	10.4082	9.76258	TaAffx.119175.1.A1_s_at	XW	TaAffx.119175.1	557	1	1	TaAffx.119175.1	UniRef90_C5YL66	4e-62	Putative uncharacterized protein Sb07g021090 n=1 Tax=Sorghum bicolor RepID=C5YL66_SORBI	LOC_Os04g25440.1	8e-61	4	14735048	14732885	cDNA cytokinin-O-glucosyltransferase 2, putative, expressed	AT1G22360.1	6e-43	1	7895068	7897527	AtUGT85A2 (UDP-glucosyl transferase 85A2); UDP-glycosyltransferase/ glucuronosyltransferase/ transferase, transferring glycosyl g	Bradi5g11230.1	2e-64	5V	14790062	14791781	Status 12;Valid 1;Alias Bd5.924;Description Class_5;Note=protein_coding_gene
TaAffx.121720.1.S1_s_at	5.62385	6.5486	6.2989	5.41038	7.06531	7.88775	7.52652	TaAffx.121720.1.S1_s_at	XW	TaAffx.121720.1	575	5	2	TaAffx.121720.1|TaAffx.121720.2	UniRef90_B6T306	6e-61	Cp protein n=3 Tax=Andropogoneae RepID=B6T306_MAIZE	LOC_Os03g11210.1	1e-115	3	5768927	5771647	cDNA DUF538 domain containing protein, putative, expressed	AT2G03350.1	4e-51	2	1019733	1021071	unknown protein	Bradi1g70440.1	4e-72	1V	68768353	68771317	Status 12;Valid 1;Alias Bd1.7375;Description Class_5;Note=protein_coding_gene
TaAffx.122218.1.S1_s_at	7.61305	8.73858	8.29792	6.99035	9.57796	9.52674	9.10852	TaAffx.122218.1.S1_s_at	XW	TaAffx.122218.1	447	4	2	Ta.12766.1|TaAffx.122218.1	UniRef90_B6TWB2	1e-110	ACT domain containing protein n=4 Tax=Andropogoneae RepID=B6TWB2_MAIZE	LOC_Os12g05650.1	0	12	2599080	2594369	cDNA ACT domain containing protein, expressed	AT5G04740.1	1e-80	5	1368713	1371391	ACT domain-containing protein	Bradi4g42320.1	1e-117	4V	46359879	46364557	Status 12;Valid 1;Alias Bd4.4362;Description Class_3;Note=protein_coding_gene
TaAffx.123671.1.S1_s_at	5.62727	7.56887	6.51375	5.58303	8.48902	8.39412	7.85572	TaAffx.123671.1.S1_s_at	XW	TaAffx.123671.1	1089	4	1	TaAffx.123671.1	UniRef90_B6T983	1e-157	RHM1 n=3 Tax=Andropogoneae RepID=B6T983_MAIZE	LOC_Os03g17000.3	1e-31	3	9444209	9447639	cDNA NAD dependent epimerase/dehydratase family domain containing protein, expressed	AT1G78570.1	1e-142	1	29550110	29552207	RHM1 (RHAMNOSE BIOSYNTHESIS 1); UDP-L-rhamnose synthase/ UDP-glucose 4,6-dehydratase/ catalytic	Bradi3g08850.1	1e-175	3V	6951375	6955089	Status 12;Valid 1;Alias Bd3.935;Description Class_5;Note=protein_coding_gene
TaAffx.124313.1.A1_at	10.4253	10.7033	12.0111	10.3704	11.4375	12.5686	12.5213	TaAffx.124313.1.A1_at	XW	TaAffx.124313.1	630	1	1	TaAffx.124313.1	UniRef90_Q1ENF4	6e-64	Cystatin Hv-CPI9 n=1 Tax=Hordeum vulgare RepID=Q1ENF4_HORVU	LOC_Os04g28250.1	1e-36	4	16522876	16522035	cDNA cysteine proteinase inhibitor precursor, putative, expressed	AT2G31980.1	8e-13	2	13609246	13609770	cysteine proteinase inhibitor-related	Bradi5g06660.1	1e-30	5V	8752016	8752575	Status 12;Valid 1;Alias Bd5.477;Description Class_2;Note=protein_coding_gene
TaAffx.124475.1.A1_at	7.51334	9.55967	7.82646	7.46261	9.80895	9.83433	11.0355	TaAffx.124475.1.A1_at	XW	TaAffx.124475.1	630	1	1	TaAffx.124475.1	UniRef90_Q40033	2e-27	BLT14.2 protein n=2 Tax=Hordeum vulgare RepID=Q40033_HORVU
TaAffx.12477.1.S1_at	3.92769	6.80362	5.53499	4.24456	6.64843	6.74187	6.84717	TaAffx.12477.1.S1_at	XW	TaAffx.12477.1	827	5	1	TaAffx.12477.1	UniRef90_C5YKJ9	2e-51	Putative uncharacterized protein Sb07g019220 n=2 Tax=Andropogoneae RepID=C5YKJ9_SORBI	LOC_Os08g29110.1	3e-63	8	17817807	17815710	cDNA thioredoxin, putative, expressed	AT3G06730.1	2e-39	3	2124276	2125845	thioredoxin family protein	Bradi3g35050.1	9e-64	3V	37424173	37426143	Status 12;Valid 1;Alias Bd3.3408;Description Class_4;Note=protein_coding_gene
TaAffx.1268.1.A1_s_at	3.62768	7.08047	5.4002	3.59713	8.00445	7.61692	7.59717	TaAffx.1268.1.A1_s_at	XW	TaAffx.1268.1	637	3	1	TaAffx.1268.1	UniRef90_B6TFD7	9e-31	Peroxidase 66 n=2 Tax=Zea mays RepID=B6TFD7_MAIZE	LOC_Os03g02920.1	1e-37	3	1175256	1171248	cDNA peroxidase precursor, putative, expressed	AT5G64120.1	8e-13	5	25659551	25660946	peroxidase, putative	Bradi1g77140.1	5e-33	1V	73503687	73507595	Status 12;Valid 1;Alias Bd1.8053;Description Class_3;Note=protein_coding_gene
TaAffx.128510.2.S1_at	6.12116	7.89258	7.85661	5.91569	8.04006	8.06825	8.43644	TaAffx.128510.2.S1_at	XW	TaAffx.128510.2	645	3	1	TaAffx.128510.2	UniRef90_Q7XP51	7e-28	Os04g0586100 protein n=4 Tax=Oryza sativa RepID=Q7XP51_ORYSJ	LOC_Os04g49680.1	1e-44	4	29440000	29439021	cDNA DUF581 domain containing protein, expressed	AT4G17670.1	2e-10	4	9833948	9834663	senescence-associated protein-related	Bradi5g19620.1	7e-34	5V	22625627	22626321	Status 12;Valid 1;Alias Bd5.1813;Description Class_5;Note=protein_coding_gene
TaAffx.128544.1.S1_at	6.33887	7.7685	6.59959	6.39341	8.0366	9.89993	9.60663	TaAffx.128544.1.S1_at	XW	TaAffx.128544.1	763	7	1	TaAffx.128544.1	UniRef90_Q6Z0T3	3e-35	Os08g0555700 protein n=2 Tax=Oryza sativa RepID=Q6Z0T3_ORYSJ	LOC_Os08g44190.1	1e-55	8	27816248	27815526	cDNA ZOS8-13 - C2H2 zinc finger protein, expressed	AT1G66140.1	2e-13	1	24620063	24620845	ZFP4 (ZINC FINGER PROTEIN 4); nucleic acid binding / transcription factor/ zinc ion binding	Bradi4g37760.1	1e-17	4V	42829632	42830090	Alias Bd4.3868;Description Class_2;Note=protein_coding_gene
TaAffx.128583.1.S1_at	6.32082	8.29033	7.84025	6.72572	8.58965	9.67311	8.98141	TaAffx.128583.1.S1_at	XW	TaAffx.128583.1	1515	12	1	TaAffx.128583.1	UniRef90_O82427	0	24-methylenesterol C-methyltransferase 2 n=9 Tax=Poaceae RepID=SMT2_ORYSJ	LOC_Os03g04340.1	0	3	2002106	2003980	cDNA C-methyltransferase, putative, expressed	AT1G20330.1	1e-143	1	7038968	7040053	SMT2 (STEROL METHYLTRANSFERASE 2); S-adenosylmethionine-dependent methyltransferase	Bradi3g32420.1	0	3V	34786212	34787843	Status 12;Valid 1;Alias Bd3.3121;Description Class_5;Note=protein_coding_gene
TaAffx.128684.1.S1_at	4.55911	6.7173	6.11946	4.69355	8.59977	7.63801	9.49496	TaAffx.128684.1.S1_at	XW	TaAffx.128684.1	787	10	1	TaAffx.128684.1	UniRef90_A3QQM8	3e-98	12-oxophytodienoic acid reductase 1 n=2 Tax=Panicoideae RepID=A3QQM8_SETIT	LOC_Os06g11290.1	1e-144	6	5918691	5917107	cDNA 12-oxophytodienoate reductase, putative, expressed	AT1G76680.1	6e-78	1	28776982	28778271	OPR1; 12-oxophytodienoate reductase	Bradi1g45880.1	6e-97	1V	44165797	44168489	Status 12;Valid 1;Alias Bd1.4702;Description Class_5;Note=protein_coding_gene
TaAffx.128684.1.S1_x_at	4.1522	6.65525	5.99747	4.08624	8.73737	7.82939	9.41009	TaAffx.128684.1.S1_x_at	XW	TaAffx.128684.1	787	10	1	TaAffx.128684.1	UniRef90_A3QQM8	3e-98	12-oxophytodienoic acid reductase 1 n=2 Tax=Panicoideae RepID=A3QQM8_SETIT	LOC_Os06g11290.1	1e-144	6	5918691	5917107	cDNA 12-oxophytodienoate reductase, putative, expressed	AT1G76680.1	6e-78	1	28776982	28778271	OPR1; 12-oxophytodienoate reductase	Bradi1g45880.1	6e-97	1V	44165797	44168489	Status 12;Valid 1;Alias Bd1.4702;Description Class_5;Note=protein_coding_gene
TaAffx.128812.1.S1_at	5.68129	8.76647	7.45456	5.31494	8.47278	9.15513	9.19852	TaAffx.128812.1.S1_at	XW	TaAffx.128812.1	820	13	1	TaAffx.128812.1	UniRef90_Q75GK1	5e-32	Auxin-responsive protein IAA12 n=3 Tax=Oryza sativa RepID=IAA12_ORYSJ	LOC_Os03g43410.1	1e-11	3	24210633	24211939	cDNA OsIAA12 - Auxin-responsive Aux/IAA gene family member, expressed	AT5G43700.1	5e-14	5	17550465	17551206	ATAUX2-11 (AUXIN INDUCIBLE 2-11); DNA binding / transcription factor	Bradi1g14230.1	1e-45	1V	11125637	11127043	Status 12;Valid 1;Alias Bd1.1528;Description Class_5;Note=protein_coding_gene
TaAffx.129413.2.S1_x_at	6.06794	7.96755	6.97533	6.08973	8.53832	8.09224	8.30907	TaAffx.129413.2.S1_x_at	XW	TaAffx.129413.2	557	1	1	TaAffx.129413.2				LOC_Os08g42380.1	4e-05	8	26748299	26747222	cDNA mitochondrial import inner membrane translocase subunit Tim, putative, expressed							Bradi4g34830.1	6e-07	4V	40341200		40343511|Note=protein_coding_gene
TaAffx.130775.1.S1_at	6.22547	7.48733	6.35123	5.94785	9.22763	9.59293	9.17421	TaAffx.130775.1.S1_at	XW	TaAffx.130775.1	582	2	1	TaAffx.130775.1	UniRef90_Q6I5K9	1e-52	Os05g0435800 protein n=1 Tax=Oryza sativa Japonica Group RepID=Q6I5K9_ORYSJ	LOC_Os05g36010.1	1e-28	5	21265736	21262940	cDNA OsSub47 - Putative Subtilisin homologue, expressed	AT5G67090.1	1e-22	5	26774111	26776321	subtilase family protein	Bradi2g24220.1	1e-56	2V	22080046	22082503	Status 12;Valid 1;Alias Bd2.2577;Description Class_5;Note=protein_coding_gene
TaAffx.131393.1.S1_at	7.02198	9.45767	8.08704	6.52989	10.2431	8.85244	9.31744	TaAffx.131393.1.S1_at	XW	TaAffx.131393.1	936	7	1	TaAffx.131393.1	UniRef90_Q10MS2	5e-82	Os03g0297600 protein n=3 Tax=Oryza sativa RepID=Q10MS2_ORYSJ	LOC_Os03g18600.1	6e-89	3	10418835	10417550	cDNA cyclase/dehydrase family protein, putative, expressed	AT2G38310.1	2e-56	2	16050251	16050874	unknown protein	Bradi1g65130.1	9e-82	1V	64216785	64217468	Alias Bd1.6811;Description Class_5;Note=protein_coding_gene
TaAffx.131916.1.S1_at	3.26977	3.49862	4.86794	3.37884	5.14367	11.9052	10.0725	TaAffx.131916.1.S1_at	XW	TaAffx.131916.1	619	7	1	TaAffx.131916.1
TaAffx.13269.1.A1_at	5.7662	6.6605	7.58633	5.56036	8.74497	7.91816	8.58831	TaAffx.13269.1.A1_at	XW	TaAffx.13269.1	563	1	1	TaAffx.13269.1
TaAffx.138472.1.S1_s_at	4.01443	6.82173	3.95203	3.83903	7.84298	8.48245	9.47761	TaAffx.138472.1.S1_s_at	XW	TaAffx.138472.1	471	2	2	TaAffx.138472.1|TaAffx.132320.1	UniRef90_P21997	8e-14	Sulfated surface glycoprotein 185 n=1 Tax=Volvox carteri RepID=SSGP_VOLCA	LOC_Os01g57040.1	1e-19	1	32945896	32945415	cDNA expressed protein	AT1G49750.1	6e-11	1	18411177	18412779	leucine-rich repeat family protein	Bradi2g51690.1	6e-19	2V	51265809	51266390	Status 12;Valid 1;Alias Bd2.5168;Description Class_5;Note=protein_coding_gene
TaAffx.13976.1.A1_at	5.24102	6.94346	6.33916	5.63667	7.43264	8.03784	7.78454	TaAffx.13976.1.A1_at	XW	TaAffx.13976.1	557	1	1	TaAffx.13976.1
TaAffx.14271.1.S1_at	6.77501	8.9728	8.57922	6.89424	9.55448	9.39737	9.17344	TaAffx.14271.1.S1_at	XW	TaAffx.14271.1	877	7	1	TaAffx.14271.1	UniRef90_C5WRS6	2e-52	Putative uncharacterized protein Sb01g042160 n=1 Tax=Sorghum bicolor RepID=C5WRS6_SORBI	LOC_Os01g57630.3	1e-20	1	33316991	33321866	cDNA pentatricopeptide containing protein, putative, expressed	AT3G13160.1	7e-20	3	4229994	4231178	pentatricopeptide (PPR) repeat-containing protein	Bradi2g52030.1	5e-68	2V	51554373	51556212	Status 12;Valid 1;Alias Bd2.5204;Description Class_4;Note=protein_coding_gene
TaAffx.143995.13.S1_at	9.22443	10.907	11.1495	8.97166	11.5382	11.7801	11.2339	TaAffx.143995.13.S1_at	XW	TaAffx.143995.13	1374	1	1	TaAffx.143995.13	UniRef90_Q84KH1	0	Phytochelatin synthetase n=2 Tax=Triticum RepID=Q84KH1_TRIMO	LOC_Os05g32110.1	0	5	18662388	18658745	cDNA COBRA, putative, expressed	AT5G60920.1	0	5	24511466	24513932	COB (COBRA)	Bradi1g08130.1	0	1V	5732237	5735466	Status 12;Valid 1;Alias Bd1.861;Description Class_5;Note=protein_coding_gene
TaAffx.143995.23.S1_at	7.00155	8.97242	7.59974	7.05801	9.60649	9.35528	10.4039	TaAffx.143995.23.S1_at	XW	TaAffx.143995.23	408	1	1	TaAffx.143995.23	UniRef90_Q84KH0	2e-73	Cytochrome b5 n=1 Tax=Triticum monococcum RepID=Q84KH0_TRIMO	LOC_Os05g01820.1	2e-25	5	492255	494332	cDNA cytochrome b5-like Heme/Steroid binding domain containing protein, expressed	AT1G26340.1	3e-47	1	9113992	9114755	CB5-A (CYTOCHROME B5 ISOFORM A); heme binding	Bradi1g08320.2	1e-69	1V	5845989	5847499	Status 12;Valid 1;Alias Bd1.880;Description Class_5;Note=protein_coding_gene
TaAffx.16068.1.S1_at	5.05491	5.16149	6.0427	5.14331	5.82531	7.44279	7.29693	TaAffx.16068.1.S1_at	XW	TaAffx.16068.1	574	3	1	TaAffx.16068.1
TaAffx.16986.1.A1_at	6.77006	6.64796	6.96175	6.62016	7.55943	9.62198	8.99337	TaAffx.16986.1.A1_at	XW	TaAffx.16986.1	630	1	1	TaAffx.16986.1	UniRef90_Q0P6N8	4e-39	Alpha-2 tubulin (Fragment) n=2 Tax=Magnoliophyta RepID=Q0P6N8_PLAMJ	LOC_Os07g38730.1	1e-40	7	23242800	23246249	cDNA tubulin/FtsZ domain containing protein, putative, expressed	AT5G19780.1	1e-40	5	6687212	6688926	TUA5; structural constituent of cytoskeleton	Bradi1g23770.1	2e-42	1V	19135518	19138947	Status 12;Valid 1;Alias Bd1.2525;Description Class_5;Note=protein_coding_gene
TaAffx.17044.1.S1_at	9.69025	9.68206	10.425	9.6565	11.0323	13.0847	11.9336	TaAffx.17044.1.S1_at	XW	TaAffx.17044.1	1124	5	1	TaAffx.17044.1	UniRef90_C4MF51	4e-78	UDP-glycosyltransferase UGT93B9 n=1 Tax=Avena strigosa RepID=C4MF51_9POAL	LOC_Os04g47770.1	3e-60	4	28151430	28153216	cDNA cis-zeatin O-glucosyltransferase, putative, expressed	AT2G36780.1	9e-28	2	15417618	15419108	UDP-glucoronosyl/UDP-glucosyl transferase family protein	Bradi5g18030.1	1e-81	5V	21132090	21133663	Status 12;Valid 1;Alias Bd5.1648;Description Class_5;Note=protein_coding_gene
TaAffx.2056.1.A1_at	3.79968	5.84978	5.29758	3.97377	7.53862	7.26991	6.6205	TaAffx.2056.1.A1_at	XW	TaAffx.2056.1	777	3	1	TaAffx.2056.1																Bradi3g34240.1	7e-12	3V	36667446	36672896	Status 12;Valid 1;Alias Bd3.3331;Description Class_3;Note=protein_coding_gene
TaAffx.23237.1.S1_at	5.03047	6.13185	5.7068	4.95085	6.70771	6.99598	7.05755	TaAffx.23237.1.S1_at	XW	TaAffx.23237.1	933	5	1	TaAffx.23237.1	UniRef90_Q109V9	5e-90	Os10g0322200 protein n=1 Tax=Oryza sativa Japonica Group RepID=Q109V9_ORYSJ	LOC_Os01g08440.1	1e-08	1	4153680	4151864	cDNA UDP-glucoronosyl and UDP-glucosyl transferase domain containing protein, expressed	AT3G02100.1	8e-48	3	368840	370484	UDP-glucoronosyl/UDP-glucosyl transferase family protein	Bradi4g15800.1	1e-107	4V	16423199	16428739	Status 12;Valid 1;Alias Bd4.1666;Description Class_5;Note=protein_coding_gene
TaAffx.23666.1.S1_at	8.77029	10.79	10.4276	8.48576	11.0633	10.9792	11.9324	TaAffx.23666.1.S1_at	XW	TaAffx.23666.1	536	1	1	TaAffx.23666.1	UniRef90_B6SRE9	1e-35	Grx_I1-glutaredoxin subgroup III n=3 Tax=Andropogoneae RepID=B6SRE9_MAIZE	LOC_Os05g48930.1	3e-35	5	28005193	28006137	cDNA OsGrx_S2 - glutaredoxin subgroup III, expressed	AT1G28480.1	3e-24	1	10013634	10014047	GRX480; electron carrier/ protein disulfide oxidoreductase	Bradi2g16550.1	1e-39	2V	14564360	14565292	Status 12;Valid 1;Alias Bd2.1754;Description Class_3;Note=protein_coding_gene
TaAffx.24026.1.S1_at	8.20373	10.3345	10.0455	8.2911	11.9612	11.5133	11.5501	TaAffx.24026.1.S1_at	XW	TaAffx.24026.1	197	1	1	TaAffx.24026.1
TaAffx.29126.1.S1_at	5.29621	8.69949	6.09794	4.67164	9.34019	7.74051	9.15093	TaAffx.29126.1.S1_at	XW	TaAffx.29126.1	472	1	1	TaAffx.29126.1	UniRef90_Q0J0U0	7e-35	Os09g0483500 protein n=2 Tax=Oryza sativa RepID=Q0J0U0_ORYSJ	LOC_Os09g31040.1	2e-36	9	18671136	18672105	cDNA EF hand family protein, putative, expressed	AT2G44310.1	1e-15	2	18309285	18309713	calcium-binding EF hand family protein	Bradi2g33260.1	2e-13	2V	33298447	33299232	Status 12;Valid 1;Alias Bd2.3227;Description Class_5;Note=protein_coding_gene
TaAffx.29162.1.S1_at	4.16193	5.07434	4.45062	4.36291	5.55107	9.99303	8.56102	TaAffx.29162.1.S1_at	XW	TaAffx.29162.1	431	1	1	TaAffx.29162.1	UniRef90_C5Z2U4	2e-08	Putative uncharacterized protein Sb10g001300 n=1 Tax=Sorghum bicolor RepID=C5Z2U4_SORBI	LOC_Os12g11640.1	8e-07	12	6306997	6310707	protein transposon protein, putative, CACTA, En/Spm sub-class	AT5G54650.2	2e-05	5	22197856	22201649	Fh5 (FORMIN HOMOLOGY5); actin binding	Bradi1g50570.1	2e-08	1V	49171655	49172618	Status 12;Valid 1;Alias Bd1.5225;Description Class_2;Note=protein_coding_gene
TaAffx.29351.1.S1_s_at	7.14141	9.64529	8.76903	7.36299	11.2705	11.1713	11.6005	TaAffx.29351.1.S1_s_at	XW	TaAffx.29351.1	495	1	1	TaAffx.29351.1	UniRef90_C5X132	1e-18	Putative uncharacterized protein Sb01g049730 n=1 Tax=Sorghum bicolor RepID=C5X132_SORBI	LOC_Os03g02280.1	1e-18	3	780074	780953	cDNA DUF584 domain containing protein, putative, expressed	AT3G45210.1	4e-12	3	16557482	16557928	unknown protein	Bradi1g77660.1	9e-21	1V	73899712	73900651	Status 12;Valid 1;Alias Bd1.8111;Description Class_3;Note=protein_coding_gene
TaAffx.29865.1.S1_at	5.12045	6.54087	6.81043	4.75288	7.24688	7.1538	6.88589	TaAffx.29865.1.S1_at	XW	TaAffx.29865.1	385	1	1	TaAffx.29865.1	UniRef90_Q10S13	1e-16	Os03g0138700 protein n=3 Tax=Oryza sativa RepID=Q10S13_ORYSJ	LOC_Os03g04570.1	1e-18	3	2135721	2130968	cDNA peptide transporter PTR3-A, putative, expressed	AT5G46050.1	4e-11	5	18675062	18679071	PTR3 (PEPTIDE TRANSPORTER 3); dipeptide transporter/ transporter/ tripeptide transporter	Bradi1g75820.1	1e-24	1V	72604014	72609089	Status 12;Valid 1;Alias Bd1.7908;Description Class_5;Note=protein_coding_gene
TaAffx.29871.1.S1_at	4.79267	6.02379	5.4913	4.92504	7.02408	8.27161	8.09371	TaAffx.29871.1.S1_at	XW	TaAffx.29871.1	417	1	1	TaAffx.29871.1
TaAffx.31807.1.S1_x_at	9.82712	11.4634	11.3016	9.84503	12.1754	12.5863	11.968	TaAffx.31807.1.S1_x_at	XW	TaAffx.31807.1	291	1	1	TaAffx.31807.1	UniRef90_Q10H67	5e-10	Alpha-1,4-glucan-protein synthase, putative, expressed n=2 Tax=Oryza sativa RepID=Q10H67_ORYSJ	LOC_Os03g40270.1	7e-12	3	22382422	22379809	cDNA alpha-1,4-glucan-protein synthase, putative, expressed	AT5G15650.1	2e-08	5	5092203	5094093	RGP2 (REVERSIBLY GLYCOSYLATED POLYPEPTIDE 2); transferase, transferring hexosyl groups	Bradi1g15050.1	1e-11	1V	12057320	12059875	Status 12;Valid 1;Alias Bd1.1622;Description Class_5;Note=protein_coding_gene
TaAffx.32041.1.S1_at	5.14686	6.70587	5.56463	5.12256	8.3947	7.27084	7.62168	TaAffx.32041.1.S1_at	XW	TaAffx.32041.1	458	1	1	TaAffx.32041.1	UniRef90_C5XNX3	2e-20	Putative uncharacterized protein Sb03g038590 n=1 Tax=Sorghum bicolor RepID=C5XNX3_SORBI	LOC_Os01g61200.1	6e-22	1	35416541	35414663	cDNA GDSL-like lipase/acylhydrolase, putative, expressed	AT2G24560.1	6e-15	2	10431537	10432933	carboxylesterase/ hydrolase, acting on ester bonds	Bradi2g53830.1	2e-24	2V	52894815	52896386	Status 12;Valid 1;Alias Bd2.5397;Description Class_5;Note=protein_coding_gene
TaAffx.32518.1.S1_at	5.59784	6.45535	6.33846	5.78758	7.75164	8.10659	7.82229	TaAffx.32518.1.S1_at	XW	TaAffx.32518.1	383	1	1	TaAffx.32518.1
TaAffx.33689.1.S1_s_at	5.84148	6.71456	6.35008	5.96606	7.61568	9.2982	8.28044	TaAffx.33689.1.S1_s_at	XW	TaAffx.33689.1	407	1	2	Ta.22170.1|TaAffx.33689.1	UniRef90_Q6YXX5	1e-50	Os02g0138000 protein n=2 Tax=Oryza sativa RepID=Q6YXX5_ORYSJ	LOC_Os02g04540.1	1e-19	2	2023488	2020969	cDNA retrotransposon protein, putative, unclassified, expressed	AT4G18670.1	6e-20	4	10275918	10278491	protein binding / structural constituent of cell wall	Bradi3g03370.1	3e-43	3V	2185562	2187846	Status 12;Valid 1;Alias Bd3.336;Description Class_3;Note=protein_coding_gene
TaAffx.33894.1.S1_at	4.5282	5.40376	4.61173	4.57006	6.0027	7.65132	7.25221	TaAffx.33894.1.S1_at	XW	TaAffx.33894.1	950	5	1	TaAffx.33894.1	UniRef90_C5XA43	1e-52	Putative uncharacterized protein Sb02g034990 n=1 Tax=Sorghum bicolor RepID=C5XA43_SORBI	LOC_Os07g34020.1	1e-41	7	20326742	20328058	cDNA expressed protein	AT3G21710.2	6e-11	3	7648380	7649533	unknown protein	Bradi1g25990.1	5e-79	1V	21094673	21095962	Status 12;Valid 1;Alias Bd1.2764;Description Class_3;Note=protein_coding_gene
TaAffx.37427.1.A1_at	4.17031	5.05255	5.30221	4.32754	6.0658	8.45157	7.1826	TaAffx.37427.1.A1_at	XW	TaAffx.37427.1	557	1	1	TaAffx.37427.1	UniRef90_B9FZC4	8e-10	Putative uncharacterized protein n=3 Tax=Oryza sativa RepID=B9FZC4_ORYSJ	LOC_Os08g08020.1	2e-11	8	4545974	4548383	cDNA expressed protein							Bradi3g15580.1	2e-15	3V	13837224	13839825	Status 12;Valid 1;Alias Bd3.1605;Description Class_3;Note=protein_coding_gene
TaAffx.37740.1.S1_s_at	5.21683	6.82992	6.24145	5.12547	7.57495	8.65141	7.73884	TaAffx.37740.1.S1_s_at	XW	TaAffx.37740.1	568	2	2	Ta.22220.1|TaAffx.37740.1	UniRef90_Q651V6	0	Probable auxin efflux carrier component 2 n=3 Tax=Oryza sativa Japonica Group RepID=PIN2_ORYSJ	LOC_Os06g44970.1	0	6	27199809	27203765	cDNA auxin efflux carrier component, putative, expressed	AT5G57090.1	0	5	23100765	23104456	EIR1 (ETHYLENE INSENSITIVE ROOT 1); auxin efflux transmembrane transporter/ auxin:hydrogen symporter/ transporter	Bradi1g31530.1	0	1V	27017533	27021259	Status 12;Valid 1;Alias Bd1.3363;Description Class_5;Note=protein_coding_gene
TaAffx.38628.1.S1_x_at	6.04169	7.42674	5.91724	5.85332	8.28377	8.54233	8.0882	TaAffx.38628.1.S1_x_at	XW	TaAffx.38628.1	488	3	1	TaAffx.38628.1	UniRef90_C5XZN4	5e-46	Putative uncharacterized protein Sb04g010100 n=1 Tax=Sorghum bicolor RepID=C5XZN4_SORBI	LOC_Os06g06290.1	1e-48	6	2909917	2907025	cDNA GDSL-like lipase/acylhydrolase, putative, expressed	AT5G45910.1	1e-20	5	18620420	18622264	GDSL-motif lipase/hydrolase family protein	Bradi1g48870.1	3e-47	1V	47537439	47540052	Status 12;Valid 1;Alias Bd1.5041;Description Class_5;Note=protein_coding_gene
TaAffx.3910.1.A1_at	5.00518	6.42449	5.98787	5.29236	7.05118	7.50552	8.09076	TaAffx.3910.1.A1_at	XW	TaAffx.3910.1	534	1	1	TaAffx.3910.1				LOC_Os01g56610.1	6e-05	1	32657437	32655620	cDNA homocysteine S-methyltransferase protein, putative, expressed							Bradi1g69630.1	4e-09	1V	68125628	68127853	Status 12;Valid 1;Alias Bd1.7291;Description Class_5;Note=protein_coding_gene
TaAffx.3910.2.A1_at	5.8333	6.83044	7.1693	5.53928	7.53238	8.6527	9.05425	TaAffx.3910.2.A1_at	XW	TaAffx.3910.2	298	1	1	TaAffx.3910.2
TaAffx.3910.2.A1_x_at	5.41026	6.77988	6.85931	5.46634	7.5573	8.479	9.00308	TaAffx.3910.2.A1_x_at	XW	TaAffx.3910.2	298	1	1	TaAffx.3910.2
TaAffx.44251.1.A1_at	5.47054	7.70257	5.91601	4.34513	8.62948	8.01656	8.45931	TaAffx.44251.1.A1_at	XW	TaAffx.44251.1	684	2	1	TaAffx.44251.1	UniRef90_Q69LK3	5e-22	Os09g0437100 protein n=1 Tax=Oryza sativa Japonica Group RepID=Q69LK3_ORYSJ	LOC_Os09g26590.1	2e-54	9	16123896	16124911	cDNA OsSAUR37 - Auxin-responsive SAUR gene family member, expressed	AT5G20820.1	7e-11	5	7046911	7047294	auxin-responsive protein-related	Bradi4g31080.1	3e-22	4V	36849717	36850172	Alias Bd4.3148;Description Class_4;Note=protein_coding_gene
TaAffx.44615.1.A1_at	3.76485	4.39705	5.0149	3.8688	5.53612	9.1866	7.17636	TaAffx.44615.1.A1_at	XW	TaAffx.44615.1	630	1	1	TaAffx.44615.1	UniRef90_P17070	3e-46	Proliferating cell nuclear antigen n=7 Tax=Poaceae RepID=PCNA_ORYSJ	LOC_Os02g56130.1	7e-48	2	34345538	34347787	cDNA PCNA - Putative DNA replicative polymerase clamp, expressed	AT1G07370.1	4e-42	1	2263204	2264382	PCNA1 (PROLIFERATING CELLULAR NUCLEAR ANTIGEN); DNA binding / DNA polymerase processivity factor/ protein binding	Bradi3g54630.1	7e-49	3V	55066428	55069040	Status 12;Valid 1;Alias Bd3.5538;Description Class_5;Note=protein_coding_gene
TaAffx.48080.1.S1_at	4.50577	6.38768	6.09308	4.87814	6.86657	7.065	6.91048	TaAffx.48080.1.S1_at	XW	TaAffx.48080.1	1079	5	1	TaAffx.48080.1	UniRef90_Q7XTT9	1e-117	Os04g0619600 protein n=4 Tax=Oryza sativa RepID=Q7XTT9_ORYSJ	LOC_Os04g52860.1	0	4	31296895	31293148	cDNA TKL_IRAK_CrRLK1L-1.9 - The CrRLK1L-1 subfamily has homology to the CrRLK1L homolog, expressed	AT1G30570.1	7e-91	1	10828933	10831482	protein kinase family protein	Bradi5g22040.1	1e-123	5V	24515032	24517878	Status 12;Valid 1;Alias Bd5.2062;Description Class_5;Note=protein_coding_gene
TaAffx.5206.1.S1_x_at	7.45465	9.66827	8.94875	7.60047	10.0988	10.1655	9.96338	TaAffx.5206.1.S1_x_at	XW	TaAffx.5206.1	487	1	1	TaAffx.5206.1	UniRef90_Q2QNJ0	9e-23	Os12g0563600 protein n=3 Tax=Oryza sativa RepID=Q2QNJ0_ORYSJ	LOC_Os12g37650.1	3e-24	12	23081885	23083012	cDNA DUF538 domain containing protein, putative, expressed	AT1G09310.1	2e-13	1	3009109	3009648	unknown protein	Bradi4g04590.1	6e-29	4V	3786278	3787521	Status 12;Valid 1;Alias Bd4.468;Description Class_3;Note=protein_coding_gene
TaAffx.525.1.S1_at	4.89552	7.95264	6.8735	5.06619	8.12409	7.12326	9.00042	TaAffx.525.1.S1_at	XW	TaAffx.525.1	409	1	1	TaAffx.525.1				LOC_Os02g13920.1	2e-05	2	7578016	7579076	protein retrotransposon protein, putative, unclassified
TaAffx.52945.1.S1_at	4.50437	5.6913	6.00947	4.2926	5.95054	7.17097	6.31597	TaAffx.52945.1.S1_at	XW	TaAffx.52945.1	1069	8	1	TaAffx.52945.1	UniRef90_B6SSB7	5e-60	Protein kinase n=1 Tax=Zea mays RepID=B6SSB7_MAIZE	LOC_Os05g02200.1	1e-38	5	691909	690756	cDNA cysteine-rich repeat secretory protein 55 precursor, putative, expressed	AT5G48540.1	4e-20	5	19669096	19669887	33 kDa secretory protein-related	Bradi2g37150.1	1e-66	2V	37536364	37537471	Status 12;Valid 1;Alias Bd2.3642;Description Class_5;Note=protein_coding_gene
TaAffx.53053.1.S1_at	7.55861	9.33505	8.44106	7.72014	10.1947	10.522	10.311	TaAffx.53053.1.S1_at	XW	TaAffx.53053.1	557	1	1	TaAffx.53053.1																Bradi5g17940.1	4e-05	5V	21066238	21069435	Status 12;Valid 1;Alias Bd5.1639;Description Class_5;Note=protein_coding_gene
TaAffx.53178.1.S1_at	5.8352	7.71918	7.38525	5.43286	7.60838	7.79765	7.77666	TaAffx.53178.1.S1_at	XW	TaAffx.53178.1	372	1	1	TaAffx.53178.1
TaAffx.54169.1.S1_at	5.52634	8.70122	6.94331	6.07667	9.30443	9.0054	9.59584	TaAffx.54169.1.S1_at	XW	TaAffx.54169.1	849	8	1	TaAffx.54169.1	UniRef90_Q84KH0	2e-50	Cytochrome b5 n=1 Tax=Triticum monococcum RepID=Q84KH0_TRIMO							AT1G26340.1	2e-34	1	9113992	9114755	CB5-A (CYTOCHROME B5 ISOFORM A); heme binding	Bradi1g08320.2	1e-49	1V	5845989	5847499	Status 12;Valid 1;Alias Bd1.880;Description Class_5;Note=protein_coding_gene
TaAffx.54169.1.S1_x_at	5.9619	9.28337	7.64893	6.4056	10.0295	9.69752	10.5215	TaAffx.54169.1.S1_x_at	XW	TaAffx.54169.1	849	8	1	TaAffx.54169.1	UniRef90_Q84KH0	2e-50	Cytochrome b5 n=1 Tax=Triticum monococcum RepID=Q84KH0_TRIMO							AT1G26340.1	2e-34	1	9113992	9114755	CB5-A (CYTOCHROME B5 ISOFORM A); heme binding	Bradi1g08320.2	1e-49	1V	5845989	5847499	Status 12;Valid 1;Alias Bd1.880;Description Class_5;Note=protein_coding_gene
TaAffx.5719.1.S1_at	4.61495	4.62955	5.57573	4.24169	5.73864	6.68557	6.72714	TaAffx.5719.1.S1_at	XW	TaAffx.5719.1	333	1	1	TaAffx.5719.1	UniRef90_A3A199	1e-24	Putative uncharacterized protein n=1 Tax=Oryza sativa Japonica Group RepID=A3A199_ORYSJ	LOC_Os01g70850.1	1e-26	1	41005094	41003245	cDNA esterase, putative, expressed	AT4G37150.1	1e-10	4	17492985	17494057	MES9 (METHYL ESTERASE 9); hydrolase, acting on ester bonds / methyl indole-3-acetate esterase/ methyl jasmonate esterase/ methy	Bradi2g60000.1	4e-27	2V	57465913	57467077	Status 12;Valid 1;Alias Bd2.6063;Description Class_5;Note=protein_coding_gene
TaAffx.58901.1.S1_at	4.48468	5.75653	6.12572	4.60668	7.29171	9.65169	8.83729	TaAffx.58901.1.S1_at	XW	TaAffx.58901.1	405	1	1	TaAffx.58901.1	UniRef90_C4MF57	5e-09	UDP-glycosyltransferase UGT75E2 n=1 Tax=Avena strigosa RepID=C4MF57_9POAL													Bradi4g43000.2	1e-08	4V	46829378		46829858|Note=protein_coding_gene
TaAffx.5891.3.A1_s_at	8.27264	9.39867	8.97307	8.05294	12.4752	14.0133	13.0664	TaAffx.5891.3.A1_s_at	XW	TaAffx.5891.3	630	1	2	TaAffx.5891.1|TaAffx.5891.3	UniRef90_P07519	0	Serine carboxypeptidase 1 chain B n=1 Tax=Hordeum vulgare RepID=CBP1_HORVU	LOC_Os12g15470.3	1e-159	12	8832037	8826930	cDNA OsSCP65 - Putative Serine Carboxypeptidase homologue, expressed	AT4G12910.1	1e-171	4	7550576	7553051	scpl20 (serine carboxypeptidase-like 20); serine-type carboxypeptidase	Bradi4g39350.1	0	4V	43966627	43972623	Status 12;Valid 1;Alias Bd4.4042;Description Class_5;Note=protein_coding_gene
TaAffx.59596.1.S1_at	5.99313	7.62595	7.90783	6.26857	8.03649	9.83526	10.1657	TaAffx.59596.1.S1_at	XW	TaAffx.59596.1	166	1	1	TaAffx.59596.1	UniRef90_B7FG61	1e-07	Putative uncharacterized protein (Fragment) n=1 Tax=Medicago truncatula RepID=B7FG61_MEDTR	LOC_Os05g40250.1	4e-08	5	23577621	23579154	cDNA hypothetical protein	AT4G11385.1	6e-06	4	6927087	6927678	unknown protein
TaAffx.622.1.S1_at	6.77216	8.60021	7.6953	6.57233	8.94806	8.79944	9.09552	TaAffx.622.1.S1_at	XW	TaAffx.622.1	1196	18	1	TaAffx.622.1	UniRef90_C5WW09	1e-109	Putative uncharacterized protein Sb01g003910 n=1 Tax=Sorghum bicolor RepID=C5WW09_SORBI	LOC_Os10g37230.1	0	10	19845452	19844187	cDNA expressed protein	AT1G64980.1	3e-81	1	24137840	24138619	unknown protein	Bradi1g47210.1	9e-89	1V	45730360	45731520	Status 12;Valid 1;Alias Bd1.4851;Description Class_5;Note=protein_coding_gene
TaAffx.63920.1.A1_x_at	3.65203	5.5553	4.74189	3.70939	5.71549	5.76184	6.1942	TaAffx.63920.1.A1_x_at	XW	TaAffx.63920.1	307	1	1	TaAffx.63920.1				LOC_Os10g29560.1	9e-05	10	15289332	15297862	cDNA transposon protein, putative, CACTA, En/Spm sub-class, expressed							Bradi1g64680.1	3e-05	1V	63856712	63867911	Status 12;Valid 1;Alias Bd1.6763;Description Class_2;Note=protein_coding_gene
TaAffx.64196.1.S1_at	5.74724	7.67644	7.50303	5.85601	8.4664	8.06045	8.01711	TaAffx.64196.1.S1_at	XW	TaAffx.64196.1	1332	6	1	TaAffx.64196.1
TaAffx.65012.1.S1_at	6.0709	9.56304	7.73055	5.75445	9.38418	8.21261	8.43417	TaAffx.65012.1.S1_at	XW	TaAffx.65012.1	1241	6	1	TaAffx.65012.1	UniRef90_Q10MP1	1e-144	Putative uncharacterized protein n=2 Tax=Oryza sativa RepID=Q10MP1_ORYSJ	LOC_Os03g18910.1	0	3	10597868	10600446	cDNA COBRA-like protein 7 precursor, putative, expressed	AT4G16120.1	5e-93	4	9116591	9119138	COBL7 (COBRA-LIKE 7)	Bradi1g64820.1	1e-107	1V	63975387	63977587	Status 12;Valid 1;Alias Bd1.6778;Description Class_0;Note=protein_coding_gene
TaAffx.66113.1.S1_at	3.77339	6.88002	5.49558	3.70559	7.3234	5.87453	6.26468	TaAffx.66113.1.S1_at	XW	TaAffx.66113.1	346	1	1	TaAffx.66113.1				LOC_Os05g40250.1	2e-05	5	23577621	23579154	cDNA hypothetical protein
TaAffx.67780.2.S1_s_at	5.07836	6.19896	5.8753	5.00201	6.792	7.31474	7.12493	TaAffx.67780.2.S1_s_at	XW	TaAffx.67780.2	557	1	2	TaAffx.67780.1|TaAffx.67780.2	UniRef90_B7F9A0	9e-89	Putative uncharacterized protein n=2 Tax=Oryza sativa RepID=B7F9A0_ORYSJ	LOC_Os01g40700.1	2e-95	1	22998947	23001414	cDNA expressed protein	AT1G22790.2	9e-32	1	8070271	8071292	unknown protein	Bradi2g14490.1	7e-83	2V	13066222	13068822	Status 12;Valid 1;Alias Bd2.1541;Description Class_5;Note=protein_coding_gene
TaAffx.6798.1.S1_at	5.6765	8.94166	6.92621	5.96433	9.10577	8.8609	8.56364	TaAffx.6798.1.S1_at	XW	TaAffx.6798.1	1182	5	1	TaAffx.6798.1	UniRef90_Q65XW6	1e-104	Os05g0110000 protein n=3 Tax=Oryza sativa RepID=Q65XW6_ORYSJ	LOC_Os05g01940.1	1e-103	5	537846	539668	cDNA zinc finger, RING-type, putative, expressed	AT2G39720.1	5e-48	2	16567506	16568711	RHC2A; protein binding / zinc ion binding	Bradi2g39220.1	1e-114	2V	39338953	39340865	Status 12;Valid 1;Alias Bd2.3865;Description Class_4;Note=protein_coding_gene
TaAffx.69809.1.A1_at	7.55041	8.33818	7.81588	7.56085	9.23721	10.3519	9.6649	TaAffx.69809.1.A1_at	XW	TaAffx.69809.1	705	1	1	TaAffx.69809.1	UniRef90_Q8W012	1e-69	Alpha-L-arabinofuranosidase/beta-D-xylosidase isoenzyme ARA-I n=1 Tax=Hordeum vulgare RepID=Q8W012_HORVU	LOC_Os04g54810.1	5e-57	4	32410784	32403831	cDNA beta-D-xylosidase, putative, expressed	AT5G64570.1	2e-41	5	25810227	25813309	XYL4; hydrolase, hydrolyzing O-glycosyl compounds / xylan 1,4-beta-xylosidase	Bradi5g23470.1	3e-61	5V	25394449	25402147	Status 12;Valid 1;Alias Bd5.2210;Description Class_5;Note=protein_coding_gene
TaAffx.71647.1.A1_x_at	4.682	10.0075	6.43571	4.83851	9.94682	8.99453	10.237	TaAffx.71647.1.A1_x_at	XW	TaAffx.71647.1	635	2	1	TaAffx.71647.1	UniRef90_Q0DUF6	7e-42	Os03g0188500 protein n=2 Tax=Oryza sativa RepID=Q0DUF6_ORYSJ	LOC_Os03g08940.1	1e-39	3	4634140	4635317	cDNA conserved hypothetical protein	AT1G44191.1	8e-19	1	16813654	16814733	Encodes a ECA1 gametogenesis related family protein	Bradi1g71960.1	8e-45	1V	69829727	69830336	Status 12;Valid 1;Alias Bd1.7536;Description Class_5;Note=protein_coding_gene
TaAffx.74198.1.S1_at	5.12824	6.37343	7.12078	5.14589	7.26785	8.73241	7.75336	TaAffx.74198.1.S1_at	XW	TaAffx.74198.1	589	3	1	TaAffx.74198.1	UniRef90_UPI0000E124DF	2e-10	Os05g0424900 n=1 Tax=Oryza sativa Japonica Group RepID=UPI0000E124DF	LOC_Os05g35070.1	1e-21	5	20758221	20754025	cDNA DUF630/DUF632 domains containing protein, putative, expressed							Bradi2g24870.1	5e-12	2V	22662282	22666861	Status 12;Valid 1;Alias Bd2.2629;Description Class_5;Note=protein_coding_gene
TaAffx.76125.1.S1_at	4.73217	6.83823	6.28473	4.12748	7.72813	6.35565	6.28118	TaAffx.76125.1.S1_at	XW	TaAffx.76125.1	1292	21	1	TaAffx.76125.1	UniRef90_Q2QZT8	7e-69	Expressed protein n=1 Tax=Oryza sativa Japonica Group RepID=Q2QZT8_ORYSJ	LOC_Os11g44870.2	3e-79	11	26683694	26686100	cDNA expressed protein	AT4G35920.2	3e-22	4	17012106	17014192	MCA1 (mid1-complementing activity 1)	Bradi4g10290.2	4e-84	4V	9899881	9901545	Status 12;Valid 1;Alias Bd4.1103.1;Note=protein_coding_gene
TaAffx.78376.1.S1_at	7.05347	9.92832	9.04708	6.64253	10.0024	8.99126	8.66467	TaAffx.78376.1.S1_at	XW	TaAffx.78376.1	560	2	1	TaAffx.78376.1	UniRef90_Q9ATU3	8e-77	Putative cytochrome P450 n=2 Tax=Lolium rigidum RepID=Q9ATU3_LOLRI	LOC_Os01g43710.1	4e-52	1	25048370	25044132	cDNA cytochrome P450 72A1, putative, expressed	AT3G14650.1	1e-31	3	4922206	4924165	CYP72A11; electron carrier/ heme binding / iron ion binding / monooxygenase/ oxygen binding	Bradi2g44140.3	6e-75	2V	44609490	44610864	Status 25;Valid 1;Alias Bd2.4382.1.1;Note=protein_coding_gene
TaAffx.79139.1.S1_at	5.38297	6.6064	5.94489	5.07598	9.67677	9.63475	7.12338	TaAffx.79139.1.S1_at	XW	TaAffx.79139.1	395	1	1	TaAffx.79139.1	UniRef90_Q8W2F9	1e-11	Isocitrate lyase (Fragment) n=1 Tax=Oryza sativa RepID=Q8W2F9_ORYSA	LOC_Os07g34520.2	2e-13	7	20692701	20690061	cDNA isocitrate lyase, putative, expressed	AT3G21720.1	2e-12	3	7652789	7655873	ICL (ISOCITRATE LYASE); catalytic/ isocitrate lyase	Bradi1g25870.1	5e-14	1V	20977256	20979439	Status 12;Valid 1;Alias Bd1.2752;Description Class_5;Note=protein_coding_gene
TaAffx.79227.1.S1_at	5.0234	5.65285	5.58427	4.80834	9.06507	11.6429	10.7431	TaAffx.79227.1.S1_at	XW	TaAffx.79227.1	516	1	1	TaAffx.79227.1	UniRef90_C5XYK0	3e-28	Putative uncharacterized protein Sb04g008270 n=1 Tax=Sorghum bicolor RepID=C5XYK0_SORBI	LOC_Os02g13660.1	1e-27	2	7325175	7323776	cDNA meiosis 5, putative, expressed							Bradi3g08820.1	2e-30	3V	6940721	6942055	Status 12;Valid 1;Alias Bd3.931;Description Class_5;Note=protein_coding_gene
TaAffx.79227.1.S1_x_at	4.97399	5.88373	5.27424	4.79658	8.04005	9.84402	9.25852	TaAffx.79227.1.S1_x_at	XW	TaAffx.79227.1	516	1	1	TaAffx.79227.1	UniRef90_C5XYK0	3e-28	Putative uncharacterized protein Sb04g008270 n=1 Tax=Sorghum bicolor RepID=C5XYK0_SORBI	LOC_Os02g13660.1	1e-27	2	7325175	7323776	cDNA meiosis 5, putative, expressed							Bradi3g08820.1	2e-30	3V	6940721	6942055	Status 12;Valid 1;Alias Bd3.931;Description Class_5;Note=protein_coding_gene
TaAffx.79476.1.S1_s_at	5.57811	7.27578	6.36608	5.61599	8.73238	7.88292	8.81921	TaAffx.79476.1.S1_s_at	XW	TaAffx.79476.1	433	1	2	Ta.8842.1|TaAffx.79476.1	UniRef90_C7IXT3	2e-41	Os01g0183633 protein n=1 Tax=Oryza sativa Japonica Group RepID=C7IXT3_ORYSJ	LOC_Os01g08814.3	9e-67	1	4425884	4422892	cDNA expressed protein	AT4G26060.1	6e-21	4	13214972	13215955	unknown protein	Bradi2g05310.1	4e-47	2V	3873887		3876644|Note=protein_coding_gene
TaAffx.80145.2.S1_at	3.92376	3.64456	3.6222	3.71047	3.91094	11.5393	8.22602	TaAffx.80145.2.S1_at	XW	TaAffx.80145.2	492	2	1	TaAffx.80145.2	UniRef90_P04750	1e-32	Alpha-amylase type B isozyme n=7 Tax=Hordeum vulgare RepID=AMY6_HORVU	LOC_Os02g52700.1	1e-30	2	32237277	32239187	cDNA alpha-amylase precursor, putative, expressed	AT4G25000.1	3e-17	4	12852109	12853825	AMY1 (ALPHA-AMYLASE-LIKE); alpha-amylase	Bradi3g58010.1	2e-29	3V	57602664	57604389	Status 12;Valid 1;Alias Bd3.5907;Description Class_5;Note=protein_coding_gene
TaAffx.8097.1.S1_x_at	4.46389	7.46022	5.64344	4.59748	7.39278	7.31771	6.88046	TaAffx.8097.1.S1_x_at	XW	TaAffx.8097.1	252	1	1	TaAffx.8097.1
TaAffx.84037.1.S1_at	6.51507	7.47767	7.1916	6.60874	8.82857	9.59018	8.65794	TaAffx.84037.1.S1_at	XW	TaAffx.84037.1	392	1	1	TaAffx.84037.1	UniRef90_C5XCG3	9e-07	Putative uncharacterized protein Sb02g037580 n=2 Tax=Andropogoneae RepID=C5XCG3_SORBI	LOC_Os07g39360.1	3e-08	7	23585469	23583675	cDNA transporter family protein, putative, expressed	AT2G16130.1	5e-05	2	7002322	7004043	mannitol transporter, putative	Bradi1g23440.1	2e-11	1V	18803755	18805810	Status 12;Valid 1;Alias Bd1.2488;Description Class_5;Note=protein_coding_gene
TaAffx.84069.1.S1_at	5.63728	8.0166	5.68546	5.75448	8.78296	8.63656	8.49732	TaAffx.84069.1.S1_at	XW	TaAffx.84069.1	422	1	1	TaAffx.84069.1	UniRef90_Q84M86	6e-30	Os03g0859100 protein n=2 Tax=Oryza sativa RepID=Q84M86_ORYSJ	LOC_Os03g64170.2	1e-31	3	36252369	36248885	cDNA GDSL-like lipase/acylhydrolase, putative, expressed	AT1G75900.1	3e-18	1	28499179	28500943	family II extracellular lipase 3 (EXL3)	Bradi4g39160.1	2e-33	4V	43817163	43820443	Status 12;Valid 1;Alias Bd4.4021;Description Class_3;Note=protein_coding_gene
TaAffx.84354.1.S1_s_at	7.12126	8.12948	8.81035	6.78671	8.27719	9.70008	9.23885	TaAffx.84354.1.S1_s_at	XW	TaAffx.84354.1	594	4	2	TaAffx.84354.1|TaAffx.84354.2	UniRef90_Q10T26	1e-30	Os03g0103200 protein n=3 Tax=Oryza sativa RepID=Q10T26_ORYSJ	LOC_Os03g01300.1	3e-32	3	207330	210839	cDNA LTPL114 - Protease inhibitor/seed storage/LTP family protein precursor, expressed	AT1G12090.1	3e-22	1	4090176	4090589	ELP (EXTENSIN-LIKE PROTEIN); lipid binding	Bradi1g78260.1	5e-27	1V	74311166	74311908	Status 12;Valid 1;Alias Bd1.8175;Description Class_4;Note=protein_coding_gene
TaAffx.86264.1.S1_s_at	6.55558	5.74899	6.50105	6.82355	6.66185	10.5187	9.20621	TaAffx.86264.1.S1_s_at	XW	TaAffx.86264.1	460	2	4	Ta.13168.1|TaAffx.86264.1|Ta.13168.3|Ta.30689.1	UniRef90_Q8S077	6e-22	Os01g0914100 protein n=2 Tax=Oryza sativa RepID=Q8S077_ORYSJ	LOC_Os01g68580.1	2e-19	1	39835596	39836214	cDNA LTPL38 - Protease inhibitor/seed storage/LTP family protein precursor, expressed	AT5G55450.1	2e-06	5	22467560	22467874	protease inhibitor/seed storage/lipid transfer protein (LTP) family protein	Bradi2g58520.1	2e-23	2V	56372715	56373516	Status 12;Valid 1;Alias Bd2.5895;Description Class_3;Note=protein_coding_gene
TaAffx.86528.1.S1_at	5.01978	6.36065	6.54753	4.87197	6.86674	7.2227	7.63284	TaAffx.86528.1.S1_at	XW	TaAffx.86528.1	580	2	1	TaAffx.86528.1
TaAffx.86697.1.S1_x_at	3.49003	3.71639	3.3111	3.53479	3.74888	7.24911	6.09915	TaAffx.86697.1.S1_x_at	XW	TaAffx.86697.1	298	1	1	TaAffx.86697.1	UniRef90_P37834	6e-11	Peroxidase 1 n=3 Tax=Oryza sativa RepID=PER1_ORYSJ	LOC_Os05g41990.1	8e-13	5	24520670	24522365	cDNA peroxidase precursor, putative, expressed							Bradi2g20840.2	4e-15	2V	18274549	18275717	Status 12;Valid 1;Alias Bd2.2220.1;Note=protein_coding_gene
TaAffx.89166.1.S1_at	7.11703	9.10478	8.93917	7.40744	9.54615	10.0809	10.2374	TaAffx.89166.1.S1_at	XW	TaAffx.89166.1	552	6	1	TaAffx.89166.1
TaAffx.89901.1.A1_at	4.15611	5.07894	5.36852	4.13315	6.53934	7.12257	6.29657	TaAffx.89901.1.A1_at	XW	TaAffx.89901.1	557	1	1	TaAffx.89901.1	UniRef90_Q8H055	2e-36	Putative DHHC-type zinc finger protein n=1 Tax=Oryza sativa Japonica Group RepID=Q8H055_ORYSJ	LOC_Os03g11110.1	4e-38	3	5714012	5709186	cDNA zinc finger family protein, putative, expressed	AT1G69420.1	4e-12	1	26093690	26096736	zinc finger (DHHC type) family protein	Bradi1g70590.1	9e-45	1V	68842368	68846788	Status 12;Valid 1;Alias Bd1.7390;Description Class_5;Note=protein_coding_gene
TaAffx.91428.1.S1_at	5.4394	6.62823	6.66016	5.44041	6.90995	7.97062	7.61767	TaAffx.91428.1.S1_at	XW	TaAffx.91428.1	404	2	1	TaAffx.91428.1
TaAffx.94593.1.S1_at	5.84845	8.56006	7.53723	5.49475	8.90461	8.47438	7.80291	TaAffx.94593.1.S1_at	XW	TaAffx.94593.1	877	3	1	TaAffx.94593.1	UniRef90_C5XY63	7e-65	Putative uncharacterized protein Sb04g026840 n=1 Tax=Sorghum bicolor RepID=C5XY63_SORBI	LOC_Os02g42220.1	1e-150	2	25393934	25398464	cDNA transposon protein, putative, unclassified, expressed	AT5G41000.1	1e-57	5	16420910	16423697	YSL4 (YELLOW STRIPE LIKE 4); oligopeptide transporter	Bradi3g49520.1	6e-72	3V	50877118	50882389	Status 12;Valid 1;Alias Bd3.4994;Description Class_5;Note=protein_coding_gene
TaAffx.95521.1.S1_at	4.20467	5.28086	4.18681	4.26131	7.06472	6.92104	6.91111	TaAffx.95521.1.S1_at	XW	TaAffx.95521.1	713	4	1	TaAffx.95521.1	UniRef90_Q56B90	5e-61	Ice recrystallization inhibition protein 1 n=1 Tax=Triticum aestivum RepID=Q56B90_WHEAT							AT1G17250.1	5e-14	1	5901169	5903439	AtRLP3 (Receptor Like Protein 3); protein binding / protein kinase	Bradi5g22870.1	5e-50	5V	25067522	25068115	Status 12;Valid 1;Alias Bd5.2145;Description Class_2;Note=protein_coding_gene
TaAffx.97014.1.S1_s_at	5.83235	7.76804	6.43114	5.52028	7.89023	7.96362	7.74383	TaAffx.97014.1.S1_s_at	XW	TaAffx.97014.1	799	4	2	Ta.9509.1|TaAffx.97014.1	UniRef90_Q6Z2K3	1e-117	Os02g0732200 protein n=3 Tax=Oryza sativa RepID=Q6Z2K3_ORYSJ	LOC_Os02g49950.1	0	2	30512153	30516561	cDNA spotted leaf 11, putative, expressed	AT1G71020.2	3e-81	1	26790825	26792357	armadillo/beta-catenin repeat family protein / U-box domain-containing protein	Bradi3g56960.1	1e-125	3V	56653839	56657760	Status 12;Valid 1;Alias Bd3.5784;Description Class_5;Note=protein_coding_gene
TaAffx.97290.1.S1_at	8.23804	11.1848	10.075	8.0152	10.5369	10.2218	10.7822	TaAffx.97290.1.S1_at	XW	TaAffx.97290.1	633	2	1	TaAffx.97290.1	UniRef90_B9EXK1	6e-14	Putative uncharacterized protein n=2 Tax=Oryza sativa RepID=B9EXK1_ORYSJ	LOC_Os01g37920.1	1e-23	1	21241843	21240583	cDNA expressed protein	AT1G44191.1	1e-10	1	16813654	16814733	Encodes a ECA1 gametogenesis related family protein	Bradi2g05080.1	1e-10	2V	3634520	3636746	Status 12;Valid 1;Alias Bd2.529;Description Class_5;Note=protein_coding_gene
TaAffx.97964.1.S1_at	7.70664	8.93748	7.78067	7.53878	9.27105	9.54329	9.74989	TaAffx.97964.1.S1_at	XW	TaAffx.97964.1	752	2	1	TaAffx.97964.1	UniRef90_P27932	1e-74	Alpha-amylase isozyme 3A n=3 Tax=Oryza sativa RepID=AMY3A_ORYSJ	LOC_Os09g28400.1	1e-130	9	17287992	17290294	cDNA alpha-amylase precursor, putative, expressed	AT4G25000.1	3e-48	4	12852109	12853825	AMY1 (ALPHA-AMYLASE-LIKE); alpha-amylase	Bradi4g32140.1	5e-80	4V	37856468	37858213	Status 12;Valid 1;Alias Bd4.3265;Description Class_5;Note=protein_coding_gene

## Sheet: Cytoplasmic memb-bound vesicle
Table S4. Ontological categories enriched with probesets upregulated specifically in imbibed AR seeds independent of ABA (> 4-fold change and p ≤ 0.05 cutoff values)
Name	GO terms	Description (Direct description or transfer from target)
TaAffx.48080.1.S1_at	GO:0006468 protein amino acid phosphorylation	AFFY CSV: gb:BJ311332 /DB_XREF=gi:20118631 /DB_XREF=BJ311332 /CLONE=whyd27f12 /TID=TaAffx.48080.1 /CNT=5 /FEA=EST /TIER=ConsEnd /STK=1 /NOTE=sequence(s) not in UniGene
	GO:0016023 cytoplasmic membrane-bounded vesicle
	GO:0005739 mitochondrion
	GO:0004674 protein serine/threonine kinase activity
	GO:0004713 protein tyrosine kinase activity
	GO:0009069 serine family amino acid metabolic process
	GO:0005524 ATP binding
	GO:0012505 endomembrane system
TaAffx.97964.1.S1_at	GO:0016023 cytoplasmic membrane-bounded vesicle	AFFY CSV: gb:AJ614106 /DB_XREF=gi:39731033 /DB_XREF=AJ614106 /CLONE=09760R /TID=TaAffx.97964.1 /CNT=2 /FEA=EST /TIER=ConsEnd /STK=0 /NOTE=sequence(s) not in UniGene
	GO:0004556 alpha-amylase activity
	GO:0005983 starch catabolic process
	GO:0005509 calcium ion binding
	GO:0005987 sucrose catabolic process
Ta.11809.2.S1_x_at	GO:0016023 cytoplasmic membrane-bounded vesicle	AFFY CSV: gb:CA607810 /DB_XREF=gi:25162972 /DB_XREF=wr1.pk0082.d5 /CLONE=wr1.pk0082.d5 /TID=Ta.11809.2 /CNT=11 /FEA=EST /TIER=ConsEnd /STK=0 /UG=Ta.11809 /UG_TITLE=Transcribed sequence with weak similarity to protein ref:NP_182036.1 (A.thaliana) putative beta-expansin (Arabidopsis thaliana)
	GO:0005576 extracellular region
	GO:0019953 sexual reproduction
	GO:0005739 mitochondrion
TaAffx.69809.1.A1_at	GO:0016023 cytoplasmic membrane-bounded vesicle	AFFY CSV: gb:CD490362 /DB_XREF=gi:31417391 /DB_XREF=WHE2497_A05_B09ZT /CLONE=WHE2497_A05_B09 /TID=TaAffx.69809.1 /CNT=1 /FEA=EST /TIER=ConsEnd /STK=0 /NOTE=sequence(s) not in UniGene
	GO:0045493 xylan catabolic process
	GO:0004553 hydrolase activity, hydrolyzing O-glycosyl compounds
Ta.9275.1.S1_x_at	GO:0016023 cytoplasmic membrane-bounded vesicle	AFFY CSV: gb:BJ283868 /DB_XREF=gi:20104493 /DB_XREF=BJ283868 /CLONE=whr17o02 /TID=Ta.9275.1 /CNT=11 /FEA=EST /TIER=ConsEnd /STK=4 /UG=Ta.9275 /UG_TITLE=Transcribed sequence with weak similarity to protein ref:NP_192986.1 (A.thaliana) pEARLI 1-like protein (Arabidopsis thaliana)
	GO:0008289 lipid binding
	GO:0005739 mitochondrion
	GO:0006869 lipid transport
TaAffx.5719.1.S1_at	GO:0016023 cytoplasmic membrane-bounded vesicle	AFFY CSV: gb:CA701033 /DB_XREF=gi:25422826 /DB_XREF=wkm2c.pk0004.d1 /CLONE=wkm2c.pk0004.d1 /TID=TaAffx.5719.1 /CNT=1 /FEA=EST /TIER=ConsEnd /STK=0 /NOTE=sequence(s) not in UniGene
	GO:0003824 catalytic activity
	GO:0006629 lipid metabolic process
	GO:0005739 mitochondrion
Ta.10201.1.S1_x_at	GO:0016023 cytoplasmic membrane-bounded vesicle	AFFY CSV: gb:CA633098 /DB_XREF=gi:25211394 /DB_XREF=wle1n.pk0066.h7 /CLONE=wle1n.pk0066.h7 /TID=Ta.10201.1 /CNT=66 /FEA=EST /TIER=ConsEnd /STK=0 /UG=Ta.10201 /UG_TITLE=Transcribed sequence with weak similarity to protein ref:NP_176440.1 (A.thaliana) Z47685 (Arabidopsis thaliana)
Ta.3596.1.S1_a_at	GO:0016023 cytoplasmic membrane-bounded vesicle	AFFY CSV: gb:CK154974 /DB_XREF=gi:38976606 /DB_XREF=FGAS033692 /TID=Ta.3596.1 /CNT=64 /FEA=EST /TIER=ConsEnd /STK=0 /UG=Ta.3596 /UG_TITLE=Transcribed sequence with moderate similarity to protein pir:T51527 (A.thaliana) T51527 UDP-glucose dehydrogenase-like protein - Arabidopsis thaliana
Ta.6556.1.S1_x_at	GO:0042470 melanosome	AFFY CSV: gb:AF548740.1 /DB_XREF=gi:32401387 /TID=Ta.6556.1 /CNT=86 /FEA=FLmRNA /TIER=FL+Stack /STK=11 /UG=Ta.6556 /DEF=Triticum aestivum 14-3-3 protein mRNA
	GO:0004497 monooxygenase activity
	GO:0007242 intracellular signaling cascade
	GO:0008426 protein kinase C inhibitor activity
	GO:0045859 regulation of protein kinase activity
	GO:0019899 enzyme binding
	GO:0006605 protein targeting
	GO:0021766 hippocampus development
	GO:0035308 negative regulation of protein amino acid dephosphorylation
	GO:0005739 mitochondrion
	GO:0001764 neuron migration
	GO:0019904 protein domain specific binding
	GO:0042313 protein kinase C deactivation
	GO:0021987 cerebral cortex development
Ta.21419.2.S1_at	GO:0016023 cytoplasmic membrane-bounded vesicle	AFFY CSV: gb:CA659396 /DB_XREF=gi:25237921 /DB_XREF=wlm1.pk0005.b3 /CLONE=wlm1.pk0005.b3 /TID=Ta.21419.2 /CNT=19 /FEA=EST /TIER=ConsEnd /STK=0 /UG=Ta.21419 /UG_TITLE=Transcribed sequence with weak similarity to protein ref:NP_188851.1 (A.thaliana) unknown protein (Arabidopsis thaliana)
Ta.22672.1.S1_at	GO:0009395 phospholipid catabolic process	AFFY CSV: gb:CD878649 /DB_XREF=gi:32562465 /DB_XREF=AZO4.103F06R011122 /CLONE=AZO4103F06 /TID=Ta.22672.1 /CNT=130 /FEA=EST /TIER=Stack /STK=7 /UG=Ta.22672 /UG_TITLE=Transcribed sequence with moderate similarity to protein sp:P43297 (A.thaliana) RD21_ARATH Cysteine proteinase RD21A precursor
	GO:0016023 cytoplasmic membrane-bounded vesicle
	GO:0006950 response to stress
	GO:0004197 cysteine-type endopeptidase activity
	GO:0004623 phospholipase A2 activity
	GO:0006508 proteolysis
Ta.14289.1.S1_at	GO:0016023 cytoplasmic membrane-bounded vesicle	AFFY CSV: gb:CK198204 /DB_XREF=gi:39560594 /DB_XREF=FGAS006688 /TID=Ta.14289.1 /CNT=33 /FEA=EST /TIER=ConsEnd /STK=0 /UG=Ta.14289 /UG_TITLE=Transcribed sequence with moderate similarity to protein sp:P43297 (A.thaliana) RD21_ARATH Cysteine proteinase RD21A precursor
TaAffx.78376.1.S1_at	GO:0004497 monooxygenase activity	AFFY CSV: gb:CA733223 /DB_XREF=gi:25548821 /DB_XREF=wlp1c.pk008.k24 /CLONE=wlp1c.pk008.k24 /TID=TaAffx.78376.1 /CNT=2 /FEA=EST /TIER=ConsEnd /STK=0 /NOTE=sequence(s) not in UniGene
	GO:0020037 heme binding
	GO:0016023 cytoplasmic membrane-bounded vesicle
	GO:0006952 defense response
	GO:0005576 extracellular region
	GO:0006118 electron transport
Ta.1082.1.S1_a_at	GO:0016023 cytoplasmic membrane-bounded vesicle	AFFY CSV: gb:AY525641.1 /DB_XREF=gi:42541153 /TID=Ta.1082.1 /CNT=89 /FEA=FLmRNA /TIER=FL /STK=1 /UG=Ta.1082 /DEF=Triticum aestivum delta tonoplast intrinsic protein TIP2;3 mRNA
	GO:0005215 transporter activity
	GO:0016021 integral to membrane
	GO:0006810 transport
Ta.1839.1.S1_x_at	GO:0016023 cytoplasmic membrane-bounded vesicle	AFFY CSV: gb:CA603626 /DB_XREF=gi:25158788 /DB_XREF=wr1.pk0030.a4 /CLONE=wr1.pk0030.a4 /TID=Ta.1839.1 /CNT=18 /FEA=EST /TIER=ConsEnd /STK=0 /UG=Ta.1839 /UG_TITLE=Transcribed sequence with moderate similarity to protein pir:T46107 (A.thaliana) T46107 hypothetical protein T25B15.140 - Arabidopsis thaliana
Ta.2678.3.S1_a_at	GO:0009737 response to abscisic acid stimulus	AFFY CSV: gb:AJ615548 /DB_XREF=gi:39732475 /DB_XREF=AJ615548 /CLONE=11800R /NOTE=Non-UniGene sequence merged into UniGene cluster /TID=Ta.2678.3 /CNT=21 /FEA=EST /TIER=ConsEnd /STK=0 /UG=Ta.2678 /UG_TITLE=Transcribed sequence with moderate similarity to protein sp:Q9ZNS6 (A.thaliana) RC2B_ARATH Hydrophobic protein RCI2B
	GO:0016023 cytoplasmic membrane-bounded vesicle
	GO:0005624 membrane fraction
	GO:0016021 integral to membrane
	GO:0009414 response to water deprivation
	GO:0005886 plasma membrane
	GO:0009409 response to cold
	GO:0042538 hyperosmotic salinity response
Ta.2784.1.A1_at	GO:0016998 cell wall macromolecule catabolic process	AFFY CSV: gb:AB029934.1 /DB_XREF=gi:18146824 /GEN=Chi 1 /TID=Ta.2784.1 /CNT=20 /FEA=FLmRNA /TIER=FL+Stack /STK=9 /UG=Ta.2784 /DEF=Triticum aestivum Chi 1 mRNA for chitinase 1
	GO:0016023 cytoplasmic membrane-bounded vesicle
	GO:0006952 defense response
	GO:0005576 extracellular region
	GO:0004568 chitinase activity
	GO:0006032 chitin catabolic process
	GO:0051707 response to other organism
TaAffx.38628.1.S1_x_at	GO:0016023 cytoplasmic membrane-bounded vesicle	AFFY CSV: gb:BE415674 /DB_XREF=gi:9413520 /DB_XREF=MWL037.H11000424 /CLONE=MWL037.H11 /TID=TaAffx.38628.1 /CNT=3 /FEA=EST /TIER=ConsEnd /STK=0 /NOTE=sequence(s) not in UniGene
	GO:0003824 catalytic activity
	GO:0005739 mitochondrion
Ta.8076.1.S1_at	GO:0016023 cytoplasmic membrane-bounded vesicle	AFFY CSV: gb:CA684491 /DB_XREF=gi:25271530 /DB_XREF=wlm96.pk026.l7 /CLONE=wlm96.pk026.l7 /TID=Ta.8076.1 /CNT=7 /FEA=EST /TIER=ConsEnd /STK=3 /UG=Ta.8076 /UG_TITLE=Transcribed sequence with weak similarity to protein ref:NP_186860.1 (A.thaliana) putative serine carboxypeptidase II (Arabidopsis thaliana)
	GO:0006508 proteolysis
	GO:0005739 mitochondrion
	GO:0004185 serine-type carboxypeptidase activity
Ta.22773.1.S1_x_at	GO:0016023 cytoplasmic membrane-bounded vesicle	AFFY CSV: gb:BF293263 /DB_XREF=gi:11224327 /DB_XREF=WHE2151_E01_I01ZS /CLONE=WHE2151_E01_I01 /NOTE=Non-UniGene sequence merged into UniGene cluster /TID=Ta.22773.1 /CNT=15 /FEA=EST /TIER=ConsEnd /STK=0 /UG=Ta.22773 /UG_TITLE=Transcribed sequence with weak similarity to protein pir:T05521 (A.thaliana) T05521 alpha-amylase
	GO:0005983 starch catabolic process
	GO:0005987 sucrose catabolic process
	GO:0004556 alpha-amylase activity
	GO:0005576 extracellular region
	GO:0005509 calcium ion binding
Ta.5636.2.S1_x_at	GO:0016023 cytoplasmic membrane-bounded vesicle	AFFY CSV: gb:BQ168398 /DB_XREF=gi:20313713 /DB_XREF=WHE2104_B12_D24ZT /CLONE=WHE2104_B12_D24 /TID=Ta.5636.2 /CNT=10 /FEA=EST /TIER=ConsEnd /STK=0 /UG=Ta.5636 /UG_TITLE=Transcribed sequence with weak similarity to protein ref:NP_180304.1 (A.thaliana) putative lipase (Arabidopsis thaliana)
	GO:0006629 lipid metabolic process
	GO:0005739 mitochondrion
Ta.10204.2.A1_a_at	GO:0016023 cytoplasmic membrane-bounded vesicle	AFFY CSV: gb:CD453365 /DB_XREF=gi:31368105 /DB_XREF=WHE1411_B01_D01ZT /CLONE=WHE1411_B01_D01 /TID=Ta.10204.2 /CNT=10 /FEA=EST /TIER=ConsEnd /STK=0 /UG=Ta.10204 /UG_TITLE=Transcribed sequence with moderate similarity to protein ref:NP_197279.1 (A.thaliana) NADH-cytochrome b5 reductase (Arabidopsis thaliana)
Ta.20519.1.S1_at	GO:0016023 cytoplasmic membrane-bounded vesicle	AFFY CSV: gb:CK166067 /DB_XREF=gi:38998751 /DB_XREF=FGAS050119 /TID=Ta.20519.1 /CNT=8 /FEA=EST /TIER=ConsEnd /STK=0 /UG=Ta.20519 /UG_TITLE=Transcribed sequence with weak similarity to protein pir:T51717 (A.thaliana) T51717 extensin-like protein (imported) - Arabidopsis thaliana
Ta.3193.1.S1_x_at	GO:0016023 cytoplasmic membrane-bounded vesicle	AFFY CSV: gb:BQ838076 /DB_XREF=gi:22142394 /DB_XREF=WHE2906_C07_E14ZS /CLONE=WHE2906_C07_E14 /TID=Ta.3193.1 /CNT=19 /FEA=EST /TIER=ConsEnd /STK=0 /UG=Ta.3193 /UG_TITLE=Transcribed sequence with weak similarity to protein ref:NP_567391.1 (A.thaliana) pEARLI 1-like protein (Arabidopsis thaliana)
	GO:0008289 lipid binding
	GO:0005739 mitochondrion
	GO:0006869 lipid transport
Ta.24120.1.S1_at	GO:0016023 cytoplasmic membrane-bounded vesicle	AFFY CSV: gb:AY543541.1 /DB_XREF=gi:44894805 /TID=Ta.24120.1 /CNT=16 /FEA=FLmRNA /TIER=FL /STK=1 /UG=Ta.24120 /DEF=Triticum aestivum expansin EXPB7 mRNA
	GO:0005576 extracellular region
	GO:0019953 sexual reproduction
	GO:0005739 mitochondrion
Ta.10.1.S1_x_at	GO:0016023 cytoplasmic membrane-bounded vesicle	AFFY CSV: gb:Z22874.1 /DB_XREF=gi:311763 /TID=Ta.10.1 /CNT=51 /FEA=FLmRNA /TIER=FL /STK=1 /UG=Ta.10 /DEF=T.aestivum (1
	GO:0043169 cation binding
	GO:0005975 carbohydrate metabolic process
	GO:0042972 licheninase activity
Ta.5569.2.A1_a_at	GO:0009395 phospholipid catabolic process	AFFY CSV: gb:CD452635 /DB_XREF=gi:31367375 /DB_XREF=WHE1116_G05_N10ZT /CLONE=WHE1116_G05_N10 /TID=Ta.5569.2 /CNT=1 /FEA=EST /TIER=ConsEnd /STK=0 /UG=Ta.5569 /UG_TITLE=Transcribed sequence with moderate similarity to protein pir:T45628 (A.thaliana) T45628 glycerophosphodiester phosphodiesterase-like protein - Arabidopsis thaliana
	GO:0008889 glycerophosphodiester phosphodiesterase activity
	GO:0016023 cytoplasmic membrane-bounded vesicle
	GO:0003779 actin binding
	GO:0006071 glycerol metabolic process
	GO:0046486 glycerolipid metabolic process
Ta.18223.1.S1_at	GO:0016023 cytoplasmic membrane-bounded vesicle	AFFY CSV: gb:BJ236082 /DB_XREF=gi:20052222 /DB_XREF=BJ236082 /CLONE=whe20e11 /TID=Ta.18223.1 /CNT=5 /FEA=EST /TIER=ConsEnd /STK=0 /UG=Ta.18223 /UG_TITLE=Transcribed sequence with weak similarity to protein ref:NP_199379.1 (A.thaliana) GDSL-motif lipasehydrolase-like protein (Arabidopsis thaliana)
	GO:0004091 carboxylesterase activity
TaAffx.84069.1.S1_at	GO:0016023 cytoplasmic membrane-bounded vesicle	AFFY CSV: gb:CA645540 /DB_XREF=gi:25223836 /DB_XREF=wre1n.pk0099.f2 /CLONE=wre1n.pk0099.f2 /TID=TaAffx.84069.1 /CNT=1 /FEA=EST /TIER=ConsEnd /STK=0 /NOTE=sequence(s) not in UniGene
	GO:0009536 plastid
Ta.6608.1.S1_at	GO:0016023 cytoplasmic membrane-bounded vesicle	AFFY CSV: gb:CD453559 /DB_XREF=gi:31368299 /DB_XREF=WHE0806_C07_E14ZT /CLONE=WHE0806_C07_E14 /TID=Ta.6608.1 /CNT=17 /FEA=EST /TIER=ConsEnd /STK=0 /UG=Ta.6608 /UG_TITLE=Transcribed sequence with weak similarity to protein ref:NP_565337.1 (A.thaliana) Expressed protein (Arabidopsis thaliana)
Ta.5636.1.S1_x_at	GO:0016023 cytoplasmic membrane-bounded vesicle	AFFY CSV: gb:BJ286694 /DB_XREF=gi:20106057 /DB_XREF=BJ286694 /CLONE=whr22o12 /TID=Ta.5636.1 /CNT=4 /FEA=EST /TIER=ConsEnd /STK=3 /UG=Ta.5636 /UG_TITLE=Transcribed sequence with weak similarity to protein ref:NP_180304.1 (A.thaliana) putative lipase (Arabidopsis thaliana)
	GO:0006629 lipid metabolic process
	GO:0005739 mitochondrion
Ta.20218.1.A1_x_at	GO:0016023 cytoplasmic membrane-bounded vesicle	AFFY CSV: gb:CA676243 /DB_XREF=gi:25257837 /DB_XREF=wrsu1.pk0002.f7 /CLONE=wrsu1.pk0002.f7 /TID=Ta.20218.1 /CNT=1 /FEA=EST /TIER=ConsEnd /STK=0 /UG=Ta.20218 /UG_TITLE=Transcribed sequence
Ta.28320.1.S1_s_at	GO:0016023 cytoplasmic membrane-bounded vesicle	AFFY CSV: gb:CK217025 /DB_XREF=gi:39623129 /DB_XREF=FGAS029026 /TID=Ta.28320.1 /CNT=23 /FEA=EST /TIER=ConsEnd /STK=0 /UG=Ta.28320 /UG_TITLE=Transcribed sequence with weak similarity to protein ref:NP_565490.1 (A.thaliana) expressed protein (Arabidopsis thaliana)
Ta.28782.1.S1_x_at	GO:0016023 cytoplasmic membrane-bounded vesicle	AFFY CSV: gb:Y09916.1 /DB_XREF=gi:1772598 /TID=Ta.28782.1 /CNT=4 /FEA=mRNA /TIER=ConsEnd /STK=0 /UG=Ta.28782 /UG_TITLE=T.aestivum mRNA for germin-like protein 2
Ta.10172.1.S1_at	GO:0016023 cytoplasmic membrane-bounded vesicle	AFFY CSV: gb:BQ805344 /DB_XREF=gi:22029553 /DB_XREF=WHE3565_G05_N09ZS /CLONE=WHE3565_G05_N09 /TID=Ta.10172.1 /CNT=38 /FEA=EST /TIER=ConsEnd /STK=0 /UG=Ta.10172 /UG_TITLE=Transcribed sequence with weak similarity to protein ref:NP_178320.1 (A.thaliana) protease inhibitor II (Arabidopsis thaliana)
Ta.3749.1.S1_s_at	GO:0016023 cytoplasmic membrane-bounded vesicle	AFFY CSV: gb:CK167447 /DB_XREF=gi:39001541 /DB_XREF=FGAS051809 /TID=Ta.3749.1 /CNT=17 /FEA=EST /TIER=ConsEnd /STK=0 /UG=Ta.3749 /UG_TITLE=Transcribed sequence with weak similarity to protein ref:NP_182036.1 (A.thaliana) putative beta-expansin (Arabidopsis thaliana)
Ta.29445.1.S1_at	GO:0016023 cytoplasmic membrane-bounded vesicle	AFFY CSV: gb:CK212497 /DB_XREF=gi:39618601 /DB_XREF=FGAS024371 /TID=Ta.29445.1 /CNT=31 /FEA=mRNA /TIER=ConsEnd /STK=0 /UG=Ta.29445 /UG_TITLE=Clone wdk1c.pk023.m3:fis
Ta.1839.1.S1_at	GO:0016023 cytoplasmic membrane-bounded vesicle	AFFY CSV: gb:CA603626 /DB_XREF=gi:25158788 /DB_XREF=wr1.pk0030.a4 /CLONE=wr1.pk0030.a4 /TID=Ta.1839.1 /CNT=18 /FEA=EST /TIER=ConsEnd /STK=0 /UG=Ta.1839 /UG_TITLE=Transcribed sequence with moderate similarity to protein pir:T46107 (A.thaliana) T46107 hypothetical protein T25B15.140 - Arabidopsis thaliana
Ta.14043.1.S1_at	GO:0016023 cytoplasmic membrane-bounded vesicle	AFFY CSV: gb:BQ805612 /DB_XREF=gi:22029808 /DB_XREF=WHE3568_H04_O08ZS /CLONE=WHE3568_H04_O08 /TID=Ta.14043.1 /CNT=3 /FEA=EST /TIER=ConsEnd /STK=0 /UG=Ta.14043 /UG_TITLE=Transcribed sequence with weak similarity to protein pir:S71371 (A.thaliana) S71371 gibberellin-regulated protein GASA5 precursor - Arabidopsis thaliana
Ta.3605.2.S1_a_at	GO:0016023 cytoplasmic membrane-bounded vesicle	AFFY CSV: gb:BU101007 /DB_XREF=gi:22548806 /DB_XREF=WHE3360_F07_K14ZS /CLONE=WHE3360_F07_K14 /TID=Ta.3605.2 /CNT=16 /FEA=EST /TIER=ConsEnd /STK=0 /UG=Ta.3605 /UG_TITLE=Transcribed sequence with weak similarity to protein sp:P02452 (H.sapiens) CA11_HUMAN Collagen alpha 1
Ta.20658.2.S1_x_at	GO:0016023 cytoplasmic membrane-bounded vesicle	AFFY CSV: gb:BJ285838 /DB_XREF=gi:23146867 /DB_XREF=BJ285838 /CLONE=whr13b24 /TID=Ta.20658.2 /CNT=12 /FEA=EST /TIER=ConsEnd /STK=1 /UG=Ta.20658 /UG_TITLE=Transcribed sequence with weak similarity to protein ref:NP_174182.1 (A.thaliana) lipase
	GO:0003824 catalytic activity
	GO:0006629 lipid metabolic process
	GO:0005739 mitochondrion
TaAffx.86264.1.S1_s_at	GO:0016023 cytoplasmic membrane-bounded vesicle	AFFY CSV: gb:CA723627 /DB_XREF=gi:25445420 /DB_XREF=wdr1f.pk003.n19 /CLONE=wdr1f.pk003.n19 /TID=TaAffx.86264.1 /CNT=2 /FEA=EST /TIER=ConsEnd /STK=0 /NOTE=sequence(s) not in UniGene
Ta.10204.2.A1_at	GO:0016023 cytoplasmic membrane-bounded vesicle	AFFY CSV: gb:CD453365 /DB_XREF=gi:31368105 /DB_XREF=WHE1411_B01_D01ZT /CLONE=WHE1411_B01_D01 /TID=Ta.10204.2 /CNT=10 /FEA=EST /TIER=ConsEnd /STK=0 /UG=Ta.10204 /UG_TITLE=Transcribed sequence with moderate similarity to protein ref:NP_197279.1 (A.thaliana) NADH-cytochrome b5 reductase (Arabidopsis thaliana)
TaAffx.84354.1.S1_s_at	GO:0016023 cytoplasmic membrane-bounded vesicle	AFFY CSV: gb:CA646947 /DB_XREF=gi:25225243 /DB_XREF=wre1n.pk0118.c11 /CLONE=wre1n.pk0118.c11 /TID=TaAffx.84354.1 /CNT=4 /FEA=EST /TIER=ConsEnd /STK=0 /NOTE=sequence(s) not in UniGene
Ta.28145.1.S1_x_at	GO:0016023 cytoplasmic membrane-bounded vesicle	AFFY CSV: gb:CA603299 /DB_XREF=gi:25158461 /DB_XREF=wr1.pk0028.f1 /CLONE=wr1.pk0028.f1 /TID=Ta.28145.1 /CNT=12 /FEA=EST /TIER=ConsEnd /STK=0 /UG=Ta.28145 /UG_TITLE=Transcribed sequence with weak similarity to protein ref:NP_192984.1 (A.thaliana) pEARLI 1-like protein (Arabidopsis thaliana)
	GO:0009536 plastid
	GO:0008289 lipid binding
	GO:0006869 lipid transport
Ta.14578.2.S1_at	GO:0016023 cytoplasmic membrane-bounded vesicle	AFFY CSV: gb:CA638038 /DB_XREF=gi:25216334 /DB_XREF=wre1n.pk0004.e11 /CLONE=wre1n.pk0004.e11 /TID=Ta.14578.2 /CNT=18 /FEA=EST /TIER=ConsEnd /STK=0 /UG=Ta.14578 /UG_TITLE=Transcribed sequence with weak similarity to protein pir:T49138 (A.thaliana) T49138 hypothetical protein T10D17.10 - Arabidopsis thaliana
Ta.20658.3.S1_x_at	GO:0016023 cytoplasmic membrane-bounded vesicle	AFFY CSV: gb:BJ294354 /DB_XREF=gi:20109494 /DB_XREF=BJ294354 /CLONE=whsl12f03 /TID=Ta.20658.3 /CNT=1 /FEA=EST /TIER=ConsEnd /STK=1 /UG=Ta.20658 /UG_TITLE=Transcribed sequence with weak similarity to protein ref:NP_174182.1 (A.thaliana) lipase
	GO:0003824 catalytic activity
	GO:0006629 lipid metabolic process
	GO:0005739 mitochondrion
Ta.1441.1.S1_at	GO:0006468 protein amino acid phosphorylation	AFFY CSV: gb:CD492052 /DB_XREF=gi:31417086 /DB_XREF=WHE2467_F12_K23ZT /CLONE=WHE2467_F12_K23 /NOTE=Non-UniGene sequence merged into UniGene cluster /TID=Ta.1441.1 /CNT=15 /FEA=EST /TIER=ConsEnd /STK=0 /UG=Ta.1441 /UG_TITLE=Transcribed sequence with weak similarity to protein pir:T50006 (A.thaliana) T50006 receptor protein kinase-like protein - Arabidopsis thaliana
	GO:0009536 plastid
	GO:0016023 cytoplasmic membrane-bounded vesicle
	GO:0004672 protein kinase activity
	GO:0007169 transmembrane receptor protein tyrosine kinase signaling pathway
	GO:0005524 ATP binding
Ta.14456.1.S1_at	GO:0016023 cytoplasmic membrane-bounded vesicle	AFFY CSV: gb:AY543537.1 /DB_XREF=gi:44894797 /TID=Ta.14456.1 /CNT=50 /FEA=FLmRNA /TIER=FL /STK=1 /UG=Ta.14456 /DEF=Triticum aestivum expansin EXPB2 mRNA
	GO:0005576 extracellular region
	GO:0019953 sexual reproduction
	GO:0005739 mitochondrion
Ta.7262.1.A1_x_at	GO:0016023 cytoplasmic membrane-bounded vesicle	AFFY CSV: gb:CD454043 /DB_XREF=gi:31368671 /DB_XREF=WHE0963_E01_I01ZT /CLONE=WHE0963_E01_I01 /TID=Ta.7262.1 /CNT=4 /FEA=EST /TIER=ConsEnd /STK=0 /UG=Ta.7262 /UG_TITLE=Transcribed sequence with moderate similarity to protein pir:T48139 (A.thaliana) T48139 copper amine oxidase-like protein - Arabidopsis thaliana
	GO:0009536 plastid
TaAffx.79227.1.S1_x_at	GO:0016023 cytoplasmic membrane-bounded vesicle	AFFY CSV: gb:CA719459 /DB_XREF=gi:25441252 /DB_XREF=wkm2n.pk005.b5 /CLONE=wkm2n.pk005.b5 /TID=TaAffx.79227.1 /CNT=1 /FEA=EST /TIER=ConsEnd /STK=0 /NOTE=sequence(s) not in UniGene
Ta.20944.1.S1_at	GO:0016023 cytoplasmic membrane-bounded vesicle	AFFY CSV: gb:CA613580 /DB_XREF=gi:25191864 /DB_XREF=wr1.pk0146.b12 /CLONE=wr1.pk0146.b12 /TID=Ta.20944.1 /CNT=8 /FEA=EST /TIER=ConsEnd /STK=0 /UG=Ta.20944 /UG_TITLE=Transcribed sequences
TaAffx.116835.1.S1_at	GO:0016023 cytoplasmic membrane-bounded vesicle	AFFY CSV: gb:AJ612538 /DB_XREF=gi:39729465 /DB_XREF=AJ612538 /CLONE=07182R /TID=TaAffx.116835.1 /CNT=23 /FEA=EST /TIER=ConsEnd /STK=0 /NOTE=sequence(s) not in UniGene
TaAffx.80145.2.S1_at	GO:0016023 cytoplasmic membrane-bounded vesicle	AFFY CSV: gb:CA719001 /DB_XREF=gi:25440794 /DB_XREF=wkm2n.pk002.p3 /CLONE=wkm2n.pk002.p3 /TID=TaAffx.80145.2 /CNT=2 /FEA=EST /TIER=ConsEnd /STK=0 /NOTE=sequence(s) not in UniGene
	GO:0004556 alpha-amylase activity
	GO:0005983 starch catabolic process
	GO:0005509 calcium ion binding
	GO:0005987 sucrose catabolic process
Ta.8938.1.S1_at	GO:0016023 cytoplasmic membrane-bounded vesicle	AFFY CSV: gb:BQ162656 /DB_XREF=gi:20299713 /DB_XREF=WHE0446_D11_G22ZT /CLONE=WHE0446_D11_G22 /TID=Ta.8938.1 /CNT=4 /FEA=EST /TIER=ConsEnd /STK=0 /UG=Ta.8938 /UG_TITLE=Transcribed sequence with weak similarity to protein ref:NP_192984.1 (A.thaliana) pEARLI 1-like protein (Arabidopsis thaliana)
Ta.5845.1.S1_at	GO:0016023 cytoplasmic membrane-bounded vesicle	AFFY CSV: gb:CK153266 /DB_XREF=gi:38973160 /DB_XREF=FGAS031850 /TID=Ta.5845.1 /CNT=22 /FEA=EST /TIER=ConsEnd /STK=0 /UG=Ta.5845 /UG_TITLE=Transcribed sequence with moderate similarity to protein ref:NP_175933.1 (A.thaliana) unknown protein (Arabidopsis thaliana)
TaAffx.111101.1.S1_at	GO:0016023 cytoplasmic membrane-bounded vesicle	AFFY CSV: gb:CA607410 /DB_XREF=gi:25162572 /DB_XREF=wr1.pk0076.h12 /CLONE=wr1.pk0076.h12 /TID=TaAffx.111101.1 /CNT=2 /FEA=EST /TIER=ConsEnd /STK=0 /NOTE=sequence(s) not in UniGene
Ta.26042.1.S1_at	GO:0016023 cytoplasmic membrane-bounded vesicle	AFFY CSV: gb:CA608417 /DB_XREF=gi:25163579 /DB_XREF=wr1.pk0090.b2 /CLONE=wr1.pk0090.b2 /TID=Ta.26042.1 /CNT=8 /FEA=EST /TIER=ConsEnd /STK=0 /UG=Ta.26042 /UG_TITLE=Transcribed sequence with weak similarity to protein pir:S52770 (A.thaliana) S52770 subtilisin-like proteinase
	GO:0006508 proteolysis
	GO:0004289 subtilase activity
Ta.5446.1.S1_x_at	GO:0016023 cytoplasmic membrane-bounded vesicle	AFFY CSV: gb:CK196936 /DB_XREF=gi:39559326 /DB_XREF=FGAS005406 /TID=Ta.5446.1 /CNT=20 /FEA=EST /TIER=ConsEnd /STK=0 /UG=Ta.5446 /UG_TITLE=Transcribed sequence with weak similarity to protein pir:T49138 (A.thaliana) T49138 hypothetical protein T10D17.10 - Arabidopsis thaliana
Ta.9906.1.A1_at	GO:0016023 cytoplasmic membrane-bounded vesicle	AFFY CSV: gb:BJ239828 /DB_XREF=gi:20054249 /DB_XREF=BJ239828 /CLONE=whe7p09 /TID=Ta.9906.1 /CNT=4 /FEA=EST /TIER=ConsEnd /STK=1 /UG=Ta.9906 /UG_TITLE=Transcribed sequence with weak similarity to protein ref:NP_198077.1 (A.thaliana) putative protein (Arabidopsis thaliana)
	GO:0005739 mitochondrion
Ta.16845.2.S1_x_at	GO:0016023 cytoplasmic membrane-bounded vesicle	AFFY CSV: gb:CA653144 /DB_XREF=gi:25231669 /DB_XREF=wre1n.pk169.h2 /CLONE=wre1n.pk169.h2 /TID=Ta.16845.2 /CNT=1 /FEA=EST /TIER=ConsEnd /STK=0 /UG=Ta.16845 /UG_TITLE=Transcribed sequence with weak similarity to protein ref:NP_194875.1 (A.thaliana) pathogenesis-related protein homolog (Arabidopsis thaliana)
Ta.5845.1.S1_x_at	GO:0016023 cytoplasmic membrane-bounded vesicle	AFFY CSV: gb:CK153266 /DB_XREF=gi:38973160 /DB_XREF=FGAS031850 /TID=Ta.5845.1 /CNT=22 /FEA=EST /TIER=ConsEnd /STK=0 /UG=Ta.5845 /UG_TITLE=Transcribed sequence with moderate similarity to protein ref:NP_175933.1 (A.thaliana) unknown protein (Arabidopsis thaliana)
Ta.28155.1.S1_x_at	GO:0016023 cytoplasmic membrane-bounded vesicle	AFFY CSV: gb:CA638190 /DB_XREF=gi:25216486 /DB_XREF=wre1n.pk0007.d10 /CLONE=wre1n.pk0007.d10 /NOTE=Non-UniGene sequence merged into UniGene cluster /TID=Ta.28155.1 /CNT=6 /FEA=EST /TIER=ConsEnd /STK=0 /UG=Ta.28155 /UG_TITLE=Transcribed sequences
Ta.1751.2.S1_at	GO:0016023 cytoplasmic membrane-bounded vesicle	AFFY CSV: gb:CA611575 /DB_XREF=gi:25189872 /DB_XREF=wr1.pk0131.c6 /CLONE=wr1.pk0131.c6 /TID=Ta.1751.2 /CNT=9 /FEA=EST /TIER=ConsEnd /STK=0 /UG=Ta.1751 /UG_TITLE=Transcribed sequence with weak similarity to protein ref:NP_174461.1 (A.thaliana) unknown protein (Arabidopsis thaliana)
Ta.18223.2.S1_at	GO:0016023 cytoplasmic membrane-bounded vesicle	AFFY CSV: gb:CA676155 /DB_XREF=gi:25257648 /DB_XREF=wrsu1.pk0001.a5 /CLONE=wrsu1.pk0001.a5 /TID=Ta.18223.2 /CNT=21 /FEA=EST /TIER=ConsEnd /STK=0 /UG=Ta.18223 /UG_TITLE=Transcribed sequence with weak similarity to protein ref:NP_199379.1 (A.thaliana) GDSL-motif lipasehydrolase-like protein (Arabidopsis thaliana)
Ta.12561.3.S1_at	GO:0016023 cytoplasmic membrane-bounded vesicle	AFFY CSV: gb:BQ169774 /DB_XREF=gi:20331597 /DB_XREF=WHE0968_E03_I06ZT /CLONE=WHE0968_E03_I06 /TID=Ta.12561.3 /CNT=11 /FEA=EST /TIER=ConsEnd /STK=0 /UG=Ta.12561 /UG_TITLE=Transcribed sequence with weak similarity to protein ref:NP_564617.1 (A.thaliana) expressed protein (Arabidopsis thaliana)
Ta.14289.2.S1_a_at	GO:0016023 cytoplasmic membrane-bounded vesicle	AFFY CSV: gb:CA630642 /DB_XREF=gi:25208938 /DB_XREF=wle1n.pk0035.c11 /CLONE=wle1n.pk0035.c11 /TID=Ta.14289.2 /CNT=1 /FEA=EST /TIER=ConsEnd /STK=0 /UG=Ta.14289 /UG_TITLE=Transcribed sequence with moderate similarity to protein sp:P43297 (A.thaliana) RD21_ARATH Cysteine proteinase RD21A precursor
	GO:0006508 proteolysis
	GO:0004623 phospholipase A2 activity
	GO:0004197 cysteine-type endopeptidase activity
	GO:0009395 phospholipid catabolic process
Ta.5517.1.S1_a_at	GO:0016023 cytoplasmic membrane-bounded vesicle	AFFY CSV: gb:CK165863 /DB_XREF=gi:38998343 /DB_XREF=FGAS049876 /TID=Ta.5517.1 /CNT=31 /FEA=EST /TIER=ConsEnd /STK=0 /UG=Ta.5517 /UG_TITLE=Transcribed sequence with moderate similarity to protein ref:NP_198893.1 (A.thaliana) AAC49691.1) (Arabidopsis thaliana)
Ta.23240.1.S1_s_at	GO:0016023 cytoplasmic membrane-bounded vesicle	AFFY CSV: gb:CK216532 /DB_XREF=gi:39622636 /DB_XREF=FGAS028527 /TID=Ta.23240.1 /CNT=9 /FEA=EST /TIER=ConsEnd /STK=0 /UG=Ta.23240 /UG_TITLE=Transcribed sequence with moderate similarity to protein ref:NP_567476.1 (A.thaliana) Expressed protein (Arabidopsis thaliana)
Ta.9343.1.S1_at	GO:0016023 cytoplasmic membrane-bounded vesicle	AFFY CSV: gb:CK169904 /DB_XREF=gi:39006548 /DB_XREF=FGAS044582 /TID=Ta.9343.1 /CNT=24 /FEA=EST /TIER=ConsEnd /STK=0 /UG=Ta.9343 /UG_TITLE=Transcribed sequence with weak similarity to protein ref:NP_171720.1 (A.thaliana) hypothetical protein (Arabidopsis thaliana)
Ta.1022.2.S1_a_at	GO:0016023 cytoplasmic membrane-bounded vesicle	AFFY CSV: gb:CK215401 /DB_XREF=gi:39621505 /DB_XREF=FGAS027364 /TID=Ta.1022.2 /CNT=6 /FEA=EST /TIER=ConsEnd /STK=0 /UG=Ta.1022 /UG_TITLE=Transcribed sequence with weak similarity to protein ref:NP_569030.1 (A.thaliana) senescence-associated protein (Arabidopsis thaliana)
Ta.338.1.S1_at	GO:0016023 cytoplasmic membrane-bounded vesicle	AFFY CSV: gb:BF484849 /DB_XREF=gi:11568150 /DB_XREF=WHE2320_D02_H04ZS /CLONE=WHE2320_D02_H04 /TID=Ta.338.1 /CNT=5 /FEA=EST /TIER=ConsEnd /STK=0 /UG=Ta.338 /UG_TITLE=Transcribed sequence with weak similarity to protein pir:S71371 (A.thaliana) S71371 gibberellin-regulated protein GASA5 precursor - Arabidopsis thaliana
TaAffx.89901.1.A1_at	GO:0016023 cytoplasmic membrane-bounded vesicle	AFFY CSV: gb:BJ306771 /DB_XREF=gi:20115896 /DB_XREF=BJ306771 /CLONE=whyd5d24 /TID=TaAffx.89901.1 /CNT=1 /FEA=EST /TIER=ConsEnd /STK=1 /NOTE=sequence(s) not in UniGene
Ta.3784.2.S1_at	GO:0016023 cytoplasmic membrane-bounded vesicle	AFFY CSV: gb:BJ267344 /DB_XREF=gi:20087709 /DB_XREF=BJ267344 /CLONE=whoh11b10 /TID=Ta.3784.2 /CNT=5 /FEA=EST /TIER=ConsEnd /STK=0 /UG=Ta.3784 /UG_TITLE=Transcribed sequence with weak similarity to protein pir:T48300 (A.thaliana) T48300 hypothetical protein F9G14.100 - Arabidopsis thaliana
Ta.25583.1.S1_at	GO:0016023 cytoplasmic membrane-bounded vesicle	AFFY CSV: gb:BQ238443 /DB_XREF=gi:20434319 /DB_XREF=TaE05004A10F /CLONE=TaE05004A10F /TID=Ta.25583.1 /CNT=12 /FEA=EST /TIER=ConsEnd /STK=0 /UG=Ta.25583 /UG_TITLE=Transcribed sequence with weak similarity to protein ref:NP_565348.1 (A.thaliana) expressed protein (Arabidopsis thaliana)
TaAffx.79227.1.S1_at	GO:0016023 cytoplasmic membrane-bounded vesicle	AFFY CSV: gb:CA719459 /DB_XREF=gi:25441252 /DB_XREF=wkm2n.pk005.b5 /CLONE=wkm2n.pk005.b5 /TID=TaAffx.79227.1 /CNT=1 /FEA=EST /TIER=ConsEnd /STK=0 /NOTE=sequence(s) not in UniGene
Ta.24281.1.S1_at	GO:0016023 cytoplasmic membrane-bounded vesicle	AFFY CSV: gb:BQ169452 /DB_XREF=gi:20331275 /DB_XREF=WHE1795_B01_C01ZT /CLONE=WHE1795_B01_C01 /TID=Ta.24281.1 /CNT=16 /FEA=EST /TIER=ConsEnd /STK=0 /UG=Ta.24281 /UG_TITLE=Transcribed sequence with weak similarity to protein ref:NP_564507.1 (A.thaliana) expressed protein (Arabidopsis thaliana)
Ta.28370.1.S1_at	GO:0016023 cytoplasmic membrane-bounded vesicle	AFFY CSV: gb:CA728072 /DB_XREF=gi:25450048 /DB_XREF=wdi1c.pk002.k5 /CLONE=wdi1c.pk002.k5 /TID=Ta.28370.1 /CNT=3 /FEA=EST /TIER=ConsEnd /STK=1 /UG=Ta.28370 /UG_TITLE=Transcribed sequence with weak similarity to protein ref:NP_193602.1 (A.thaliana) extensin-like protein (Arabidopsis thaliana)
TaAffx.37740.1.S1_s_at	GO:0009733 response to auxin stimulus	AFFY CSV: gb:BJ267311 /DB_XREF=gi:20087686 /DB_XREF=BJ267311 /CLONE=whoh10o03 /TID=TaAffx.37740.1 /CNT=2 /FEA=EST /TIER=ConsEnd /STK=0 /NOTE=sequence(s) not in UniGene
	GO:0010329 auxin efflux transmembrane transporter activity
	GO:0016023 cytoplasmic membrane-bounded vesicle
	GO:0016021 integral to membrane
	GO:0009723 response to ethylene stimulus
	GO:0009926 auxin polar transport
	GO:0009958 positive gravitropism
Ta.27750.1.S1_at	GO:0016023 cytoplasmic membrane-bounded vesicle	AFFY CSV: gb:CD373503 /DB_XREF=gi:31157645 /DB_XREF=WHE0364_A08_A16ZT /CLONE=WHE0364_A08_A16 /TID=Ta.27750.1 /CNT=11 /FEA=mRNA /TIER=ConsEnd /STK=0 /UG=Ta.27750 /UG_TITLE=T.aestivum mRNA for germin-like protein 3
Ta.23685.1.A1_a_at	GO:0016023 cytoplasmic membrane-bounded vesicle	AFFY CSV: gb:BQ166013 /DB_XREF=gi:20308992 /DB_XREF=WHE0803_E02_J03ZT /CLONE=WHE0803_E02_J03 /TID=Ta.23685.1 /CNT=4 /FEA=EST /TIER=ConsEnd /STK=0 /UG=Ta.23685 /UG_TITLE=Transcribed sequence with weak similarity to protein sp:P46688 (A.thaliana) GAS2_ARATH Gibberellin-regulated protein 2 precursor
Ta.3193.1.S1_at	GO:0016023 cytoplasmic membrane-bounded vesicle	AFFY CSV: gb:BQ838076 /DB_XREF=gi:22142394 /DB_XREF=WHE2906_C07_E14ZS /CLONE=WHE2906_C07_E14 /TID=Ta.3193.1 /CNT=19 /FEA=EST /TIER=ConsEnd /STK=0 /UG=Ta.3193 /UG_TITLE=Transcribed sequence with weak similarity to protein ref:NP_567391.1 (A.thaliana) pEARLI 1-like protein (Arabidopsis thaliana)
Ta.1804.1.S1_s_at	GO:0016023 cytoplasmic membrane-bounded vesicle	AFFY CSV: gb:AY442329.1 /DB_XREF=gi:38230577 /TID=Ta.1804.1 /CNT=81 /FEA=FLmRNA /TIER=FL /STK=1 /UG=Ta.1804 /DEF=Triticum aestivum phytochelatin synthetase mRNA
Ta.1692.1.S1_at	GO:0016023 cytoplasmic membrane-bounded vesicle	AFFY CSV: gb:BQ161440 /DB_XREF=gi:20298497 /DB_XREF=WHE1124_B12_D24ZT /CLONE=WHE1124_B12_D24 /TID=Ta.1692.1 /CNT=6 /FEA=EST /TIER=ConsEnd /STK=0 /UG=Ta.1692 /UG_TITLE=Transcribed sequences
Ta.5662.1.S1_at	GO:0016023 cytoplasmic membrane-bounded vesicle	AFFY CSV: gb:BG908113 /DB_XREF=gi:14315789 /DB_XREF=TaLr1165E12F /CLONE=TaLr1165E12 /TID=Ta.5662.1 /CNT=12 /FEA=EST /TIER=ConsEnd /STK=1 /UG=Ta.5662 /UG_TITLE=Transcribed sequence with weak similarity to protein ref:NP_565652.1 (A.thaliana) putative beta-1
	GO:0043169 cation binding
	GO:0005634 nucleus
	GO:0005975 carbohydrate metabolic process
	GO:0004553 hydrolase activity, hydrolyzing O-glycosyl compounds
Ta.5662.2.S1_x_at	GO:0009536 plastid	AFFY CSV: gb:CD877968 /DB_XREF=gi:32561784 /DB_XREF=AZO4.101J17F011002 /CLONE=AZO4101J17 /TID=Ta.5662.2 /CNT=4 /FEA=EST /TIER=ConsEnd /STK=0 /UG=Ta.5662 /UG_TITLE=Transcribed sequence with weak similarity to protein ref:NP_565652.1 (A.thaliana) putative beta-1
	GO:0005975 carbohydrate metabolic process
	GO:0016023 cytoplasmic membrane-bounded vesicle
	GO:0005634 nucleus
	GO:0005739 mitochondrion
	GO:0004553 hydrolase activity, hydrolyzing O-glycosyl compounds
Ta.30752.1.S1_at	GO:0016023 cytoplasmic membrane-bounded vesicle	AFFY CSV: gb:CA651241 /DB_XREF=gi:25229766 /DB_XREF=wre1n.pk180.c2 /CLONE=wre1n.pk180.c2 /TID=Ta.30752.1 /CNT=12 /FEA=EST /TIER=ConsEnd /STK=0 /UG=Ta.30752 /UG_TITLE=Transcribed sequence with weak similarity to protein ref:NP_568984.1 (A.thaliana) putative protein (Arabidopsis thaliana)
Ta.1836.1.S1_at	GO:0016023 cytoplasmic membrane-bounded vesicle	AFFY CSV: gb:CD452976 /DB_XREF=gi:31367716 /DB_XREF=WHE1143_B08_D15ZT /CLONE=WHE1143_B08_D15 /TID=Ta.1836.1 /CNT=17 /FEA=EST /TIER=ConsEnd /STK=0 /UG=Ta.1836 /UG_TITLE=Transcribed sequence with weak similarity to protein pir:T48523 (A.thaliana) T48523 hypothetical protein T22P22.30 - Arabidopsis thaliana
TaAffx.111169.1.S1_at	GO:0016023 cytoplasmic membrane-bounded vesicle	AFFY CSV: gb:BJ284012 /DB_XREF=gi:20104570 /DB_XREF=BJ284012 /CLONE=whr18i10 /TID=TaAffx.111169.1 /CNT=2 /FEA=EST /TIER=ConsEnd /STK=1 /NOTE=sequence(s) not in UniGene
Ta.9288.1.S1_x_at	GO:0006804 peroxidase reaction	AFFY CSV: gb:CK152619 /DB_XREF=gi:38971848 /DB_XREF=FGAS035693 /TID=Ta.9288.1 /CNT=16 /FEA=EST /TIER=ConsEnd /STK=0 /UG=Ta.9288 /UG_TITLE=Transcribed sequence with weak similarity to protein ref:NP_188814.1 (A.thaliana) putative peroxidase (Arabidopsis thaliana)
	GO:0016023 cytoplasmic membrane-bounded vesicle
	GO:0046872 metal ion binding
	GO:0006979 response to oxidative stress
	GO:0004601 peroxidase activity
Ta.3596.1.S1_x_at	GO:0016023 cytoplasmic membrane-bounded vesicle	AFFY CSV: gb:CK154974 /DB_XREF=gi:38976606 /DB_XREF=FGAS033692 /TID=Ta.3596.1 /CNT=64 /FEA=EST /TIER=ConsEnd /STK=0 /UG=Ta.3596 /UG_TITLE=Transcribed sequence with moderate similarity to protein pir:T51527 (A.thaliana) T51527 UDP-glucose dehydrogenase-like protein - Arabidopsis thaliana
Ta.21394.1.S1_at	GO:0016023 cytoplasmic membrane-bounded vesicle	AFFY CSV: gb:BJ215681 /DB_XREF=gi:19954297 /DB_XREF=BJ215681 /CLONE=wh8c17 /TID=Ta.21394.1 /CNT=53 /FEA=mRNA /TIER=Stack /STK=7 /UG=Ta.21394 /UG_TITLE=Clone wrsu1.pk0006.a3:fis
TaAffx.130775.1.S1_at	GO:0016023 cytoplasmic membrane-bounded vesicle	AFFY CSV: gb:BJ284851 /DB_XREF=gi:20105030 /DB_XREF=BJ284851 /CLONE=whr5e12 /TID=TaAffx.130775.1 /CNT=2 /FEA=EST /TIER=ConsEnd /STK=1 /NOTE=sequence(s) not in UniGene
	GO:0006508 proteolysis
	GO:0009536 plastid
	GO:0004289 subtilase activity
Ta.11590.1.S1_at	GO:0016023 cytoplasmic membrane-bounded vesicle	AFFY CSV: gb:BQ170407 /DB_XREF=gi:20332230 /DB_XREF=WHE1770_G04_N08ZT /CLONE=WHE1770_G04_N08 /TID=Ta.11590.1 /CNT=12 /FEA=EST /TIER=ConsEnd /STK=0 /UG=Ta.11590 /UG_TITLE=Transcribed sequence with weak similarity to protein ref:NP_568001.1 (A.thaliana) beta-galactosidase like protein (Arabidopsis thaliana)
Ta.21881.1.S1_at	GO:0016023 cytoplasmic membrane-bounded vesicle	AFFY CSV: gb:CA708263 /DB_XREF=gi:25430056 /DB_XREF=wdk2c.pk008.l8 /CLONE=wdk2c.pk008.l8 /NOTE=Non-UniGene sequence merged into UniGene cluster /TID=Ta.21881.1 /CNT=14 /FEA=EST /TIER=ConsEnd /STK=0 /UG=Ta.21881 /UG_TITLE=Transcribed sequences
Ta.10.1.S1_a_at	GO:0016023 cytoplasmic membrane-bounded vesicle	AFFY CSV: gb:Z22874.1 /DB_XREF=gi:311763 /TID=Ta.10.1 /CNT=51 /FEA=FLmRNA /TIER=FL /STK=1 /UG=Ta.10 /DEF=T.aestivum (1
	GO:0043169 cation binding
	GO:0005975 carbohydrate metabolic process
	GO:0042972 licheninase activity
Ta.19205.1.S1_x_at	GO:0016023 cytoplasmic membrane-bounded vesicle	AFFY CSV: gb:AJ613025 /DB_XREF=gi:39729952 /DB_XREF=AJ613025 /CLONE=08157R /NOTE=Non-UniGene sequence merged into UniGene cluster /TID=Ta.19205.1 /CNT=12 /FEA=EST /TIER=ConsEnd /STK=0 /UG=Ta.19205 /UG_TITLE=Transcribed sequence with weak similarity to protein ref:NP_566665.1 (A.thaliana) expressed protein (Arabidopsis thaliana)
Ta.24553.1.A1_at	GO:0007047 cellular cell wall organization	AFFY CSV: gb:CA662341 /DB_XREF=gi:25240866 /DB_XREF=wlmk1.pk0019.c9 /CLONE=wlmk1.pk0019.c9 /TID=Ta.24553.1 /CNT=3 /FEA=EST /TIER=ConsEnd /STK=0 /UG=Ta.24553 /UG_TITLE=Transcribed sequence with weak similarity to protein sp:P92995 (A.thaliana) GLT1_ARATH Germin-like protein subfamily T member 1 precursor
	GO:0005618 cell wall
	GO:0050162 oxalate oxidase activity
	GO:0030145 manganese ion binding
	GO:0048046 apoplast
	GO:0016023 cytoplasmic membrane-bounded vesicle
	GO:0006950 response to stress
	GO:0045735 nutrient reservoir activity
	GO:0046487 glyoxylate metabolic process
Ta.19205.2.S1_x_at	GO:0016023 cytoplasmic membrane-bounded vesicle	AFFY CSV: gb:CK213085 /DB_XREF=gi:39619189 /DB_XREF=FGAS024987 /TID=Ta.19205.2 /CNT=4 /FEA=EST /TIER=ConsEnd /STK=0 /UG=Ta.19205 /UG_TITLE=Transcribed sequence with weak similarity to protein ref:NP_566665.1 (A.thaliana) expressed protein (Arabidopsis thaliana)
Ta.1022.2.S1_x_at	GO:0016023 cytoplasmic membrane-bounded vesicle	AFFY CSV: gb:CK215401 /DB_XREF=gi:39621505 /DB_XREF=FGAS027364 /TID=Ta.1022.2 /CNT=6 /FEA=EST /TIER=ConsEnd /STK=0 /UG=Ta.1022 /UG_TITLE=Transcribed sequence with weak similarity to protein ref:NP_569030.1 (A.thaliana) senescence-associated protein (Arabidopsis thaliana)
Ta.23685.1.A1_x_at	GO:0016023 cytoplasmic membrane-bounded vesicle	AFFY CSV: gb:BQ166013 /DB_XREF=gi:20308992 /DB_XREF=WHE0803_E02_J03ZT /CLONE=WHE0803_E02_J03 /TID=Ta.23685.1 /CNT=4 /FEA=EST /TIER=ConsEnd /STK=0 /UG=Ta.23685 /UG_TITLE=Transcribed sequence with weak similarity to protein sp:P46688 (A.thaliana) GAS2_ARATH Gibberellin-regulated protein 2 precursor
TaAffx.119175.1.A1_s_at	GO:0016023 cytoplasmic membrane-bounded vesicle	AFFY CSV: gb:BJ285398 /DB_XREF=gi:20105330 /DB_XREF=BJ285398 /CLONE=whr8a15 /TID=TaAffx.119175.1 /CNT=1 /FEA=EST /TIER=ConsEnd /STK=1 /NOTE=sequence(s) not in UniGene
Ta.5662.1.S1_x_at	GO:0016023 cytoplasmic membrane-bounded vesicle	AFFY CSV: gb:BG908113 /DB_XREF=gi:14315789 /DB_XREF=TaLr1165E12F /CLONE=TaLr1165E12 /TID=Ta.5662.1 /CNT=12 /FEA=EST /TIER=ConsEnd /STK=1 /UG=Ta.5662 /UG_TITLE=Transcribed sequence with weak similarity to protein ref:NP_565652.1 (A.thaliana) putative beta-1
	GO:0043169 cation binding
	GO:0005634 nucleus
	GO:0005975 carbohydrate metabolic process
	GO:0004553 hydrolase activity, hydrolyzing O-glycosyl compounds
Ta.1674.1.S1_s_at	GO:0016023 cytoplasmic membrane-bounded vesicle	AFFY CSV: gb:CA609826 /DB_XREF=gi:25164988 /DB_XREF=wr1.pk0112.e8 /CLONE=wr1.pk0112.e8 /TID=Ta.1674.1 /CNT=13 /FEA=EST /TIER=ConsEnd /STK=0 /UG=Ta.1674 /UG_TITLE=Transcribed sequence with weak similarity to protein ref:NP_177036.1 (A.thaliana) protein kinase
TaAffx.106905.1.S1_at	GO:0016023 cytoplasmic membrane-bounded vesicle	AFFY CSV: gb:CA709446 /DB_XREF=gi:25431239 /DB_XREF=wdk2c.pk012.o18 /CLONE=wdk2c.pk012.o18 /TID=TaAffx.106905.1 /CNT=1 /FEA=EST /TIER=ConsEnd /STK=0 /NOTE=sequence(s) not in UniGene
	GO:0004091 carboxylesterase activity
Ta.18965.1.S1_at	GO:0016023 cytoplasmic membrane-bounded vesicle	AFFY CSV: gb:CA644912 /DB_XREF=gi:25223208 /DB_XREF=wre1n.pk0085.h2 /CLONE=wre1n.pk0085.h2 /TID=Ta.18965.1 /CNT=10 /FEA=EST /TIER=ConsEnd /STK=0 /UG=Ta.18965 /UG_TITLE=Transcribed sequence with weak similarity to protein ref:NP_180789.1 (A.thaliana) putative uclacyanin I (Arabidopsis thaliana)
Ta.30806.1.S1_s_at	GO:0016023 cytoplasmic membrane-bounded vesicle	AFFY CSV: gb:CA630244 /DB_XREF=gi:25208540 /DB_XREF=wle1n.pk0031.f4 /CLONE=wle1n.pk0031.f4 /NOTE=Non-UniGene sequence merged into UniGene cluster /TID=Ta.30806.1 /CNT=24 /FEA=EST /TIER=ConsEnd /STK=0 /UG=Ta.30806 /UG_TITLE=Transcribed sequence with weak similarity to protein pir:T47408 (A.thaliana) T47408 lipid-transfer-like protein - Arabidopsis thaliana
TaAffx.23666.1.S1_at	GO:0016023 cytoplasmic membrane-bounded vesicle	AFFY CSV: gb:CA732099 /DB_XREF=gi:25547697 /DB_XREF=wlp1c.pk003.e23 /CLONE=wlp1c.pk003.e23 /TID=TaAffx.23666.1 /CNT=1 /FEA=EST /TIER=ConsEnd /STK=0 /NOTE=sequence(s) not in UniGene
Ta.29551.1.A1_at	GO:0016023 cytoplasmic membrane-bounded vesicle	AFFY CSV: gb:CA719367 /DB_XREF=gi:25441160 /DB_XREF=wkm2n.pk005.f12 /CLONE=wkm2n.pk005.f12 /TID=Ta.29551.1 /CNT=1 /FEA=EST /TIER=ConsEnd /STK=0 /UG=Ta.29551 /UG_TITLE=Transcribed sequence with weak similarity to protein pir:JQ1060 (A.thaliana) JQ1060 glycine-rich protein 1 - Arabidopsis thaliana
Ta.1751.3.S1_x_at	GO:0016023 cytoplasmic membrane-bounded vesicle	AFFY CSV: gb:CK164354 /DB_XREF=gi:38995395 /DB_XREF=FGAS048256 /TID=Ta.1751.3 /CNT=37 /FEA=EST /TIER=ConsEnd /STK=0 /UG=Ta.1751 /UG_TITLE=Transcribed sequence with weak similarity to protein ref:NP_174461.1 (A.thaliana) unknown protein (Arabidopsis thaliana)
Ta.28494.1.S1_s_at	GO:0016023 cytoplasmic membrane-bounded vesicle	AFFY CSV: gb:CN011111 /DB_XREF=gi:45801143 /DB_XREF=WHE3880_A09_A18ZS /CLONE=WHE3880_A09_A18 /TID=Ta.28494.1 /CNT=10 /FEA=EST /TIER=ConsEnd /STK=0 /UG=Ta.28494 /UG_TITLE=Transcribed sequence with weak similarity to protein ref:NP_181486.1 (A.thaliana) similar to gibberellin-regulated proteins (Arabidopsis thaliana)
Ta.23065.1.S1_x_at	GO:0016023 cytoplasmic membrane-bounded vesicle	AFFY CSV: gb:CA719674 /DB_XREF=gi:25441467 /DB_XREF=wkm2n.pk004.b16 /CLONE=wkm2n.pk004.b16 /TID=Ta.23065.1 /CNT=5 /FEA=EST /TIER=ConsEnd /STK=0 /UG=Ta.23065 /UG_TITLE=Transcribed sequence with weak similarity to protein pir:T06708 (A.thaliana) T06708 cysteine proteinase
	GO:0006508 proteolysis
	GO:0004197 cysteine-type endopeptidase activity
Ta.10088.1.S1_at	GO:0016023 cytoplasmic membrane-bounded vesicle	AFFY CSV: gb:CK213077 /DB_XREF=gi:39619181 /DB_XREF=FGAS024979 /TID=Ta.10088.1 /CNT=46 /FEA=EST /TIER=ConsEnd /STK=0 /UG=Ta.10088 /UG_TITLE=Transcribed sequence with weak similarity to protein ref:NP_188258.1 (A.thaliana) putative APG protein (Arabidopsis thaliana)
	GO:0004091 carboxylesterase activity
Ta.21394.2.A1_x_at	GO:0016023 cytoplasmic membrane-bounded vesicle	AFFY CSV: gb:CA676153 /DB_XREF=gi:25257643 /DB_XREF=wrsu1.pk0001.h2 /CLONE=wrsu1.pk0001.h2 /TID=Ta.21394.2 /CNT=8 /FEA=EST /TIER=Stack /STK=6 /UG=Ta.21394 /UG_TITLE=Clone wrsu1.pk0006.a3:fis
Ta.22968.1.S1_at	GO:0016023 cytoplasmic membrane-bounded vesicle	AFFY CSV: gb:CA614519 /DB_XREF=gi:25192816 /DB_XREF=wr1.pk162.h3 /CLONE=wr1.pk162.h3 /TID=Ta.22968.1 /CNT=5 /FEA=EST /TIER=ConsEnd /STK=3 /UG=Ta.22968 /UG_TITLE=Transcribed sequence with weak similarity to protein ref:NP_567391.1 (A.thaliana) pEARLI 1-like protein (Arabidopsis thaliana)
Ta.11809.2.S1_at	GO:0016023 cytoplasmic membrane-bounded vesicle	AFFY CSV: gb:CA607810 /DB_XREF=gi:25162972 /DB_XREF=wr1.pk0082.d5 /CLONE=wr1.pk0082.d5 /TID=Ta.11809.2 /CNT=11 /FEA=EST /TIER=ConsEnd /STK=0 /UG=Ta.11809 /UG_TITLE=Transcribed sequence with weak similarity to protein ref:NP_182036.1 (A.thaliana) putative beta-expansin (Arabidopsis thaliana)
	GO:0005576 extracellular region
	GO:0019953 sexual reproduction
	GO:0005739 mitochondrion
Ta.5569.2.A1_at	GO:0016023 cytoplasmic membrane-bounded vesicle	AFFY CSV: gb:CD452635 /DB_XREF=gi:31367375 /DB_XREF=WHE1116_G05_N10ZT /CLONE=WHE1116_G05_N10 /TID=Ta.5569.2 /CNT=1 /FEA=EST /TIER=ConsEnd /STK=0 /UG=Ta.5569 /UG_TITLE=Transcribed sequence with moderate similarity to protein pir:T45628 (A.thaliana) T45628 glycerophosphodiester phosphodiesterase-like protein - Arabidopsis thaliana
	GO:0009395 phospholipid catabolic process
	GO:0046486 glycerolipid metabolic process
	GO:0006071 glycerol metabolic process
	GO:0008889 glycerophosphodiester phosphodiesterase activity
Ta.18283.1.S1_x_at	GO:0016023 cytoplasmic membrane-bounded vesicle	AFFY CSV: gb:CA606988 /DB_XREF=gi:25162150 /DB_XREF=wr1.pk0074.f2 /CLONE=wr1.pk0074.f2 /TID=Ta.18283.1 /CNT=11 /FEA=EST /TIER=ConsEnd /STK=0 /UG=Ta.18283 /UG_TITLE=Transcribed sequence with weak similarity to protein ref:NP_192987.1 (A.thaliana) pEARLI 1-like protein (Arabidopsis thaliana)
	GO:0008289 lipid binding
	GO:0006869 lipid transport
Ta.30934.1.A1_at	GO:0016023 cytoplasmic membrane-bounded vesicle	AFFY CSV: gb:CA632609 /DB_XREF=gi:25210905 /DB_XREF=wle1n.pk0060.d6 /CLONE=wle1n.pk0060.d6 /TID=Ta.30934.1 /CNT=2 /FEA=EST /TIER=ConsEnd /STK=0 /UG=Ta.30934 /UG_TITLE=Transcribed sequence with weak similarity to protein ref:NP_174182.1 (A.thaliana) lipase
Ta.3651.1.S1_at	GO:0016023 cytoplasmic membrane-bounded vesicle	AFFY CSV: gb:CK152094 /DB_XREF=gi:38970780 /DB_XREF=FGAS035014 /NOTE=Non-UniGene sequence merged into UniGene cluster /TID=Ta.3651.1 /CNT=30 /FEA=EST /TIER=ConsEnd /STK=0 /UG=Ta.3651 /UG_TITLE=Transcribed sequence with weak similarity to protein pir:T50765 (A.thaliana) T50765 adhesion of calyx edges protein ACE (imported) - Arabidopsis thaliana
	GO:0007267 cell-cell signaling
	GO:0010430 fatty acid omega-oxidation
	GO:0050660 FAD binding
	GO:0005576 extracellular region
TaAffx.143995.13.S1_at	GO:0016023 cytoplasmic membrane-bounded vesicle	AFFY CSV: gb:AY188332 /DB_XREF=gi:30090031 /TID=TaAffx.143995.13 /CNT=1 /FEA=DNA_1 /TIER=ConsEnd /STK=0 /NOTE=sequence(s) not in UniGene /DEF=Triticum monococcum chromosome 5AL clone BAC 609E6
Ta.14492.1.S1_at	GO:0016023 cytoplasmic membrane-bounded vesicle	AFFY CSV: gb:CK199539 /DB_XREF=gi:39561929 /DB_XREF=FGAS008040 /TID=Ta.14492.1 /CNT=34 /FEA=EST /TIER=ConsEnd /STK=0 /UG=Ta.14492 /UG_TITLE=Transcribed sequence with weak similarity to protein ref:NP_192984.1 (A.thaliana) pEARLI 1-like protein (Arabidopsis thaliana)
Ta.7595.1.A1_at	GO:0016023 cytoplasmic membrane-bounded vesicle	AFFY CSV: gb:BJ261301 /DB_XREF=gi:20082883 /DB_XREF=BJ261301 /CLONE=whh2f13 /TID=Ta.7595.1 /CNT=6 /FEA=EST /TIER=ConsEnd /STK=1 /UG=Ta.7595 /UG_TITLE=Transcribed sequence with moderate similarity to protein ref:NP_175933.1 (A.thaliana) unknown protein (Arabidopsis thaliana)
Ta.2746.1.S1_x_at	GO:0006804 peroxidase reaction	AFFY CSV: gb:CK198851 /DB_XREF=gi:39561241 /DB_XREF=FGAS007339 /TID=Ta.2746.1 /CNT=42 /FEA=EST /TIER=ConsEnd /STK=0 /UG=Ta.2746 /UG_TITLE=Transcribed sequence with weak similarity to protein ref:NP_181372.1 (A.thaliana) peroxidase (Arabidopsis thaliana)
	GO:0016023 cytoplasmic membrane-bounded vesicle
	GO:0046872 metal ion binding
	GO:0006979 response to oxidative stress
	GO:0004601 peroxidase activity
Ta.8112.1.S1_at	GO:0016023 cytoplasmic membrane-bounded vesicle	AFFY CSV: gb:BQ161326 /DB_XREF=gi:20298383 /DB_XREF=WHE1103_H11_P21ZT /CLONE=WHE1103_H11_P21 /TID=Ta.8112.1 /CNT=7 /FEA=EST /TIER=ConsEnd /STK=0 /UG=Ta.8112 /UG_TITLE=Transcribed sequence with weak similarity to protein ref:NP_566348.1 (A.thaliana) expressed protein (Arabidopsis thaliana)
	GO:0016020 membrane
Ta.27168.1.S1_at	GO:0016023 cytoplasmic membrane-bounded vesicle	AFFY CSV: gb:BQ838219 /DB_XREF=gi:22142537 /DB_XREF=WHE2907_H07_P13ZS /CLONE=WHE2907_H07_P13 /TID=Ta.27168.1 /CNT=13 /FEA=EST /TIER=ConsEnd /STK=0 /UG=Ta.27168 /UG_TITLE=Transcribed sequence with weak similarity to protein ref:NP_192984.1 (A.thaliana) pEARLI 1-like protein (Arabidopsis thaliana)
Ta.22524.1.S1_at	GO:0016023 cytoplasmic membrane-bounded vesicle	AFFY CSV: gb:CK199494 /DB_XREF=gi:39561884 /DB_XREF=FGAS007994 /TID=Ta.22524.1 /CNT=7 /FEA=EST /TIER=ConsEnd /STK=0 /UG=Ta.22524 /UG_TITLE=Transcribed sequence with weak similarity to protein ref:NP_178421.1 (A.thaliana) unknown protein (Arabidopsis thaliana)
Ta.2678.1.S1_x_at	GO:0009737 response to abscisic acid stimulus	AFFY CSV: gb:CA676382 /DB_XREF=gi:25258106 /DB_XREF=wrsu1.pk0004.g3 /CLONE=wrsu1.pk0004.g3 /TID=Ta.2678.1 /CNT=62 /FEA=EST /TIER=ConsEnd /STK=0 /UG=Ta.2678 /UG_TITLE=Transcribed sequence with moderate similarity to protein sp:Q9ZNS6 (A.thaliana) RC2B_ARATH Hydrophobic protein RCI2B
	GO:0016023 cytoplasmic membrane-bounded vesicle
	GO:0005624 membrane fraction
	GO:0016021 integral to membrane
	GO:0009414 response to water deprivation
	GO:0005886 plasma membrane
	GO:0009409 response to cold
	GO:0042538 hyperosmotic salinity response
TaAffx.65012.1.S1_at	GO:0016023 cytoplasmic membrane-bounded vesicle	AFFY CSV: gb:BG607332 /DB_XREF=gi:13657315 /DB_XREF=WHE2471_C08_E15ZS /CLONE=WHE2471_C08_E15 /TID=TaAffx.65012.1 /CNT=6 /FEA=EST /TIER=ConsEnd /STK=0 /NOTE=sequence(s) not in UniGene
	GO:0009536 plastid
Ta.16238.1.S1_at	GO:0016023 cytoplasmic membrane-bounded vesicle	AFFY CSV: gb:CA603077 /DB_XREF=gi:25158239 /DB_XREF=wr1.pk0023.g1 /CLONE=wr1.pk0023.g1 /TID=Ta.16238.1 /CNT=2 /FEA=EST /TIER=ConsEnd /STK=0 /UG=Ta.16238 /UG_TITLE=Transcribed sequence with weak similarity to protein ref:NP_179744.1 (A.thaliana) putative dehydrin (Arabidopsis thaliana)
TaAffx.32041.1.S1_at	GO:0016023 cytoplasmic membrane-bounded vesicle	AFFY CSV: gb:CA602415 /DB_XREF=gi:25157577 /DB_XREF=wr1.pk0016.d6 /CLONE=wr1.pk0016.d6 /TID=TaAffx.32041.1 /CNT=1 /FEA=EST /TIER=ConsEnd /STK=0 /NOTE=sequence(s) not in UniGene
	GO:0004091 carboxylesterase activity
	GO:0009536 plastid
Ta.13168.1.S1_a_at	GO:0016023 cytoplasmic membrane-bounded vesicle	AFFY CSV: gb:CA613639 /DB_XREF=gi:25191923 /DB_XREF=wr1.pk0152.d4 /CLONE=wr1.pk0152.d4 /TID=Ta.13168.1 /CNT=10 /FEA=EST /TIER=ConsEnd /STK=0 /UG=Ta.13168 /UG_TITLE=Transcribed sequences
Ta.4062.2.A1_at	GO:0016023 cytoplasmic membrane-bounded vesicle	AFFY CSV: gb:CD915997 /DB_XREF=gi:32690321 /DB_XREF=G550.128M19R010920 /CLONE=G550128M19 /TID=Ta.4062.2 /CNT=7 /FEA=EST /TIER=ConsEnd /STK=0 /UG=Ta.4062 /UG_TITLE=Transcribed sequence with weak similarity to protein ref:NP_192979.1 (A.thaliana) putative pollen-specific protein (Arabidopsis thaliana)
	GO:0005507 copper ion binding
Ta.2746.2.S1_x_at	GO:0006310 DNA recombination	AFFY CSV: gb:BQ295073 /DB_XREF=gi:20810590 /DB_XREF=WHE2857_H12_P23ZS /CLONE=WHE2857_H12_P23 /TID=Ta.2746.2 /CNT=9 /FEA=EST /TIER=ConsEnd /STK=0 /UG=Ta.2746 /UG_TITLE=Transcribed sequence with weak similarity to protein ref:NP_181372.1 (A.thaliana) peroxidase (Arabidopsis thaliana)
	GO:0016023 cytoplasmic membrane-bounded vesicle
	GO:0004601 peroxidase activity
	GO:0006804 peroxidase reaction
	GO:0003677 DNA binding
	GO:0046872 metal ion binding
	GO:0006979 response to oxidative stress
Ta.1024.1.S1_at	GO:0016023 cytoplasmic membrane-bounded vesicle	AFFY CSV: gb:CD926432 /DB_XREF=gi:32774196 /DB_XREF=GR45.001B07R001013 /CLONE=GR45001B07 /TID=Ta.1024.1 /CNT=94 /FEA=EST /TIER=Stack /STK=12 /UG=Ta.1024 /UG_TITLE=Transcribed sequence with weak similarity to protein ref:NP_193178.1 (A.thaliana) elicitor like protein (Arabidopsis thaliana)
Ta.21792.1.S1_s_at	GO:0017177 alpha-glucosidase II complex	AFFY CSV: gb:BQ169475 /DB_XREF=gi:20331298 /DB_XREF=WHE2314_H05_O10ZT /CLONE=WHE2314_H05_O10 /TID=Ta.21792.1 /CNT=6 /FEA=EST /TIER=ConsEnd /STK=0 /UG=Ta.21792 /UG_TITLE=Transcribed sequence with weak similarity to protein pir:T48531 (A.thaliana) T48531 alpha-glucosidase 1 - Arabidopsis thaliana
	GO:0016023 cytoplasmic membrane-bounded vesicle
	GO:0005982 starch metabolic process
	GO:0005985 sucrose metabolic process
	GO:0006012 galactose metabolic process
	GO:0005576 extracellular region
	GO:0004558 alpha-glucosidase activity
Ta.12561.2.S1_x_at	GO:0016023 cytoplasmic membrane-bounded vesicle	AFFY CSV: gb:CK153998 /DB_XREF=gi:38974659 /DB_XREF=FGAS032691 /TID=Ta.12561.2 /CNT=29 /FEA=EST /TIER=ConsEnd /STK=0 /UG=Ta.12561 /UG_TITLE=Transcribed sequence with weak similarity to protein ref:NP_564617.1 (A.thaliana) expressed protein (Arabidopsis thaliana)
TaAffx.52945.1.S1_at	GO:0016023 cytoplasmic membrane-bounded vesicle	AFFY CSV: gb:CK209868 /DB_XREF=gi:39572258 /DB_XREF=FGAS021654 /TID=TaAffx.52945.1 /CNT=8 /FEA=EST /TIER=ConsEnd /STK=0 /NOTE=sequence(s) not in UniGene
Ta.3283.1.S1_at	GO:0020037 heme binding	AFFY CSV: gb:BQ838672 /DB_XREF=gi:22142992 /DB_XREF=WHE3591_D03_G05ZS /CLONE=WHE3591_D03_G05 /TID=Ta.3283.1 /CNT=6 /FEA=EST /TIER=ConsEnd /STK=0 /UG=Ta.3283 /UG_TITLE=Transcribed sequence with weak similarity to protein ref:NP_192617.1 (A.thaliana) peroxidase C2 precursor like protein (Arabidopsis thaliana)
	GO:0016023 cytoplasmic membrane-bounded vesicle
	GO:0006979 response to oxidative stress
	GO:0006804 peroxidase reaction
	GO:0004601 peroxidase activity
	GO:0006118 electron transport
TaAffx.138472.1.S1_s_at	GO:0016023 cytoplasmic membrane-bounded vesicle	AFFY CSV: gb:CA741943 /DB_XREF=gi:25557766 /DB_XREF=wia1c.pk002.o4 /CLONE=wia1c.pk002.o4 /TID=TaAffx.138472.1 /CNT=2 /FEA=EST /TIER=ConsEnd /STK=0 /NOTE=sequence(s) not in UniGene
Ta.810.2.S1_a_at	GO:0016023 cytoplasmic membrane-bounded vesicle	AFFY CSV: gb:CA593899 /DB_XREF=gi:25143901 /DB_XREF=wpa1c.pk002.c6 /CLONE=wpa1c.pk002.c6 /NOTE=Non-UniGene sequence merged into UniGene cluster /TID=Ta.810.2 /CNT=1 /FEA=EST /TIER=ConsEnd /STK=0 /UG=Ta.810 /UG_TITLE=Transcribed sequence with weak similarity to protein ref:NP_190364.1 (A.thaliana) aldose 1-epimerase - like protein (Arabidopsis thaliana)
	GO:0003824 catalytic activity
Ta.24760.1.S1_at	GO:0016023 cytoplasmic membrane-bounded vesicle	AFFY CSV: gb:AY485121.1 /DB_XREF=gi:38710244 /TID=Ta.24760.1 /CNT=30 /FEA=FLmRNA /TIER=FL /STK=1 /UG=Ta.24760 /DEF=Triticum aestivum expansin WEXPA1P mRNA
	GO:0009664 plant-type cell wall organization
	GO:0016020 membrane
	GO:0005739 mitochondrion
	GO:0005576 extracellular region

## Sheet: DNA-dependent DNA replication
Table S4. Ontological categories enriched with probesets upregulated specifically in imbibed AR seeds independent of ABA (> 4-fold change and p ≤ 0.05 cutoff values)
Name	GO terms	Description (Direct description or transfer from target)
TaAffx.128583.1.S1_at	GO:0016126 sterol biosynthetic process	AFFY CSV: gb:CK208076 /DB_XREF=gi:39570466 /DB_XREF=FGAS019757 /TID=TaAffx.128583.1 /CNT=12 /FEA=EST /TIER=ConsEnd /STK=0 /NOTE=sequence(s) not in UniGene
	GO:0009825 multidimensional cell growth
	GO:0005783 endoplasmic reticulum
	GO:0042023 DNA endoreduplication
	GO:0003838 sterol 24-C-methyltransferase activity
	GO:0010051 xylem and phloem pattern formation
Ta.8847.2.A1_a_at	GO:0006269 DNA replication, synthesis of RNA primer	AFFY CSV: gb:BJ311641 /DB_XREF=gi:20118820 /DB_XREF=BJ311641 /CLONE=whyd28l15 /TID=Ta.8847.2 /CNT=1 /FEA=EST /TIER=ConsEnd /STK=1 /UG=Ta.8847 /UG_TITLE=Transcribed sequence with weak similarity to protein ref:NP_199003.1 (A.thaliana) DNA polymerase alpha subunit IV
Ta.14537.3.S1_x_at	GO:0008094 DNA-dependent ATPase activity	AFFY CSV: gb:BJ284464 /DB_XREF=gi:23146263 /DB_XREF=BJ284464 /CLONE=whr3c19 /TID=Ta.14537.3 /CNT=1 /FEA=EST /TIER=ConsEnd /STK=1 /UG=Ta.14537 /UG_TITLE=Transcribed sequence with strong similarity to protein ref:NP_199440.1 (A.thaliana) CAA03887.1) (Arabidopsis thaliana)
	GO:0005634 nucleus
	GO:0006270 DNA replication initiation
	GO:0006355 regulation of transcription, DNA-dependent
	GO:0007049 cell cycle
	GO:0003677 DNA binding
	GO:0005524 ATP binding
Ta.3618.1.S1_at	GO:0005634 nucleus	AFFY CSV: gb:CK200238 /DB_XREF=gi:39562628 /DB_XREF=FGAS008747 /TID=Ta.3618.1 /CNT=31 /FEA=EST /TIER=ConsEnd /STK=0 /UG=Ta.3618 /UG_TITLE=Transcribed sequence with moderate similarity to protein ref:NP_178812.1 (A.thaliana) putative DNA replication licensing factor
	GO:0006270 DNA replication initiation
	GO:0005524 ATP binding
	GO:0003677 DNA binding
Ta.7366.1.S1_s_at	GO:0009536 plastid	AFFY CSV: gb:CA611226 /DB_XREF=gi:25189523 /DB_XREF=wr1.pk0096.b5 /CLONE=wr1.pk0096.b5 /TID=Ta.7366.1 /CNT=31 /FEA=EST /TIER=ConsEnd /STK=0 /UG=Ta.7366 /UG_TITLE=Transcribed sequence with weak similarity to protein ref:NP_192115.1 (A.thaliana) PROLIFERA (Arabidopsis thaliana)
	GO:0006270 DNA replication initiation
	GO:0005524 ATP binding
	GO:0003677 DNA binding

## Sheet: Jasmonic acid metabolic process
Table S4. Ontological categories enriched with probesets upregulated specifically in imbibed AR seeds independent of ABA (> 4-fold change and p ≤ 0.05 cutoff values)
Name	GO terms	Description (Direct description or transfer from target)
Ta.25473.1.S1_at	GO:0009695 jasmonic acid biosynthetic process	AFFY CSV: gb:CD452806 /DB_XREF=gi:31367546 /DB_XREF=WHE1129_C05_E09ZT /CLONE=WHE1129_C05_E09 /TID=Ta.25473.1 /CNT=7 /FEA=EST /TIER=ConsEnd /STK=0 /UG=Ta.25473 /UG_TITLE=Transcribed sequence with weak similarity to protein ref:NP_177794.1 (A.thaliana) 12-oxophytodienoate reductase
	GO:0016629 12-oxophytodienoate reductase activity
	GO:0005739 mitochondrion
	GO:0010181 FMN binding
Ta.30921.1.S1_x_at	GO:0009695 jasmonic acid biosynthetic process	AFFY CSV: gb:CN012317 /DB_XREF=gi:45802349 /DB_XREF=WHE3895_C11_E21ZS /CLONE=WHE3895_C11_E21 /TID=Ta.30921.1 /CNT=18 /FEA=EST /TIER=ConsEnd /STK=0 /UG=Ta.30921 /UG_TITLE=Transcribed sequence with weak similarity to protein ref:NP_177794.1 (A.thaliana) 12-oxophytodienoate reductase
	GO:0016629 12-oxophytodienoate reductase activity
	GO:0005739 mitochondrion
	GO:0010181 FMN binding
TaAffx.128684.1.S1_at	GO:0009695 jasmonic acid biosynthetic process	AFFY CSV: gb:CD373926 /DB_XREF=gi:31158068 /DB_XREF=WHE2613_H12_O23ZT /CLONE=WHE2613_H12_O23 /TID=TaAffx.128684.1 /CNT=10 /FEA=EST /TIER=ConsEnd /STK=0 /NOTE=sequence(s) not in UniGene
	GO:0016629 12-oxophytodienoate reductase activity
	GO:0010181 FMN binding
TaAffx.128684.1.S1_x_at	GO:0009695 jasmonic acid biosynthetic process	AFFY CSV: gb:CD373926 /DB_XREF=gi:31158068 /DB_XREF=WHE2613_H12_O23ZT /CLONE=WHE2613_H12_O23 /TID=TaAffx.128684.1 /CNT=10 /FEA=EST /TIER=ConsEnd /STK=0 /NOTE=sequence(s) not in UniGene
	GO:0016629 12-oxophytodienoate reductase activity
	GO:0010181 FMN binding
Ta.21158.1.S1_at	GO:0009695 jasmonic acid biosynthetic process	AFFY CSV: gb:CA645154 /DB_XREF=gi:25223450 /DB_XREF=wre1n.pk0087.f12 /CLONE=wre1n.pk0087.f12 /TID=Ta.21158.1 /CNT=6 /FEA=EST /TIER=ConsEnd /STK=2 /UG=Ta.21158 /UG_TITLE=Transcribed sequence with weak similarity to protein ref:NP_177795.1 (A.thaliana) 12-oxophytodienoate reductase
	GO:0016629 12-oxophytodienoate reductase activity
	GO:0005739 mitochondrion
	GO:0010181 FMN binding

## Sheet: Alpha-amylase activity 
Table S4. Ontological categories enriched with probesets upregulated specifically in imbibed AR seeds independent of ABA (> 4-fold change and p ≤ 0.05 cutoff values)
Name	GO terms	Description (Direct description or transfer from target)
TaAffx.80145.2.S1_at	GO:0016023 cytoplasmic membrane-bounded vesicle	AFFY CSV: gb:CA719001 /DB_XREF=gi:25440794 /DB_XREF=wkm2n.pk002.p3 /CLONE=wkm2n.pk002.p3 /TID=TaAffx.80145.2 /CNT=2 /FEA=EST /TIER=ConsEnd /STK=0 /NOTE=sequence(s) not in UniGene
	GO:0004556 alpha-amylase activity
	GO:0005983 starch catabolic process
	GO:0005509 calcium ion binding
	GO:0005987 sucrose catabolic process
Ta.24752.1.A1_at	GO:0004556 alpha-amylase activity	AFFY CSV: gb:AL820663 /DB_XREF=gi:21832432 /DB_XREF=AL820663 /CLONE=D07_O232_plate_16 /TID=Ta.24752.1 /CNT=6 /FEA=EST /TIER=ConsEnd /STK=0 /UG=Ta.24752 /UG_TITLE=Transcribed sequence with weak similarity to protein ref:NP_567714.1 (A.thaliana) alpha-amylase - like protein (Arabidopsis thaliana)
TaAffx.97964.1.S1_at	GO:0016023 cytoplasmic membrane-bounded vesicle	AFFY CSV: gb:AJ614106 /DB_XREF=gi:39731033 /DB_XREF=AJ614106 /CLONE=09760R /TID=TaAffx.97964.1 /CNT=2 /FEA=EST /TIER=ConsEnd /STK=0 /NOTE=sequence(s) not in UniGene
	GO:0004556 alpha-amylase activity
	GO:0005983 starch catabolic process
	GO:0005509 calcium ion binding
	GO:0005987 sucrose catabolic process
Ta.22773.1.S1_x_at	GO:0016023 cytoplasmic membrane-bounded vesicle	AFFY CSV: gb:BF293263 /DB_XREF=gi:11224327 /DB_XREF=WHE2151_E01_I01ZS /CLONE=WHE2151_E01_I01 /NOTE=Non-UniGene sequence merged into UniGene cluster /TID=Ta.22773.1 /CNT=15 /FEA=EST /TIER=ConsEnd /STK=0 /UG=Ta.22773 /UG_TITLE=Transcribed sequence with weak similarity to protein pir:T05521 (A.thaliana) T05521 alpha-amylase
	GO:0005983 starch catabolic process
	GO:0005987 sucrose catabolic process
	GO:0004556 alpha-amylase activity
	GO:0005576 extracellular region
	GO:0005509 calcium ion binding
Ta.18939.2.S1_at	GO:0004556 alpha-amylase activity	AFFY CSV: gb:CA644563 /DB_XREF=gi:25222859 /DB_XREF=wre1n.pk0084.e10 /CLONE=wre1n.pk0084.e10 /TID=Ta.18939.2 /CNT=1 /FEA=EST /TIER=ConsEnd /STK=0 /UG=Ta.18939 /UG_TITLE=Transcribed sequence with weak similarity to protein pir:T05521 (A.thaliana) T05521 alpha-amylase

## Sheet: Downregul. independent of ABA
Table S4 Annotation of probesets downregulated specifically in imbibed AR seeds independant of ABA (> 4-fold change and p ≤ 0.05 cutoff values)
Probeset	dry D	12 HAI D	24 HAI D	dry AR	12 HAI AR	24 HAI AR	24 HAI AR+ABA	Probe Set Name Found	Exemplar Assembly	Exemplar Unigene#	Pre-PolyA Trim Length	Members	Num. Unigenes	Unigenes Represented	UniProt Accn	UniProt E-Score	UniProt Desc	Rice 6 Accn	Rice 6 E-Score	Rice 6 Chr	Rice 6 5'	Rice 6 3'	Rice 6 Desc	Arab. Accn	Arab. E-Score	Arab. Chr	Arab. 5'	Arab. 3'	Arab. Desc	Brachypodium Accn	Brachypodium E-Score	Brachypodium Chr	Brachypodium 5'	Brachypodium 3'	Brachypodium Desc
Ta.10639.1.S1_at	8.68995	7.70581	7.25369	9.00606	7.16111	5.82113	6.85921	Ta.10639.1.S1_at	XW	Ta.10639.1	1135	3	1	Ta.10639.1	UniRef90_B6KLS9	5e-13	Voltage gated chloride channel domain-containing protein n=1 Tax=Toxoplasma gondii ME49 RepID=B6KLS9_TOXGO							AT4G22505.1	1e-12	4	11851363	11852955	INVOLVED IN: lipid transport; CONTAINS InterPro DOMAIN/s: Bifunctional inhibitor/plant lipid transfer protein/seed storage (Int	Bradi2g49240.2	5e-09	2V	49360902	49365034	Status 12;Valid 1;Alias Bd2.4918.1;Note=protein_coding_gene
Ta.10745.1.S1_at	11.0648	10.2633	10.1121	10.9942	9.58015	8.22765	8.55849	Ta.10745.1.S1_at	XW	Ta.10745.1	1922	17	1	Ta.10745.1	UniRef90_Q69PH8	0	Os09g0433900 protein n=2 Tax=Oryza sativa RepID=Q69PH8_ORYSJ	LOC_Os09g26380.1	1e-152	9	15929509	15935556	cDNA aminotransferase, classes I and II, domain containing protein, expressed	AT1G17290.1	1e-164	1	5922771	5926093	AlaAT1 (ALANINE AMINOTRANSFERAS); ATP binding / L-alanine:2-oxoglutarate aminotransferase	Bradi3g23160.1	1e-163	3V	22516265	22521416	Status 12;Valid 1;Alias Bd3.2402;Description Class_3;Note=protein_coding_gene
Ta.10823.2.S1_x_at	5.94014	6.41235	5.61042	7.02121	4.77033	4.5099	4.68416	Ta.10823.2.S1_x_at	XW	Ta.10823.2	569	2	1	Ta.10823.2	UniRef90_B6TU74	8e-14	Putative uncharacterized protein n=1 Tax=Zea mays RepID=B6TU74_MAIZE	LOC_Os06g34040.1	1e-24	6	19828660	19823524	cDNA DJ-1 family protein, putative, expressed	AT1G53280.1	5e-10	1	19864942	19867341	DJ-1 family protein	Bradi1g38760.1	3e-15	1V	35186176	35191001	Status 12;Valid 1;Alias Bd1.4146;Description Class_5;Note=protein_coding_gene
Ta.11125.1.A1_at	5.46762	4.2248	3.7576	5.74912	3.6106	3.36186	3.09607	Ta.11125.1.A1_at	XW	Ta.11125.1	226	1	1	Ta.11125.1
Ta.11152.2.A1_a_at	11.8499	10.5078	9.95577	11.6672	9.75612	9.05273	8.92178	Ta.11152.2.A1_a_at	XW	Ta.11152.2	717	8	2	Ta.11152.2|Ta.11152.1	UniRef90_Q8LPU9	1e-77	Sucrose synthase (Fragment) n=1 Tax=Deschampsia antarctica RepID=Q8LPU9_DESAN	LOC_Os03g22120.3	1e-120	3	12679375	12673180	cDNA sucrose synthase, putative, expressed	AT4G02280.1	2e-74	4	995166	998719	SUS3 (sucrose synthase 3); UDP-glycosyltransferase/ sucrose synthase/ transferase, transferring glycosyl groups	Bradi1g62960.1	1e-78	1V	62157579	62164764	Status 12;Valid 1;Alias Bd1.6579;Description Class_5;Note=protein_coding_gene
Ta.11162.1.S1_at	10.1996	7.80049	8.46611	10.1325	6.58714	6.97947	6.6717	Ta.11162.1.S1_at	XW	Ta.11162.1	807	7	1	Ta.11162.1	UniRef90_C8C4P9	4e-53	Gibberellin stimulated transcript (Fragment) n=1 Tax=Triticum aestivum RepID=C8C4P9_WHEAT	LOC_Os03g41060.1	1e-48	3	22816264	22815422	cDNA GASR2 - Gibberellin-regulated GASA/GAST/Snakin family protein precursor, putative, expressed	AT5G59845.1	4e-17	5	24111443	24111808	gibberellin-regulated family protein	Bradi1g07900.1	2e-23	1V	5579684	5580426	Status 12;Valid 1;Alias Bd1.837;Description Class_5;Note=protein_coding_gene
Ta.1208.1.S1_at	12.1975	11.6959	11.6487	12.3744	10.8988	10.0795	10.054	Ta.1208.1.S1_at	XW	Ta.1208.1	595	3	1	Ta.1208.1	UniRef90_P85966	9e-19	Antimicrobial peptide 1a n=1 Tax=Triticum kiharae RepID=AMP_TRIKH	LOC_Os05g33150.1	1e-05	5	19383382	19384976	cDNA CHIT6 - Chitinase family protein precursor, expressed	AT3G12500.1	1e-08	3	3962501	3963945	ATHCHIB (ARABIDOPSIS THALIANA BASIC CHITINASE); chitinase	Bradi2g47190.1	4e-13	2V	47539862	47541277	Status 12;Valid 1;Alias Bd2.4698;Description Class_5;Note=protein_coding_gene
Ta.12392.1.S1_at	8.84067	8.71534	8.17894	8.89924	6.37979	5.34862	6.5975	Ta.12392.1.S1_at	XW	Ta.12392.1	889	6	1	Ta.12392.1				LOC_Os04g59570.1	1e-06	4	35241843	35244533	cDNA expressed protein
Ta.12654.1.S1_at	13.5815	11.8678	11.7232	13.4986	11.1777	10.1992	10.9301	Ta.12654.1.S1_at	XW	Ta.12654.1	1106	61	1	Ta.12654.1	UniRef90_C5Y3Q9	6e-51	Putative uncharacterized protein Sb05g020290 n=1 Tax=Sorghum bicolor RepID=C5Y3Q9_SORBI	LOC_Os11g32890.1	5e-59	11	18964846	18964023	cDNA expressed protein	AT5G07330.1	1e-21	5	2316064	2316641	unknown protein	Bradi4g17200.1	1e-64	4V	18161900	18162782	Status 12;Valid 1;Alias Bd4.1805;Description Class_3;Note=protein_coding_gene
Ta.12655.1.S1_at	8.66387	8.24194	7.66853	9.4339	7.1973	5.81921	6.03314	Ta.12655.1.S1_at	XW	Ta.12655.1	504	1	1	Ta.12655.1
Ta.12787.1.S1_at	12.3702	10.876	11.3578	12.4444	9.92873	8.14223	8.3267	Ta.12787.1.S1_at	XW	Ta.12787.1	438	3	1	Ta.12787.1	UniRef90_UPI0000DF0542	2e-15	Os02g0140800 n=1 Tax=Oryza sativa Japonica Group RepID=UPI0000DF0542	LOC_Os02g04780.1	1e-19	2	2192208	2193869	cDNA expressed protein	AT1G16770.2	4e-06	1	5738135	5739110	unknown protein	Bradi3g03450.1	6e-15	3V	2238095	2239206	Alias Bd3.345;Description Class_3;Note=protein_coding_gene
Ta.13183.1.S1_x_at	13.8371	12.9302	13.2876	13.9657	12.647	11.72	11.9501	Ta.13183.1.S1_x_at	XW	Ta.13183.1	990	21	1	Ta.13183.1	UniRef90_Q8H0B8	3e-90	Cold regulated protein n=2 Tax=Triticeae RepID=Q8H0B8_WHEAT	LOC_Os05g39250.1	2e-89	5	22951795	22950944	cDNA phosphatidylethanolamine-binding protein, putative, expressed	AT5G01300.1	2e-48	5	121643	122448	phosphatidylethanolamine-binding family protein	Bradi2g22660.1	6e-76	2V	20167592	20168362	Status 12;Valid 1;Alias Bd2.2403;Description Class_5;Note=protein_coding_gene
Ta.13255.1.S1_at	13.8994	12.8634	12.7866	13.9812	11.7414	10.6105	10.407	Ta.13255.1.S1_at	XW	Ta.13255.1	850	7	1	Ta.13255.1	UniRef90_Q8W192	3e-73	Dehydrin WZY1-1 n=1 Tax=Triticum aestivum RepID=Q8W192_WHEAT	LOC_Os11g26790.1	1e-40	11	14880171	14878878	cDNA dehydrin, putative, expressed	AT5G66400.1	2e-21	5	26518511	26519153	RAB18 (RESPONSIVE TO ABA 18)	Bradi1g37410.1	7e-56	1V	33268206	33269117	Status 12;Valid 1;Alias Bd1.4018;Description Class_5;Note=protein_coding_gene
Ta.13385.1.S1_at	11.0134	8.62415	9.23216	10.9311	7.78162	7.90382	7.76153	Ta.13385.1.S1_at	XW	Ta.13385.1	489	1	1	Ta.13385.1	UniRef90_Q6K4Y2	1e-14	Os02g0463401 protein n=2 Tax=Oryza sativa RepID=Q6K4Y2_ORYSJ	LOC_Os02g26470.1	3e-16	2	15538376	15537833	cDNA expressed protein							Bradi3g07810.1	4e-20	3V	5978626	5978895	Status 12;Valid 1;Alias Bd3.825;Description Class_3;Note=protein_coding_gene
Ta.13403.1.S1_at	12.5311	10.6816	11.4413	12.4715	9.79812	9.46585	9.79969	Ta.13403.1.S1_at	XW	Ta.13403.1	648	1	1	Ta.13403.1	UniRef90_C5X6T1	5e-46	Putative uncharacterized protein Sb02g013190 n=1 Tax=Sorghum bicolor RepID=C5X6T1_SORBI	LOC_Os09g04100.1	1e-47	9	2123075	2122334	cDNA expressed protein	AT4G31830.1	3e-20	4	15400803	15401105	unknown protein	Bradi4g08620.1	3e-57	4V	7731198	7731581	Alias Bd4.907;Description Class_3;Note=protein_coding_gene
Ta.13876.1.S1_at	12.7909	12.1264	11.0576	12.9223	12.0082	9.89009	10.6675	Ta.13876.1.S1_at	XW	Ta.13876.1	1141	7	1	Ta.13876.1	UniRef90_Q7XTK3	1e-18	Os04g0118100 protein n=4 Tax=Oryza sativa RepID=Q7XTK3_ORYSJ	LOC_Os10g39610.2	1e-18	10	21096966	21097711	cDNA expressed protein	AT1G08980.1	2e-16	1	2884455	2886430	AMI1 (AMIDASE 1); amidase/ hydrolase, acting on carbon-nitrogen (but not peptide) bonds / indoleacetamide hydrolase	Bradi5g27490.1	2e-21	5V	28228268	28230620	Status 12;Valid 1;Alias Bd5.2639;Description Class_5;Note=protein_coding_gene
Ta.140.1.S1_at	9.98749	8.94308	8.25514	9.74441	8.32792	7.02418	7.28285	Ta.140.1.S1_at	XW	Ta.140.1	1562	8	1	Ta.140.1	UniRef90_P25032	1e-170	DNA-binding protein EMBP-1 n=2 Tax=Triticum aestivum RepID=EMBP1_WHEAT	LOC_Os03g59460.1	1e-20	3	33835705	33838079	cDNA transcription factor, putative	AT4G36730.1	3e-27	4	17309850	17311752	GBF1; sequence-specific DNA binding / transcription factor	Bradi1g54180.1	9e-78	1V	52574019	52579115	Status 12;Valid 1;Alias Bd1.5616.1;Note=protein_coding_gene
Ta.14066.1.S1_at	13.1343	11.4498	12.2658	13.1018	10.8925	10.2368	10.4939	Ta.14066.1.S1_at	XW	Ta.14066.1	637	14	1	Ta.14066.1	UniRef90_Q5Z771	6e-22	Os06g0324400 protein n=2 Tax=Oryza sativa RepID=Q5Z771_ORYSJ	LOC_Os06g21910.1	1e-34	6	12665216	12664587	cDNA late embryogenesis abundant group 1, putative, expressed	AT5G06760.1	2e-07	5	2089754	2090313	late embryogenesis abundant group 1 domain-containing protein / LEA group 1 domain-containing protein	Bradi4g01020.1	9e-31	4V	544845	545346	Status 12;Valid 1;Alias Bd4.88;Description Class_5;Note=protein_coding_gene
Ta.14096.1.S1_at	11.1161	10.3837	10.5346	11.2098	8.90597	7.60719	8.33515	Ta.14096.1.S1_at	XW	Ta.14096.1	649	7	1	Ta.14096.1	UniRef90_Q7EZU0	1e-29	Os08g0320900 protein n=2 Tax=Oryza sativa RepID=Q7EZU0_ORYSJ							AT3G22120.1	8e-06	3	7795283	7796287	CWLP (CELL WALL-PLASMA MEMBRANE LINKER PROTEIN); lipid binding	Bradi4g05180.1	8e-25	4V	4258811	4259488	Status 12;Valid 1;Alias Bd4.532;Description Class_1;Note=protein_coding_gene
Ta.14247.2.S1_at	11.6574	10.4022	11.5173	11.7539	8.9269	8.73714	9.13833	Ta.14247.2.S1_at	XW	Ta.14247.2	546	1	1	Ta.14247.2	UniRef90_P93179	8e-25	Dehydrin n=9 Tax=Hordeum vulgare RepID=P93179_HORVU	LOC_Os11g26570.1	4e-11	11	14761133	14759638	cDNA dehydrin, putative, expressed	AT3G50980.1	5e-09	3	18942034	18942721	XERO1 (DEHYDRIN XERO 1)	Bradi1g37410.1	4e-14	1V	33268206	33269117	Status 12;Valid 1;Alias Bd1.4018;Description Class_5;Note=protein_coding_gene
Ta.14247.2.S1_x_at	11.5404	10.11	11.3463	11.6152	8.76489	8.89649	9.22772	Ta.14247.2.S1_x_at	XW	Ta.14247.2	546	1	1	Ta.14247.2	UniRef90_P93179	8e-25	Dehydrin n=9 Tax=Hordeum vulgare RepID=P93179_HORVU	LOC_Os11g26570.1	4e-11	11	14761133	14759638	cDNA dehydrin, putative, expressed	AT3G50980.1	5e-09	3	18942034	18942721	XERO1 (DEHYDRIN XERO 1)	Bradi1g37410.1	4e-14	1V	33268206	33269117	Status 12;Valid 1;Alias Bd1.4018;Description Class_5;Note=protein_coding_gene
Ta.14269.1.A1_at	10.7539	9.34313	9.46333	10.7106	7.32594	6.46017	7.6946	Ta.14269.1.A1_at	XW	Ta.14269.1	555	2	1	Ta.14269.1	UniRef90_Q7XWS9	1e-17	Os04g0244800 protein n=8 Tax=Poaceae RepID=Q7XWS9_ORYSJ	LOC_Os03g06080.1	1e-19	3	3046838	3045786	cDNA heavy metal-associated domain containing protein, expressed	AT5G66110.1	2e-18	5	26430245	26430778	metal ion binding	Bradi1g70700.1	7e-23	1V	68900334	68901256	Status 12;Valid 1;Alias Bd1.7401;Description Class_5;Note=protein_coding_gene
Ta.14301.1.S1_at	12.1633	11.8111	11.7461	12.3924	10.4147	9.3124	9.68601	Ta.14301.1.S1_at	XW	Ta.14301.1	861	7	1	Ta.14301.1	UniRef90_C5WPP4	2e-30	Putative uncharacterized protein Sb01g012110 n=1 Tax=Sorghum bicolor RepID=C5WPP4_SORBI	LOC_Os05g01540.2	1e-09	5	316949	320774	cDNA serine/arginine repetitive matrix protein 1, putative, expressed	AT4G21620.1	1e-24	4	11491519	11491914	glycine-rich protein	Bradi1g57510.1	3e-31	1V	56279050	56280026	Status 12;Valid 1;Alias Bd1.5982;Description Class_2;Note=protein_coding_gene
Ta.14313.1.S1_x_at	12.3846	11.4574	11.2547	12.3395	10.723	9.59502	9.43138	Ta.14313.1.S1_x_at	XW	Ta.14313.1	2114	22	1	Ta.14313.1	UniRef90_B9G074	0	Putative uncharacterized protein n=1 Tax=Oryza sativa Japonica Group RepID=B9G074_ORYSJ	LOC_Os08g20544.1	0	8	12341188	12330531	cDNA expressed protein	AT1G05500.1	0	1	1625098	1628940	NTMC2T2.1	Bradi3g20060.1	0	3V	19081724	19091352	Status 12;Valid 1;Alias Bd3.2110;Description Class_5;Note=protein_coding_gene
Ta.14313.2.S1_a_at	11.7445	10.5314	10.1843	11.4526	9.76826	8.70771	8.4421	Ta.14313.2.S1_a_at	XW	Ta.14313.2	553	1	2	Ta.14313.1|Ta.14313.2	UniRef90_B9G074	0	Putative uncharacterized protein n=1 Tax=Oryza sativa Japonica Group RepID=B9G074_ORYSJ	LOC_Os08g20544.1	0	8	12341188	12330531	cDNA expressed protein	AT1G05500.1	0	1	1625098	1628940	NTMC2T2.1	Bradi3g20060.1	0	3V	19081724	19091352	Status 12;Valid 1;Alias Bd3.2110;Description Class_5;Note=protein_coding_gene
Ta.14313.2.S1_x_at	11.5875	10.5115	10.189	11.3322	9.7685	8.69526	8.4596	Ta.14313.2.S1_x_at	XW	Ta.14313.2	553	1	1	Ta.14313.2	UniRef90_B9G074	8e-61	Putative uncharacterized protein n=1 Tax=Oryza sativa Japonica Group RepID=B9G074_ORYSJ	LOC_Os08g20544.1	2e-62	8	12341188	12330531	cDNA expressed protein	AT1G05500.1	1e-47	1	1625098	1628940	NTMC2T2.1	Bradi3g20060.1	5e-64	3V	19081724	19091352	Status 12;Valid 1;Alias Bd3.2110;Description Class_5;Note=protein_coding_gene
Ta.14449.1.S1_at	10.2574	8.69428	9.33664	10.1721	7.80352	7.60124	8.16482	Ta.14449.1.S1_at	XW	Ta.14449.1	701	15	1	Ta.14449.1	UniRef90_P14947	1e-30	Pollen allergen Lol p 2-A n=3 Tax=Poeae RepID=MPAL2_LOLPR							AT1G65680.1	1e-08	1	24427266	24428399	ATEXPB2 (ARABIDOPSIS THALIANA EXPANSIN B2)	Bradi5g25260.1	3e-29	5V	26649052	26649746	Status 12;Valid 1;Alias Bd5.2403;Description Class_5;Note=protein_coding_gene
Ta.14497.1.S1_x_at	13.7211	13.0234	13.2705	13.7115	12.7195	11.2762	11.6461	Ta.14497.1.S1_x_at	XW	Ta.14497.1	801	26	1	Ta.14497.1	UniRef90_C9JMP4	7e-22	Putative uncharacterized protein ENSP00000408618 (Fragment) n=1 Tax=Homo sapiens RepID=C9JMP4_HUMAN							AT2G18540.1	3e-16	2	8042382	8045008	cupin family protein	Bradi1g71350.1	2e-32	1V	69367824	69370733	Status 12;Valid 1;Alias Bd1.7474;Description Class_5;Note=protein_coding_gene
Ta.14510.1.S1_at	13.8594	12.5005	13.0593	13.6404	12.2146	11.1608	11.4891	Ta.14510.1.S1_at	XW	Ta.14510.1	1039	59	1	Ta.14510.1	UniRef90_Q0DFU5	1e-120	Os05g0569500 protein n=3 Tax=Oryza sativa RepID=Q0DFU5_ORYSJ	LOC_Os05g49440.2	0	5	28284095	28285394	cDNA DUF1264 domain containing protein, putative, expressed	AT1G05510.1	3e-94	1	1629527	1630690	Protein is tyrosine-phosphorylated and its phosphorylation state is modulated in response to ABA in Arabidopsis thaliana seeds.	Bradi5g10450.1	1e-129	5V	13725413	13726446	Status 12;Valid 1;Alias Bd5.831;Description Class_5;Note=protein_coding_gene
Ta.147.1.S1_at	14.0411	12.9984	13.4262	13.7372	10.7334	10.7688	9.12206	Ta.147.1.S1_at	XW	Ta.147.1	1041	9	1	Ta.147.1	UniRef90_P02876	1e-134	Agglutinin isolectin 2 n=1 Tax=Triticum aestivum RepID=AGI2_WHEAT	LOC_Os04g09390.1	2e-76	4	5001649	5000516	cDNA HEV3 - Hevein family protein precursor, expressed	AT3G04720.1	5e-12	3	1285691	1286531	PR4 (PATHOGENESIS-RELATED 4); chitin binding	Bradi4g09740.1	7e-97	4V	9136765	9137884	Status 12;Valid 1;Alias Bd4.1042;Description Class_5;Note=protein_coding_gene
Ta.14791.1.S1_at	6.6636	6.55859	4.24626	7.58135	5.39852	4.38316	5.20111	Ta.14791.1.S1_at	XW	Ta.14791.1	180	1	1	Ta.14791.1	UniRef90_B9MX99	3e-09	Predicted protein n=1 Tax=Populus trichocarpa RepID=B9MX99_POPTR
Ta.16073.1.S1_at	8.97093	7.64108	7.05782	9.19297	6.83766	5.72035	6.91835	Ta.16073.1.S1_at	XW	Ta.16073.1	270	1	1	Ta.16073.1
Ta.16815.1.S1_s_at	10.4464	9.79214	9.62411	10.6007	8.77378	7.77315	8.10096	Ta.16815.1.S1_s_at	XW	Ta.16815.1	309	1	1	Ta.16815.1
Ta.16999.1.S1_at	11.6439	10.3921	9.82868	11.8134	10.3006	9.56022	9.72212	Ta.16999.1.S1_at	XW	Ta.16999.1	902	7	1	Ta.16999.1	UniRef90_Q6YWY7	1e-72	Os02g0745700 protein n=2 Tax=Oryza sativa RepID=Q6YWY7_ORYSJ	LOC_Os02g51150.2	1e-96	2	31293702	31296089	cDNA sphingolipid C4-hydroxylase SUR2, putative, expressed	AT1G69640.1	1e-63	1	26193933	26195466	SBH1 (SPHINGOID BASE HYDROXYLASE 1); catalytic/ sphingosine hydroxylase	Bradi3g59350.1	2e-76	3V	58562506	58564681	Status 12;Valid 1;Alias Bd3.6027;Description Class_5;Note=protein_coding_gene
Ta.16999.1.S1_x_at	10.8893	9.47104	8.98902	10.9672	9.33492	8.83168	8.72145	Ta.16999.1.S1_x_at	XW	Ta.16999.1	902	7	1	Ta.16999.1	UniRef90_Q6YWY7	1e-72	Os02g0745700 protein n=2 Tax=Oryza sativa RepID=Q6YWY7_ORYSJ	LOC_Os02g51150.2	1e-96	2	31293702	31296089	cDNA sphingolipid C4-hydroxylase SUR2, putative, expressed	AT1G69640.1	1e-63	1	26193933	26195466	SBH1 (SPHINGOID BASE HYDROXYLASE 1); catalytic/ sphingosine hydroxylase	Bradi3g59350.1	2e-76	3V	58562506	58564681	Status 12;Valid 1;Alias Bd3.6027;Description Class_5;Note=protein_coding_gene
Ta.19303.1.S1_at	13.138	12.393	11.9655	13.3437	11.1555	9.42745	10.4122	Ta.19303.1.S1_at	XW	Ta.19303.1	733	4	1	Ta.19303.1
Ta.1954.1.A1_at	11.5827	10.4337	11.1651	11.799	9.414	9.72724	9.72136	Ta.1954.1.A1_at	XW	Ta.1954.1	378	2	1	Ta.1954.1	UniRef90_B7F8G3	2e-16	Os05g0151200 protein n=1 Tax=Oryza sativa Japonica Group RepID=B7F8G3_ORYSJ	LOC_Os05g05930.1	1e-26	5	2969501	2970329	cDNA peripheral-type benzodiazepine receptor, putative, expressed	AT2G47770.1	3e-06	2	19568701	19569291	benzodiazepine receptor-related	Bradi2g35610.1	3e-21	2V	35939532	35940083	Alias Bd2.3462;Description Class_4;Note=protein_coding_gene
Ta.20583.2.S1_a_at	14.5527	13.8771	13.1169	14.3239	13.6108	11.5333	12.0075	Ta.20583.2.S1_a_at	XW	Ta.20583.2	1379	139	2	Ta.20583.1|Ta.20583.2	UniRef90_C5YZM4	1e-127	Putative uncharacterized protein Sb09g003150 n=1 Tax=Sorghum bicolor RepID=C5YZM4_SORBI	LOC_Os05g04870.1	1e-103	5	2346818	2345363	cDNA oxidoreductase, short chain dehydrogenase/reductase family protein, putative, expressed	AT1G54870.1	1e-111	1	20459011	20460417	binding / catalytic/ oxidoreductase	Bradi2g36690.1	1e-136	2V	37022137	37023591	Status 12;Valid 1;Alias Bd2.3581;Description Class_4;Note=protein_coding_gene
Ta.2067.1.S1_at	11.0769	10.0052	11.281	11.1985	8.85686	9.05603	8.35984	Ta.2067.1.S1_at	XW	Ta.2067.1	1218	26	1	Ta.2067.1	UniRef90_P12940	6e-65	Bowman-Birk type trypsin inhibitor n=1 Tax=Hordeum vulgare RepID=IBB_HORVU	LOC_Os01g03390.1	1e-07	1	1365503	1364508	cDNA BBTI7 - Bowman-Birk type bran trypsin inhibitor precursor, expressed							Bradi2g01910.1	3e-44	2V	1302596	1303797	Status 12;Valid 1;Alias Bd2.198;Description Class_2;Note=protein_coding_gene
Ta.21258.2.S1_at	9.72496	8.18636	8.0511	10.0421	8.13728	7.57958	6.84871	Ta.21258.2.S1_at	XW	Ta.21258.2	420	1	1	Ta.21258.2	UniRef90_C5Y3J0	3e-11	Putative uncharacterized protein Sb05g001300 n=1 Tax=Sorghum bicolor RepID=C5Y3J0_SORBI	LOC_Os12g02530.3	2e-08	12	862523	860131	cDNA BTBN22 - Bric-a-Brac, Tramtrack, Broad Complex BTB domain with non-phototropic hypocotyl 3 NPH3 and coiled-coil d	AT2G30520.3	4e-07	2	13002920	13005153	RPT2 (ROOT PHOTOTROPISM 2); protein binding	Bradi4g25900.1	1e-12	4V	31215512	31218113	Status 12;Valid 1;Alias Bd4.2577;Description Class_3;Note=protein_coding_gene
Ta.21910.2.S1_at	12.1517	11.4587	12.7869	12.1569	10.5494	9.1351	9.21671	Ta.21910.2.S1_at	XW	Ta.21910.2	835	24	1	Ta.21910.2	UniRef90_B9SMA2	8e-38	Heat-shock protein, putative n=1 Tax=Ricinus communis RepID=B9SMA2_RICCO	LOC_Os01g04380.1	1e-14	1	1950928	1951771	cDNA hsp20/alpha crystallin family protein, putative, expressed	AT3G46230.1	7e-33	3	16984263	16984733	ATHSP17.4	Bradi1g53850.1	6e-31	1V	52261638	52262497	Status 12;Valid 1;Alias Bd1.5578;Description Class_5;Note=protein_coding_gene
Ta.21910.3.S1_a_at	11.7936	11.0453	12.8112	11.5371	9.85778	9.22174	9.04924	Ta.21910.3.S1_a_at	XW	Ta.21910.3	577	2	2	Ta.21910.3|Ta.21910.1	UniRef90_B9SMA2	5e-46	Heat-shock protein, putative n=1 Tax=Ricinus communis RepID=B9SMA2_RICCO	LOC_Os09g00999.1	4e-92	9	9802	12386	cDNA conserved hypothetical protein	AT3G46230.1	1e-39	3	16984263	16984733	ATHSP17.4	Bradi1g53850.1	6e-38	1V	52261638	52262497	Status 12;Valid 1;Alias Bd1.5578;Description Class_5;Note=protein_coding_gene
Ta.22349.1.S1_at	11.0197	9.50137	10.2312	11.0258	8.44556	8.00001	7.63257	Ta.22349.1.S1_at	XW	Ta.22349.1	415	1	1	Ta.22349.1	UniRef90_C5WTE9	2e-09	Putative uncharacterized protein Sb01g029930 n=2 Tax=Andropogoneae RepID=C5WTE9_SORBI	LOC_Os10g40040.1	5e-11	10	21373964	21372734	cDNA expressed protein	AT5G52420.1	9e-06	5	21281817	21282545	unknown protein	Bradi3g32770.1	3e-14	3V	35183433	35184245	Alias Bd3.3163;Description Class_5;Note=protein_coding_gene
Ta.23201.1.S1_at	7.74063	7.63655	7.08598	8.32554	6.53424	5.60428	6.31159	Ta.23201.1.S1_at	XW	Ta.23201.1	745	4	1	Ta.23201.1	UniRef90_Q10F16	2e-50	Os03g0685000 protein n=4 Tax=Oryza sativa RepID=Q10F16_ORYSJ	LOC_Os03g48040.2	7e-73	3	27302910	27305957	cDNA 2Fe-2S iron-sulfur cluster binding domain containing protein, expressed	AT1G32550.1	5e-50	1	11771969	11774117	ferredoxin family protein	Bradi1g12260.1	7e-55	1V	9186824	9189129	Status 12;Valid 1;Alias Bd1.1310;Description Class_3;Note=protein_coding_gene
Ta.238.1.S1_at	9.21257	8.92143	7.78032	8.9976	8.02884	6.47719	6.94697	Ta.238.1.S1_at	XW	Ta.238.1	2303	14	1	Ta.238.1	UniRef90_Q8LL05	0	Granule-bound starch synthase 1b, chloroplastic/amyloplastic (Fragment) n=2 Tax=Triticeae RepID=SSG1B_HORVU	LOC_Os07g22930.3	0	7	12923332	12915284	cDNA starch synthase, putative, expressed	AT1G32900.1	0	1	11920582	11923506	starch synthase, putative	Bradi2g41590.1	0	2V	41879239	41884846	Status 12;Valid 1;Alias Bd2.4104;Description Class_5;Note=protein_coding_gene
Ta.23812.1.S1_a_at	11.9265	9.57283	11.2517	11.5184	8.11338	8.31418	7.98419	Ta.23812.1.S1_a_at	XW	Ta.23812.1	905	15	2	Ta.23812.1|Ta.23812.2	UniRef90_P93615	3e-72	ABA induced plasma membrane protein PM 19 n=2 Tax=Triticeae RepID=P93615_WHEAT	LOC_Os05g31670.1	1e-93	5	18369779	18368810	cDNA AWPM-19-like membrane family protein, putative, expressed	AT1G04560.1	9e-52	1	1245070	1245888	AWPM-19-like membrane family protein	Bradi1g00600.1	3e-68	1V	481193	482059	Status 12;Valid 1;Alias Bd1.55;Description Class_5;Note=protein_coding_gene
Ta.24114.12.S1_x_at	10.4999	9.8145	8.81713	10.0928	9.99755	8.08739	8.07748	Ta.24114.12.S1_x_at	XW	Ta.24114.12	635	11	1	Ta.24114.12	UniRef90_B8XU29	1e-68	Alfa gliadin n=1 Tax=Triticum monococcum RepID=B8XU29_TRIMO	LOC_Os12g17550.1	1e-09	12	10065032	10056128	cDNA conserved hypothetical protein	AT4G32551.1	9e-07	4	15707863	15713359	LUG (LEUNIG); protein binding / protein heterodimerization/ transcription repressor	Bradi3g17070.1	6e-21	3V	15197465	15198520	Status 12;Valid 1;Alias Bd3.1768;Description Class_1;Note=protein_coding_gene
Ta.24114.8.S1_at	13.2665	12.6754	11.2985	13.1198	13.2263	10.7542	11.0816	Ta.24114.8.S1_at	XW	Ta.24114.8	1437	182	1	Ta.24114.8	UniRef90_B6UKN2	1e-94	Gamma-gliadin n=2 Tax=Triticum RepID=B6UKN2_WHEAT							AT1G49490.1	2e-11	1	18317563	18320106	leucine-rich repeat family protein / extensin family protein	Bradi3g17070.1	1e-19	3V	15197465	15198520	Status 12;Valid 1;Alias Bd3.1768;Description Class_1;Note=protein_coding_gene
Ta.24114.8.S1_x_at	13.2409	12.5754	11.2788	13.1276	13.1021	10.681	10.9519	Ta.24114.8.S1_x_at	XW	Ta.24114.8	1437	182	1	Ta.24114.8	UniRef90_B6UKN2	1e-94	Gamma-gliadin n=2 Tax=Triticum RepID=B6UKN2_WHEAT							AT1G49490.1	2e-11	1	18317563	18320106	leucine-rich repeat family protein / extensin family protein	Bradi3g17070.1	1e-19	3V	15197465	15198520	Status 12;Valid 1;Alias Bd3.1768;Description Class_1;Note=protein_coding_gene
Ta.24170.1.S1_at	10.6484	10.0585	9.2302	11.3461	9.12658	8.0324	8.90441	Ta.24170.1.S1_at	XW	Ta.24170.1	149	1	1	Ta.24170.1
Ta.24246.1.A1_at	8.24238	7.50397	7.79248	8.2901	7.2423	5.64846	5.86698	Ta.24246.1.A1_at	XW	Ta.24246.1	557	1	1	Ta.24246.1
Ta.24312.1.S1_at	13.0116	11.4467	12.8562	12.9063	9.99441	10.126	9.58915	Ta.24312.1.S1_at	XW	Ta.24312.1	349	1	1	Ta.24312.1	UniRef90_P93615	5e-19	ABA induced plasma membrane protein PM 19 n=2 Tax=Triticeae RepID=P93615_WHEAT	LOC_Os07g24000.1	5e-06	7	13606710	13608052	cDNA AWPM-19-like membrane family protein, putative, expressed							Bradi1g00600.1	4e-11	1V	481193	482059	Status 12;Valid 1;Alias Bd1.55;Description Class_5;Note=protein_coding_gene
Ta.24453.1.S1_at	10.3376	10.1945	8.9091	10.3779	9.39558	7.98982	8.18322	Ta.24453.1.S1_at	XW	Ta.24453.1	516	5	1	Ta.24453.1	UniRef90_Q9FYY1	1e-31	Germin E (Fragment) n=1 Tax=Hordeum vulgare RepID=Q9FYY1_HORVU	LOC_Os08g13440.3	1e-35	8	7994721	7993396	cDNA cupin domain containing protein, expressed	AT5G38960.1	7e-13	5	15592992	15593783	germin-like protein, putative	Bradi2g21010.1	1e-29	2V	18393515	18394672	Status 12;Valid 1;Alias Bd2.2238;Description Class_5;Note=protein_coding_gene
Ta.24453.1.S1_s_at	11.1109	10.0273	9.34782	11.0589	9.51708	8.68804	8.96475	Ta.24453.1.S1_s_at	XW	Ta.24453.1	516	5	2	Ta.24453.1|Ta.25181.1	UniRef90_Q0GR09	1e-88	Germin-like protein 3a n=5 Tax=Triticeae RepID=Q0GR09_HORVD	LOC_Os08g13440.2	3e-94	8	7994721	7993396	cDNA cupin domain containing protein, expressed	AT5G39110.1	2e-44	5	15657802	15658584	germin-like protein, putative	Bradi3g15250.1	9e-72	3V	13537383	13538391	Status 12;Valid 1;Alias Bd3.1565;Description Class_5;Note=protein_coding_gene
Ta.25025.1.S1_at	14.3567	14.375	12.5062	14.399	13.5326	9.49909	11.4114	Ta.25025.1.S1_at	XW	Ta.25025.1	720	65	1	Ta.25025.1	UniRef90_P04568	1e-43	Em protein n=15 Tax=Triticeae RepID=EM1_WHEAT	LOC_Os05g28210.1	3e-78	5	16461978	16461056	cDNA small hydrophilic plant seed protein, putative, expressed	AT2G40170.1	5e-34	2	16779792	16780167	GEA6 (LATE EMBRYOGENESIS ABUNDANT 6)	Bradi2g28470.1	3e-39	2V	27820095	27820460	Alias Bd2.3005;Description Class_5;Note=protein_coding_gene
Ta.25025.1.S1_s_at	14.6184	14.6263	13.4539	14.6565	14.0348	10.2933	12.083	Ta.25025.1.S1_s_at	XW	Ta.25025.1	720	65	3	Ta.25025.2|Ta.25025.1|Ta.2798.1	UniRef90_P04568	2e-45	Em protein n=15 Tax=Triticeae RepID=EM1_WHEAT	LOC_Os05g28210.1	2e-82	5	16461978	16461056	cDNA small hydrophilic plant seed protein, putative, expressed	AT2G40170.1	9e-35	2	16779792	16780167	GEA6 (LATE EMBRYOGENESIS ABUNDANT 6)	Bradi2g28470.1	3e-39	2V	27820095	27820460	Alias Bd2.3005;Description Class_5;Note=protein_coding_gene
Ta.25025.1.S1_x_at	14.3838	14.4051	12.7244	14.4422	13.6306	9.76484	11.6386	Ta.25025.1.S1_x_at	XW	Ta.25025.1	720	65	1	Ta.25025.1	UniRef90_P04568	1e-43	Em protein n=15 Tax=Triticeae RepID=EM1_WHEAT	LOC_Os05g28210.1	3e-78	5	16461978	16461056	cDNA small hydrophilic plant seed protein, putative, expressed	AT2G40170.1	5e-34	2	16779792	16780167	GEA6 (LATE EMBRYOGENESIS ABUNDANT 6)	Bradi2g28470.1	3e-39	2V	27820095	27820460	Alias Bd2.3005;Description Class_5;Note=protein_coding_gene
Ta.25025.2.S1_at	14.7722	14.5879	13.009	14.7587	13.7476	8.4667	11.2034	Ta.25025.2.S1_at	XW	Ta.25025.2	717	62	1	Ta.25025.2	UniRef90_P04568	2e-44	Em protein n=15 Tax=Triticeae RepID=EM1_WHEAT	LOC_Os05g28210.1	2e-82	5	16461978	16461056	cDNA small hydrophilic plant seed protein, putative, expressed	AT2G40170.1	9e-35	2	16779792	16780167	GEA6 (LATE EMBRYOGENESIS ABUNDANT 6)	Bradi2g28470.1	3e-39	2V	27820095	27820460	Alias Bd2.3005;Description Class_5;Note=protein_coding_gene
Ta.25228.1.S1_at	11.9528	9.94194	10.2869	12.1239	8.98104	8.29092	8.87082	Ta.25228.1.S1_at	XW	Ta.25228.1	643	4	1	Ta.25228.1	UniRef90_B9G163	5e-24	Putative uncharacterized protein n=2 Tax=Oryza sativa RepID=B9G163_ORYSJ	LOC_Os03g24870.1	1e-06	3	14169097	14164238	cDNA transporter family protein, putative, expressed							Bradi3g37170.1	7e-33	3V	39467231	39468973	Status 12;Valid 1;Alias Bd3.3654;Description Class_3;Note=protein_coding_gene
Ta.25230.1.S1_at	12.4016	9.75067	10.5898	12.5765	8.73469	6.67361	6.98086	Ta.25230.1.S1_at	XW	Ta.25230.1	830	13	1	Ta.25230.1	UniRef90_C5XP75	3e-31	Putative uncharacterized protein Sb03g005260 n=1 Tax=Sorghum bicolor RepID=C5XP75_SORBI	LOC_Os01g06630.1	1e-56	1	3124325	3123351	cDNA small hydrophilic plant seed protein, putative, expressed	AT3G51810.1	5e-08	3	19214818	19215461	EM1 (LATE EMBRYOGENESIS ABUNDANT 1)	Bradi2g28480.1	8e-10	2V	27830766	27831217	Alias Bd2.3006;Description Class_2;Note=protein_coding_gene
Ta.25900.1.A1_at	9.46761	8.45691	7.64056	9.31981	7.79078	7.03489	6.75136	Ta.25900.1.A1_at	XW	Ta.25900.1	699	1	1	Ta.25900.1	UniRef90_B9G385	4e-78	Putative uncharacterized protein n=2 Tax=Oryza sativa Japonica Group RepID=B9G385_ORYSJ	LOC_Os09g20500.1	9e-80	9	12359644	12362882	cDNA transporter, putative, expressed	AT5G10190.1	4e-62	5	3199205	3201140	transporter-related	Bradi4g29120.1	2e-91	4V	34544575	34548298	Status 12;Valid 1;Alias Bd4.2936;Description Class_5;Note=protein_coding_gene
Ta.26049.1.S1_a_at	10.7553	8.05197	9.38495	10.7862	6.59211	6.92891	5.9307	Ta.26049.1.S1_a_at	XW	Ta.26049.1	1764	7	2	Ta.26049.1|Ta.26049.2	UniRef90_P20026	1e-125	Myb-related protein Hv1 n=2 Tax=Triticeae RepID=MYB1_HORVU	LOC_Os09g36730.1	1e-125	9	21190257	21188900	cDNA MYB family transcription factor, putative, expressed	AT4G38620.1	3e-71	4	18053866	18054876	MYB4; DNA binding / transcription factor	Bradi4g36460.1	1e-100	4V	41684926	41686189	Status 12;Valid 1;Alias Bd4.3731;Description Class_3;Note=protein_coding_gene
Ta.26273.1.A1_at	8.93192	7.58831	7.83893	8.90708	6.98779	6.44471	6.56087	Ta.26273.1.A1_at	XW	Ta.26273.1	1106	3	1	Ta.26273.1	UniRef90_Q40066	1e-114	Serpin-ZX n=1 Tax=Hordeum vulgare RepID=SPZX_HORVU	LOC_Os03g41419.1	1e-84	3	23046710	23051987	cDNA serpin domain containing protein, putative, expressed	AT1G47710.1	2e-84	1	17558271	17560061	serpin, putative / serine protease inhibitor, putative	Bradi1g14730.1	1e-115	1V	11674314	11677032	Status 12;Valid 1;Alias Bd1.1582;Description Class_5;Note=protein_coding_gene
Ta.26279.1.A1_at	10.2323	9.49513	10.1439	10.0313	8.19218	7.29239	7.8014	Ta.26279.1.A1_at	XW	Ta.26279.1	740	2	1	Ta.26279.1	UniRef90_C5YH04	2e-64	Putative uncharacterized protein Sb07g003790 n=1 Tax=Sorghum bicolor RepID=C5YH04_SORBI							AT5G47470.1	7e-22	5	19254598	19256378	nodulin MtN21 family protein	Bradi3g16590.1	3e-69	3V	14760413	14762408	Status 12;Valid 1;Alias Bd3.1715;Description Class_5;Note=protein_coding_gene
Ta.2704.1.S1_at	13.3351	11.2733	12.7066	13.509	10.5617	11.4831	10.7302	Ta.2704.1.S1_at	XW	Ta.2704.1	847	14	1	Ta.2704.1	UniRef90_A1IVL6	1e-79	Dehydrin 1 n=9 Tax=Triticeae RepID=A1IVL6_AEGUM	LOC_Os11g26760.1	1e-42	11	14864971	14864082	cDNA dehydrin, putative, expressed	AT5G66400.1	4e-21	5	26518511	26519153	RAB18 (RESPONSIVE TO ABA 18)	Bradi1g37410.1	2e-52	1V	33268206	33269117	Status 12;Valid 1;Alias Bd1.4018;Description Class_5;Note=protein_coding_gene
Ta.27704.1.S1_at	13.0012	11.8102	12.6069	12.7408	10.9925	9.87747	10.5455	Ta.27704.1.S1_at	XW	Ta.27704.1	1040	31	1	Ta.27704.1	UniRef90_Q94J20	1e-112	Os01g0749000 protein n=2 Tax=Oryza sativa RepID=Q94J20_ORYSJ	LOC_Os01g54520.2	0	1	31358155	31360965	cDNA DUF1264 domain containing protein, putative, expressed	AT5G45690.1	1e-79	5	18535139	18536259	unknown protein	Bradi2g49830.1	1e-123	2V	49848286	49849128	Alias Bd2.4977;Description Class_5;Note=protein_coding_gene
Ta.27950.1.S1_at	13.6705	12.5929	12.5763	13.6142	11.9597	11.0632	11.5764	Ta.27950.1.S1_at	XW	Ta.27950.1	498	3	1	Ta.27950.1	UniRef90_B6UH67	1e-14	Late embryogenesis abundant protein D-34 n=1 Tax=Zea mays RepID=B6UH67_MAIZE	LOC_Os03g53610.1	1e-32	3	30734654	30733744	cDNA late embryogenesis abundant protein D-34, putative							Bradi1g08750.1	1e-15	1V	6158867	6159768	Alias Bd1.927;Description Class_5;Note=protein_coding_gene
Ta.2798.1.S1_s_at	14.6544	14.6458	13.1923	14.6534	14.0025	9.80331	11.7049	Ta.2798.1.S1_s_at	XW	Ta.2798.1	685	118	3	Ta.25025.2|Ta.25025.1|Ta.2798.1	UniRef90_P04568	2e-45	Em protein n=15 Tax=Triticeae RepID=EM1_WHEAT	LOC_Os05g28210.1	2e-82	5	16461978	16461056	cDNA small hydrophilic plant seed protein, putative, expressed	AT2G40170.1	9e-35	2	16779792	16780167	GEA6 (LATE EMBRYOGENESIS ABUNDANT 6)	Bradi2g28470.1	3e-39	2V	27820095	27820460	Alias Bd2.3005;Description Class_5;Note=protein_coding_gene
Ta.2798.1.S1_x_at	14.507	14.0939	12.6913	14.4471	13.0428	9.14853	10.7256	Ta.2798.1.S1_x_at	XW	Ta.2798.1	685	118	1	Ta.2798.1	UniRef90_P04568	2e-45	Em protein n=15 Tax=Triticeae RepID=EM1_WHEAT	LOC_Os05g28210.1	2e-82	5	16461978	16461056	cDNA small hydrophilic plant seed protein, putative, expressed	AT2G40170.1	2e-34	2	16779792	16780167	GEA6 (LATE EMBRYOGENESIS ABUNDANT 6)	Bradi2g28470.1	6e-39	2V	27820095	27820460	Alias Bd2.3005;Description Class_5;Note=protein_coding_gene
Ta.28010.1.S1_s_at	8.31987	7.28821	6.71588	8.19016	7.10641	5.74102	5.97603	Ta.28010.1.S1_s_at	XW	Ta.28010.1	1016	6	2	Ta.28010.1|TaAffx.23671.1	UniRef90_C5XXL3	5e-27	Putative uncharacterized protein Sb04g006920 n=1 Tax=Sorghum bicolor RepID=C5XXL3_SORBI	LOC_Os06g40210.1	1e-19	6	23948822	23949697	cDNA expressed protein	AT1G44191.1	4e-12	1	16813654	16814733	Encodes a ECA1 gametogenesis related family protein	Bradi3g07440.1	5e-41	3V	5568238	5568737	Alias Bd3.781;Description Class_3;Note=protein_coding_gene
Ta.2822.2.S1_at	11.082	10.7705	9.70007	11.0878	9.86891	8.11778	8.96003	Ta.2822.2.S1_at	XW	Ta.2822.2	635	5	1	Ta.2822.2	UniRef90_Q653W2	7e-19	Os06g0682900 protein n=3 Tax=Oryza sativa RepID=Q653W2_ORYSJ	LOC_Os06g46900.4	1e-19	6	28465299	28462766	cDNA phosphosulfolactate synthase-related protein, putative, expressed	AT4G21320.1	6e-16	4	11340492	11341732	HSA32 (HEAT-STRESS-ASSOCIATED 32); catalytic	Bradi1g32990.1	7e-26	1V	28637157	28639512	Status 12;Valid 1;Alias Bd1.3534;Description Class_5;Note=protein_coding_gene
Ta.28254.1.S1_s_at	12.8714	11.8277	10.894	12.5377	11.3488	9.90509	10.1956	Ta.28254.1.S1_s_at	XW	Ta.28254.1	2157	106	2	Ta.27706.1|Ta.28254.1	UniRef90_O64437	0	Inositol-3-phosphate synthase n=15 Tax=Magnoliophyta RepID=INO1_ORYSJ	LOC_Os03g09250.1	0	3	4828749	4824618	cDNA inositol-3-phosphate synthase, putative, expressed	AT2G22240.1	0	2	9451901	9453938	MIPS2 (MYO-INOSITOL-1-PHOSTPATE SYNTHASE 2); binding / catalytic/ inositol-3-phosphate synthase	Bradi1g71670.1	0	1V	69628875	69634169	Status 12;Valid 1;Alias Bd1.7506;Description Class_5;Note=protein_coding_gene
Ta.28379.1.S1_x_at	5.03736	5.87289	4.19823	6.38954	6.46145	3.92104	4.12881	Ta.28379.1.S1_x_at	XW	Ta.28379.1	614	27	1	Ta.28379.1	UniRef90_B2C4K0	3e-52	Endosperm transfer cell specific PR60 n=3 Tax=Triticum RepID=B2C4K0_WHEAT	LOC_Os03g25350.1	1e-21	3	14490424	14491118	cDNA LTPL36 - Protease inhibitor/seed storage/LTP family protein precursor, expressed	AT4G30880.1	8e-18	4	15035229	15035750	protease inhibitor/seed storage/lipid transfer protein (LTP) family protein	Bradi3g29320.1	1e-35	3V	31314422	31314862	Alias Bd3.2824;Description Class_5;Note=protein_coding_gene
Ta.28536.1.S1_at	10.4719	10.0933	8.7746	10.6181	9.81768	8.32649	8.57374	Ta.28536.1.S1_at	XW	Ta.28536.1	1351	14	1	Ta.28536.1	UniRef90_Q7XH62	3e-97	Os10g0118200 protein n=3 Tax=Oryza sativa RepID=Q7XH62_ORYSJ	LOC_Os04g11970.1	1e-09	4	6560068	6562330	cDNA O-methyltransferase, putative, expressed	AT1G51990.2	3e-23	1	19330949	19332667	O-methyltransferase family 2 protein	Bradi2g19850.1	4e-75	2V	17480436	17481756	Status 12;Valid 1;Alias Bd2.2112;Description Class_5;Note=protein_coding_gene
Ta.28555.1.S1_at	13.8281	12.394	12.9102	13.7022	11.3089	10.8479	10.8953	Ta.28555.1.S1_at	XW	Ta.28555.1	1033	19	1	Ta.28555.1	UniRef90_P93615	3e-93	ABA induced plasma membrane protein PM 19 n=2 Tax=Triticeae RepID=P93615_WHEAT	LOC_Os05g31670.1	7e-89	5	18369779	18368810	cDNA AWPM-19-like membrane family protein, putative, expressed	AT1G04560.1	7e-53	1	1245070	1245888	AWPM-19-like membrane family protein	Bradi1g00600.1	2e-74	1V	481193	482059	Status 12;Valid 1;Alias Bd1.55;Description Class_5;Note=protein_coding_gene
Ta.28555.2.S1_at	12.3366	10.9237	12.6019	12.244	8.8019	9.58625	9.50851	Ta.28555.2.S1_at	XW	Ta.28555.2	876	10	1	Ta.28555.2	UniRef90_P93615	7e-88	ABA induced plasma membrane protein PM 19 n=2 Tax=Triticeae RepID=P93615_WHEAT	LOC_Os05g31670.1	4e-90	5	18369779	18368810	cDNA AWPM-19-like membrane family protein, putative, expressed	AT1G04560.1	1e-55	1	1245070	1245888	AWPM-19-like membrane family protein	Bradi1g00600.1	2e-72	1V	481193	482059	Status 12;Valid 1;Alias Bd1.55;Description Class_5;Note=protein_coding_gene
Ta.28555.3.S1_at	12.6814	10.6601	11.7499	12.593	9.5228	9.0016	8.87765	Ta.28555.3.S1_at	XW	Ta.28555.3	1106	13	1	Ta.28555.3	UniRef90_P93615	7e-89	ABA induced plasma membrane protein PM 19 n=2 Tax=Triticeae RepID=P93615_WHEAT	LOC_Os05g31670.1	1e-90	5	18369779	18368810	cDNA AWPM-19-like membrane family protein, putative, expressed	AT1G04560.1	4e-57	1	1245070	1245888	AWPM-19-like membrane family protein	Bradi1g00600.1	2e-74	1V	481193	482059	Status 12;Valid 1;Alias Bd1.55;Description Class_5;Note=protein_coding_gene
Ta.28555.3.S1_x_at	12.9246	10.8605	11.9929	12.6905	9.8183	9.51664	9.47537	Ta.28555.3.S1_x_at	XW	Ta.28555.3	1106	13	1	Ta.28555.3	UniRef90_P93615	7e-89	ABA induced plasma membrane protein PM 19 n=2 Tax=Triticeae RepID=P93615_WHEAT	LOC_Os05g31670.1	1e-90	5	18369779	18368810	cDNA AWPM-19-like membrane family protein, putative, expressed	AT1G04560.1	4e-57	1	1245070	1245888	AWPM-19-like membrane family protein	Bradi1g00600.1	2e-74	1V	481193	482059	Status 12;Valid 1;Alias Bd1.55;Description Class_5;Note=protein_coding_gene
Ta.28810.1.S1_at	11.4532	10.0949	11.3451	11.5777	9.5642	8.91844	9.22581	Ta.28810.1.S1_at	XW	Ta.28810.1	732	21	1	Ta.28810.1	UniRef90_P04568	2e-42	Em protein n=15 Tax=Triticeae RepID=EM1_WHEAT	LOC_Os05g28210.1	3e-87	5	16461978	16461056	cDNA small hydrophilic plant seed protein, putative, expressed	AT2G40170.1	3e-33	2	16779792	16780167	GEA6 (LATE EMBRYOGENESIS ABUNDANT 6)	Bradi2g28470.1	5e-40	2V	27820095	27820460	Alias Bd2.3005;Description Class_5;Note=protein_coding_gene
Ta.28817.2.S1_at	4.73935	5.2926	4.25066	6.14712	4.0237	3.66249	4.06079	Ta.28817.2.S1_at	XW	Ta.28817.2	638	6	1	Ta.28817.2																Bradi2g07260.1	2e-06	2V	5571277	5574304	Status 12;Valid 1;Alias Bd2.767;Description Class_5;Note=protein_coding_gene
Ta.28838.1.S1_at	11.984	11.0899	11.6467	12.2078	9.61128	9.16184	9.16798	Ta.28838.1.S1_at	XW	Ta.28838.1	1567	32	1	Ta.28838.1	UniRef90_A9Q2Q5	5e-72	Putative late embryogenesis abundant protein n=1 Tax=Hordeum vulgare RepID=A9Q2Q5_HORVU	LOC_Os02g15250.1	7e-53	2	8518270	8516599	cDNA late embryogenesis abundant domain-containing protein, putative, expressed	AT3G53040.1	3e-16	3	19664797	19666405	late embryogenesis abundant protein, putative / LEA protein, putative	Bradi3g09480.1	7e-59	3V	7592397	7594647	Alias Bd3.1004;Description Class_2;Note=protein_coding_gene
Ta.28838.1.S1_x_at	13.4155	12.4703	13.0258	13.4036	11.4331	10.8824	10.6361	Ta.28838.1.S1_x_at	XW	Ta.28838.1	1567	32	1	Ta.28838.1	UniRef90_A9Q2Q5	5e-72	Putative late embryogenesis abundant protein n=1 Tax=Hordeum vulgare RepID=A9Q2Q5_HORVU	LOC_Os02g15250.1	7e-53	2	8518270	8516599	cDNA late embryogenesis abundant domain-containing protein, putative, expressed	AT3G53040.1	3e-16	3	19664797	19666405	late embryogenesis abundant protein, putative / LEA protein, putative	Bradi3g09480.1	7e-59	3V	7592397	7594647	Alias Bd3.1004;Description Class_2;Note=protein_coding_gene
Ta.28838.2.S1_at	12.9648	11.9929	12.681	13.0487	10.9168	10.467	10.1199	Ta.28838.2.S1_at	XW	Ta.28838.2	1493	21	1	Ta.28838.2	UniRef90_A9Q2Q5	4e-74	Putative late embryogenesis abundant protein n=1 Tax=Hordeum vulgare RepID=A9Q2Q5_HORVU	LOC_Os02g15250.1	4e-57	2	8518270	8516599	cDNA late embryogenesis abundant domain-containing protein, putative, expressed	AT3G53040.1	5e-21	3	19664797	19666405	late embryogenesis abundant protein, putative / LEA protein, putative	Bradi3g09480.1	7e-72	3V	7592397	7594647	Alias Bd3.1004;Description Class_2;Note=protein_coding_gene
Ta.28848.1.S1_at	13.3062	11.7689	13.0093	13.2483	10.1994	10.8567	11.0368	Ta.28848.1.S1_at	XW	Ta.28848.1	513	1	1	Ta.28848.1	UniRef90_C5X3T5	2e-10	Putative uncharacterized protein Sb02g028010 n=1 Tax=Sorghum bicolor RepID=C5X3T5_SORBI	LOC_Os09g30439.1	8e-11	9	18540108	18534745	cDNA heat shock protein, putative							Bradi4g33400.1	1e-13	4V	39101863	39102180	Alias Bd4.3401;Description Class_5;Note=protein_coding_gene
Ta.29352.1.S1_at	11.0903	8.69786	9.96151	10.9153	7.50683	8.10775	7.79061	Ta.29352.1.S1_at	XW	Ta.29352.1	880	21	1	Ta.29352.1	UniRef90_P12948	7e-82	Dehydrin DHN3 n=3 Tax=Hordeum vulgare RepID=DHN3_HORVU	LOC_Os11g26790.1	1e-33	11	14880171	14878878	cDNA dehydrin, putative, expressed	AT5G66400.1	8e-21	5	26518511	26519153	RAB18 (RESPONSIVE TO ABA 18)	Bradi1g37410.1	2e-64	1V	33268206	33269117	Status 12;Valid 1;Alias Bd1.4018;Description Class_5;Note=protein_coding_gene
Ta.29352.1.S1_x_at	11.0586	8.81711	10.0586	10.9961	7.26695	8.0561	7.1101	Ta.29352.1.S1_x_at	XW	Ta.29352.1	880	21	1	Ta.29352.1	UniRef90_P12948	7e-82	Dehydrin DHN3 n=3 Tax=Hordeum vulgare RepID=DHN3_HORVU	LOC_Os11g26790.1	1e-33	11	14880171	14878878	cDNA dehydrin, putative, expressed	AT5G66400.1	8e-21	5	26518511	26519153	RAB18 (RESPONSIVE TO ABA 18)	Bradi1g37410.1	2e-64	1V	33268206	33269117	Status 12;Valid 1;Alias Bd1.4018;Description Class_5;Note=protein_coding_gene
Ta.29375.1.S1_at	13.201	11.6089	11.6651	13.0821	10.7538	9.78553	10.2816	Ta.29375.1.S1_at	XW	Ta.29375.1	1181	19	1	Ta.29375.1	UniRef90_Q5Z9Y8	1e-100	Os06g0341300 protein n=3 Tax=Oryza sativa RepID=Q5Z9Y8_ORYSJ	LOC_Os06g23350.1	1e-105	6	13629102	13630416	cDNA late embryogenesis abundant protein D-34, putative, expressed	AT3G22490.1	2e-55	3	7969785	7970738	late embryogenesis abundant protein, putative / LEA protein, putative	Bradi4g07340.1	1e-104	4V	6231026	6231954	Alias Bd4.774;Description Class_4;Note=protein_coding_gene
Ta.3379.1.S1_at	11.2625	10.1587	9.76329	10.8921	9.21361	7.92545	8.22208	Ta.3379.1.S1_at	XW	Ta.3379.1	1457	7	1	Ta.3379.1	UniRef90_Q8S913	0	Alternative oxidase n=1 Tax=Triticum aestivum RepID=Q8S913_WHEAT	LOC_Os02g47200.1	0	2	28808209	28806522	cDNA transposon protein, putative, unclassified, expressed	AT3G22370.1	1e-115	3	7906890	7908416	AOX1A (ALTERNATIVE OXIDASE 1A); alternative oxidase	Bradi5g20540.1	1e-128	5V	23397584	23399902	Status 12;Valid 1;Alias Bd5.1908;Description Class_3;Note=protein_coding_gene
Ta.3876.1.A1_at	10.6131	10.6446	9.4561	10.7521	10.0411	8.22802	8.52976	Ta.3876.1.A1_at	XW	Ta.3876.1	1196	9	1	Ta.3876.1	UniRef90_C5XLR4	1e-137	Putative uncharacterized protein Sb03g036560 n=1 Tax=Sorghum bicolor RepID=C5XLR4_SORBI	LOC_Os01g57420.1	0	1	33191935	33184286	cDNA diacylglycerol kinase, putative, expressed	AT2G20900.2	1e-103	2	8989794	8992798	diacylglycerol kinase, putative	Bradi2g51870.1	1e-144	2V	51430742	51436680	Status 12;Valid 1;Alias Bd2.5188;Description Class_5;Note=protein_coding_gene
Ta.3982.1.S1_at	11.3657	10.2292	9.79421	11.5059	9.04733	8.3151	8.75922	Ta.3982.1.S1_at	XW	Ta.3982.1	401	5	1	Ta.3982.1				LOC_Os01g62370.2	1e-11	1	36093855	36095822	cDNA ENTH domain containing protein, expressed
Ta.4494.1.S1_x_at	13.1171	11.901	11.2246	12.9812	10.7517	9.9128	9.30469	Ta.4494.1.S1_x_at	XW	Ta.4494.1	1758	36	1	Ta.4494.1	UniRef90_Q10RZ1	0	Beta-amylase n=3 Tax=Oryza sativa RepID=Q10RZ1_ORYSJ	LOC_Os03g04770.1	0	3	2271961	2275397	cDNA beta-amylase, putative, expressed	AT3G23920.1	1e-180	3	8641722	8644199	BAM1 (BETA-AMYLASE 1); beta-amylase	Bradi1g75610.1	0	1V	72493249	72496562	Status 12;Valid 1;Alias Bd1.7885;Description Class_5;Note=protein_coding_gene
Ta.4494.3.S1_at	7.28606	7.28673	5.83609	7.52831	6.11077	4.69237	4.3282	Ta.4494.3.S1_at	XW	Ta.4494.3	306	2	1	Ta.4494.3
Ta.4494.3.S1_x_at	10.4369	9.54172	8.89098	10.5125	8.41316	7.66767	7.32516	Ta.4494.3.S1_x_at	XW	Ta.4494.3	306	2	1	Ta.4494.3
Ta.4635.1.A1_at	9.36112	8.75255	8.16561	9.68058	8.60749	7.58287	7.55731	Ta.4635.1.A1_at	XW	Ta.4635.1	1349	8	1	Ta.4635.1	UniRef90_C5YPQ9	1e-105	Putative uncharacterized protein Sb08g000350 n=2 Tax=Andropogoneae RepID=C5YPQ9_SORBI	LOC_Os11g01270.1	1e-162	11	148106	143166	cDNA mitochondrial substrate carrier family protein, putative, expressed	AT2G35800.1	3e-93	2	15044437	15048352	mitochondrial substrate carrier family protein	Bradi4g45190.1	1e-113	4V	48340470	48344902	Status 12;Valid 1;Alias Bd4.4665;Description Class_5;Note=protein_coding_gene
Ta.4702.1.S1_x_at	10.7249	9.76674	9.52665	10.752	9.91361	8.51076	8.57285	Ta.4702.1.S1_x_at	XW	Ta.4702.1	863	9	1	Ta.4702.1	UniRef90_C5YY54	3e-06	Putative uncharacterized protein Sb09g020620 n=2 Tax=Andropogoneae RepID=C5YY54_SORBI	LOC_Os01g66350.1	1e-07	1	38533780	38539327	cDNA DUF647 domain containing protein, putative, expressed							Bradi2g25100.1	3e-08	2V	22949823	22954719	Status 12;Valid 1;Alias Bd2.2656;Description Class_5;Note=protein_coding_gene
Ta.4702.2.S1_at	9.52591	8.89873	8.26837	9.59559	9.08795	7.52725	7.51493	Ta.4702.2.S1_at	XW	Ta.4702.2	1348	9	1	Ta.4702.2	UniRef90_B9EUZ9	2e-83	Putative uncharacterized protein n=3 Tax=Oryza sativa Japonica Group RepID=B9EUZ9_ORYSJ	LOC_Os01g66350.1	1e-107	1	38533780	38539327	cDNA DUF647 domain containing protein, putative, expressed	AT5G49820.1	1e-57	5	20246753	20249432	emb1879 (embryo defective 1879)	Bradi2g57250.2	1e-93	2V	55439585	55444189	Status 12;Valid 1;Alias Bd2.5763.1;Note=protein_coding_gene
Ta.4702.3.S1_x_at	9.1221	8.10149	8.29568	9.32118	8.33403	7.24445	7.29637	Ta.4702.3.S1_x_at	XW	Ta.4702.3	294	2	1	Ta.4702.3	UniRef90_Q16861	2e-10	Super cysteine rich protein (Fragment) n=1 Tax=Homo sapiens RepID=Q16861_HUMAN	LOC_Os09g13440.1	1e-21	9	7776015	7772027	cDNA expressed protein	AT4G17750.1	3e-06	4	9869969	9871603	HSF1 (HEAT SHOCK FACTOR 1); DNA binding / protein binding / transcription factor	Bradi3g23170.1	1e-05	3V	22523883	22533356	Status 12;Valid 1;Alias Bd3.2404;Description Class_4;Note=protein_coding_gene
[truncated: 105 more rows]

## Sheet: Reponse to ABA stimulus
Table S4. Ontological categories enriched with probesets downregulated specifically in imbibed AR seeds independent of ABA (> 4-fold change and p ≤ 0.05 cutoff values)
Name	GO terms	Description (Direct description or transfer from target)
[truncated: 27 more rows]
