# Supplementary material for: Regulation of Wheat Seed Dormancy by After-Ripening Is Mediated by Specific Transcriptional Switches That Induce Changes in Seed Hormone Metabolism and Signaling
Source: PLoS One. 2013 Feb 20;8(2):e56570. doi: 10.1371/journal.pone.0056570 (PMC3577873; doi:10.1371/journal.pone.0056570)
Supplement: Table S5 — Probesets related to specific biological processes differentially regulated by ABA (Kappa-View based analysis). (XLSX) [file pone.0056570.s006.xlsx]

## Sheet: ABA regulated 24 HAI
Table S5. Annotation of probesets differentially regulated by ABA (AR-24/AR-24+ABA; < or > 2-fold cahnge and p ≤ 0.05 cutoff values)
	Log2 signal intensity							AR-24/AR-24+ABA
Probeset	D-0	D-12	D-24	AR-0	AR-12	AR-24	AR-24+ABA	Log2 FC	P-value	Fold change	Exemplar Unigene#	Pre-PolyA Trim Length	Members	Num. Unigenes	Unigenes Represented	UniProt Accn	UniProt E-Score	UniProt Desc	Rice 6 Accn	Rice 6 E-Score	Rice 6 Chr	Rice 6 5'	Rice 6 3'	Rice 6 Desc	Arab. Accn	Arab. E-Score	Arab. Chr	Arab. 5'	Arab. 3'	Arab. Desc	Brachypodium Accn	Brachypodium E-Score	Brachypodium Chr	Brachypodium 5'	Brachypodium 3'	Brachypodium Desc
Ta.25025.2.S1_at	14.7722	14.5879	13.009	14.7587	13.7476	8.4667	11.2034	-2.73672	0.000517926	-6.66551	Ta.25025.2	717	62	1	Ta.25025.2	UniRef90_P04568	2e-44	Em protein n=15 Tax=Triticeae RepID=EM1_WHEAT	LOC_Os05g28210.1	2e-82	5	16461978	16461056	cDNA small hydrophilic plant seed protein, putative, expressed	AT2G40170.1	9e-35	2	16779792	16780167	GEA6 (LATE EMBRYOGENESIS ABUNDANT 6)	Bradi2g28470.1	3e-39	2V	27820095	27820460	Alias Bd2.3005;Description Class_5;Note=protein_coding_gene
Ta.18694.1.S1_at	4.36932	11.9116	12.3348	4.937	10.7942	10.0427	12.6223	-2.57953	0.00274545	-5.97745	Ta.18694.1	928	3	1	Ta.18694.1	UniRef90_Q6I5Q0	5e-05	Os05g0373000 protein n=3 Tax=Oryza sativa RepID=Q6I5Q0_ORYSJ	LOC_Os05g30950.3	1e-10	5	17910190	17904547	cDNA MSP domain containing protein, putative, expressed							Bradi2g60150.2	6e-06	2V	57546539	57552577	Status 12;Valid 1;Alias Bd2.6079;Description Class_4;Note=protein_coding_gene
TaAffx.54121.1.S1_at	6.64245	8.71396	7.21172	6.6609	8.95929	6.22085	8.31077	-2.08992	0.00269146	-4.25725	TaAffx.54121.1	478	5	1	TaAffx.54121.1	UniRef90_C5YZC6	1e-08	Putative uncharacterized protein Sb09g022870 n=1 Tax=Sorghum bicolor RepID=C5YZC6_SORBI	LOC_Os05g38940.1	1e-17	5	22765881	22766123	cDNA hypothetical protein							Bradi2g22860.1	3e-11	2V	20362456	20363950	Status 12;Valid 1;Alias Bd2.2426;Description Class_3;Note=protein_coding_gene
TaAffx.54121.1.S1_x_at	6.41585	8.1942	7.11419	6.066	8.43304	5.95786	8.01596	-2.05811	0.013943	-4.1644	TaAffx.54121.1	478	5	1	TaAffx.54121.1	UniRef90_C5YZC6	1e-08	Putative uncharacterized protein Sb09g022870 n=1 Tax=Sorghum bicolor RepID=C5YZC6_SORBI	LOC_Os05g38940.1	1e-17	5	22765881	22766123	cDNA hypothetical protein							Bradi2g22860.1	3e-11	2V	20362456	20363950	Status 12;Valid 1;Alias Bd2.2426;Description Class_3;Note=protein_coding_gene
Ta.18635.1.S1_at	11.1909	11.2939	7.18641	12.1049	10.0079	8.95355	10.985	-2.03147	0.00039744	-4.08821	Ta.18635.1	180	1	1	Ta.18635.1	UniRef90_D1IKT3	2e-05	Whole genome shotgun sequence of line PN40024, scaffold_12.assembly12x (Fragment) n=2 Tax=Vitis vinifera RepID=D1IKT3_VITVI
Ta.4969.3.S1_x_at	5.69275	12.5775	10.7959	5.78964	12.1438	9.04249	11.0338	-1.99133	0.00289079	-3.97603	Ta.4969.3	522	1	1	Ta.4969.3	UniRef90_A1YKG8	1e-38	Early nodulin protein n=1 Tax=Brachypodium sylvaticum RepID=A1YKG8_BRASY	LOC_Os06g05000.1	3e-37	6	2205535	2204578	cDNA early nodulin 93 ENOD93 protein, putative, expressed	AT5G25940.1	3e-18	5	9054252	9055151	early nodulin-related	Bradi1g51090.1	1e-41	1V	49504122	49505107	Status 12;Valid 1;Alias Bd1.5283;Description Class_5;Note=protein_coding_gene
Ta.30871.1.S1_at	8.39365	7.86212	8.43763	8.45294	7.19575	6.40871	8.39593	-1.98722	0.00232521	-3.96472	Ta.30871.1	508	3	1	Ta.30871.1	UniRef90_C5YZC6	2e-06	Putative uncharacterized protein Sb09g022870 n=1 Tax=Sorghum bicolor RepID=C5YZC6_SORBI	LOC_Os05g38940.1	1e-17	5	22765881	22766123	cDNA hypothetical protein							Bradi2g22860.1	4e-10	2V	20362456	20363950	Status 12;Valid 1;Alias Bd2.2426;Description Class_3;Note=protein_coding_gene
Ta.10996.1.S1_at	7.50635	13.0415	12.3091	7.88867	10.6828	8.59103	10.5629	-1.97184	0.000641162	-3.92267	Ta.10996.1	869	33	1	Ta.10996.1	UniRef90_Q6ZHE6	2e-77	Os02g0773200 protein n=4 Tax=Poaceae RepID=Q6ZHE6_ORYSJ	LOC_Os02g53320.1	1e-127	2	32637656	32638974	cDNA universal stress protein domain containing protein, putative, expressed	AT3G03270.2	4e-52	3	762136	763075	universal stress protein (USP) family protein / early nodulin ENOD18 family protein	Bradi3g57530.1	7e-83	3V	57199574	57201701	Status 12;Valid 1;Alias Bd3.5858;Description Class_5;Note=protein_coding_gene
Ta.22785.1.S1_x_at	7.80757	13.4289	13.0822	7.91438	11.2693	9.92069	11.8478	-1.92714	0.00438237	-3.80301	Ta.22785.1	594	17	1	Ta.22785.1	UniRef90_B9EXK1	1e-14	Putative uncharacterized protein n=2 Tax=Oryza sativa RepID=B9EXK1_ORYSJ	LOC_Os01g37920.1	1e-27	1	21241843	21240583	cDNA expressed protein	AT4G13340.1	7e-11	4	7758610	7760892	leucine-rich repeat family protein / extensin family protein	Bradi2g05080.1	8e-10	2V	3634520	3636746	Status 12;Valid 1;Alias Bd2.529;Description Class_5;Note=protein_coding_gene
Ta.25025.1.S1_at	14.3567	14.375	12.5062	14.399	13.5326	9.49909	11.4114	-1.91235	0.00279427	-3.76421	Ta.25025.1	720	65	1	Ta.25025.1	UniRef90_P04568	1e-43	Em protein n=15 Tax=Triticeae RepID=EM1_WHEAT	LOC_Os05g28210.1	3e-78	5	16461978	16461056	cDNA small hydrophilic plant seed protein, putative, expressed	AT2G40170.1	5e-34	2	16779792	16780167	GEA6 (LATE EMBRYOGENESIS ABUNDANT 6)	Bradi2g28470.1	3e-39	2V	27820095	27820460	Alias Bd2.3005;Description Class_5;Note=protein_coding_gene
Ta.2798.1.S1_s_at	14.6544	14.6458	13.1923	14.6534	14.0025	9.80331	11.7049	-1.90163	0.00280288	-3.73635	Ta.2798.1	685	118	3	Ta.25025.2|Ta.25025.1|Ta.2798.1	UniRef90_P04568	2e-45	Em protein n=15 Tax=Triticeae RepID=EM1_WHEAT	LOC_Os05g28210.1	2e-82	5	16461978	16461056	cDNA small hydrophilic plant seed protein, putative, expressed	AT2G40170.1	9e-35	2	16779792	16780167	GEA6 (LATE EMBRYOGENESIS ABUNDANT 6)	Bradi2g28470.1	3e-39	2V	27820095	27820460	Alias Bd2.3005;Description Class_5;Note=protein_coding_gene
Ta.30922.1.S1_at	3.23533	3.36041	3.28767	3.33732	3.87825	4.86324	6.76423	-1.90099	0.0150729	-3.73469	Ta.30922.1	304	1	1	Ta.30922.1	UniRef90_Q9SB98	9e-10	Glutathione transferase n=3 Tax=Alopecurus myosuroides RepID=Q9SB98_ALOMY	LOC_Os10g38670.1	2e-07	10	20538559	20539815	cDNA glutathione S-transferase, putative, expressed							Bradi3g31790.1	1e-10	3V	34047278	34048083	Alias Bd3.3054;Description Class_3;Note=protein_coding_gene
TaAffx.525.1.S1_at	4.89552	7.95264	6.8735	5.06619	8.12409	7.12326	9.00042	-1.87716	0.0013763	-3.67351	TaAffx.525.1	409	1	1	TaAffx.525.1				LOC_Os02g13920.1	2e-05	2	7578016	7579076	protein retrotransposon protein, putative, unclassified
Ta.25025.1.S1_x_at	14.3838	14.4051	12.7244	14.4422	13.6306	9.76484	11.6386	-1.87376	0.00271683	-3.66487	Ta.25025.1	720	65	1	Ta.25025.1	UniRef90_P04568	1e-43	Em protein n=15 Tax=Triticeae RepID=EM1_WHEAT	LOC_Os05g28210.1	3e-78	5	16461978	16461056	cDNA small hydrophilic plant seed protein, putative, expressed	AT2G40170.1	5e-34	2	16779792	16780167	GEA6 (LATE EMBRYOGENESIS ABUNDANT 6)	Bradi2g28470.1	3e-39	2V	27820095	27820460	Alias Bd2.3005;Description Class_5;Note=protein_coding_gene
Ta.13165.1.S1_a_at	9.63761	12.0223	10.8967	9.62567	11.7373	10.6599	12.5265	-1.86658	0.00138006	-3.64666	Ta.13165.1	866	17	3	Ta.13165.2|Ta.13165.3|Ta.13165.1	UniRef90_Q8SA52	9e-34	Putative uncharacterized protein 259I16.2b n=1 Tax=Hordeum vulgare subsp. vulgare RepID=Q8SA52_HORVD	LOC_Os06g02040.1	1e-21	6	592558	593234	cDNA late embryogenesis abundant group 1, putative, expressed	AT1G32560.1	2e-12	1	11774528	11775032	late embryogenesis abundant group 1 domain-containing protein / LEA group 1 domain-containing protein	Bradi1g51800.1	6e-27	1V	50278617	50279025	Status 12;Valid 1;Alias Bd1.5364;Description Class_4;Note=protein_coding_gene
TaAffx.128684.1.S1_at	4.55911	6.7173	6.11946	4.69355	8.59977	7.63801	9.49496	-1.85695	0.0196342	-3.62242	TaAffx.128684.1	787	10	1	TaAffx.128684.1	UniRef90_A3QQM8	3e-98	12-oxophytodienoic acid reductase 1 n=2 Tax=Panicoideae RepID=A3QQM8_SETIT	LOC_Os06g11290.1	1e-144	6	5918691	5917107	cDNA 12-oxophytodienoate reductase, putative, expressed	AT1G76680.1	6e-78	1	28776982	28778271	OPR1; 12-oxophytodienoate reductase	Bradi1g45880.1	6e-97	1V	44165797	44168489	Status 12;Valid 1;Alias Bd1.4702;Description Class_5;Note=protein_coding_gene
Ta.12921.1.S1_x_at	8.50908	8.07556	7.68525	8.52533	8.31946	8.15335	9.98625	-1.83291	0.000168675	-3.56254	Ta.12921.1	315	1	1	Ta.12921.1	UniRef90_C5Z7I8	7e-05	Putative uncharacterized protein Sb10g008660 n=1 Tax=Sorghum bicolor RepID=C5Z7I8_SORBI	LOC_Os06g13190.1	3e-06	6	7229155	7229943	cDNA expressed protein							Bradi3g59690.1	4e-08	3V	58793635	58794182	Status 12;Valid 1;Alias Bd3.6061;Description Class_3;Note=protein_coding_gene
Ta.12896.1.S1_at	8.0143	10.1039	9.25155	8.18704	10.6446	9.45716	11.2844	-1.82722	0.0017805	-3.54853	Ta.12896.1	495	5	1	Ta.12896.1	UniRef90_Q5N819	2e-12	Os01g0888900 protein n=3 Tax=Oryza sativa RepID=Q5N819_ORYSJ	LOC_Os05g34500.1	1e-08	5	20392970	20393809	cDNA expressed protein	AT4G22505.1	9e-05	4	11851363	11852955	INVOLVED IN: lipid transport; CONTAINS InterPro DOMAIN/s: Bifunctional inhibitor/plant lipid transfer protein/seed storage (Int	Bradi2g57340.1	6e-15	2V	55524430		55525136|Note=protein_coding_gene
Ta.13494.1.S1_at	12.8369	12.5223	9.64022	13.1896	10.1155	5.62284	7.44771	-1.82487	0.000707794	-3.54275	Ta.13494.1	538	3	1	Ta.13494.1	UniRef90_C5Z9A9	5e-28	Putative uncharacterized protein Sb10g029350 n=1 Tax=Sorghum bicolor RepID=C5Z9A9_SORBI	LOC_Os06g49290.1	1e-08	6	29870777	29870180	cDNA acanthoscurrin-1 precursor, putative, expressed	AT2G30560.1	4e-21	2	13017347	13018857	glycine-rich protein	Bradi1g34640.1	3e-23	1V	30233938	30234466	Status 12;Valid 1;Alias Bd1.3716;Description Class_3;Note=protein_coding_gene
Ta.9559.1.S1_s_at	3.92441	11.3312	9.16498	3.91275	11.3472	7.83533	9.65293	-1.8176	0.00529554	-3.52495	Ta.9559.1	741	4	2	Ta.9559.1|TaAffx.56982.7	UniRef90_A1YKG8	7e-42	Early nodulin protein n=1 Tax=Brachypodium sylvaticum RepID=A1YKG8_BRASY	LOC_Os06g04950.1	1e-37	6	2180117	2179199	cDNA early nodulin 93 ENOD93 protein, putative, expressed	AT5G25940.1	4e-17	5	9054252	9055151	early nodulin-related	Bradi1g51090.1	6e-45	1V	49504122	49505107	Status 12;Valid 1;Alias Bd1.5283;Description Class_5;Note=protein_coding_gene
TaAffx.29090.1.S1_s_at	6.29602	11.1375	10.511	6.31431	11.701	10.5471	12.3628	-1.81566	5.12819e-05	-3.5202	TaAffx.29090.1	336	1	2	Ta.1723.1|TaAffx.29090.1				LOC_Os03g55770.1	1e-05	3	31748885	31749139	cDNA expressed protein							Bradi1g07500.1	6e-14	1V	5260784		5261454|Note=protein_coding_gene
TaAffx.37294.1.S1_at	7.27145	9.27784	7.71909	7.23237	10.2915	8.30403	10.1155	-1.81143	0.000150629	-3.50991	TaAffx.37294.1	626	2	1	TaAffx.37294.1	UniRef90_Q10DG4	2e-52	Os03g0776900 protein n=2 Tax=Oryza sativa Japonica Group RepID=Q10DG4_ORYSJ	LOC_Os03g56540.1	2e-63	3	32201757	32203731	cDNA heat shock protein DnaJ, putative, expressed	AT5G03030.1	3e-39	5	708479	709513	DNAJ heat shock N-terminal domain-containing protein	Bradi1g06980.4	5e-55	1V	4885370	4887986	Status 12;Valid 1;Alias Bd1.743.1;Note=protein_coding_gene
Ta.25129.1.S1_at	4.98614	7.08841	7.28626	4.67741	7.3815	5.52936	7.3398	-1.81044	0.000908178	-3.50749	Ta.25129.1	955	3	1	Ta.25129.1	UniRef90_C5WU37	1e-13	Putative uncharacterized protein Sb01g002720 n=1 Tax=Sorghum bicolor RepID=C5WU37_SORBI	LOC_Os03g61150.3	1e-16	3	34727651	34726323	cDNA expressed protein							Bradi3g07980.1	3e-13	3V	6194690		6196897|Note=protein_coding_gene
Ta.20509.1.S1_x_at	5.95974	8.88999	8.28441	6.22823	8.73553	7.13199	8.9388	-1.80681	0.000493337	-3.49869	Ta.20509.1	774	5	1	Ta.20509.1	UniRef90_C5WU37	2e-10	Putative uncharacterized protein Sb01g002720 n=1 Tax=Sorghum bicolor RepID=C5WU37_SORBI	LOC_Os03g61150.3	1e-13	3	34727651	34726323	cDNA expressed protein							Bradi3g07980.1	2e-14	3V	6194690		6196897|Note=protein_coding_gene
Ta.7773.1.S1_x_at	7.69862	11.1919	10.9934	7.80988	11.2104	9.85782	11.6588	-1.80094	0.00010061	-3.48446	Ta.7773.1	773	10	1	Ta.7773.1	UniRef90_C5WU37	3e-29	Putative uncharacterized protein Sb01g002720 n=1 Tax=Sorghum bicolor RepID=C5WU37_SORBI	LOC_Os03g61150.2	1e-24	3	34727651	34726323	cDNA expressed protein							Bradi3g07980.1	6e-46	3V	6194690		6196897|Note=protein_coding_gene
Ta.25025.1.S1_s_at	14.6184	14.6263	13.4539	14.6565	14.0348	10.2933	12.083	-1.78968	0.00152284	-3.45736	Ta.25025.1	720	65	3	Ta.25025.2|Ta.25025.1|Ta.2798.1	UniRef90_P04568	2e-45	Em protein n=15 Tax=Triticeae RepID=EM1_WHEAT	LOC_Os05g28210.1	2e-82	5	16461978	16461056	cDNA small hydrophilic plant seed protein, putative, expressed	AT2G40170.1	9e-35	2	16779792	16780167	GEA6 (LATE EMBRYOGENESIS ABUNDANT 6)	Bradi2g28470.1	3e-39	2V	27820095	27820460	Alias Bd2.3005;Description Class_5;Note=protein_coding_gene
Ta.3687.1.S1_at	6.83014	10.6244	10.037	7.12337	10.5922	8.79929	10.5661	-1.76676	0.00193949	-3.40289	Ta.3687.1	1111	5	1	Ta.3687.1	UniRef90_C5XEW7	5e-06	Putative uncharacterized protein Sb03g008380 n=2 Tax=Sorghum bicolor RepID=C5XEW7_SORBI							AT1G13230.1	6e-06	1	4520679	4522439	leucine-rich repeat family protein	Bradi2g00920.1	7e-09	2V	586143	589497	Status 12;Valid 1;Alias Bd2.90;Description Class_5;Note=protein_coding_gene
Ta.30948.1.S1_at	4.75712	13.4132	11.6411	5.40597	13.3086	10.1531	11.9051	-1.75196	0.00671575	-3.36816	Ta.30948.1	684	7	1	Ta.30948.1	UniRef90_A1YKG8	3e-28	Early nodulin protein n=1 Tax=Brachypodium sylvaticum RepID=A1YKG8_BRASY	LOC_Os06g04950.1	1e-27	6	2180117	2179199	cDNA early nodulin 93 ENOD93 protein, putative, expressed	AT5G25940.1	2e-06	5	9054252	9055151	early nodulin-related	Bradi1g51090.1	2e-25	1V	49504122	49505107	Status 12;Valid 1;Alias Bd1.5283;Description Class_5;Note=protein_coding_gene
Ta.16161.1.S1_at	8.26952	10.9043	10.6375	8.09862	10.7309	10.5903	12.3381	-1.74779	0.00138351	-3.35843	Ta.16161.1	988	16	1	Ta.16161.1	UniRef90_Q941Z0	4e-77	Probable NADPH:quinone oxidoreductase 1 n=3 Tax=Oryza sativa RepID=NQR1_ORYSJ	LOC_Os01g72430.1	1e-45	1	42008742	42002888	cDNA NADPH quinone oxidoreductase, putative, expressed	AT3G27890.1	4e-66	3	10350807	10351938	NQR (NADPH:QUINONE OXIDOREDUCTASE); FMN reductase	Bradi2g57370.1	2e-88	2V	55542210	55543342	Status 12;Valid 1;Alias Bd2.5775;Description Class_5;Note=protein_coding_gene
TaAffx.6514.1.S1_at	8.56471	10.3285	9.96364	8.72167	10.8443	9.15572	10.9015	-1.74574	0.000995249	-3.35365	TaAffx.6514.1	258	1	1	TaAffx.6514.1
TaAffx.134856.1.S1_x_at	3.89807	4.83543	3.71431	4.64307	3.99829	3.95932	5.70483	-1.74551	0.00353437	-3.35313	TaAffx.134856.1	996	32	4	Ta.24810.1|TaAffx.134856.1|TaAffx.134856.4|TaAffx.134856.5	UniRef90_Q9MUZ9	2e-55	Maturase K n=1 Tax=Ehrharta longifolia RepID=Q9MUZ9_9POAL	LOC_Os04g16734.1	1e-128	4	9102391	9104019	cDNA maturase K, putative	ATCG00040.1	9e-20	C	2056	3636	Encodes a maturase located in the trnK intron in the chloroplast genome.
Ta.24155.2.S1_s_at	5.30461	13.9821	12.0331	5.76124	13.712	10.9238	12.6567	-1.73283	0.00948186	-3.32381	Ta.24155.2	586	6	2	Ta.24155.2|TaAffx.56982.1	UniRef90_A1YKG8	3e-45	Early nodulin protein n=1 Tax=Brachypodium sylvaticum RepID=A1YKG8_BRASY	LOC_Os06g04950.1	2e-54	6	2180117	2179199	cDNA early nodulin 93 ENOD93 protein, putative, expressed	AT5G25940.1	4e-18	5	9054252	9055151	early nodulin-related	Bradi1g51090.1	3e-47	1V	49504122	49505107	Status 12;Valid 1;Alias Bd1.5283;Description Class_5;Note=protein_coding_gene
Ta.16477.1.S1_at	9.04933	10.0278	5.86271	10.279	9.0039	7.33962	9.04505	-1.70543	0.000303757	-3.26126	Ta.16477.1	227	1	1	Ta.16477.1	UniRef90_C5YF75	9e-05	Putative uncharacterized protein Sb06g027595 (Fragment) n=1 Tax=Sorghum bicolor RepID=C5YF75_SORBI
Ta.7301.1.S1_at	12.9976	13.1062	12.5922	12.8413	12.0897	10.2978	11.9873	-1.68953	0.00134065	-3.22551	Ta.7301.1	874	19	1	Ta.7301.1
Ta.24155.2.S1_x_at	4.36056	13.8957	11.7511	4.82935	13.5886	10.5567	12.2439	-1.68723	0.00710802	-3.22038	Ta.24155.2	586	6	1	Ta.24155.2	UniRef90_A1YKG8	3e-45	Early nodulin protein n=1 Tax=Brachypodium sylvaticum RepID=A1YKG8_BRASY	LOC_Os06g04950.1	1e-48	6	2180117	2179199	cDNA early nodulin 93 ENOD93 protein, putative, expressed	AT5G25940.1	4e-18	5	9054252	9055151	early nodulin-related	Bradi1g51090.1	3e-47	1V	49504122	49505107	Status 12;Valid 1;Alias Bd1.5283;Description Class_5;Note=protein_coding_gene
Ta.24357.1.S1_at	4.4391	11.0106	9.70599	4.19348	11.0184	9.45236	11.1286	-1.67619	0.00241942	-3.19582	Ta.24357.1	267	1	1	Ta.24357.1																Bradi1g07500.1	1e-07	1V	5260784		5261454|Note=protein_coding_gene
TaAffx.62718.1.S1_at	4.76039	9.36066	7.07472	4.81298	8.79533	6.42265	8.09425	-1.6716	0.0019638	-3.18569	TaAffx.62718.1	557	4	1	TaAffx.62718.1	UniRef90_Q7XQS3	2e-30	Os04g0635500 protein n=6 Tax=Oryza sativa RepID=Q7XQS3_ORYSJ	LOC_Os04g54300.1	1e-38	4	32148882	32148224	cDNA wound induced protein, putative, expressed	AT4G10270.1	3e-17	4	6374805	6375077	wound-responsive family protein	Bradi5g23150.1	2e-31	5V	25221623	25221901	Alias Bd5.2177;Description Class_5;Note=protein_coding_gene
Ta.21043.1.S1_x_at	6.5449	13.1726	11.2089	6.61506	12.9515	10.5551	12.2189	-1.6638	0.00317621	-3.16849	Ta.21043.1	901	8	1	Ta.21043.1	UniRef90_A1YKG8	3e-43	Early nodulin protein n=1 Tax=Brachypodium sylvaticum RepID=A1YKG8_BRASY	LOC_Os06g04950.1	1e-43	6	2180117	2179199	cDNA early nodulin 93 ENOD93 protein, putative, expressed	AT5G25940.1	1e-16	5	9054252	9055151	early nodulin-related	Bradi1g51090.1	3e-46	1V	49504122	49505107	Status 12;Valid 1;Alias Bd1.5283;Description Class_5;Note=protein_coding_gene
Ta.13165.1.S1_x_at	10.4284	12.6514	11.8271	10.5762	12.3872	11.2765	12.9349	-1.65845	0.000730202	-3.15677	Ta.13165.1	866	17	1	Ta.13165.1	UniRef90_Q8SA52	1e-33	Putative uncharacterized protein 259I16.2b n=1 Tax=Hordeum vulgare subsp. vulgare RepID=Q8SA52_HORVD	LOC_Os06g02040.1	1e-21	6	592558	593234	cDNA late embryogenesis abundant group 1, putative, expressed	AT1G32560.1	2e-12	1	11774528	11775032	late embryogenesis abundant group 1 domain-containing protein / LEA group 1 domain-containing protein	Bradi1g51800.1	7e-27	1V	50278617	50279025	Status 12;Valid 1;Alias Bd1.5364;Description Class_4;Note=protein_coding_gene
Ta.23066.1.S1_s_at	4.07258	10.7114	11.1296	3.91882	11.11	9.58193	11.2361	-1.65412	0.00782086	-3.14731	Ta.23066.1	560	5	2	Ta.23066.1|Ta.16595.1	UniRef90_Q6Z406	2e-22	Putative uncharacterized protein P0567H04.19-1 n=3 Tax=Oryza sativa RepID=Q6Z406_ORYSJ	LOC_Os07g37280.1	1e-30	7	22339097	22340408	cDNA hypothetical protein	AT1G68725.1	8e-08	1	25809298	25810130	AGP19 (ARABINOGALACTAN-PROTEIN 19)	Bradi2g05080.1	8e-06	2V	3634520	3636746	Status 12;Valid 1;Alias Bd2.529;Description Class_5;Note=protein_coding_gene
Ta.22854.1.S1_x_at	6.87299	11.5632	10.2557	6.62611	11.5886	9.92204	11.5742	-1.65217	0.000236536	-3.14307	Ta.22854.1	639	15	1	Ta.22854.1	UniRef90_Q01HJ9	5e-21	H0303A11-B0406H05.7 protein n=1 Tax=Oryza sativa RepID=Q01HJ9_ORYSA	LOC_Os07g28614.1	1e-06	7	16747947	16748720	cDNA expressed protein	AT1G33055.1	9e-09	1	11972336	11972536	unknown protein
Ta.3088.1.S1_at	5.37827	7.80428	7.27427	5.85568	8.17771	7.66477	9.31464	-1.64987	0.000341255	-3.13805	Ta.3088.1	651	7	1	Ta.3088.1	UniRef90_Q69S83	5e-19	Os02g0575000 protein n=2 Tax=Oryza sativa RepID=Q69S83_ORYSJ	LOC_Os02g36530.1	1e-28	2	22059626	22059360	cDNA hypothetical protein							Bradi3g46710.1	2e-23	3V	48500749	48501420	Status 12;Valid 1;Alias Bd3.4685;Description Class_4;Note=protein_coding_gene
Ta.23072.1.S1_at	10.503	10.7549	10.7093	10.6412	10.2119	8.60041	10.2494	-1.64902	0.00191896	-3.1362	Ta.23072.1	662	3	1	Ta.23072.1	UniRef90_C5YZC6	9e-05	Putative uncharacterized protein Sb09g022870 n=1 Tax=Sorghum bicolor RepID=C5YZC6_SORBI	LOC_Os05g01540.2	1e-09	5	316949	320774	cDNA serine/arginine repetitive matrix protein 1, putative, expressed							Bradi2g22860.1	4e-08	2V	20362456	20363950	Status 12;Valid 1;Alias Bd2.2426;Description Class_3;Note=protein_coding_gene
Ta.14253.1.S1_at	7.90922	8.72727	5.65069	8.72661	7.8498	6.2984	7.94713	-1.64873	0.000583275	-3.13558	Ta.14253.1	235	1	1	Ta.14253.1	UniRef90_C5YF75	9e-07	Putative uncharacterized protein Sb06g027595 (Fragment) n=1 Tax=Sorghum bicolor RepID=C5YF75_SORBI
Ta.28471.1.S1_x_at	5.99812	12.4512	11.1617	6.15893	12.6228	10.1903	11.8321	-1.64179	0.00596043	-3.12053	Ta.28471.1	679	17	1	Ta.28471.1	UniRef90_A1YKG8	2e-45	Early nodulin protein n=1 Tax=Brachypodium sylvaticum RepID=A1YKG8_BRASY	LOC_Os06g04950.1	1e-45	6	2180117	2179199	cDNA early nodulin 93 ENOD93 protein, putative, expressed	AT5G25940.1	4e-18	5	9054252	9055151	early nodulin-related	Bradi1g51090.1	3e-47	1V	49504122	49505107	Status 12;Valid 1;Alias Bd1.5283;Description Class_5;Note=protein_coding_gene
Ta.6547.1.S1_at	6.4952	11.5194	10.7933	6.55117	12.0532	10.4025	12.0206	-1.61815	0.000397153	-3.06981	Ta.6547.1	459	7	1	Ta.6547.1	UniRef90_UPI00001B156B	4e-34	Os04g0635300 n=1 Tax=Oryza sativa Japonica Group RepID=UPI00001B156B	LOC_Os04g54280.1	1e-51	4	32138640	32134536	cDNA retrotransposon protein, putative, Ty1-copia subclass	AT4G10270.1	1e-21	4	6374805	6375077	wound-responsive family protein	Bradi5g23180.1	4e-35	5V	25227246	25229093	Status 12;Valid 1;Alias Bd5.2180;Description Class_3;Note=protein_coding_gene
Ta.28422.1.A1_s_at	4.76626	5.51452	5.83498	4.82767	6.27897	5.60876	7.22518	-1.61642	0.000176301	-3.06613	Ta.28422.1	846	7	2	Ta.28422.1|Ta.7729.1	UniRef90_Q0DP01	9e-17	Os03g0724600 protein (Fragment) n=3 Tax=Oryza sativa RepID=Q0DP01_ORYSJ	LOC_Os03g51470.1	1e-13	3	29446665	29444136	cDNA expressed protein	AT5G38560.1	4e-09	5	15439844	15443007	protein kinase family protein	Bradi2g31240.1	4e-10	2V	31051150	31051607	Status 12;Valid 1;Alias Bd2.3078;Description Class_2;Note=protein_coding_gene
Ta.22585.1.S1_at	6.10085	8.24231	6.82237	6.69794	8.0419	6.91854	8.52688	-1.60834	0.000379885	-3.049	Ta.22585.1	906	9	1	Ta.22585.1	UniRef90_C5XZ66	2e-26	Putative uncharacterized protein Sb04g028380 n=1 Tax=Sorghum bicolor RepID=C5XZ66_SORBI	LOC_Os02g50710.1	1e-46	2	30968915	30968358	cDNA expressed protein	AT3G48180.1	2e-13	3	17790571	17790804	unknown protein	Bradi1g44680.1	1e-28	1V	42835429	42835695	Alias Bd1.4566;Description Class_5;Note=protein_coding_gene
Ta.17956.1.S1_x_at	11.8787	12.8962	8.79724	12.8812	11.9819	10.2269	11.8325	-1.60562	0.000185626	-3.04328	Ta.17956.1	217	3	1	Ta.17956.1	UniRef90_C5YF75	6e-09	Putative uncharacterized protein Sb06g027595 (Fragment) n=1 Tax=Sorghum bicolor RepID=C5YF75_SORBI
Ta.9939.1.S1_at	7.9833	12.3943	12.0808	8.0619	12.2629	10.152	11.7507	-1.59872	0.00225478	-3.02874	Ta.9939.1	731	7	1	Ta.9939.1	UniRef90_Q10MK7	2e-67	Os03g0305400 protein n=4 Tax=Oryza sativa RepID=Q10MK7_ORYSJ	LOC_Os03g19270.3	1e-105	3	10839503	10838155	cDNA universal stress protein domain containing protein, putative, expressed	AT3G62550.1	1e-33	3	23136194	23137074	universal stress protein (USP) family protein	Bradi1g64610.3	2e-65	1V	63772268	63773382	Status 12;Valid 1;Alias Bd1.6756;Description Class_4;Note=protein_coding_gene
TaAffx.101731.1.S1_at	6.0722	11.4585	10.3782	6.14855	11.6208	9.93502	11.528	-1.59298	0.000186055	-3.01671	TaAffx.101731.1	583	9	1	TaAffx.101731.1	UniRef90_Q7XQS3	2e-34	Os04g0635500 protein n=6 Tax=Oryza sativa RepID=Q7XQS3_ORYSJ	LOC_Os04g54280.1	2e-54	4	32138640	32134536	cDNA retrotransposon protein, putative, Ty1-copia subclass	AT4G10270.1	5e-21	4	6374805	6375077	wound-responsive family protein	Bradi5g23150.1	1e-33	5V	25221623	25221901	Alias Bd5.2177;Description Class_5;Note=protein_coding_gene
Ta.24547.1.S1_at	6.00464	10.2067	9.49761	6.20297	10.9469	8.65491	10.2457	-1.59081	0.00140676	-3.01219	Ta.24547.1	686	14	1	Ta.24547.1	UniRef90_C7J3D5	4e-46	Os06g0142350 protein (Fragment) n=17 Tax=Poaceae RepID=C7J3D5_ORYSJ	LOC_Os06g04950.1	5e-61	6	2180117	2179199	cDNA early nodulin 93 ENOD93 protein, putative, expressed	AT5G25940.1	9e-18	5	9054252	9055151	early nodulin-related	Bradi1g51080.1	2e-47	1V	49500289	49501328	Status 12;Valid 1;Alias Bd1.5282;Description Class_4;Note=protein_coding_gene
Ta.28483.1.S1_at	4.65623	12.9088	10.7594	4.73253	12.2614	9.02882	10.6153	-1.58648	0.0229907	-3.00317	Ta.28483.1	650	8	1	Ta.28483.1	UniRef90_A1YKG8	4e-23	Early nodulin protein n=1 Tax=Brachypodium sylvaticum RepID=A1YKG8_BRASY	LOC_Os06g04950.1	1e-28	6	2180117	2179199	cDNA early nodulin 93 ENOD93 protein, putative, expressed	AT5G25940.1	6e-11	5	9054252	9055151	early nodulin-related	Bradi1g51090.1	2e-25	1V	49504122	49505107	Status 12;Valid 1;Alias Bd1.5283;Description Class_5;Note=protein_coding_gene
Ta.9274.3.S1_s_at	4.07451	9.00483	7.36286	4.02287	9.15614	7.15752	8.74074	-1.58322	0.000274233	-2.99638	Ta.9274.3	527	2	3	Ta.9274.1|Ta.9274.3|TaAffx.123831.1	UniRef90_A2T582	9e-39	Rpr4901.2 n=1 Tax=Hordeum vulgare subsp. vulgare RepID=A2T582_HORVD	LOC_Os11g11980.1	1e-05	11	6644739	6646097	cDNA expressed protein							Bradi4g21880.1	5e-20	4V	25755484	25756811	Status 12;Valid 1;Alias Bd4.2167;Description Class_3;Note=protein_coding_gene
TaAffx.128684.1.S1_x_at	4.1522	6.65525	5.99747	4.08624	8.73737	7.82939	9.41009	-1.5807	0.0228637	-2.99116	TaAffx.128684.1	787	10	1	TaAffx.128684.1	UniRef90_A3QQM8	3e-98	12-oxophytodienoic acid reductase 1 n=2 Tax=Panicoideae RepID=A3QQM8_SETIT	LOC_Os06g11290.1	1e-144	6	5918691	5917107	cDNA 12-oxophytodienoate reductase, putative, expressed	AT1G76680.1	6e-78	1	28776982	28778271	OPR1; 12-oxophytodienoate reductase	Bradi1g45880.1	6e-97	1V	44165797	44168489	Status 12;Valid 1;Alias Bd1.4702;Description Class_5;Note=protein_coding_gene
Ta.24542.1.S1_at	5.73494	10.9152	10.5646	5.92874	10.8877	9.40276	10.9826	-1.57987	0.00343696	-2.98943	Ta.24542.1	731	17	1	Ta.24542.1	UniRef90_B6SNJ3	5e-10	Putative uncharacterized protein n=1 Tax=Zea mays RepID=B6SNJ3_MAIZE													Bradi1g73100.1	4e-19	1V	70719567	70720122	Status 12;Valid 1;Alias Bd1.7664;Description Class_2;Note=protein_coding_gene
Ta.2798.1.S1_x_at	14.507	14.0939	12.6913	14.4471	13.0428	9.14853	10.7256	-1.57702	0.00651273	-2.98354	Ta.2798.1	685	118	1	Ta.2798.1	UniRef90_P04568	2e-45	Em protein n=15 Tax=Triticeae RepID=EM1_WHEAT	LOC_Os05g28210.1	2e-82	5	16461978	16461056	cDNA small hydrophilic plant seed protein, putative, expressed	AT2G40170.1	2e-34	2	16779792	16780167	GEA6 (LATE EMBRYOGENESIS ABUNDANT 6)	Bradi2g28470.1	6e-39	2V	27820095	27820460	Alias Bd2.3005;Description Class_5;Note=protein_coding_gene
Ta.17956.1.S1_at	11.8344	12.4711	8.90605	12.8635	11.5034	10.2287	11.8042	-1.57557	0.00045853	-2.98054	Ta.17956.1	217	3	1	Ta.17956.1	UniRef90_C5YF75	6e-09	Putative uncharacterized protein Sb06g027595 (Fragment) n=1 Tax=Sorghum bicolor RepID=C5YF75_SORBI
Ta.13165.1.S1_at	10.5513	12.8608	12.2179	10.797	12.6291	11.5358	13.105	-1.56925	0.00204318	-2.96751	Ta.13165.1	866	17	1	Ta.13165.1	UniRef90_Q8SA52	1e-33	Putative uncharacterized protein 259I16.2b n=1 Tax=Hordeum vulgare subsp. vulgare RepID=Q8SA52_HORVD	LOC_Os06g02040.1	1e-21	6	592558	593234	cDNA late embryogenesis abundant group 1, putative, expressed	AT1G32560.1	2e-12	1	11774528	11775032	late embryogenesis abundant group 1 domain-containing protein / LEA group 1 domain-containing protein	Bradi1g51800.1	7e-27	1V	50278617	50279025	Status 12;Valid 1;Alias Bd1.5364;Description Class_4;Note=protein_coding_gene
Ta.24547.1.S1_x_at	6.39967	10.4434	9.75894	6.24644	11.2027	8.86333	10.4235	-1.56013	0.0019806	-2.9488	Ta.24547.1	686	14	1	Ta.24547.1	UniRef90_C7J3D5	4e-46	Os06g0142350 protein (Fragment) n=17 Tax=Poaceae RepID=C7J3D5_ORYSJ	LOC_Os06g04950.1	5e-61	6	2180117	2179199	cDNA early nodulin 93 ENOD93 protein, putative, expressed	AT5G25940.1	9e-18	5	9054252	9055151	early nodulin-related	Bradi1g51080.1	2e-47	1V	49500289	49501328	Status 12;Valid 1;Alias Bd1.5282;Description Class_4;Note=protein_coding_gene
TaAffx.111553.1.S1_at	6.49269	8.63845	7.86302	6.18376	8.30021	7.54166	9.10099	-1.55934	0.00030875	-2.94718	TaAffx.111553.1	784	6	1	TaAffx.111553.1	UniRef90_Q8S1K6	4e-27	Os01g0794100 protein n=1 Tax=Oryza sativa Japonica Group RepID=Q8S1K6_ORYSJ	LOC_Os01g58150.1	1e-25	1	33629976	33628515	cDNA expressed protein	AT1G44191.1	6e-06	1	16813654	16814733	Encodes a ECA1 gametogenesis related family protein	Bradi2g52310.1	6e-35	2V	51710801	51711517	Status 12;Valid 1;Alias Bd2.5232;Description Class_2;Note=protein_coding_gene
Ta.9497.1.S1_at	5.70116	10.1978	9.5982	5.97085	9.26817	7.78734	9.34502	-1.55768	1.88909e-05	-2.9438	Ta.9497.1	1364	14	1	Ta.9497.1	UniRef90_A4HRC0	1e-127	Putative NAC transcription factor n=1 Tax=Hordeum vulgare subsp. vulgare RepID=A4HRC0_HORVD	LOC_Os01g60020.1	1e-126	1	34693348	34691787	cDNA NAC domain transcription factor, putative, expressed	AT1G77450.1	1e-63	1	29100029	29100981	anac032 (Arabidopsis NAC domain containing protein 32); transcription factor	Bradi2g53260.1	1e-134	2V	52406772	52408444	Status 12;Valid 1;Alias Bd2.5331;Description Class_4;Note=protein_coding_gene
Ta.3132.1.S1_x_at	6.25566	7.58335	5.63417	6.67626	6.78433	5.58014	7.13488	-1.55474	0.000720433	-2.93781	Ta.3132.1	382	2	1	Ta.3132.1
Ta.9559.1.S1_x_at	6.84197	11.207	8.94224	7.03259	11.283	7.95891	9.51336	-1.55445	0.00699039	-2.93723	Ta.9559.1	741	4	1	Ta.9559.1	UniRef90_A1YKG8	7e-42	Early nodulin protein n=1 Tax=Brachypodium sylvaticum RepID=A1YKG8_BRASY	LOC_Os06g04950.1	1e-37	6	2180117	2179199	cDNA early nodulin 93 ENOD93 protein, putative, expressed	AT5G25940.1	4e-17	5	9054252	9055151	early nodulin-related	Bradi1g51090.1	6e-45	1V	49504122	49505107	Status 12;Valid 1;Alias Bd1.5283;Description Class_5;Note=protein_coding_gene
Ta.27485.1.S1_at	6.3318	12.2811	10.8334	6.6578	11.6403	8.79487	10.3485	-1.55359	0.0121974	-2.93546	Ta.27485.1	708	12	1	Ta.27485.1	UniRef90_A1YKG8	2e-42	Early nodulin protein n=1 Tax=Brachypodium sylvaticum RepID=A1YKG8_BRASY	LOC_Os06g04990.1	1e-39	6	2199545	2198243	cDNA early nodulin 93 ENOD93 protein, putative, expressed	AT5G25940.1	5e-17	5	9054252	9055151	early nodulin-related	Bradi1g51090.1	3e-45	1V	49504122	49505107	Status 12;Valid 1;Alias Bd1.5283;Description Class_5;Note=protein_coding_gene
TaAffx.6514.1.S1_x_at	7.22813	8.91442	8.63326	7.4062	9.47585	8.01559	9.56901	-1.55342	0.00143434	-2.93512	TaAffx.6514.1	258	1	1	TaAffx.6514.1
TaAffx.43449.1.A1_at	4.09565	9.50035	5.681	4.30909	9.72067	5.49317	7.04433	-1.55116	0.00011514	-2.93053	TaAffx.43449.1	500	1	1	TaAffx.43449.1	UniRef90_A3BDP9	7e-08	Putative uncharacterized protein n=3 Tax=Oryza sativa RepID=A3BDP9_ORYSJ	LOC_Os02g09970.1	3e-05	2	5184377	5183530	cDNA expressed protein							Bradi3g06800.1	2e-06	3V	5003141	5004039	Status 12;Valid 1;Alias Bd3.718;Description Class_5;Note=protein_coding_gene
Ta.24344.1.S1_at	3.39978	10.4424	8.70303	3.14432	10.2208	8.2203	9.76856	-1.54826	0.000779964	-2.92464	Ta.24344.1	644	3	1	Ta.24344.1	UniRef90_C5Z885	3e-28	Putative uncharacterized protein Sb10g027660 n=2 Tax=Andropogoneae RepID=C5Z885_SORBI	LOC_Os02g06560.1	1e-27	2	3279685	3279951	cDNA wound induced protein, putative, expressed	AT4G10270.1	1e-09	4	6374805	6375077	wound-responsive family protein	Bradi1g33070.1	4e-29	1V	28718541	28719217	Status 12;Valid 1;Alias Bd1.3542;Description Class_3;Note=protein_coding_gene
TaAffx.8444.1.S1_at	6.01891	6.15933	5.88985	6.34029	5.8878	4.83805	6.38192	-1.54387	0.000477854	-2.91576	TaAffx.8444.1	713	5	1	TaAffx.8444.1	UniRef90_Q7EZV3	2e-35	Os08g0425200 protein n=3 Tax=Oryza sativa RepID=Q7EZV3_ORYSJ	LOC_Os08g32930.1	1e-37	8	20421021	20425078	cDNA expressed protein	AT4G04330.1	2e-27	4	2116700	2118563	unknown protein	Bradi3g36200.1	5e-42	3V	38490872	38492273	Status 12;Valid 1;Alias Bd3.3546;Description Class_3;Note=protein_coding_gene
Ta.10857.1.A1_at	7.59686	10.5127	8.07392	7.78421	8.78669	7.24405	8.78289	-1.53884	0.000249787	-2.90561	Ta.10857.1	353	1	1	Ta.10857.1																Bradi1g23390.1	1e-05	1V	18751898	18752660	Status 12;Valid 1;Alias Bd1.2481;Description Class_2;Note=protein_coding_gene
TaAffx.124247.1.S1_at	6.28475	6.63	6.97611	6.47634	7.28125	7.77204	9.30926	-1.53722	0.0288861	-2.90234	TaAffx.124247.1	740	4	1	TaAffx.124247.1	UniRef90_Q0JN91	2e-22	Os01g0314800 protein n=2 Tax=Oryza sativa RepID=Q0JN91_ORYSJ	LOC_Os01g21250.1	1e-29	1	11863306	11862894	cDNA late embryogenesis abundant protein, putative	AT4G02380.1	6e-11	4	1046414	1046807	SAG21 (SENESCENCE-ASSOCIATED GENE 21)	Bradi2g11940.1	1e-26	2V	10275789	10276597	Status 12;Valid 1;Alias Bd2.1281;Description Class_3;Note=protein_coding_gene
TaAffx.56982.4.S1_at	6.07014	10.9172	9.48605	6.27421	10.6416	7.88331	9.41463	-1.53132	0.00511671	-2.8905	TaAffx.56982.4	589	2	1	TaAffx.56982.4	UniRef90_A1YKG8	2e-43	Early nodulin protein n=1 Tax=Brachypodium sylvaticum RepID=A1YKG8_BRASY	LOC_Os06g04990.1	1e-46	6	2199545	2198243	cDNA early nodulin 93 ENOD93 protein, putative, expressed	AT5G25940.1	9e-19	5	9054252	9055151	early nodulin-related	Bradi1g51090.1	5e-46	1V	49504122	49505107	Status 12;Valid 1;Alias Bd1.5283;Description Class_5;Note=protein_coding_gene
Ta.11939.1.S1_at	10.7265	11.1814	10.4133	10.8933	10.8922	9.17018	10.7012	-1.53098	0.000383855	-2.88983	Ta.11939.1	739	3	1	Ta.11939.1
Ta.24738.3.A1_at	5.0271	8.27881	6.61297	5.04816	9.38242	7.18959	8.71968	-1.53009	0.00366337	-2.88804	Ta.24738.3	597	5	1	Ta.24738.3	UniRef90_P10848	1e-54	Alcohol dehydrogenase 3 n=42 Tax=Poaceae RepID=ADH3_HORVU	LOC_Os11g10510.1	3e-77	11	5743904	5740713	cDNA dehydrogenase, putative, expressed	AT1G77120.1	2e-46	1	28975509	28977216	ADH1 (ALCOHOL DEHYDROGENASE 1); alcohol dehydrogenase	Bradi4g22620.1	3e-56	4V	27012946	27015638	Status 12;Valid 1;Alias Bd4.2235;Description Class_5;Note=protein_coding_gene
Ta.24339.1.S1_at	9.86106	11.5336	11.583	9.86225	11.0463	10.8808	12.4085	-1.52765	0.000308813	-2.88316	Ta.24339.1	277	1	1	Ta.24339.1										AT3G27890.1	2e-05	3	10350807	10351938	NQR (NADPH:QUINONE OXIDOREDUCTASE); FMN reductase
Ta.10326.1.S1_at	7.53128	9.39971	9.06068	7.85332	9.6386	8.98564	10.5102	-1.52461	0.000248726	-2.87709	Ta.10326.1	606	5	1	Ta.10326.1	UniRef90_Q69S83	2e-18	Os02g0575000 protein n=2 Tax=Oryza sativa RepID=Q69S83_ORYSJ	LOC_Os02g36530.1	1e-31	2	22059626	22059360	cDNA hypothetical protein							Bradi3g46710.1	8e-21	3V	48500749	48501420	Status 12;Valid 1;Alias Bd3.4685;Description Class_4;Note=protein_coding_gene
Ta.13575.1.S1_at	7.51249	7.57518	7.75375	7.83487	7.89798	7.65903	9.18155	-1.52252	0.00190212	-2.87291	Ta.13575.1	658	5	1	Ta.13575.1	UniRef90_Q5NKS1	1e-17	Putative uncharacterized protein Sb10g002180 n=1 Tax=Sorghum bicolor RepID=Q5NKS1_SORBI	LOC_Os06g04240.1	1e-18	6	1784890	1784160	cDNA expressed protein							Bradi1g50130.1	4e-24	1V	48745390	48745887	Status 12;Valid 1;Alias Bd1.5176;Description Class_5;Note=protein_coding_gene
Ta.30935.1.S1_at	7.62862	9.85187	9.80675	7.80997	10.3744	8.8597	10.373	-1.51331	0.00119959	-2.85464	Ta.30935.1	492	5	1	Ta.30935.1	UniRef90_C5YZC6	2e-10	Putative uncharacterized protein Sb09g022870 n=1 Tax=Sorghum bicolor RepID=C5YZC6_SORBI	LOC_Os05g38940.1	1e-27	5	22765881	22766123	cDNA hypothetical protein							Bradi2g22860.1	1e-11	2V	20362456	20363950	Status 12;Valid 1;Alias Bd2.2426;Description Class_3;Note=protein_coding_gene
Ta.21702.1.S1_at	5.68704	9.73539	8.16095	6.11543	8.65346	7.5244	9.02948	-1.50508	0.00105723	-2.83841	Ta.21702.1	380	1	1	Ta.21702.1
Ta.4969.1.S1_x_at	5.385	13.6706	12.3421	5.61881	13.3815	10.7255	12.2141	-1.48862	0.00649296	-2.8062	Ta.4969.1	723	8	1	Ta.4969.1	UniRef90_A1YKG8	5e-44	Early nodulin protein n=1 Tax=Brachypodium sylvaticum RepID=A1YKG8_BRASY	LOC_Os06g04950.1	3e-53	6	2180117	2179199	cDNA early nodulin 93 ENOD93 protein, putative, expressed	AT5G25940.1	5e-18	5	9054252	9055151	early nodulin-related	Bradi1g51090.1	6e-47	1V	49504122	49505107	Status 12;Valid 1;Alias Bd1.5283;Description Class_5;Note=protein_coding_gene
Ta.25466.1.S1_a_at	7.41156	11.8392	11.8031	7.35414	10.2361	8.98911	10.4712	-1.48211	0.00160085	-2.79357	Ta.25466.1	735	5	2	Ta.25466.1|Ta.25466.2	UniRef90_B6SMI2	5e-27	Wound induced protein n=1 Tax=Zea mays RepID=B6SMI2_MAIZE	LOC_Os02g06560.1	1e-35	2	3279685	3279951	cDNA wound induced protein, putative, expressed	AT4G10270.1	7e-09	4	6374805	6375077	wound-responsive family protein	Bradi1g33070.1	4e-21	1V	28718541	28719217	Status 12;Valid 1;Alias Bd1.3542;Description Class_3;Note=protein_coding_gene
TaAffx.67800.1.A1_at	6.80058	9.58785	7.13595	6.98905	8.19145	5.84785	7.3274	-1.47956	0.0140256	-2.78863	TaAffx.67800.1	501	1	1	TaAffx.67800.1	UniRef90_Q10Q89	3e-60	XPG I-region family protein, expressed n=3 Tax=Oryza sativa RepID=Q10Q89_ORYSJ	LOC_Os03g10780.1	7e-62	3	5507792	5515943	cDNA flap endonuclease, putative, expressed	AT3G28030.1	3e-28	3	10424321	10431178	UVH3 (ULTRAVIOLET HYPERSENSITIVE 3); DNA binding / catalytic/ endonuclease/ nuclease/ single-stranded DNA binding	Bradi1g70850.1	6e-73	1V	68995556	69003621	Status 12;Valid 1;Alias Bd1.7421;Description Class_5;Note=protein_coding_gene
Ta.24635.1.S1_at	7.14932	12.6023	12.0962	7.44754	12.3942	11.1274	12.5955	-1.46809	0.00311456	-2.76654	Ta.24635.1	627	20	1	Ta.24635.1	UniRef90_B6SNJ3	1e-12	Putative uncharacterized protein n=1 Tax=Zea mays RepID=B6SNJ3_MAIZE							AT2G29210.1	2e-05	2	12558156	12562168	splicing factor PWI domain-containing protein	Bradi1g73100.1	9e-23	1V	70719567	70720122	Status 12;Valid 1;Alias Bd1.7664;Description Class_2;Note=protein_coding_gene
Ta.23066.1.S1_x_at	7.50178	10.8958	11.3015	7.64379	11.2661	9.97117	11.4383	-1.4671	0.00125604	-2.76465	Ta.23066.1	560	5	1	Ta.23066.1	UniRef90_Q6Z406	2e-22	Putative uncharacterized protein P0567H04.19-1 n=3 Tax=Oryza sativa RepID=Q6Z406_ORYSJ	LOC_Os07g37280.1	1e-30	7	22339097	22340408	cDNA hypothetical protein	AT1G68725.1	8e-08	1	25809298	25810130	AGP19 (ARABINOGALACTAN-PROTEIN 19)	Bradi2g05080.1	8e-06	2V	3634520	3636746	Status 12;Valid 1;Alias Bd2.529;Description Class_5;Note=protein_coding_gene
Ta.25466.1.S1_x_at	7.41404	11.7132	11.7385	7.36697	10.2596	8.89701	10.3581	-1.46105	0.00184562	-2.7531	Ta.25466.1	735	5	1	Ta.25466.1	UniRef90_B6SMI2	5e-27	Wound induced protein n=1 Tax=Zea mays RepID=B6SMI2_MAIZE	LOC_Os02g06560.1	1e-35	2	3279685	3279951	cDNA wound induced protein, putative, expressed	AT4G10270.1	7e-09	4	6374805	6375077	wound-responsive family protein	Bradi1g33070.1	4e-21	1V	28718541	28719217	Status 12;Valid 1;Alias Bd1.3542;Description Class_3;Note=protein_coding_gene
TaAffx.132460.1.S1_x_at	2.97854	8.15767	3.5174	3.23464	7.52983	4.29858	5.75939	-1.46081	0.0116371	-2.75263	TaAffx.132460.1	637	3	1	TaAffx.132460.1	UniRef90_Q0DUF6	4e-32	Os03g0188500 protein n=2 Tax=Oryza sativa RepID=Q0DUF6_ORYSJ	LOC_Os03g08940.1	1e-27	3	4634140	4635317	cDNA conserved hypothetical protein	AT4G22505.1	3e-15	4	11851363	11852955	INVOLVED IN: lipid transport; CONTAINS InterPro DOMAIN/s: Bifunctional inhibitor/plant lipid transfer protein/seed storage (Int	Bradi1g71950.1	7e-37	1V	69827752	69828144	Alias Bd1.7535;Description Class_5;Note=protein_coding_gene
Ta.22938.1.S1_at	12.8617	12.4591	11.39	12.8219	10.9005	9.39203	10.8518	-1.45978	7.91793e-05	-2.75066	Ta.22938.1	904	25	1	Ta.22938.1
Ta.19015.1.S1_a_at	7.4275	11.9381	11.9654	7.2641	11.9302	10.6845	12.144	-1.45947	0.000433759	-2.75008	Ta.19015.1	609	3	2	Ta.19015.1|Ta.19015.2	UniRef90_UPI00001B156B	2e-32	Os04g0635300 n=1 Tax=Oryza sativa Japonica Group RepID=UPI00001B156B	LOC_Os04g54280.1	1e-45	4	32138640	32134536	cDNA retrotransposon protein, putative, Ty1-copia subclass	AT4G10270.1	4e-19	4	6374805	6375077	wound-responsive family protein	Bradi5g23150.1	3e-34	5V	25221623	25221901	Alias Bd5.2177;Description Class_5;Note=protein_coding_gene
TaAffx.80544.1.S1_s_at	13.0817	12.7798	11.3415	12.7967	11.1334	9.20991	10.6601	-1.45014	0.000731713	-2.73234	TaAffx.80544.1	552	2	3	Ta.22938.1|TaAffx.80544.1|TaAffx.80544.2
Ta.18938.1.S1_at	5.06565	5.39151	4.80075	5.24907	7.0848	5.55087	6.99414	-1.44326	0.000340879	-2.71936	Ta.18938.1	237	1	1	Ta.18938.1
Ta.13575.1.S1_x_at	7.6109	7.54579	7.48926	7.72251	7.83378	7.53702	8.96973	-1.43271	0.00241362	-2.69953	Ta.13575.1	658	5	1	Ta.13575.1	UniRef90_Q5NKS1	1e-17	Putative uncharacterized protein Sb10g002180 n=1 Tax=Sorghum bicolor RepID=Q5NKS1_SORBI	LOC_Os06g04240.1	1e-18	6	1784890	1784160	cDNA expressed protein							Bradi1g50130.1	4e-24	1V	48745390	48745887	Status 12;Valid 1;Alias Bd1.5176;Description Class_5;Note=protein_coding_gene
Ta.16300.1.S1_at	4.71024	8.20593	7.20295	4.80413	9.0038	7.45542	8.8836	-1.42818	0.00364044	-2.69108	Ta.16300.1	192	1	1	Ta.16300.1
Ta.5729.1.S1_a_at	5.43301	11.7292	10.6556	5.52304	11.6791	10.0592	11.4845	-1.42535	2.72748e-05	-2.68579	Ta.5729.1	557	2	2	Ta.5729.1|Ta.5729.2	UniRef90_Q7XQS3	2e-33	Os04g0635500 protein n=6 Tax=Oryza sativa RepID=Q7XQS3_ORYSJ	LOC_Os04g54300.1	3e-62	4	32148882	32148224	cDNA wound induced protein, putative, expressed	AT4G10270.1	1e-20	4	6374805	6375077	wound-responsive family protein	Bradi5g23150.1	2e-33	5V	25221623	25221901	Alias Bd5.2177;Description Class_5;Note=protein_coding_gene
Ta.10360.1.S1_at	4.76131	11.3892	10.3209	5.23819	11.8273	10.1405	11.5651	-1.42465	0.000128767	-2.6845	Ta.10360.1	455	3	1	Ta.10360.1	UniRef90_Q7XQS3	6e-30	Os04g0635500 protein n=6 Tax=Oryza sativa RepID=Q7XQS3_ORYSJ	LOC_Os04g54280.1	1e-49	4	32138640	32134536	cDNA retrotransposon protein, putative, Ty1-copia subclass	AT4G10270.1	3e-19	4	6374805	6375077	wound-responsive family protein	Bradi5g23150.1	3e-29	5V	25221623	25221901	Alias Bd5.2177;Description Class_5;Note=protein_coding_gene
Ta.23681.1.S1_a_at	13.4129	13.1329	12.9852	13.4194	12.404	11.0827	12.5038	-1.42109	0.0024733	-2.67789	Ta.23681.1	844	14	2	Ta.23681.2|Ta.23681.1	UniRef90_B9PAB1	9e-09	Predicted protein n=2 Tax=Magnoliophyta RepID=B9PAB1_POPTR	LOC_Os09g00999.1	1e-146	9	9802	12386	cDNA conserved hypothetical protein
Ta.16797.1.S1_at	5.03716	9.54493	7.89184	4.54414	10.7634	8.76471	10.1843	-1.41956	0.00509469	-2.67503	Ta.16797.1	355	1	1	Ta.16797.1	UniRef90_B6SK47	5e-05	Putative uncharacterized protein n=1 Tax=Zea mays RepID=B6SK47_MAIZE	LOC_Os04g54230.1	1e-05	4	32113024	32112448	cDNA wound induced protein, putative, expressed							Bradi5g23140.1	6e-06	5V	25219113	25220571	Status 12;Valid 1;Alias Bd5.2176;Description Class_3;Note=protein_coding_gene
Ta.734.1.S1_at	10.8872	12.4968	11.6867	11.1064	11.9118	10.7012	12.1179	-1.41667	7.24241e-05	-2.66969	Ta.734.1	591	47	1	Ta.734.1	UniRef90_C5YXS0	2e-20	Putative uncharacterized protein Sb09g020060 n=2 Tax=Andropogoneae RepID=C5YXS0_SORBI	LOC_Os05g33710.1	4e-52	5	19784068	19775265	cDNA WD domain, G-beta repeat domain containing protein, expressed	AT3G24100.1	2e-16	3	8703373	8704045	FUNCTIONS IN: molecular_function unknown; INVOLVED IN: biological_process unknown; LOCATED IN: cellular_component unknown; EXPRES	Bradi2g33010.1	1e-16	2V	33062980	33063727	Alias Bd2.3202;Description Class_3;Note=protein_coding_gene
Ta.1723.1.S1_at	4.93374	10.826	10.2368	4.98435	11.362	10.3017	11.7175	-1.41581	0.000651953	-2.66809	Ta.1723.1	534	5	1	Ta.1723.1				LOC_Os03g55770.1	1e-05	3	31748885	31749139	cDNA expressed protein							Bradi1g07500.1	6e-14	1V	5260784		5261454|Note=protein_coding_gene
TaAffx.29126.1.S1_at	5.29621	8.69949	6.09794	4.67164	9.34019	7.74051	9.15093	-1.41042	7.34798e-05	-2.65814	TaAffx.29126.1	472	1	1	TaAffx.29126.1	UniRef90_Q0J0U0	7e-35	Os09g0483500 protein n=2 Tax=Oryza sativa RepID=Q0J0U0_ORYSJ	LOC_Os09g31040.1	2e-36	9	18671136	18672105	cDNA EF hand family protein, putative, expressed	AT2G44310.1	1e-15	2	18309285	18309713	calcium-binding EF hand family protein	Bradi2g33260.1	2e-13	2V	33298447	33299232	Status 12;Valid 1;Alias Bd2.3227;Description Class_5;Note=protein_coding_gene
Ta.3784.2.S1_at	5.58764	8.61479	7.20701	5.73296	9.50471	8.80987	10.2131	-1.40327	0.00305744	-2.645	Ta.3784.2	857	5	1	Ta.3784.2	UniRef90_Q8H8U5	3e-46	Protein IN2-1 homolog B n=4 Tax=Oryza sativa RepID=IN21B_ORYSJ	LOC_Os03g17470.1	1e-48	3	9713985	9711160	cDNA IN2-1 protein, putative, expressed	AT5G02780.1	5e-23	5	630957	632485	In2-1 protein, putative	Bradi1g66030.1	4e-49	1V	64894707	64897765	Status 12;Valid 1;Alias Bd1.6907;Description Class_3;Note=protein_coding_gene
Ta.12921.2.S1_x_at	7.05051	6.52187	6.44366	6.91459	6.76795	6.60418	8.00676	-1.40259	0.00198081	-2.64376	Ta.12921.2	508	1	1	Ta.12921.2	UniRef90_C5XZ66	6e-26	Putative uncharacterized protein Sb04g028380 n=1 Tax=Sorghum bicolor RepID=C5XZ66_SORBI	LOC_Os02g50710.1	7e-26	2	30968915	30968358	cDNA expressed protein	AT3G48180.1	1e-11	3	17790571	17790804	unknown protein	Bradi1g44680.1	6e-26	1V	42835429	42835695	Alias Bd1.4566;Description Class_5;Note=protein_coding_gene
Ta.25466.2.S1_x_at	7.50969	11.7818	11.6098	7.42732	10.2929	8.90655	10.3052	-1.39868	0.00148208	-2.63659	Ta.25466.2	514	1	1	Ta.25466.2	UniRef90_B6SMI2	5e-17	Wound induced protein n=1 Tax=Zea mays RepID=B6SMI2_MAIZE	LOC_Os02g06560.1	1e-15	2	3279685	3279951	cDNA wound induced protein, putative, expressed							Bradi1g33070.1	2e-13	1V	28718541	28719217	Status 12;Valid 1;Alias Bd1.3542;Description Class_3;Note=protein_coding_gene
Ta.7071.1.S1_at	6.45148	12.2478	11.4689	6.22698	12.1539	11.0991	12.4972	-1.39816	0.00278899	-2.63565	Ta.7071.1	583	7	1	Ta.7071.1	UniRef90_UPI00001B156B	5e-34	Os04g0635300 n=1 Tax=Oryza sativa Japonica Group RepID=UPI00001B156B	LOC_Os04g54280.1	1e-42	4	32138640	32134536	cDNA retrotransposon protein, putative, Ty1-copia subclass	AT4G10270.1	7e-21	4	6374805	6375077	wound-responsive family protein	Bradi5g23150.1	2e-36	5V	25221623	25221901	Alias Bd5.2177;Description Class_5;Note=protein_coding_gene
Ta.26262.1.A1_at	4.62418	6.87724	6.67129	4.57742	9.52143	7.59019	8.97102	-1.38083	0.0078342	-2.60418	Ta.26262.1	649	1	1	Ta.26262.1	UniRef90_Q53MM5	5e-43	Os11g0182200 protein n=2 Tax=Oryza sativa Japonica Group RepID=Q53MM5_ORYSJ	LOC_Os11g07960.1	1e-44	11	4126473	4124431	cDNA transferase family protein, putative, expressed	AT5G48930.1	3e-20	5	19836654	19838092	HCT (HYDROXYCINNAMOYL-COA SHIKIMATE/QUINATE HYDROXYCINNAMOYL TRANSFERASE); quinate O-hydroxycinnamoyltransferase/ shikimate O-h	Bradi4g30530.1	2e-33	4V	36282925	36287422	Status 12;Valid 1;Alias Bd4.3089;Description Class_5;Note=protein_coding_gene
Ta.5267.2.S1_at	4.52294	8.44422	7.71786	4.52756	6.676	5.85263	7.22858	-1.37595	0.0102116	-2.59539	Ta.5267.2	510	6	1	Ta.5267.2	UniRef90_A2WM59	5e-06	Putative uncharacterized protein n=1 Tax=Oryza sativa Indica Group RepID=A2WM59_ORYSI	LOC_Os01g12100.1	1e-05	1	6586940	6586146	cDNA expressed protein							Bradi2g07180.1	3e-07	2V	5509731	5510384	Status 12;Valid 1;Alias Bd2.759;Description Class_2;Note=protein_coding_gene
Ta.5715.1.S1_at	7.88616	9.02244	10.4105	8.09708	8.32809	8.01639	9.39145	-1.37506	0.00183596	-2.59379	Ta.5715.1	544	2	1	Ta.5715.1	UniRef90_Q0DAS9	1e-13	Phytosulfokine-beta n=2 Tax=Oryza sativa RepID=PSK1_ORYSJ													Bradi1g35560.1	6e-13	1V	31102232	31102861	Alias Bd1.3813;Description Class_2;Note=protein_coding_gene
Ta.13056.1.S1_at	6.5368	7.67903	8.42622	6.21037	8.03154	7.67246	9.04631	-1.37385	0.00156131	-2.59161	Ta.13056.1	710	15	1	Ta.13056.1				LOC_Os05g49430.2	1e-06	5	28279530	28282478	cDNA aldose 1-epimerase, putative, expressed
TaAffx.25955.1.S1_x_at	7.64584	10.1814	8.59991	7.62373	10.0885	8.14215	9.51163	-1.36948	8.93542e-06	-2.58377	TaAffx.25955.1	406	1	1	TaAffx.25955.1	UniRef90_C5X0D5	2e-16	Putative uncharacterized protein Sb01g020530 n=3 Tax=Andropogoneae RepID=C5X0D5_SORBI	LOC_Os10g30850.2	2e-17	10	16015475	16013236	cDNA zinc finger, RING-type, putative, expressed	AT5G01520.1	1e-09	5	206797	208399	zinc finger (C3HC4-type RING finger) family protein	Bradi3g27700.1	2e-20	3V	28758817	28760813	Status 12;Valid 1;Alias Bd3.2631;Description Class_5;Note=protein_coding_gene
TaAffx.111038.1.S1_at	10.3465	10.1725	8.26506	10.6945	9.25099	8.8098	10.1734	-1.36358	0.0003704	-2.57323	TaAffx.111038.1	395	3	1	TaAffx.111038.1
TaAffx.61501.1.S1_at	6.30046	8.81628	8.18899	6.53843	7.85753	6.49744	7.85292	-1.35547	0.000128029	-2.55881	TaAffx.61501.1	950	3	1	TaAffx.61501.1	UniRef90_Q01K95	2e-17	OSIGBa0148A10.3 protein n=2 Tax=Oryza sativa RepID=Q01K95_ORYSA	LOC_Os04g53380.1	1e-16	4	31615895	31603302	cDNA expressed protein							Bradi3g46440.1	2e-25	3V	48266697	48279136	Status 12;Valid 1;Alias Bd3.4658;Description Class_5;Note=protein_coding_gene
TaAffx.107600.1.S1_at	9.9857	11.4196	10.5088	9.48631	10.2165	9.11476	10.4661	-1.35133	0.000803579	-2.55147	TaAffx.107600.1	437	1	1	TaAffx.107600.1	UniRef90_B4FCZ7	1e-12	Putative uncharacterized protein n=1 Tax=Zea mays RepID=B4FCZ7_MAIZE	LOC_Os10g30450.1	5e-07	10	15755814	15757596	cDNA heavy-metal-associated domain-containing protein, putative, expressed	AT5G60800.1	8e-06	5	24461116	24462464	heavy-metal-associated domain-containing protein	Bradi3g27550.1	2e-18	3V	28581751	28583489	Status 12;Valid 1;Alias Bd3.2616;Description Class_3;Note=protein_coding_gene
TaAffx.128418.79.S1_at	5.38337	8.33887	7.25088	5.58889	8.16349	6.41264	7.76285	-1.35021	2.51883e-05	-2.5495	TaAffx.128418.79	557	1	1	TaAffx.128418.79	UniRef90_A4QMB9	2e-18	ORF124 n=1 Tax=Pinus koraiensis RepID=A4QMB9_PINKO	LOC_Os01g57968.1	3e-17	1	33530895	33532660	cDNA expressed protein
Ta.116.1.S1_at	8.94587	12.5271	13.0119	8.61122	12.9213	12.6548	14.0043	-1.34947	0.00424321	-2.5482	Ta.116.1	1108	27	1	Ta.116.1	UniRef90_Q10N44	3e-92	Protein IN2-1 homolog A n=2 Tax=Oryza sativa RepID=IN21A_ORYSJ	LOC_Os03g17480.1	5e-90	3	9718843	9716188	cDNA IN2-1 protein, putative, expressed	AT3G55040.1	1e-53	3	20398718	20400305	GSTL2	Bradi1g66020.1	5e-93	1V	64889644	64891662	Status 12;Valid 1;Alias Bd1.6906.2;Note=protein_coding_gene
Ta.19041.1.S1_at	7.88394	12.7833	12.0172	7.68529	12.5862	11.113	12.4617	-1.34877	0.000840862	-2.54693	Ta.19041.1	569	3	1	Ta.19041.1	UniRef90_UPI00001B156B	8e-35	Os04g0635300 n=1 Tax=Oryza sativa Japonica Group RepID=UPI00001B156B	LOC_Os04g54280.1	1e-42	4	32138640	32134536	cDNA retrotransposon protein, putative, Ty1-copia subclass	AT4G10270.1	1e-20	4	6374805	6375077	wound-responsive family protein	Bradi5g23180.1	7e-37	5V	25227246	25229093	Status 12;Valid 1;Alias Bd5.2180;Description Class_3;Note=protein_coding_gene
Ta.13165.3.S1_x_at	8.03462	9.79735	9.00019	7.96228	9.65171	9.50839	10.8504	-1.34205	0.000664536	-2.53512	Ta.13165.3	594	4	1	Ta.13165.3	UniRef90_Q8SA52	6e-34	Putative uncharacterized protein 259I16.2b n=1 Tax=Hordeum vulgare subsp. vulgare RepID=Q8SA52_HORVD	LOC_Os06g02040.1	1e-21	6	592558	593234	cDNA late embryogenesis abundant group 1, putative, expressed	AT1G32560.1	1e-12	1	11774528	11775032	late embryogenesis abundant group 1 domain-containing protein / LEA group 1 domain-containing protein	Bradi1g51800.1	4e-27	1V	50278617	50279025	Status 12;Valid 1;Alias Bd1.5364;Description Class_4;Note=protein_coding_gene
TaAffx.56982.3.S1_at	5.92342	11.2672	9.42662	6.0735	11.0154	8.66232	10.0016	-1.33928	0.0145977	-2.53026	TaAffx.56982.3	564	2	1	TaAffx.56982.3	UniRef90_A1YKG8	6e-45	Early nodulin protein n=1 Tax=Brachypodium sylvaticum RepID=A1YKG8_BRASY	LOC_Os06g04950.1	2e-50	6	2180117	2179199	cDNA early nodulin 93 ENOD93 protein, putative, expressed	AT5G25940.1	3e-18	5	9054252	9055151	early nodulin-related	Bradi1g51090.1	2e-48	1V	49504122	49505107	Status 12;Valid 1;Alias Bd1.5283;Description Class_5;Note=protein_coding_gene
TaAffx.114431.1.S1_s_at	10.0037	9.14609	7.39511	9.65488	9.80505	8.38908	9.72147	-1.33239	0.0010401	-2.51819	TaAffx.114431.1	556	2	2	Ta.28701.1|TaAffx.114431.1	UniRef90_P92514	1e-148	Cytochrome c oxidase subunit 3 n=146 Tax=Magnoliophyta RepID=COX3_ARATH							ATMG00730.1	1e-144	M	218280	219077	Encodes cytochrome c oxidase subunit 3.
Ta.10165.1.S1_at	6.9898	12.079	10.9364	7.20407	11.9608	9.79029	11.1203	-1.33001	0.00846592	-2.51405	Ta.10165.1	636	16	1	Ta.10165.1	UniRef90_C7J3D5	2e-47	Os06g0142350 protein (Fragment) n=17 Tax=Poaceae RepID=C7J3D5_ORYSJ	LOC_Os06g04950.1	5e-67	6	2180117	2179199	cDNA early nodulin 93 ENOD93 protein, putative, expressed	AT5G25940.1	2e-18	5	9054252	9055151	early nodulin-related	Bradi1g51080.1	4e-47	1V	49500289	49501328	Status 12;Valid 1;Alias Bd1.5282;Description Class_4;Note=protein_coding_gene
TaAffx.58820.3.S1_at	3.5511	8.10169	6.47288	3.96498	7.93068	5.98001	7.3067	-1.32669	0.000233737	-2.50826	TaAffx.58820.3	586	2	1	TaAffx.58820.3	UniRef90_Q7XQS3	2e-29	Os04g0635500 protein n=6 Tax=Oryza sativa RepID=Q7XQS3_ORYSJ	LOC_Os04g54300.1	1e-36	4	32148882	32148224	cDNA wound induced protein, putative, expressed	AT4G10270.1	2e-18	4	6374805	6375077	wound-responsive family protein	Bradi5g23150.1	1e-29	5V	25221623	25221901	Alias Bd5.2177;Description Class_5;Note=protein_coding_gene
Ta.6138.2.S1_a_at	12.0944	11.3075	10.6573	11.7796	10.3659	9.37042	10.6862	-1.31583	0.00135939	-2.48945	Ta.6138.2	557	1	2	Ta.6138.1|Ta.6138.2
Ta.3132.1.S1_s_at	8.32756	9.29094	7.45266	8.64482	8.47489	7.80327	9.11883	-1.31556	0.00221115	-2.48899	Ta.3132.1	382	2	2	Ta.13302.1|Ta.3132.1	UniRef90_Q3JM63	1e-05	Peptide synthetase NRPS5-4-3 n=1 Tax=Burkholderia pseudomallei 1710b RepID=Q3JM63_BURP1													Bradi4g44440.1	3e-09	4V	47845141	47845965	Status 12;Valid 1;Alias Bd4.4587;Description Class_2;Note=protein_coding_gene
Ta.7947.1.S1_at	6.69087	11.5828	10.9665	6.7827	11.0381	8.72824	10.0413	-1.31303	0.0225441	-2.48463	Ta.7947.1	1027	36	1	Ta.7947.1				LOC_Os01g52110.9	1e-06	1	29969722	29964019	cDNA RING finger and CHY zinc finger domain-containing protein 1, putative, expressed
Ta.1207.1.S1_at	6.81804	9.40054	9.26195	6.37889	10.9366	11.0758	12.3875	-1.31166	0.0143622	-2.48226	Ta.1207.1	1372	6	1	Ta.1207.1	UniRef90_A3QQM8	0	12-oxophytodienoic acid reductase 1 n=2 Tax=Panicoideae RepID=A3QQM8_SETIT	LOC_Os06g11290.1	1e-149	6	5918691	5917107	cDNA 12-oxophytodienoate reductase, putative, expressed	AT1G76680.1	1e-147	1	28776982	28778271	OPR1; 12-oxophytodienoate reductase	Bradi1g45880.1	0	1V	44165797	44168489	Status 12;Valid 1;Alias Bd1.4702;Description Class_5;Note=protein_coding_gene
Ta.6547.2.S1_at	6.78405	11.806	11.0842	6.91021	11.9446	10.5467	11.8566	-1.30985	0.0034308	-2.47917	Ta.6547.2	594	11	1	Ta.6547.2	UniRef90_C5YGQ6	6e-24	Putative uncharacterized protein Sb06g029900 n=4 Tax=Sorghum bicolor RepID=C5YGQ6_SORBI	LOC_Os04g54300.1	7e-60	4	32148882	32148224	cDNA wound induced protein, putative, expressed	AT4G10265.1	9e-14	4	6373226	6373477	wound-responsive protein, putative	Bradi5g23180.1	6e-25	5V	25227246	25229093	Status 12;Valid 1;Alias Bd5.2180;Description Class_3;Note=protein_coding_gene
TaAffx.109424.1.S1_at	11.961	11.494	12.2286	11.8818	11.3521	11.2891	12.5989	-1.30977	0.00108911	-2.47902	TaAffx.109424.1	503	3	1	TaAffx.109424.1	UniRef90_Q6AVT4	5e-21	Os03g0734100 protein n=2 Tax=Oryza sativa RepID=Q6AVT4_ORYSJ	LOC_Os03g52370.2	1e-24	3	30067963	30068780	cDNA PIII4 - Proteinase inhibitor II family protein precursor, expressed							Bradi1g09600.1	1e-20	1V	6864158	6864759	Status 12;Valid 1;Alias Bd1.1017;Description Class_5;Note=protein_coding_gene
TaAffx.71647.1.A1_at	4.32805	10.6136	6.83533	4.85693	10.3382	9.28756	10.5917	-1.30417	0.00938199	-2.46941	TaAffx.71647.1	635	2	1	TaAffx.71647.1	UniRef90_Q0DUF6	7e-42	Os03g0188500 protein n=2 Tax=Oryza sativa RepID=Q0DUF6_ORYSJ	LOC_Os03g08940.1	1e-39	3	4634140	4635317	cDNA conserved hypothetical protein	AT1G44191.1	8e-19	1	16813654	16814733	Encodes a ECA1 gametogenesis related family protein	Bradi1g71960.1	8e-45	1V	69829727	69830336	Status 12;Valid 1;Alias Bd1.7536;Description Class_5;Note=protein_coding_gene
TaAffx.84062.1.S1_at	5.81012	10.8476	9.3951	5.79782	10.7642	9.00848	10.3125	-1.30399	0.002253	-2.46911	TaAffx.84062.1	529	1	1	TaAffx.84062.1	UniRef90_Q7XQS3	3e-06	Os04g0635500 protein n=6 Tax=Oryza sativa RepID=Q7XQS3_ORYSJ	LOC_Os04g54300.1	7e-08	4	32148882	32148224	cDNA wound induced protein, putative, expressed							Bradi5g23150.1	4e-11	5V	25221623	25221901	Alias Bd5.2177;Description Class_5;Note=protein_coding_gene
Ta.19027.1.S1_at	8.36536	8.88234	6.47982	9.27061	7.85021	6.92783	8.22978	-1.30195	0.00160616	-2.46562	Ta.19027.1	225	1	1	Ta.19027.1	UniRef90_C5YF75	5e-08	Putative uncharacterized protein Sb06g027595 (Fragment) n=1 Tax=Sorghum bicolor RepID=C5YF75_SORBI
TaAffx.16214.1.S1_at	5.01516	6.84801	5.81396	5.4642	7.16049	5.74277	7.04312	-1.30035	0.00166591	-2.46289	TaAffx.16214.1	606	4	1	TaAffx.16214.1	UniRef90_B6SK47	1e-17	Putative uncharacterized protein n=1 Tax=Zea mays RepID=B6SK47_MAIZE	LOC_Os04g54230.1	1e-14	4	32113024	32112448	cDNA wound induced protein, putative, expressed	AT2G29210.1	3e-08	2	12558156	12562168	splicing factor PWI domain-containing protein	Bradi5g23140.1	2e-12	5V	25219113	25220571	Status 12;Valid 1;Alias Bd5.2176;Description Class_3;Note=protein_coding_gene
TaAffx.106245.1.S1_at	7.25803	7.90468	7.67113	6.80027	7.70331	7.31261	8.61105	-1.29844	0.000224395	-2.45963	TaAffx.106245.1	533	1	1	TaAffx.106245.1	UniRef90_B6TSG7	8e-52	Transmembrane protein n=1 Tax=Zea mays RepID=B6TSG7_MAIZE	LOC_Os03g15910.1	6e-52	3	8787550	8789316	protein membrane protein, putative, expressed	AT3G09085.1	6e-32	3	2782238	2782576	unknown protein	Bradi1g67130.1	3e-57	1V	65832886	65833290	Alias Bd1.7025;Description Class_4;Note=protein_coding_gene
TaAffx.112045.1.S1_at	3.4982	5.21973	5.25998	3.36394	7.00507	7.81078	9.10848	-1.2977	0.0154882	-2.45837	TaAffx.112045.1	524	1	1	TaAffx.112045.1	UniRef90_Q9FUE4	1e-15	Os10g0528300 protein n=2 Tax=Oryza sativa RepID=Q9FUE4_ORYSJ	LOC_Os10g38670.1	8e-17	10	20538559	20539815	cDNA glutathione S-transferase, putative, expressed	AT1G10370.1	1e-06	1	3397274	3398273	ERD9 (EARLY-RESPONSIVE TO DEHYDRATION 9); glutathione transferase	Bradi3g31780.1	1e-23	3V	34045086	34045442	Alias Bd3.3053;Description Class_3;Note=protein_coding_gene
Ta.5267.2.S1_x_at	4.66824	8.06872	8.03663	4.6758	6.36188	6.22535	7.52015	-1.2948	0.0029906	-2.45343	Ta.5267.2	510	6	1	Ta.5267.2	UniRef90_A2WM59	5e-06	Putative uncharacterized protein n=1 Tax=Oryza sativa Indica Group RepID=A2WM59_ORYSI	LOC_Os01g12100.1	1e-05	1	6586940	6586146	cDNA expressed protein							Bradi2g07180.1	3e-07	2V	5509731	5510384	Status 12;Valid 1;Alias Bd2.759;Description Class_2;Note=protein_coding_gene
TaAffx.79407.1.S1_at	8.49199	10.0096	9.06426	8.39096	10.209	8.81971	10.1143	-1.29456	0.00104532	-2.45303	TaAffx.79407.1	433	1	1	TaAffx.79407.1				LOC_Os04g08280.1	1e-05	4	4416746	4414780	cDNA retrotransposon protein, putative, Ty3-gypsy subclass, expressed							Bradi3g20740.1	2e-08	3V	19755008	19755414	Alias Bd3.2169;Description Class_2;Note=protein_coding_gene
Ta.18902.1.S1_at	5.62271	11.6856	10.5609	5.86563	12.3178	10.5971	11.8904	-1.29333	0.00261273	-2.45093	Ta.18902.1	539	2	1	Ta.18902.1	UniRef90_Q7XQS9	3e-18	Os04g0635000 protein n=3 Tax=Oryza sativa RepID=Q7XQS9_ORYSJ	LOC_Os04g54230.1	1e-05	4	32113024	32112448	cDNA wound induced protein, putative, expressed	AT4G10270.1	9e-09	4	6374805	6375077	wound-responsive family protein	Bradi5g23140.1	1e-17	5V	25219113	25220571	Status 12;Valid 1;Alias Bd5.2176;Description Class_3;Note=protein_coding_gene
Ta.5799.1.S1_at	11.5079	10.5555	9.88834	11.4722	9.47961	7.10954	8.40019	-1.29065	0.00229086	-2.44639	Ta.5799.1	790	8	1	Ta.5799.1
Ta.877.1.S1_at	4.73021	5.22301	5.57181	4.97828	6.07347	5.80949	7.09797	-1.28848	0.00164954	-2.44271	Ta.877.1	685	5	1	Ta.877.1	UniRef90_Q7F8S3	9e-06	Os02g0193200 protein n=3 Tax=Oryza sativa Japonica Group RepID=Q7F8S3_ORYSJ	LOC_Os02g09970.1	1e-08	2	5184377	5183530	cDNA expressed protein							Bradi3g06800.1	2e-07	3V	5003141	5004039	Status 12;Valid 1;Alias Bd3.718;Description Class_5;Note=protein_coding_gene
Ta.8395.1.S1_x_at	5.01297	8.19722	7.52331	4.9874	8.16602	6.9785	8.26464	-1.28613	0.00657028	-2.43874	Ta.8395.1	536	3	1	Ta.8395.1	UniRef90_UPI00001B156B	4e-30	Os04g0635300 n=1 Tax=Oryza sativa Japonica Group RepID=UPI00001B156B	LOC_Os04g54240.1	1e-30	4	32117348	32116514	cDNA wound induced protein, putative, expressed	AT4G10270.1	2e-19	4	6374805	6375077	wound-responsive family protein	Bradi5g23150.1	2e-32	5V	25221623	25221901	Alias Bd5.2177;Description Class_5;Note=protein_coding_gene
Ta.6544.1.S1_at	8.30042	11.2553	10.2703	8.24568	11.1824	9.66374	10.9489	-1.28518	0.00205632	-2.43713	Ta.6544.1	907	12	1	Ta.6544.1	UniRef90_C5X0D5	1e-104	Putative uncharacterized protein Sb01g020530 n=3 Tax=Andropogoneae RepID=C5X0D5_SORBI	LOC_Os10g30850.2	1e-135	10	16015475	16013236	cDNA zinc finger, RING-type, putative, expressed	AT5G01520.1	2e-71	5	206797	208399	zinc finger (C3HC4-type RING finger) family protein	Bradi3g27700.1	1e-110	3V	28758817	28760813	Status 12;Valid 1;Alias Bd3.2631;Description Class_5;Note=protein_coding_gene
TaAffx.52191.1.S1_x_at	6.67441	13.1076	11.5373	6.87179	13.2755	10.949	12.2317	-1.28265	0.00902196	-2.43285	TaAffx.52191.1	651	13	1	TaAffx.52191.1	UniRef90_UPI0000E1267E	1e-43	Os06g0142300 n=1 Tax=Oryza sativa Japonica Group RepID=UPI0000E1267E	LOC_Os06g04950.1	2e-63	6	2180117	2179199	cDNA early nodulin 93 ENOD93 protein, putative, expressed	AT5G25940.1	1e-16	5	9054252	9055151	early nodulin-related	Bradi1g51080.1	4e-44	1V	49500289	49501328	Status 12;Valid 1;Alias Bd1.5282;Description Class_4;Note=protein_coding_gene
TaAffx.129249.1.S1_x_at	13.3819	13.3122	12.9367	13.2314	12.401	11.05	12.3318	-1.28179	0.00115736	-2.43141	TaAffx.129249.1	1164	16	1	TaAffx.129249.1	UniRef90_UPI00016C52F5	2e-07	hypothetical protein GobsU_26581 n=1 Tax=Gemmata obscuriglobus UQM 2246 RepID=UPI00016C52F5	LOC_Os05g01540.2	1e-12	5	316949	320774	cDNA serine/arginine repetitive matrix protein 1, putative, expressed	AT4G11385.1	7e-05	4	6927087	6927678	unknown protein
TaAffx.105801.1.S1_s_at	9.43916	10.987	10.5677	9.09958	10.9522	10.057	11.3261	-1.26909	0.0016849	-2.41009	TaAffx.105801.1	647	9	2	Ta.18814.1|TaAffx.105801.1	UniRef90_Q0J0U2	2e-68	Os09g0499000 protein n=2 Tax=Oryza sativa RepID=Q0J0U2_ORYSJ	LOC_Os09g32330.1	4e-57	9	19304610	19302482	cDNA expressed protein	AT2G24550.1	4e-15	2	10428060	10429051	unknown protein	Bradi4g34240.1	6e-82	4V	39893295	39894847	Status 12;Valid 1;Alias Bd4.3500;Description Class_4;Note=protein_coding_gene
Ta.24968.1.S1_at	13.215	11.8465	10.7941	13.3412	11.5643	9.44756	10.7156	-1.26808	0.0468703	-2.4084	Ta.24968.1	883	11	1	Ta.24968.1	UniRef90_Q9XGV5	2e-54	Dehydrin 12 n=1 Tax=Hordeum vulgare RepID=Q9XGV5_HORVU	LOC_Os11g26760.1	1e-33	11	14864971	14864082	cDNA dehydrin, putative, expressed	AT5G66400.1	5e-20	5	26518511	26519153	RAB18 (RESPONSIVE TO ABA 18)	Bradi3g43870.1	2e-47	3V	45542451		45543428|Note=protein_coding_gene
Ta.10615.1.A1_at	5.7846	6.32187	7.34744	5.73067	6.58881	7.03394	8.30161	-1.26767	0.000947228	-2.40773	Ta.10615.1	380	1	1	Ta.10615.1	UniRef90_B6U607	1e-18	Carbonyl reductase 1 n=1 Tax=Zea mays RepID=B6U607_MAIZE	LOC_Os04g44950.1	3e-20	4	26407275	26405485	cDNA short-chain dehydrogenase/reductase, putative, expressed	AT3G61220.1	1e-07	3	22663025	22664316	short-chain dehydrogenase/reductase (SDR) family protein	Bradi5g16620.1	3e-23	5V	19936660	19942535	Status 12;Valid 1;Alias Bd5.1492;Description Class_3;Note=protein_coding_gene
TaAffx.66292.1.S1_at	9.76816	8.7824	9.17399	9.92519	7.63535	7.57071	8.83738	-1.26667	0.00150923	-2.40605	TaAffx.66292.1	599	3	1	TaAffx.66292.1	UniRef90_B9FX48	2e-16	Putative uncharacterized protein n=2 Tax=Oryza sativa RepID=B9FX48_ORYSJ	LOC_Os07g28614.1	1e-31	7	16747947	16748720	cDNA expressed protein	AT1G33055.1	1e-06	1	11972336	11972536	unknown protein
Ta.21480.1.S1_x_at	11.5972	11.9639	9.10538	12.1674	11.3394	10.086	11.3499	-1.26397	0.00596822	-2.40156	Ta.21480.1	298	2	1	Ta.21480.1	UniRef90_B9SNC2	1e-08	Putative uncharacterized protein n=1 Tax=Ricinus communis RepID=B9SNC2_RICCO
Ta.24665.1.S1_x_at	7.55806	11.5267	10.3542	7.00101	11.8039	10.1967	11.4576	-1.26098	0.00227151	-2.39659	Ta.24665.1	804	11	1	Ta.24665.1	UniRef90_Q4VSM2	6e-63	Universal stress protein n=1 Tax=Hordeum vulgare subsp. vulgare RepID=Q4VSM2_HORVD	LOC_Os07g47620.1	1e-28	7	28467396	28469581	cDNA universal stress protein domain containing protein, putative, expressed	AT2G47710.1	6e-28	2	19555045	19555956	universal stress protein (USP) family protein	Bradi1g18080.1	3e-49	1V	14582947	14584495	Status 12;Valid 1;Alias Bd1.1912;Description Class_2;Note=protein_coding_gene
Ta.21052.1.S1_x_at	8.44338	12.3328	12.3468	8.33546	12.2651	11.74	12.9983	-1.25827	0.000242747	-2.39209	Ta.21052.1	623	9	1	Ta.21052.1	UniRef90_Q7XQT1	6e-13	Os04g0634800 protein n=3 Tax=Oryza sativa RepID=Q7XQT1_ORYSJ	LOC_Os04g54210.1	1e-08	4	32109963	32110247	cDNA hypothetical protein	AT1G20130.1	4e-07	1	6977939	6980003	hydrolase, acting on ester bonds / lipase/ structural constituent of cell wall	Bradi5g08320.1	4e-08	5V	10918087	10923643	Status 12;Valid 1;Alias Bd5.592;Description Class_2;Note=protein_coding_gene
Ta.6379.2.S1_at	8.03358	11.285	9.68078	8.60019	11.5883	9.84479	11.103	-1.25824	0.00924993	-2.39204	Ta.6379.2	363	2	1	Ta.6379.2				LOC_Os01g03980.1	1e-14	1	1711947	1710930	cDNA expressed protein							Bradi2g02080.1	2e-06	2V	1412840	1413564	Status 12;Valid 1;Alias Bd2.215;Description Class_4;Note=protein_coding_gene
Ta.22055.1.S1_at	7.75146	8.20709	7.56881	7.49664	7.60755	6.52262	7.78052	-1.2579	0.000540084	-2.39147	Ta.22055.1	607	2	1	Ta.22055.1
Ta.723.1.S1_at	6.082	12.7022	11.9578	5.90388	12.5404	11.1096	12.3651	-1.2555	0.000602555	-2.38749	Ta.723.1	617	19	1	Ta.723.1	UniRef90_C5Z885	9e-30	Putative uncharacterized protein Sb10g027660 n=2 Tax=Andropogoneae RepID=C5Z885_SORBI	LOC_Os06g46970.1	1e-23	6	28489689	28488962	cDNA wound induced protein, putative, expressed	AT4G10270.1	3e-11	4	6374805	6375077	wound-responsive family protein	Bradi1g33070.1	1e-29	1V	28718541	28719217	Status 12;Valid 1;Alias Bd1.3542;Description Class_3;Note=protein_coding_gene
Ta.28701.1.A1_at	10.5828	8.69028	6.90243	10.3935	8.99105	7.46294	8.71554	-1.2526	0.00155799	-2.38271	Ta.28701.1	1173	3	1	Ta.28701.1	UniRef90_P92514	1e-148	Cytochrome c oxidase subunit 3 n=146 Tax=Magnoliophyta RepID=COX3_ARATH							ATMG00730.1	1e-144	M	218280	219077	Encodes cytochrome c oxidase subunit 3.
Ta.12392.1.S1_at	8.84067	8.71534	8.17894	8.89924	6.37979	5.34862	6.5975	-1.24889	7.90458e-05	-2.37658	Ta.12392.1	889	6	1	Ta.12392.1				LOC_Os04g59570.1	1e-06	4	35241843	35244533	cDNA expressed protein
Ta.6975.1.A1_at	5.97071	9.14538	7.83547	6.52633	8.16266	7.68807	8.93231	-1.24425	0.00103823	-2.36895	Ta.6975.1	631	3	1	Ta.6975.1
Ta.19578.1.S1_at	8.01675	7.33601	5.98848	8.7687	6.81941	6.19872	7.44274	-1.24402	0.00908487	-2.36858	Ta.19578.1	258	1	1	Ta.19578.1	UniRef90_B9MX99	1e-10	Predicted protein n=1 Tax=Populus trichocarpa RepID=B9MX99_POPTR
TaAffx.128418.95.S1_at	4.62693	10.0526	8.65282	4.61254	9.51201	7.90334	9.14629	-1.24295	0.00392241	-2.36682	TaAffx.128418.95	557	1	1	TaAffx.128418.95	UniRef90_A2XAT9	3e-32	Putative uncharacterized protein n=1 Tax=Oryza sativa Indica Group RepID=A2XAT9_ORYSI	LOC_Os02g56680.1	1e-33	2	34736625	34738413	cDNA dehydrogenase, putative, expressed	AT1G80820.1	1e-21	1	30370646	30372460	CCR2 (CINNAMOYL COA REDUCTASE); cinnamoyl-CoA reductase	Bradi3g54950.1	4e-32	3V	55350129	55351945	Status 12;Valid 1;Alias Bd3.5574;Description Class_5;Note=protein_coding_gene
Ta.13239.1.S1_at	6.15699	6.91555	6.14138	6.58674	7.07388	6.23901	7.48172	-1.24271	0.0133588	-2.36643	Ta.13239.1	1102	5	1	Ta.13239.1	UniRef90_Q949F9	1e-42	Putative uncharacterized protein W50ERIPDM n=1 Tax=Oryza sativa RepID=Q949F9_ORYSA	LOC_Os02g43540.1	1e-08	2	26265810	26266788	cDNA retrotransposon protein, putative, unclassified, expressed	AT2G36120.1	9e-17	2	15165468	15166235	DOT1 (DEFECTIVELY ORGANIZED TRIBUTARIES 1)	Bradi2g01450.1	2e-62	2V	966783	967358	Status 12;Valid 1;Alias Bd2.145;Description Class_2;Note=protein_coding_gene
TaAffx.71647.1.A1_x_at	4.682	10.0075	6.43571	4.83851	9.94682	8.99453	10.237	-1.24245	0.00977529	-2.36601	TaAffx.71647.1	635	2	1	TaAffx.71647.1	UniRef90_Q0DUF6	7e-42	Os03g0188500 protein n=2 Tax=Oryza sativa RepID=Q0DUF6_ORYSJ	LOC_Os03g08940.1	1e-39	3	4634140	4635317	cDNA conserved hypothetical protein	AT1G44191.1	8e-19	1	16813654	16814733	Encodes a ECA1 gametogenesis related family protein	Bradi1g71960.1	8e-45	1V	69829727	69830336	Status 12;Valid 1;Alias Bd1.7536;Description Class_5;Note=protein_coding_gene
Ta.21056.1.S1_at	5.24969	9.128	8.35914	5.19951	9.80238	8.02788	9.26987	-1.24199	0.00861127	-2.36524	Ta.21056.1	381	2	1	Ta.21056.1
TaAffx.97864.1.S1_at	5.03451	10.1133	8.52861	5.74724	10.2154	8.14249	9.38436	-1.24187	0.00125476	-2.36505	TaAffx.97864.1	558	2	1	TaAffx.97864.1	UniRef90_C5Z885	3e-31	Putative uncharacterized protein Sb10g027660 n=2 Tax=Andropogoneae RepID=C5Z885_SORBI	LOC_Os06g46970.1	1e-26	6	28489689	28488962	cDNA wound induced protein, putative, expressed	AT4G10270.1	2e-11	4	6374805	6375077	wound-responsive family protein	Bradi1g33070.1	8e-30	1V	28718541	28719217	Status 12;Valid 1;Alias Bd1.3542;Description Class_3;Note=protein_coding_gene
Ta.3306.1.A1_at	8.40524	12.7694	12.3318	8.56897	12.5144	10.9381	12.1784	-1.2403	0.00101349	-2.36248	Ta.3306.1	603	6	1	Ta.3306.1	UniRef90_UPI00001B156B	4e-33	Os04g0635300 n=1 Tax=Oryza sativa Japonica Group RepID=UPI00001B156B	LOC_Os04g54300.1	1e-39	4	32148882	32148224	cDNA wound induced protein, putative, expressed	AT4G10270.1	8e-20	4	6374805	6375077	wound-responsive family protein	Bradi5g23150.1	2e-36	5V	25221623	25221901	Alias Bd5.2177;Description Class_5;Note=protein_coding_gene
Ta.8269.1.S1_at	10.0797	13.8078	13.843	9.94714	13.4337	12.7638	14.0038	-1.24005	0.00336199	-2.36206	Ta.8269.1	1066	6	1	Ta.8269.1	UniRef90_Q2L390	7e-16	Cyclin dependent protein kinase n=1 Tax=Triticum aestivum RepID=Q2L390_WHEAT
Ta.6138.1.S1_at	11.8988	11.3647	10.3954	11.747	10.2896	8.99996	10.2384	-1.23839	0.00174891	-2.35935	Ta.6138.1	922	14	1	Ta.6138.1
Ta.23097.1.S1_x_at	6.48055	7.92045	7.03775	6.07937	8.13634	7.52305	8.76054	-1.2375	0.000541612	-2.35789	Ta.23097.1	577	3	1	Ta.23097.1	UniRef90_Q5ZAZ5	3e-19	Os01g0777900 protein n=4 Tax=Poaceae RepID=Q5ZAZ5_ORYSJ	LOC_Os01g57004.1	1e-29	1	32933165	32933953	cDNA adhesive/proline-rich protein, putative	AT4G33660.1	2e-12	4	16167470	16167822	unknown protein	Bradi1g05080.1	2e-17	1V	3381497	3382383	Status 12;Valid 1;Alias Bd1.533;Description Class_5;Note=protein_coding_gene
Ta.19725.1.S1_at	9.35199	9.62878	7.1846	10.1982	9.26615	8.24375	9.48106	-1.23732	0.000545037	-2.3576	Ta.19725.1	206	1	1	Ta.19725.1
Ta.14269.1.A1_at	10.7539	9.34313	9.46333	10.7106	7.32594	6.46017	7.6946	-1.23443	0.00525006	-2.35288	Ta.14269.1	555	2	1	Ta.14269.1	UniRef90_Q7XWS9	1e-17	Os04g0244800 protein n=8 Tax=Poaceae RepID=Q7XWS9_ORYSJ	LOC_Os03g06080.1	1e-19	3	3046838	3045786	cDNA heavy metal-associated domain containing protein, expressed	AT5G66110.1	2e-18	5	26430245	26430778	metal ion binding	Bradi1g70700.1	7e-23	1V	68900334	68901256	Status 12;Valid 1;Alias Bd1.7401;Description Class_5;Note=protein_coding_gene
Ta.13165.2.S1_at	7.14855	9.7181	8.7799	7.48813	9.624	9.53531	10.7687	-1.23335	0.00261759	-2.35113	Ta.13165.2	742	14	1	Ta.13165.2	UniRef90_Q8SA52	9e-34	Putative uncharacterized protein 259I16.2b n=1 Tax=Hordeum vulgare subsp. vulgare RepID=Q8SA52_HORVD	LOC_Os06g02040.1	1e-18	6	592558	593234	cDNA late embryogenesis abundant group 1, putative, expressed	AT1G32560.1	2e-12	1	11774528	11775032	late embryogenesis abundant group 1 domain-containing protein / LEA group 1 domain-containing protein	Bradi1g51800.1	6e-27	1V	50278617	50279025	Status 12;Valid 1;Alias Bd1.5364;Description Class_4;Note=protein_coding_gene
Ta.24737.1.S1_x_at	9.35746	13.5362	13.0878	9.44534	11.2476	10.4927	11.7197	-1.22699	0.0142582	-2.34077	Ta.24737.1	660	8	1	Ta.24737.1	UniRef90_C5XNM9	9e-16	Putative uncharacterized protein Sb03g025455 (Fragment) n=1 Tax=Sorghum bicolor RepID=C5XNM9_SORBI	LOC_Os01g37920.1	1e-32	1	21241843	21240583	cDNA expressed protein	AT1G44191.1	8e-09	1	16813654	16814733	Encodes a ECA1 gametogenesis related family protein	Bradi5g14650.1	3e-08	5V	18074687	18078214	Status 12;Valid 1;Alias Bd5.1280;Description Class_4;Note=protein_coding_gene
Ta.14221.1.S1_s_at	4.38221	7.60566	6.09878	4.50593	6.10679	5.85558	7.08074	-1.22516	0.000206196	-2.33781	Ta.14221.1	680	3	1	Ta.14221.1	UniRef90_Q8GZZ0	2e-09	Os03g0285200 protein n=3 Tax=Oryza sativa RepID=Q8GZZ0_ORYSJ													Bradi1g65840.1	1e-13	1V	64756176		64756882|Note=protein_coding_gene
Ta.9805.1.S1_at	6.22992	8.7397	7.67146	6.18307	8.68367	7.34412	8.56921	-1.22509	0.00124182	-2.3377	Ta.9805.1	485	3	1	Ta.9805.1	UniRef90_Q7XQS3	2e-27	Os04g0635500 protein n=6 Tax=Oryza sativa RepID=Q7XQS3_ORYSJ	LOC_Os04g54300.1	1e-32	4	32148882	32148224	cDNA wound induced protein, putative, expressed	AT4G10270.1	1e-15	4	6374805	6375077	wound-responsive family protein	Bradi5g23150.1	4e-29	5V	25221623	25221901	Alias Bd5.2177;Description Class_5;Note=protein_coding_gene
Ta.13784.1.S1_at	5.00702	8.31191	7.17008	5.35539	8.84198	8.88909	10.1136	-1.22448	0.00620782	-2.33672	Ta.13784.1	776	8	1	Ta.13784.1	UniRef90_Q40032	4e-34	BLT14.1 protein n=2 Tax=Triticeae RepID=Q40032_HORVU
TaAffx.51973.1.S1_at	5.09386	10.2624	9.47368	5.18426	11.39	9.79158	11.0149	-1.22335	0.00460834	-2.3349	TaAffx.51973.1	296	1	1	TaAffx.51973.1	UniRef90_B6SK47	3e-08	Putative uncharacterized protein n=1 Tax=Zea mays RepID=B6SK47_MAIZE	LOC_Os04g54230.1	6e-08	4	32113024	32112448	cDNA wound induced protein, putative, expressed							Bradi5g23140.1	2e-08	5V	25219113	25220571	Status 12;Valid 1;Alias Bd5.2176;Description Class_3;Note=protein_coding_gene
Ta.22174.1.S1_x_at	10.115	13.0176	12.8995	10.1639	11.3558	11.0649	12.2871	-1.22225	0.000961925	-2.33311	Ta.22174.1	653	9	1	Ta.22174.1	UniRef90_Q5JKQ1	8e-14	Putative uncharacterized protein B1064G04.35 n=4 Tax=Oryza sativa RepID=Q5JKQ1_ORYSJ	LOC_Os01g37920.1	1e-30	1	21241843	21240583	cDNA expressed protein	AT1G68690.1	1e-10	1	25789192	25791886	ATP binding / protein kinase/ protein serine/threonine kinase	Bradi3g38800.2	3e-08	3V	41263017	41266604	Status 12;Valid 1;Alias Bd3.3829;Description Class_3;Note=protein_coding_gene
Ta.5072.1.S1_at	6.67193	11.4288	10.6826	6.82809	11.2302	9.92386	11.1444	-1.22051	0.00104507	-2.33029	Ta.5072.1	509	4	1	Ta.5072.1	UniRef90_UPI00001B156B	6e-34	Os04g0635300 n=1 Tax=Oryza sativa Japonica Group RepID=UPI00001B156B	LOC_Os04g54300.1	1e-48	4	32148882	32148224	cDNA wound induced protein, putative, expressed	AT4G10270.1	2e-21	4	6374805	6375077	wound-responsive family protein	Bradi5g23150.1	2e-35	5V	25221623	25221901	Alias Bd5.2177;Description Class_5;Note=protein_coding_gene
TaAffx.143995.24.S1_at	8.35922	8.41488	8.27172	8.53843	8.86536	8.41544	9.6357	-1.22026	0.00248617	-2.32989	TaAffx.143995.24	1394	1	1	TaAffx.143995.24	UniRef90_Q10RB0	1e-118	Os03g0165900 protein n=2 Tax=Oryza sativa RepID=Q10RB0_ORYSJ	LOC_Os03g06970.1	1e-120	3	3557348	3554486	cDNA tetratricopeptide repeat domain containing protein, expressed	AT1G04770.1	3e-76	1	1336564	1337767	male sterility MS5 family protein	Bradi1g73970.1	1e-131	1V	71290399	71292890	Status 12;Valid 1;Alias Bd1.7714;Description Class_4;Note=protein_coding_gene
Ta.3666.1.S1_at	6.05633	8.67935	10.2696	6.2002	7.99448	9.05395	10.2739	-1.21993	0.000117649	-2.32935	Ta.3666.1	976	9	1	Ta.3666.1	UniRef90_Q5JN21	5e-58	Os01g0763900 protein n=1 Tax=Oryza sativa Japonica Group RepID=Q5JN21_ORYSJ	LOC_Os01g55820.1	2e-76	1	32146321	32144780	cDNA X8 domain containing protein, expressed	AT1G18650.1	5e-32	1	6419036	6420413	PDCB3 (PLASMODESMATA CALLOSE-BINDING PROTEIN 3); callose binding / polysaccharide binding	Bradi2g50750.1	4e-64	2V	50517962	50518875	Status 12;Valid 1;Alias Bd2.5072;Description Class_4;Note=protein_coding_gene
Ta.10087.1.A1_at	4.77552	9.93534	10.04	4.65413	9.0082	8.5778	9.79666	-1.21886	4.86005e-05	-2.32762	Ta.10087.1	1160	16	1	Ta.10087.1	UniRef90_Q7XVC1	2e-63	Os04g0382400 protein n=3 Tax=Oryza sativa RepID=Q7XVC1_ORYSJ	LOC_Os04g31350.1	3e-73	4	18586893	18585729	cDNA expressed protein	AT5G47920.1	2e-28	5	19403458	19404021	unknown protein	Bradi5g07780.1	9e-72	5V	10277961	10278948	Status 12;Valid 1;Alias Bd5.552;Description Class_4;Note=protein_coding_gene
TaAffx.59129.1.S1_at	6.27781	7.23717	7.751	6.43442	8.40887	7.98405	9.20262	-1.21857	3.27491e-05	-2.32717	TaAffx.59129.1	274	1	1	TaAffx.59129.1
Ta.1207.1.S1_x_at	6.87692	9.35944	9.3853	6.56179	10.9044	11.1817	12.3999	-1.21819	0.00938804	-2.32654	Ta.1207.1	1372	6	1	Ta.1207.1	UniRef90_A3QQM8	0	12-oxophytodienoic acid reductase 1 n=2 Tax=Panicoideae RepID=A3QQM8_SETIT	LOC_Os06g11290.1	1e-149	6	5918691	5917107	cDNA 12-oxophytodienoate reductase, putative, expressed	AT1G76680.1	1e-147	1	28776982	28778271	OPR1; 12-oxophytodienoate reductase	Bradi1g45880.1	0	1V	44165797	44168489	Status 12;Valid 1;Alias Bd1.4702;Description Class_5;Note=protein_coding_gene
Ta.1832.1.S1_at	4.12917	4.84879	4.47436	4.12204	6.08945	5.91969	7.13574	-1.21605	0.0071463	-2.3231	Ta.1832.1	468	3	1	Ta.1832.1				LOC_Os09g13590.1	1e-10	9	7888225	7887126	cDNA expressed protein
Ta.14240.1.S1_at	8.01699	12.5434	12.0563	8.04188	12.7939	11.7253	12.9363	-1.21103	0.00269359	-2.31502	Ta.14240.1	578	2	1	Ta.14240.1	UniRef90_UPI00001B156B	6e-33	Os04g0635300 n=1 Tax=Oryza sativa Japonica Group RepID=UPI00001B156B	LOC_Os04g54240.1	1e-44	4	32117348	32116514	cDNA wound induced protein, putative, expressed	AT4G10270.1	3e-21	4	6374805	6375077	wound-responsive family protein	Bradi5g23180.1	5e-37	5V	25227246	25229093	Status 12;Valid 1;Alias Bd5.2180;Description Class_3;Note=protein_coding_gene
Ta.14019.1.S1_s_at	10.1488	9.63233	9.27671	10.1897	8.97319	7.11656	8.32523	-1.20867	0.00436155	-2.31125	Ta.14019.1	603	5	1	Ta.14019.1	UniRef90_A2XWQ0	5e-25	Putative uncharacterized protein n=1 Tax=Oryza sativa Indica Group RepID=A2XWQ0_ORYSI							AT4G23493.1	3e-08	4	12256327	12256693	unknown protein	Bradi5g19140.1	2e-29	5V	22152039	22154392	Alias Bd5.1766;Description Class_2;Note=protein_coding_gene
Ta.23128.1.S1_at	4.82068	9.85673	7.0825	5.15057	8.75008	7.26916	8.47646	-1.20731	0.00671263	-2.30906	Ta.23128.1	863	13	1	Ta.23128.1	UniRef90_B6SJT6	3e-50	Long cell-linked locus protein n=2 Tax=Zea mays RepID=B6SJT6_MAIZE	LOC_Os03g19070.1	1e-27	3	10676612	10677863	cDNA long cell-linked locus protein, putative, expressed	AT5G38700.1	1e-08	5	15489690	15490238	unknown protein	Bradi1g64710.1	1e-34	1V	63908643	63909481	Status 12;Valid 1;Alias Bd1.6767;Description Class_5;Note=protein_coding_gene
Ta.16799.1.S1_at	4.20726	9.21486	8.72528	4.38834	10.0953	8.90141	10.1055	-1.20414	0.00195564	-2.304	Ta.16799.1	1505	4	1	Ta.16799.1	UniRef90_Q8S0S6	1e-129	Os01g0757200 protein n=2 Tax=Oryza sativa RepID=Q8S0S6_ORYSJ	LOC_Os01g55240.1	1e-174	1	31794061	31796599	cDNA gibberellin 2-beta-dioxygenase, putative, expressed	AT1G78440.1	4e-75	1	29511772	29512990	ATGA2OX1 (gibberellin 2-oxidase 1); gibberellin 2-beta-dioxygenase	Bradi2g50280.1	1e-131	2V	50206970	50209189	Status 12;Valid 1;Alias Bd2.5026;Description Class_5;Note=protein_coding_gene
TaAffx.124475.1.A1_at	7.51334	9.55967	7.82646	7.46261	9.80895	9.83433	11.0355	-1.20112	0.00311799	-2.29919	TaAffx.124475.1	630	1	1	TaAffx.124475.1	UniRef90_Q40033	2e-27	BLT14.2 protein n=2 Tax=Hordeum vulgare RepID=Q40033_HORVU
TaAffx.50357.1.S1_at	6.27936	8.79256	6.20345	6.53796	7.11344	6.00887	7.20829	-1.19942	0.00577351	-2.29647	TaAffx.50357.1	995	9	1	TaAffx.50357.1	UniRef90_B7F9Z0	3e-09	Os01g0532300 protein n=4 Tax=Oryza sativa RepID=B7F9Z0_ORYSJ							AT4G24680.1	2e-05	4	12733425	12739737	FUNCTIONS IN: molecular_function unknown; EXPRESSED IN: 26 plant structures; EXPRESSED DURING: 14 growth stages; CONTAINS Inter	Bradi1g23390.1	1e-09	1V	18751898	18752660	Status 12;Valid 1;Alias Bd1.2481;Description Class_2;Note=protein_coding_gene
Ta.16073.1.S1_at	8.97093	7.64108	7.05782	9.19297	6.83766	5.72035	6.91835	-1.198	0.00259838	-2.29421	Ta.16073.1	270	1	1	Ta.16073.1
Ta.16204.1.S1_x_at	5.58799	8.01378	6.96409	5.60165	7.59468	7.29708	8.49366	-1.19657	0.0139794	-2.29194	Ta.16204.1	514	2	1	Ta.16204.1
Ta.24771.1.S1_x_at	11.1362	11.287	8.70355	11.7291	10.5777	9.62386	10.8198	-1.19591	0.00671067	-2.29089	Ta.24771.1	289	3	1	Ta.24771.1
Ta.28330.1.S1_at	6.23276	12.3119	10.9594	6.41673	12.2763	9.84537	11.0381	-1.19269	0.0219838	-2.2858	Ta.28330.1	605	11	1	Ta.28330.1	UniRef90_C7J3D5	9e-46	Os06g0142350 protein (Fragment) n=17 Tax=Poaceae RepID=C7J3D5_ORYSJ	LOC_Os06g04950.1	2e-57	6	2180117	2179199	cDNA early nodulin 93 ENOD93 protein, putative, expressed	AT5G25940.1	5e-17	5	9054252	9055151	early nodulin-related	Bradi1g51080.1	1e-46	1V	49500289	49501328	Status 12;Valid 1;Alias Bd1.5282;Description Class_4;Note=protein_coding_gene
Ta.14181.2.S1_x_at	6.32015	7.66307	7.69719	6.29377	7.08892	7.06751	8.25266	-1.18515	0.000401447	-2.27388	Ta.14181.2	771	7	1	Ta.14181.2
Ta.541.1.S1_at	10.5927	11.6006	11.0816	10.5895	10.0441	9.44791	10.6328	-1.1849	0.000315358	-2.27348	Ta.541.1	660	25	1	Ta.541.1	UniRef90_Q9LEI7	5e-50	Cysteine proteinase inhibitor n=1 Tax=Hordeum vulgare RepID=CYT1_HORVU	LOC_Os05g41460.1	4e-80	5	24219275	24217021	cDNA cysteine proteinase inhibitor precursor protein, putative, expressed	AT3G12490.1	2e-25	3	3960523	3961777	cysteine protease inhibitor, putative / cystatin, putative	Bradi2g21280.1	8e-41	2V	18677523	18678219	Status 12;Valid 1;Alias Bd2.2269;Description Class_4;Note=protein_coding_gene
Ta.30751.1.S1_at	14.5279	14.659	14.3942	14.488	14.2409	12.9985	14.1813	-1.18279	0.000472892	-2.27016	Ta.30751.1	913	112	1	Ta.30751.1
TaAffx.3577.1.S1_at	7.72146	8.0268	6.90413	7.85218	7.19075	5.74488	6.92539	-1.18051	7.84397e-06	-2.26657	TaAffx.3577.1	557	1	1	TaAffx.3577.1
Ta.12368.1.S1_x_at	8.91942	8.21289	8.00378	8.79885	7.57803	6.81905	7.99928	-1.18022	0.000344419	-2.26612	Ta.12368.1	920	6	1	Ta.12368.1	UniRef90_Q5QLQ7	7e-38	Os01g0666600 protein n=2 Tax=Oryza sativa RepID=Q5QLQ7_ORYSJ	LOC_Os01g47630.2	1e-24	1	27245185	27246972	cDNA expressed protein	AT2G42975.1	5e-16	2	17873998	17874820	unknown protein	Bradi2g45970.1	1e-48	2V	46378024	46380512	Status 12;Valid 1;Alias Bd2.4557;Description Class_5;Note=protein_coding_gene
Ta.12530.1.S1_at	10.7851	11.5036	11.336	10.6952	11.0942	9.40868	10.5876	-1.17891	0.0007797	-2.26406	Ta.12530.1	614	5	1	Ta.12530.1	UniRef90_Q7Y0E0	4e-44	Os03g0765400 protein n=2 Tax=Oryza sativa RepID=Q7Y0E0_ORYSJ	LOC_Os03g55670.1	1e-25	3	31689635	31687679	cDNA expressed protein	AT2G15890.1	2e-12	2	6921196	6921978	MEE14 (maternal effect embryo arrest 14)	Bradi1g07550.1	1e-46	1V	5306068	5308376	Status 12;Valid 1;Alias Bd1.799;Description Class_5;Note=protein_coding_gene
Ta.21414.1.S1_at	5.26173	6.69599	8.05938	4.96925	8.28169	7.44696	8.62069	-1.17373	0.00138416	-2.25594	Ta.21414.1	972	16	1	Ta.21414.1	UniRef90_Q7F1Y1	8e-58	B1065G12.3 protein n=1 Tax=Oryza sativa Japonica Group RepID=Q7F1Y1_ORYSJ	LOC_Os01g67480.1	8e-64	1	39210264	39215594	cDNA helix-loop-helix DNA-binding domain containing protein, expressed	AT1G05805.1	1e-36	1	1744843	1747427	basic helix-loop-helix (bHLH) family protein	Bradi2g57800.1	4e-75	2V	55879801	55883348	Status 12;Valid 1;Alias Bd2.5818;Description Class_4;Note=protein_coding_gene
Ta.10034.1.S1_at	13.1806	12.9619	12.1309	13.0166	11.4777	10.0243	11.1972	-1.17295	0.000317064	-2.25471	Ta.10034.1	2417	27	1	Ta.10034.1	UniRef90_Q5QND0	1e-141	Os01g0513400 protein n=2 Tax=Oryza sativa Japonica Group RepID=Q5QND0_ORYSJ	LOC_Os01g33000.1	2e-81	1	18123883	18127848	cDNA expressed protein	AT2G01260.1	5e-72	2	135494	137504	unknown protein	Bradi2g13700.1	1e-159	2V	12210040	12215184	Status 12;Valid 1;Alias Bd2.1479;Description Class_5;Note=protein_coding_gene
TaAffx.49039.1.A1_at	6.13327	7.48271	7.63116	6.36278	6.99359	5.94524	7.11735	-1.1721	0.0129133	-2.2534	TaAffx.49039.1	434	1	1	TaAffx.49039.1
Ta.3232.1.S1_a_at	6.0981	10.7929	9.58371	6.40536	11.3145	9.19628	10.3667	-1.17042	0.0142436	-2.25078	Ta.3232.1	1115	12	2	Ta.3232.1|Ta.3232.2	UniRef90_Q84T04	1e-122	Os03g0803500 protein n=1 Tax=Oryza sativa Japonica Group RepID=Q84T04_ORYSJ	LOC_Os03g58890.2	1e-157	3	33517395	33515389	cDNA oxidoreductase, putative, expressed	AT3G28480.1	2e-90	3	10676266	10678262	oxidoreductase, 2OG-Fe(II) oxygenase family protein	Bradi1g05000.1	1e-126	1V	3326700	3328933	Status 12;Valid 1;Alias Bd1.526;Description Class_5;Note=protein_coding_gene
TaAffx.112045.1.S1_x_at	4.08552	7.22769	6.30728	3.96851	8.96688	9.02972	10.1981	-1.16841	0.00984424	-2.24764	TaAffx.112045.1	524	1	1	TaAffx.112045.1	UniRef90_Q9FUE4	1e-15	Os10g0528300 protein n=2 Tax=Oryza sativa RepID=Q9FUE4_ORYSJ	LOC_Os10g38670.1	8e-17	10	20538559	20539815	cDNA glutathione S-transferase, putative, expressed	AT1G10370.1	1e-06	1	3397274	3398273	ERD9 (EARLY-RESPONSIVE TO DEHYDRATION 9); glutathione transferase	Bradi3g31780.1	1e-23	3V	34045086	34045442	Alias Bd3.3053;Description Class_3;Note=protein_coding_gene
Ta.12530.2.A1_x_at	10.8081	11.3398	10.9666	10.8385	10.9714	9.2163	10.3841	-1.16785	0.000798649	-2.24676	Ta.12530.2	630	2	1	Ta.12530.2	UniRef90_C5WZA2	1e-10	Putative uncharacterized protein Sb01g007070 n=1 Tax=Sorghum bicolor RepID=C5WZA2_SORBI													Bradi1g07550.1	8e-13	1V	5306068	5308376	Status 12;Valid 1;Alias Bd1.799;Description Class_5;Note=protein_coding_gene
Ta.23360.1.A1_at	9.22386	8.54863	8.38268	9.32204	7.96078	7.12159	8.28925	-1.16766	0.00841051	-2.24647	Ta.23360.1	161	2	1	Ta.23360.1
TaAffx.69460.1.S1_at	6.57293	8.85487	7.40081	7.02797	8.97487	7.36829	8.53461	-1.16632	0.0043663	-2.24439	TaAffx.69460.1	1119	24	1	TaAffx.69460.1	UniRef90_B4FU29	2e-74	Putative uncharacterized protein n=1 Tax=Zea mays RepID=B4FU29_MAIZE	LOC_Os03g18870.1	1e-106	3	10572185	10570555	cDNA heat shock protein DnaJ, putative, expressed	AT1G56300.1	5e-42	1	21079022	21080168	DNAJ heat shock N-terminal domain-containing protein	Bradi1g64850.1	5e-92	1V	64011436	64012760	Status 12;Valid 1;Alias Bd1.6783;Description Class_4;Note=protein_coding_gene
Ta.6976.1.S1_at	11.302	10.5797	10.2684	11.4912	9.25227	8.71539	9.87839	-1.163	0.00157395	-2.23922	Ta.6976.1	983	5	1	Ta.6976.1	UniRef90_B4FT05	1e-43	Heavy metal-associated domain containing protein n=1 Tax=Zea mays RepID=B4FT05_MAIZE	LOC_Os09g09930.1	1e-18	9	5395935	5394173	cDNA heavy metal transport/detoxification protein, putative, expressed	AT5G48290.1	7e-07	5	19568980	19569658	heavy-metal-associated domain-containing protein	Bradi3g09910.1	3e-45	3V	8113181	8114256	Status 12;Valid 1;Alias Bd3.1057;Description Class_3;Note=protein_coding_gene
Ta.30866.1.S1_at	5.29757	5.86224	5.34503	5.45451	5.49405	5.37281	6.53104	-1.15822	0.0171406	-2.23183	Ta.30866.1	571	1	1	Ta.30866.1	UniRef90_B9V0I1	7e-10	Expressed protein-RZ53 family-2 n=1 Tax=Oryza brachyantha RepID=B9V0I1_9ORYZ	LOC_Os11g10470.1	7e-07	11	5707001	5706298	cDNA expressed protein							Bradi3g10280.1	7e-05	3V	8457559	8460389	Status 12;Valid 1;Alias Bd3.1100;Description Class_1;Note=protein_coding_gene
TaAffx.25948.1.S1_at	6.24534	7.73799	6.3653	6.31481	7.1295	6.0734	7.22929	-1.1559	0.000749841	-2.22823	TaAffx.25948.1	243	1	1	TaAffx.25948.1	UniRef90_C5YIU9	2e-16	Putative uncharacterized protein Sb07g027990 n=1 Tax=Sorghum bicolor RepID=C5YIU9_SORBI	LOC_Os01g57470.1	7e-18	1	33207649	33206608	cDNA EF hand family protein, putative, expressed	AT5G54490.1	3e-10	5	22121458	22121841	PBP1 (PINOID-BINDING PROTEIN 1); calcium ion binding / protein binding	Bradi2g51910.1	3e-20	2V	51456815	51458063	Status 12;Valid 1;Alias Bd2.5192;Description Class_3;Note=protein_coding_gene
Ta.12271.1.A1_at	9.64489	8.27542	7.70312	9.73608	7.97354	6.83912	7.99046	-1.15135	0.000918286	-2.22121	Ta.12271.1	453	1	1	Ta.12271.1
TaAffx.58820.4.S1_at	7.80862	10.6438	9.99452	7.97854	10.6384	9.3258	10.4762	-1.15035	0.000821771	-2.21968	TaAffx.58820.4	467	1	1	TaAffx.58820.4	UniRef90_UPI00001B156B	2e-34	Os04g0635300 n=1 Tax=Oryza sativa Japonica Group RepID=UPI00001B156B	LOC_Os04g54280.1	6e-36	4	32138640	32134536	cDNA retrotransposon protein, putative, Ty1-copia subclass	AT4G10270.1	2e-20	4	6374805	6375077	wound-responsive family protein	Bradi5g23180.1	2e-37	5V	25227246	25229093	Status 12;Valid 1;Alias Bd5.2180;Description Class_3;Note=protein_coding_gene
TaAffx.94236.1.S1_at	7.92513	10.9797	8.79871	7.68817	9.76271	7.58671	8.73616	-1.14946	0.000587333	-2.2183	TaAffx.94236.1	559	4	1	TaAffx.94236.1	UniRef90_Q10MM6	1e-29	Os03g0302800 protein n=2 Tax=Oryza sativa RepID=Q10MM6_ORYSJ	LOC_Os03g19070.1	1e-27	3	10676612	10677863	cDNA long cell-linked locus protein, putative, expressed	AT4G02170.1	3e-06	4	958126	958641	unknown protein	Bradi1g64710.1	2e-34	1V	63908643	63909481	Status 12;Valid 1;Alias Bd1.6767;Description Class_5;Note=protein_coding_gene
Ta.13165.3.S1_a_at	8.27553	10.096	9.28129	8.29794	10.1022	10.1707	11.3201	-1.14943	0.00254945	-2.21826	Ta.13165.3	594	4	2	Ta.13165.2|Ta.13165.3	UniRef90_Q8SA52	9e-34	Putative uncharacterized protein 259I16.2b n=1 Tax=Hordeum vulgare subsp. vulgare RepID=Q8SA52_HORVD	LOC_Os06g02040.1	1e-21	6	592558	593234	cDNA late embryogenesis abundant group 1, putative, expressed	AT1G32560.1	2e-12	1	11774528	11775032	late embryogenesis abundant group 1 domain-containing protein / LEA group 1 domain-containing protein	Bradi1g51800.1	6e-27	1V	50278617	50279025	Status 12;Valid 1;Alias Bd1.5364;Description Class_4;Note=protein_coding_gene
Ta.10164.1.S1_x_at	6.0023	7.11456	6.47182	5.81477	7.99031	7.34751	8.49301	-1.1455	0.00417668	-2.21223	Ta.10164.1	672	8	1	Ta.10164.1	UniRef90_Q9FUN0	4e-43	Homocysteine S-methyltransferase 1 n=3 Tax=Andropogoneae RepID=HMT1_MAIZE	LOC_Os03g12110.1	3e-62	3	6353859	6356807	cDNA homocysteine S-methyltransferase protein, putative, expressed	AT3G25900.1	6e-32	3	9480964	9482684	HMT-1; homocysteine S-methyltransferase	Bradi1g69630.1	8e-49	1V	68125628	68127853	Status 12;Valid 1;Alias Bd1.7291;Description Class_5;Note=protein_coding_gene
Ta.5260.1.S1_at	7.23263	7.67109	7.37064	7.10381	7.72475	7.34417	8.48915	-1.14497	0.00019597	-2.21142	Ta.5260.1	602	4	1	Ta.5260.1
Ta.12728.2.S1_a_at	8.78631	8.81084	8.00773	8.34625	8.16205	6.41122	7.5543	-1.14308	0.000483486	-2.20852	Ta.12728.2	632	8	3	Ta.12728.1|Ta.12728.2|Ta.12728.3	UniRef90_Q852A3	3e-88	Os03g0822200 protein n=2 Tax=Oryza sativa RepID=Q852A3_ORYSJ	LOC_Os03g60740.1	1e-120	3	34521972	34519351	cDNA expressed protein	AT5G02240.1	4e-82	5	451502	452984	binding / catalytic/ coenzyme binding	Bradi1g03610.1	2e-92	1V	2395360	2398412	Status 12;Valid 1;Alias Bd1.382;Description Class_5;Note=protein_coding_gene
Ta.9896.2.S1_at	9.21135	10.355	10.0241	9.26792	10.0255	9.61231	10.7508	-1.13848	0.000150809	-2.2015	Ta.9896.2	840	10	1	Ta.9896.2	UniRef90_Q10AY8	1e-34	Os03g0836500 protein n=2 Tax=Oryza sativa Japonica Group RepID=Q10AY8_ORYSJ	LOC_Os03g62030.6	1e-25	3	35142674	35140110	cDNA expressed protein	AT5G22280.1	4e-24	5	7374211	7375112	unknown protein	Bradi1g02540.1	2e-38	1V	1719939	1723808	Status 12;Valid 1;Alias Bd1.259;Description Class_3;Note=protein_coding_gene
TaAffx.98886.1.A1_at	6.79603	7.56047	6.96588	7.0246	7.16197	5.53042	6.66864	-1.13822	0.0207113	-2.20109	TaAffx.98886.1	630	1	1	TaAffx.98886.1
TaAffx.119433.1.A1_at	7.40471	8.29416	8.62214	7.37281	8.56011	7.95351	9.09111	-1.13759	0.00311357	-2.20014	TaAffx.119433.1	239	1	1	TaAffx.119433.1
Ta.4941.1.S1_at	8.71526	10.7575	10.6068	8.68509	11.4784	10.9773	12.1137	-1.13643	0.00162247	-2.19836	Ta.4941.1	987	19	1	Ta.4941.1	UniRef90_Q7XWS9	2e-78	Os04g0244800 protein n=8 Tax=Poaceae RepID=Q7XWS9_ORYSJ	LOC_Os04g17100.1	1e-117	4	9359857	9358634	cDNA heavy metal-associated domain containing protein, expressed	AT5G66110.1	2e-54	5	26430245	26430778	metal ion binding	Bradi5g04560.1	9e-80	5V	5725600	5726897	Status 12;Valid 1;Alias Bd5.385;Description Class_5;Note=protein_coding_gene
Ta.3493.2.S1_a_at	7.9695	8.98486	8.4635	7.76984	8.68054	7.94573	9.08176	-1.13603	0.000188146	-2.19775	Ta.3493.2	602	5	2	Ta.3493.2|Ta.3493.1	UniRef90_A3BSL2	1e-101	Putative uncharacterized protein n=2 Tax=Oryza sativa RepID=A3BSL2_ORYSJ	LOC_Os08g28860.1	1e-120	8	17640790	17644064	cDNA hydrolase, NUDIX family, domain containing protein, expressed	AT1G28960.5	5e-70	1	10110135	10111607	ATNUDX15 (ARABIDOPSIS THALIANA NUDIX HYDROLASE HOMOLOG 15); hydrolase	Bradi3g35160.1	1e-114	3V	37473488	37476486	Status 12;Valid 1;Alias Bd3.3426;Description Class_5;Note=protein_coding_gene
Ta.3059.1.S1_at	5.52408	12.4368	11.7171	5.44285	12.271	11.1118	12.2478	-1.13595	0.00106897	-2.19763	Ta.3059.1	582	10	1	Ta.3059.1	UniRef90_Q7XQS3	4e-26	Os04g0635500 protein n=6 Tax=Oryza sativa RepID=Q7XQS3_ORYSJ	LOC_Os04g54300.1	2e-50	4	32148882	32148224	cDNA wound induced protein, putative, expressed	AT4G10270.1	2e-15	4	6374805	6375077	wound-responsive family protein	Bradi5g23150.1	5e-29	5V	25221623	25221901	Alias Bd5.2177;Description Class_5;Note=protein_coding_gene
TaAffx.48202.1.S1_at	6.83925	7.39524	7.42234	6.73347	7.59692	7.06413	8.19935	-1.13522	0.000839602	-2.19651	TaAffx.48202.1	1203	4	1	TaAffx.48202.1	UniRef90_B4FCY9	2e-76	26S proteasome non-ATPase regulatory subunit 8 n=4 Tax=Andropogoneae RepID=B4FCY9_MAIZE	LOC_Os07g25420.2	1e-22	7	14529530	14526454	cDNA 26S proteasome non-ATPase regulatory subunit 8, putative, expressed	AT1G64520.1	2e-69	1	23956459	23958120	RPN12a (Regulatory Particle non-ATPase 12a); peptidase	Bradi3g17960.1	3e-80	3V	16345348	16348115	Status 12;Valid 1;Alias Bd3.1872;Description Class_5;Note=protein_coding_gene
Ta.28508.1.S1_at	7.58341	12.1946	11.7148	7.49023	12.433	11.3331	12.4682	-1.13514	0.00214717	-2.19639	Ta.28508.1	637	9	1	Ta.28508.1	UniRef90_Q5NBG6	8e-14	Os01g0266400 protein n=4 Tax=Oryza sativa RepID=Q5NBG6_ORYSJ	LOC_Os01g16140.1	1e-17	1	9113002	9113253	cDNA expressed protein	AT1G10620.1	4e-05	1	3509001	3511975	protein kinase family protein	Bradi5g14650.1	2e-05	5V	18074687	18078214	Status 12;Valid 1;Alias Bd5.1280;Description Class_4;Note=protein_coding_gene
Ta.8990.1.S1_at	6.41371	8.47837	8.42912	6.78441	9.16705	9.25019	10.3841	-1.13387	0.00214905	-2.19446	Ta.8990.1	812	7	1	Ta.8990.1	UniRef90_Q5QLR2	1e-51	Monothiol glutaredoxin-S5 n=3 Tax=Oryza sativa RepID=GRXS5_ORYSJ	LOC_Os01g47760.1	1e-99	1	27325986	27325006	cDNA OsGrx_I1 - glutaredoxin subgroup III, expressed	AT1G28480.1	5e-24	1	10013634	10014047	GRX480; electron carrier/ protein disulfide oxidoreductase	Bradi2g46090.1	4e-49	2V	46525636	46526539	Status 12;Valid 1;Alias Bd2.4572;Description Class_4;Note=protein_coding_gene
TaAffx.12175.1.S1_at	4.85971	8.73373	7.6311	4.67804	9.53866	8.44638	9.58009	-1.13371	0.00426751	-2.19422	TaAffx.12175.1	614	2	1	TaAffx.12175.1	UniRef90_Q8S0S6	2e-28	Os01g0757200 protein n=2 Tax=Oryza sativa RepID=Q8S0S6_ORYSJ	LOC_Os01g55240.1	9e-75	1	31794061	31796599	cDNA gibberellin 2-beta-dioxygenase, putative, expressed	AT1G78440.1	5e-22	1	29511772	29512990	ATGA2OX1 (gibberellin 2-oxidase 1); gibberellin 2-beta-dioxygenase	Bradi2g50280.1	1e-30	2V	50206970	50209189	Status 12;Valid 1;Alias Bd2.5026;Description Class_5;Note=protein_coding_gene
TaAffx.103933.1.S1_at	10.044	11.4251	9.7963	10.125	11.6702	9.56487	10.6982	-1.13338	0.00238327	-2.19372	TaAffx.103933.1	1026	7	1	TaAffx.103933.1	UniRef90_C5XTV1	4e-59	Putative uncharacterized protein Sb04g002655 n=1 Tax=Sorghum bicolor RepID=C5XTV1_SORBI							AT1G61080.1	4e-05	1	22493194	22497019	proline-rich family protein	Bradi3g02940.1	9e-89	3V	1872934	1874208	Status 12;Valid 1;Alias Bd3.289;Description Class_3;Note=protein_coding_gene
Ta.18758.1.S1_at	9.58757	9.6367	9.57695	9.73747	9.12021	8.51266	9.64427	-1.1316	0.00239905	-2.19102	Ta.18758.1	375	1	1	Ta.18758.1	UniRef90_Q8RUB9	7e-29	OSJNBb0008G24.32 protein n=1 Tax=Oryza sativa Japonica Group RepID=Q8RUB9_ORYSJ	LOC_Os01g65320.1	9e-31	1	37896404	37889587	cDNA expressed protein	AT1G35660.1	1e-09	1	13192743	13197655	unknown protein	Bradi2g56490.1	2e-34	2V	54812206	54820822	Status 12;Valid 1;Alias Bd2.5674;Description Class_5;Note=protein_coding_gene
Ta.1912.1.S1_at	5.20134	10.1512	10.9773	5.1705	10.0115	11.0959	12.2264	-1.13046	0.0140597	-2.18929	Ta.1912.1	579	12	1	Ta.1912.1
Ta.15199.1.S1_at	7.24715	9.79487	9.03449	7.064	8.44244	8.35504	9.48419	-1.12915	0.000521049	-2.18729	Ta.15199.1	389	2	1	Ta.15199.1	UniRef90_Q8H4S7	2e-11	Putative uncharacterized protein OJ1773_H01.119 n=1 Tax=Oryza sativa Japonica Group RepID=Q8H4S7_ORYSJ
Ta.22933.1.S1_at	7.19813	12.9513	12.822	7.36735	12.922	12.305	13.4339	-1.12882	6.77927e-05	-2.1868	Ta.22933.1	620	12	1	Ta.22933.1	UniRef90_C5WM32	8e-06	Putative uncharacterized protein Sb01g009620 n=1 Tax=Sorghum bicolor RepID=C5WM32_SORBI	LOC_Os03g51530.1	1e-13	3	29472274	29472926	cDNA expressed protein							Bradi1g10200.1	1e-16	1V	7361044	7361343	Alias Bd1.1080;Description Class_2;Note=protein_coding_gene
TaAffx.23041.1.S1_at	6.71197	7.84357	7.58709	7.0511	6.98505	6.54368	7.66666	-1.12298	0.00368425	-2.17796	TaAffx.23041.1	411	1	1	TaAffx.23041.1
Ta.8564.2.S1_at	5.57829	7.99195	6.43506	5.68251	7.48165	6.11661	7.23846	-1.12185	0.0115457	-2.17626	Ta.8564.2	433	1	1	Ta.8564.2
Ta.14088.1.S1_x_at	7.14551	12.4043	11.7886	7.16428	12.1535	10.9385	12.0591	-1.12056	0.0015196	-2.17432	Ta.14088.1	589	7	1	Ta.14088.1	UniRef90_UPI00001B156B	5e-32	Os04g0635300 n=1 Tax=Oryza sativa Japonica Group RepID=UPI00001B156B	LOC_Os04g54280.1	1e-48	4	32138640	32134536	cDNA retrotransposon protein, putative, Ty1-copia subclass	AT4G10270.1	2e-20	4	6374805	6375077	wound-responsive family protein	Bradi5g23150.1	1e-33	5V	25221623	25221901	Alias Bd5.2177;Description Class_5;Note=protein_coding_gene
Ta.22048.1.S1_at	9.91781	14.0403	13.389	9.95529	13.8024	12.8088	13.9291	-1.12027	3.01555e-05	-2.17388	Ta.22048.1	541	9	1	Ta.22048.1	UniRef90_C5YGP9	3e-14	Putative uncharacterized protein Sb06g029830 n=1 Tax=Sorghum bicolor RepID=C5YGP9_SORBI	LOC_Os04g54210.1	1e-07	4	32109963	32110247	cDNA hypothetical protein	AT1G44191.1	2e-08	1	16813654	16814733	Encodes a ECA1 gametogenesis related family protein	Bradi5g08320.1	4e-08	5V	10918087	10923643	Status 12;Valid 1;Alias Bd5.592;Description Class_2;Note=protein_coding_gene
TaAffx.92422.1.S1_at	6.82848	8.31039	8.43992	7.09861	8.93315	7.61628	8.73365	-1.11738	0.0152224	-2.16952	TaAffx.92422.1	557	1	1	TaAffx.92422.1
TaAffx.12176.1.S1_at	5.24769	9.27153	7.25322	5.60893	9.04607	8.37783	9.49335	-1.11553	0.0111377	-2.16674	TaAffx.12176.1	1037	5	1	TaAffx.12176.1	UniRef90_Q75HV7	3e-23	Os05g0397300 protein n=2 Tax=Oryza sativa RepID=Q75HV7_ORYSJ	LOC_Os05g32970.1	1e-16	5	19268968	19264913	cDNA expressed protein	AT3G06070.1	6e-05	3	1831305	1831846	unknown protein	Bradi2g26280.1	1e-38	2V	24687287	24690369	Status 12;Valid 1;Alias Bd2.2790;Description Class_5;Note=protein_coding_gene
TaAffx.6309.1.S1_x_at	8.52337	8.31479	7.40931	8.16979	7.17382	6.29891	7.41386	-1.11496	0.000580954	-2.16588	TaAffx.6309.1	444	1	1	TaAffx.6309.1
Ta.3252.1.S1_at	8.08428	8.57318	8.33431	7.99186	8.24274	8.12702	9.24127	-1.11425	0.00700705	-2.16482	Ta.3252.1	558	2	1	Ta.3252.1	UniRef90_Q0JBN1	5e-49	Os04g0522800 protein n=1 Tax=Oryza sativa Japonica Group RepID=Q0JBN1_ORYSJ	LOC_Os04g44190.1	1e-58	4	25973719	25981655	cDNA expressed protein	AT3G01440.1	8e-11	3	168478	169407	oxygen evolving enhancer 3 (PsbQ) family protein	Bradi5g16050.4	4e-51	5V	19444730	19448549	Status 12;Valid 1;Alias Bd5.1428.2;Note=protein_coding_gene
Ta.313.1.S1_at	8.58742	9.04419	8.21834	8.78903	9.00421	8.241	9.35441	-1.11341	0.00188833	-2.16356	Ta.313.1	510	8	1	Ta.313.1
Ta.6071.1.S1_at	7.05643	9.34268	8.39104	7.16751	9.29393	7.97792	9.09022	-1.11229	0.00264286	-2.16189	Ta.6071.1	620	6	1	Ta.6071.1	UniRef90_UPI00001B156B	6e-32	Os04g0635300 n=1 Tax=Oryza sativa Japonica Group RepID=UPI00001B156B	LOC_Os04g54300.1	2e-51	4	32148882	32148224	cDNA wound induced protein, putative, expressed	AT4G10270.1	3e-19	4	6374805	6375077	wound-responsive family protein	Bradi5g23180.1	3e-35	5V	25227246	25229093	Status 12;Valid 1;Alias Bd5.2180;Description Class_3;Note=protein_coding_gene
Ta.8722.1.S1_at	13.211	12.9442	12.3495	13.0495	11.9229	10.5459	11.6565	-1.11062	0.00788916	-2.15938	Ta.8722.1	1057	29	1	Ta.8722.1
Ta.9897.1.S1_at	12.0734	9.82899	10.9866	12.0547	9.05169	7.78115	8.89157	-1.11042	0.00275364	-2.15908	Ta.9897.1	1060	10	1	Ta.9897.1	UniRef90_Q9SNN5	2e-34	Os06g0130800 protein n=2 Tax=Oryza sativa RepID=Q9SNN5_ORYSJ	LOC_Os06g04020.1	1e-40	6	1642801	1641215	cDNA histone H1, putative, expressed	AT4G22505.1	3e-18	4	11851363	11852955	INVOLVED IN: lipid transport; CONTAINS InterPro DOMAIN/s: Bifunctional inhibitor/plant lipid transfer protein/seed storage (Int	Bradi5g19000.1	6e-24	5V	22062838	22063927	Status 12;Valid 1;Alias Bd5.1752;Description Class_5;Note=protein_coding_gene
Ta.3398.1.S1_a_at	13.5587	13.2996	12.8204	13.3406	12.4284	11.0739	12.1842	-1.11037	0.00713736	-2.15902	Ta.3398.1	1150	53	2	Ta.3398.1|Ta.3398.3
TaAffx.59837.2.S1_at	7.29304	7.21695	7.08585	7.21117	7.38013	6.95599	8.0655	-1.10951	0.00122235	-2.15772	TaAffx.59837.2	532	1	1	TaAffx.59837.2	UniRef90_Q6K670	2e-31	Os02g0794600 protein n=2 Tax=Oryza sativa RepID=Q6K670_ORYSJ	LOC_Os02g55134.1	5e-33	2	33771760	33770108	cDNA cytochrome c oxidase copper chaperone, putative, expressed	AT1G53030.1	2e-22	1	19760224	19760442	cytochrome c oxidase copper chaperone family protein	Bradi3g54010.2	9e-36	3V	54581046	54582315	Status 12;Valid 1;Alias Bd3.5471.1;Note=protein_coding_gene
Ta.14486.1.S1_at	6.47347	11.1123	10.5336	6.23289	11.3321	10.1539	11.2627	-1.10885	0.00109997	-2.15674	Ta.14486.1	1089	29	1	Ta.14486.1	UniRef90_B5TQZ1	9e-49	Truncated hemoglobin Hb2b n=4 Tax=Triticeae RepID=B5TQZ1_WHEAT	LOC_Os06g39140.1	1e-153	6	23242269	23240297	cDNA hemoglobin-like protein HbO, putative, expressed	AT4G32690.1	3e-23	4	15765486	15766862	GLB3; oxygen transporter	Bradi1g37100.1	2e-45	1V	32897523	32899928	Status 12;Valid 1;Alias Bd1.3984;Description Class_5;Note=protein_coding_gene
Ta.5507.1.S1_at	7.23948	12.6925	12.1918	7.32724	12.4781	11.4044	12.5131	-1.10868	0.00190491	-2.15648	Ta.5507.1	516	5	1	Ta.5507.1	UniRef90_Q7XQS3	5e-28	Os04g0635500 protein n=6 Tax=Oryza sativa RepID=Q7XQS3_ORYSJ	LOC_Os04g54300.1	1e-41	4	32148882	32148224	cDNA wound induced protein, putative, expressed	AT4G10270.1	1e-18	4	6374805	6375077	wound-responsive family protein	Bradi5g23150.1	1e-30	5V	25221623	25221901	Alias Bd5.2177;Description Class_5;Note=protein_coding_gene
Ta.14886.1.S1_s_at	8.15879	9.04186	8.80482	8.08967	8.4294	8.03756	9.1428	-1.10524	0.00042783	-2.15135	Ta.14886.1	630	6	1	Ta.14886.1
Ta.4417.1.S1_a_at	9.0752	9.86738	10.557	9.16883	9.19208	8.79974	9.90134	-1.1016	0.00505077	-2.14593	Ta.4417.1	841	18	2	Ta.4417.2|Ta.4417.1	UniRef90_Q10N24	2e-55	Os03g0285100 protein n=2 Tax=Oryza sativa RepID=Q10N24_ORYSJ	LOC_Os03g17660.2	2e-95	3	9821652	9825915	cDNA expressed protein	AT3G53470.1	2e-37	3	19822813	19823298	unknown protein	Bradi1g65850.2	1e-61	1V	64757394	64761619	Status 12;Valid 1;Alias Bd1.6888;Description Class_5;Note=protein_coding_gene
Ta.7623.1.S1_at	10.6859	10.666	10.2526	10.6927	10.1347	9.18149	10.282	-1.10047	0.00245886	-2.14425	Ta.7623.1	559	7	1	Ta.7623.1
Ta.18206.1.S1_at	4.51053	6.38441	6.49906	4.77645	6.52412	6.70021	7.80062	-1.10041	0.00111323	-2.14415	Ta.18206.1	461	4	1	Ta.18206.1				LOC_Os05g01540.2	1e-11	5	316949	320774	cDNA serine/arginine repetitive matrix protein 1, putative, expressed
Ta.5118.1.S1_s_at	6.06997	13.0666	12.2262	6.15606	12.6404	10.9876	12.0862	-1.09865	0.00562342	-2.14153	Ta.5118.1	919	55	2	Ta.5118.1|Ta.5118.3	UniRef90_Q2RBG7	9e-22	Hypoxia induced protein conserved region containing protein, expressed n=4 Tax=Oryza sativa RepID=Q2RBG7_ORYSJ	LOC_Os11g02080.1	1e-15	11	563401	562163	cDNA expressed protein	AT1G68725.1	6e-06	1	25809298	25810130	AGP19 (ARABINOGALACTAN-PROTEIN 19)	Bradi4g44650.1	5e-23	4V	48008401	48009498	Status 12;Valid 1;Alias Bd4.4609;Description Class_2;Note=protein_coding_gene
Ta.11914.1.S1_a_at	11.3674	11.5761	10.704	11.2352	11.3276	10.6281	11.7259	-1.0978	0.000471035	-2.14027	Ta.11914.1	1216	21	2	Ta.11914.1|Ta.11914.2	UniRef90_Q84QC5	1e-91	Pathogen induced protein 2-4 n=1 Tax=Hordeum vulgare RepID=Q84QC5_HORVU	LOC_Os02g47650.1	1e-158	2	29107571	29111305	cDNA universal stress protein domain containing protein, putative, expressed	AT2G21620.1	3e-70	2	9248749	9249986	RD2	Bradi3g52780.1	7e-86	3V	53623717	53626828	Status 12;Valid 1;Alias Bd3.5339;Description Class_5;Note=protein_coding_gene
Ta.6219.1.S1_at	11.8019	11.4047	11.2629	11.7532	10.5371	10.3354	11.4306	-1.09521	9.40395e-05	-2.13644	Ta.6219.1	817	21	1	Ta.6219.1	UniRef90_UPI0000583117	2e-05	PREDICTED: similar to WIRE protein isoform 1 n=1 Tax=Bos taurus RepID=UPI0000583117
Ta.23379.1.S1_at	7.22816	9.55331	10.3058	7.11926	9.45996	9.16178	10.2567	-1.09494	0.000696989	-2.13605	Ta.23379.1	1165	7	1	Ta.23379.1	UniRef90_Q8S125	6e-81	Os01g0787600 protein n=3 Tax=Oryza sativa RepID=Q8S125_ORYSJ	LOC_Os01g57770.1	6e-68	1	33408609	33414533	cDNA OsPOP4 - Putative Prolyl Oligopeptidase homologue, expressed	AT2G23620.1	2e-41	2	10047462	10049248	MES1 (METHYL ESTERASE 1); hydrolase, acting on ester bonds / methyl indole-3-acetate esterase/ methyl jasmonate esterase/ methy	Bradi2g52110.1	1e-93	2V	51610707	51612557	Status 12;Valid 1;Alias Bd2.5212;Description Class_5;Note=protein_coding_gene
TaAffx.53158.1.S1_at	11.7175	11.4253	10.5548	11.411	11.3986	10.2852	11.3789	-1.09374	0.00104366	-2.13426	TaAffx.53158.1	200	1	1	TaAffx.53158.1	UniRef90_Q7F9Q4	2e-09	OSJNBb0068N06.26 protein n=3 Tax=Oryza sativa RepID=Q7F9Q4_ORYSA	LOC_Os04g22860.1	3e-11	4	12944210	12945436	cDNA protein phosphatase 1 regulatory subunit 11, putative, expressed							Bradi5g00720.1	2e-16	5V	666713	672190	Status 12;Valid 1;Alias Bd5.38;Description Class_4;Note=protein_coding_gene
Ta.24630.1.S1_x_at	10.9336	13.8699	13.5166	10.8043	13.8022	12.9181	14.0109	-1.09281	0.000590333	-2.1329	Ta.24630.1	622	43	1	Ta.24630.1	UniRef90_C5WVX5	1e-10	Putative uncharacterized protein Sb01g045660 n=1 Tax=Sorghum bicolor RepID=C5WVX5_SORBI	LOC_Os10g26150.1	1e-06	10	13482073	13481831	cDNA expressed protein							Bradi1g73100.1	7e-09	1V	70719567	70720122	Status 12;Valid 1;Alias Bd1.7664;Description Class_2;Note=protein_coding_gene
Ta.22973.1.S1_x_at	12.9459	11.5291	9.75967	12.6318	10.972	9.15457	10.2463	-1.09174	0.00987463	-2.13131	Ta.22973.1	851	55	1	Ta.22973.1	UniRef90_Q94KM0	7e-63	Small heat shock protein HSP17.8 n=5 Tax=Pooideae RepID=Q94KM0_WHEAT	LOC_Os01g08860.1	4e-99	1	4448876	4448032	cDNA hsp20/alpha crystallin family protein, putative, expressed	AT5G12020.1	2e-47	5	3882409	3882876	HSP17.6II (17.6 KDA CLASS II HEAT SHOCK PROTEIN)	Bradi2g05380.1	2e-63	2V	3906496	3907279	Status 12;Valid 1;Alias Bd2.560;Description Class_5;Note=protein_coding_gene
Ta.6179.1.S1_at	14.4712	14.4911	14.3171	14.3983	14.0385	12.8865	13.9778	-1.09133	0.00165143	-2.1307	Ta.6179.1	942	71	1	Ta.6179.1				LOC_Os05g01540.2	1e-08	5	316949	320774	cDNA serine/arginine repetitive matrix protein 1, putative, expressed							Bradi4g32070.1	7e-05	4V	37801813	37803568	Status 12;Valid 1;Alias Bd4.3257;Description Class_4;Note=protein_coding_gene
TaAffx.114282.1.S1_at	7.172	7.37041	6.93296	6.85143	7.32836	6.27158	7.36077	-1.08919	0.000465636	-2.12755	TaAffx.114282.1	708	2	1	TaAffx.114282.1
Ta.22813.1.S1_at	9.14994	9.20782	8.44485	9.34919	8.91998	8.18275	9.27135	-1.0886	0.00798179	-2.12668	Ta.22813.1	663	5	1	Ta.22813.1	UniRef90_B6T6P5	6e-46	Nucleic acid binding protein n=2 Tax=Andropogoneae RepID=B6T6P5_MAIZE	LOC_Os10g35000.1	1e-55	10	18595733	18597890	cDNA G-patch domain containing protein, expressed	AT5G08535.1	1e-27	5	2762455	2763320	D111/G-patch domain-containing protein	Bradi3g29740.2	5e-51	3V	31784286	31786108	Status 12;Valid 1;Alias Bd3.2876.1;Note=protein_coding_gene
Ta.22212.1.S1_at	11.025	10.7919	10.2821	11.3862	10.0245	9.44288	10.5308	-1.08791	0.00269573	-2.12566	Ta.22212.1	308	1	1	Ta.22212.1				LOC_Os11g01010.1	2e-05	11	3165	162	cDNA autophagy-related protein 8D, putative, expressed							Bradi4g45390.2	9e-07	4V	48485998	48487845	Status 12;Valid 1;Alias Bd4.4686.1;Note=protein_coding_gene
Ta.23097.1.S1_s_at	7.72633	9.08344	8.336	7.68012	9.24015	8.62216	9.7083	-1.08615	0.000552926	-2.12306	Ta.23097.1	577	3	1	Ta.23097.1	UniRef90_Q5ZAZ5	3e-19	Os01g0777900 protein n=4 Tax=Poaceae RepID=Q5ZAZ5_ORYSJ	LOC_Os01g57004.1	1e-29	1	32933165	32933953	cDNA adhesive/proline-rich protein, putative	AT4G33660.1	2e-12	4	16167470	16167822	unknown protein	Bradi1g05080.1	2e-17	1V	3381497	3382383	Status 12;Valid 1;Alias Bd1.533;Description Class_5;Note=protein_coding_gene
TaAffx.86862.1.S1_at	6.45284	7.91154	7.81385	6.65371	8.39444	7.34159	8.42718	-1.08559	0.0135023	-2.12224	TaAffx.86862.1	423	1	1	TaAffx.86862.1
Ta.2696.3.S1_a_at	12.2987	11.8552	11.4475	11.91	11.7396	11.147	12.2323	-1.08533	0.00028009	-2.12186	Ta.2696.3	559	2	2	Ta.2696.1|Ta.2696.3	UniRef90_Q10L56	2e-79	Glutathione peroxidase n=4 Tax=Poaceae RepID=Q10L56_ORYSJ	LOC_Os03g24380.1	1e-138	3	13877771	13881243	cDNA glutathione peroxidase domain containing protein, expressed	AT2G48150.1	5e-66	2	19688109	19689099	ATGPX4 (GLUTATHIONE PEROXIDASE 4); glutathione peroxidase	Bradi1g61930.1	1e-84	1V	61210126	61213160	Status 12;Valid 1;Alias Bd1.6471;Description Class_5;Note=protein_coding_gene
TaAffx.104516.1.S1_at	7.51487	6.58952	6.63821	7.68995	6.72107	5.48334	6.56827	-1.08492	0.00677146	-2.12126	TaAffx.104516.1	891	2	1	TaAffx.104516.1
TaAffx.63425.1.S1_at	9.75582	12.34	10.4966	9.76777	12.2452	10.9886	12.0724	-1.08382	0.000385105	-2.11965	TaAffx.63425.1	686	6	1	TaAffx.63425.1	UniRef90_Q0DUF6	9e-35	Os03g0188500 protein n=2 Tax=Oryza sativa RepID=Q0DUF6_ORYSJ	LOC_Os03g08940.1	1e-49	3	4634140	4635317	cDNA conserved hypothetical protein	AT5G10430.1	1e-12	5	3277828	3278235	AGP4 (ARABINOGALACTAN PROTEIN 4)	Bradi1g71960.1	3e-34	1V	69829727	69830336	Status 12;Valid 1;Alias Bd1.7536;Description Class_5;Note=protein_coding_gene
Ta.11955.1.S1_at	7.8768	7.93173	7.68297	7.91262	7.55273	6.62472	7.70806	-1.08334	0.00351742	-2.11894	Ta.11955.1	433	1	1	Ta.11955.1
Ta.23066.2.S1_s_at	3.16685	9.31926	9.6784	3.17038	9.85146	8.80267	9.88344	-1.08077	0.031939	-2.11516	Ta.23066.2	471	5	1	Ta.23066.2	UniRef90_Q6Z406	1e-21	Putative uncharacterized protein P0567H04.19-1 n=3 Tax=Oryza sativa RepID=Q6Z406_ORYSJ	LOC_Os07g37280.1	1e-33	7	22339097	22340408	cDNA hypothetical protein	AT1G68725.1	4e-08	1	25809298	25810130	AGP19 (ARABINOGALACTAN-PROTEIN 19)	Bradi2g05080.1	6e-06	2V	3634520	3636746	Status 12;Valid 1;Alias Bd2.529;Description Class_5;Note=protein_coding_gene
TaAffx.128795.10.S1_x_at	5.15401	5.06805	5.15956	6.74514	3.98645	5.74839	6.82843	-1.08005	0.0282236	-2.1141	TaAffx.128795.10	209	1	8	TaAffx.128795.2|TaAffx.128795.6|TaAffx.128795.8|TaAffx.128795.4|TaAffx.128795.7|TaAffx.128795.3|TaAffx.128795.24|TaAffx.128795.10				LOC_Os08g15322.1	6e-57	8	9278910	9280318	cDNA cytochrome b559 subunit alpha, putative, expressed
Ta.14300.1.S1_at	7.6635	10.2251	8.34974	7.8974	10.2882	7.94264	9.0224	-1.07976	0.00230198	-2.11369	Ta.14300.1	656	5	1	Ta.14300.1	UniRef90_C0HFR0	1e-25	Putative uncharacterized protein n=1 Tax=Zea mays RepID=C0HFR0_MAIZE	LOC_Os04g01230.2	1e-15	4	176271	181245	cDNA phosphoglycerate mutase, putative, expressed	AT5G64460.7	1e-23	5	25773009	25774871	FUNCTIONS IN: molecular_function unknown; INVOLVED IN: biological_process unknown; LOCATED IN: cellular_component unknown; EXPR	Bradi5g02400.3	2e-33	5V	2515889	2521317	Status 12;Valid 1;Alias Bd5.199;Description Class_3;Note=protein_coding_gene
Ta.21091.1.S1_s_at	4.90082	11.3458	9.14683	4.67046	10.5273	9.50723	10.5832	-1.07596	0.00631963	-2.10812	Ta.21091.1	581	21	5	Ta.14076.1|Ta.21091.1|Ta.28518.1|TaAffx.15046.1|Ta.14076.2	UniRef90_Q7X7P2	6e-07	OSJNBa0074L08.18 protein n=2 Tax=Oryza sativa Japonica Group RepID=Q7X7P2_ORYSJ	LOC_Os04g44790.1	1e-06	4	26337849	26338413	cDNA conserved hypothetical protein
Ta.5930.1.S1_s_at	12.0481	11.9839	11.6041	11.8534	11.548	10.7059	11.7799	-1.07403	0.000159642	-2.10531	Ta.5930.1	828	8	1	Ta.5930.1	UniRef90_Q942F8	7e-39	Zinc finger A20 and AN1 domain-containing stress-associated protein 2 n=3 Tax=Oryza sativa RepID=SAP2_ORYSJ	LOC_Os01g52030.1	1e-38	1	29903812	29903059	cDNA zinc finger A20 and AN1 domain-containing stress-associated protein, putative, expressed	AT1G12440.2	4e-26	1	4241816	4242322	zinc finger (AN1-like) family protein	Bradi3g44830.1	3e-26	3V	46772456	46773112	Status 12;Valid 1;Alias Bd3.4479;Description Class_3;Note=protein_coding_gene
Ta.19142.1.S1_at	6.89533	10.445	10.045	6.70376	10.5734	9.1097	10.1819	-1.07217	0.0109572	-2.10258	Ta.19142.1	430	1	1	Ta.19142.1	UniRef90_Q6Z406	8e-11	Putative uncharacterized protein P0567H04.19-1 n=3 Tax=Oryza sativa RepID=Q6Z406_ORYSJ	LOC_Os07g37280.1	2e-12	7	22339097	22340408	cDNA hypothetical protein	AT1G68725.1	4e-05	1	25809298	25810130	AGP19 (ARABINOGALACTAN-PROTEIN 19)
Ta.24155.1.S1_x_at	4.46552	7.56072	5.69693	4.09001	7.17292	5.19217	6.26326	-1.07109	0.0466038	-2.10102	Ta.24155.1	601	7	1	Ta.24155.1	UniRef90_A1YKG8	1e-42	Early nodulin protein n=1 Tax=Brachypodium sylvaticum RepID=A1YKG8_BRASY	LOC_Os06g04950.1	1e-42	6	2180117	2179199	cDNA early nodulin 93 ENOD93 protein, putative, expressed	AT5G25940.1	1e-16	5	9054252	9055151	early nodulin-related	Bradi1g51090.1	4e-46	1V	49504122	49505107	Status 12;Valid 1;Alias Bd1.5283;Description Class_5;Note=protein_coding_gene
Ta.1207.1.S1_s_at	7.16741	10.3963	10.2924	7.12577	12.0207	12.0478	13.1184	-1.07058	0.00917725	-2.10026	Ta.1207.1	1372	6	1	Ta.1207.1	UniRef90_A3QQM8	0	12-oxophytodienoic acid reductase 1 n=2 Tax=Panicoideae RepID=A3QQM8_SETIT	LOC_Os06g11290.1	1e-149	6	5918691	5917107	cDNA 12-oxophytodienoate reductase, putative, expressed	AT1G76680.1	1e-147	1	28776982	28778271	OPR1; 12-oxophytodienoate reductase	Bradi1g45880.1	0	1V	44165797	44168489	Status 12;Valid 1;Alias Bd1.4702;Description Class_5;Note=protein_coding_gene
Ta.7160.1.S1_at	6.56508	8.56852	8.45039	6.82261	8.1033	7.64238	8.71265	-1.07027	0.00108295	-2.09983	Ta.7160.1	586	9	1	Ta.7160.1	UniRef90_C5YJW8	2e-09	Putative uncharacterized protein Sb07g009550 n=1 Tax=Sorghum bicolor RepID=C5YJW8_SORBI	LOC_Os08g16610.1	1e-10	8	10159235	10164703	cDNA Rad21 / Rec8 like protein, putative, expressed	AT5G16270.1	4e-07	5	5316783	5322330	SYN4 (SISTER CHROMATID COHESION 1 PROTEIN 4)	Bradi3g19350.1	7e-13	3V	18058235	18063114	Alias Bd3.2026;Description Class_1;Note=protein_coding_gene
Ta.6379.1.S1_a_at	8.93577	11.902	9.94235	8.85805	12.3526	10.4845	11.5545	-1.06993	0.0165493	-2.09934	Ta.6379.1	748	5	2	Ta.6379.2|Ta.6379.1	UniRef90_B6SUS4	2e-24	Putative uncharacterized protein n=1 Tax=Zea mays RepID=B6SUS4_MAIZE	LOC_Os01g03980.1	1e-30	1	1711947	1710930	cDNA expressed protein							Bradi2g02080.1	9e-23	2V	1412840	1413564	Status 12;Valid 1;Alias Bd2.215;Description Class_4;Note=protein_coding_gene
Ta.4960.1.A1_x_at	7.75228	11.3379	10.4453	7.36091	11.5092	10.4328	11.4994	-1.06665	0.00698881	-2.09456	Ta.4960.1	555	4	1	Ta.4960.1	UniRef90_UPI00001B156B	4e-35	Os04g0635300 n=1 Tax=Oryza sativa Japonica Group RepID=UPI00001B156B	LOC_Os04g54300.1	2e-57	4	32148882	32148224	cDNA wound induced protein, putative, expressed	AT4G10270.1	1e-20	4	6374805	6375077	wound-responsive family protein	Bradi5g23150.1	7e-37	5V	25221623	25221901	Alias Bd5.2177;Description Class_5;Note=protein_coding_gene
Ta.22049.1.S1_at	13.2119	11.8146	11.8025	13.2033	10.8726	10.2534	11.3189	-1.06553	0.000433392	-2.09294	Ta.22049.1	607	9	1	Ta.22049.1	UniRef90_Q10S64	2e-45	Os03g0133100 protein n=2 Tax=Oryza sativa RepID=Q10S64_ORYSJ	LOC_Os03g04080.1	9e-81	3	1869799	1870499	cDNA expressed protein	AT5G42290.1	6e-17	5	16911700	16912032	transcription activator-related	Bradi1g76200.1	1e-52	1V	72854275	72854649	Alias Bd1.7950;Description Class_5;Note=protein_coding_gene
TaAffx.112255.1.S1_at	6.48823	6.21427	6.12639	6.56114	5.39754	5.41557	6.48059	-1.06502	0.00170286	-2.0922	TaAffx.112255.1	243	1	1	TaAffx.112255.1
TaAffx.92023.1.A1_at	5.95179	5.69472	6.52777	5.99361	5.24157	5.15667	6.21933	-1.06266	0.000833748	-2.08878	TaAffx.92023.1	332	2	1	TaAffx.92023.1																Bradi2g52970.2	2e-06	2V	52197662	52204368	Status 12;Valid 1;Alias Bd2.5301.1;Note=protein_coding_gene
Ta.9532.1.S1_s_at	6.10919	11.2175	9.63343	6.64097	10.1796	8.88148	9.94409	-1.06261	0.0146933	-2.08871	Ta.9532.1	1948	31	1	Ta.9532.1	UniRef90_Q5W6X4	0	Os05g0316200 protein n=2 Tax=Oryza sativa RepID=Q5W6X4_ORYSJ	LOC_Os05g25210.1	0	5	14556841	14562484	cDNA expressed protein	AT2G38000.1	1e-122	2	15903315	15905276	chaperone protein dnaJ-related	Bradi2g31270.1	0	2V	31094502	31105992	Status 12;Valid 1;Alias Bd2.3082;Description Class_5;Note=protein_coding_gene
Ta.14236.1.S1_at	13.2325	13.1546	12.735	13.1504	12.5041	11.0679	12.1305	-1.06258	0.015617	-2.08867	Ta.14236.1	646	3	1	Ta.14236.1	UniRef90_B6UH14	1e-12	Oleosin n=1 Tax=Zea mays RepID=B6UH14_MAIZE							AT5G07540.2	7e-10	5	2386327	2387206	GRP16 (GLYCINE-RICH PROTEIN 16); lipid binding / nutrient reservoir	Bradi1g11750.1	2e-13	1V	8735003	8735889	Status 12;Valid 1;Alias Bd1.1252;Description Class_5;Note=protein_coding_gene
Ta.541.1.S1_x_at	11.1907	11.9983	11.6086	11.2139	10.5118	10.0585	11.1207	-1.06225	0.000153954	-2.08818	Ta.541.1	660	25	1	Ta.541.1	UniRef90_Q9LEI7	5e-50	Cysteine proteinase inhibitor n=1 Tax=Hordeum vulgare RepID=CYT1_HORVU	LOC_Os05g41460.1	4e-80	5	24219275	24217021	cDNA cysteine proteinase inhibitor precursor protein, putative, expressed	AT3G12490.1	2e-25	3	3960523	3961777	cysteine protease inhibitor, putative / cystatin, putative	Bradi2g21280.1	8e-41	2V	18677523	18678219	Status 12;Valid 1;Alias Bd2.2269;Description Class_4;Note=protein_coding_gene
Ta.2882.1.S1_s_at	9.07395	12.784	11.3537	9.20548	11.4926	10.7576	11.819	-1.06142	0.000581462	-2.08699	Ta.2882.1	743	24	1	Ta.2882.1	UniRef90_Q9LLM1	2e-67	EF-hand Ca2+-binding protein CCD1 n=1 Tax=Triticum aestivum RepID=Q9LLM1_WHEAT	LOC_Os06g46950.1	1e-123	6	28482809	28483626	cDNA EF hand family protein, putative, expressed	AT5G54490.1	5e-30	5	22121458	22121841	PBP1 (PINOID-BINDING PROTEIN 1); calcium ion binding / protein binding	Bradi1g33050.1	3e-59	1V	28707518	28708362	Status 12;Valid 1;Alias Bd1.3540;Description Class_5;Note=protein_coding_gene
TaAffx.44647.1.S1_at	5.86725	7.60328	7.11599	5.9382	7.80154	6.8721	7.93253	-1.06043	0.00274485	-2.08555	TaAffx.44647.1	713	2	1	TaAffx.44647.1				LOC_Os02g06340.1	1e-05	2	3170814	3166572	cDNA EH domain-containing protein 1, putative, expressed
Ta.19138.1.S1_at	8.43579	12.4374	11.5291	8.43971	12.3533	10.7149	11.7753	-1.06032	0.000315404	-2.08538	Ta.19138.1	306	2	1	Ta.19138.1
Ta.8866.2.S1_at	4.30625	5.74932	6.00568	4.26258	7.00336	6.37952	7.43838	-1.05886	0.000914908	-2.08328	Ta.8866.2	215	1	1	Ta.8866.2
Ta.28131.1.S1_x_at	5.19378	9.58812	8.29913	5.71351	10.0878	9.11766	10.1752	-1.05754	0.00660101	-2.08139	Ta.28131.1	345	2	1	Ta.28131.1
Ta.6059.1.S1_at	12.9653	11.3475	11.9044	13.0445	9.73416	9.9568	11.0137	-1.05695	0.00423936	-2.08053	Ta.6059.1	724	10	1	Ta.6059.1	UniRef90_Q2QWP2	3e-15	Os12g0187800 protein n=2 Tax=Oryza sativa RepID=Q2QWP2_ORYSJ	LOC_Os12g08700.1	1e-08	12	4414891	4411899	cDNA expressed protein	AT4G33467.2	3e-06	4	16101691	16102084	unknown protein	Bradi4g40850.1	2e-14	4V	45116885	45118620	Alias Bd4.4198;Description Class_2;Note=protein_coding_gene
Ta.27970.1.A1_at	13.4008	11.3883	10.6019	13.3306	10.1318	8.31747	9.37394	-1.05647	0.00818106	-2.07984	Ta.27970.1	462	1	1	Ta.27970.1	UniRef90_Q7XWS9	8e-13	Os04g0244800 protein n=8 Tax=Poaceae RepID=Q7XWS9_ORYSJ	LOC_Os04g17100.1	2e-14	4	9359857	9358634	cDNA heavy metal-associated domain containing protein, expressed	AT4G38580.1	3e-10	4	18034596	18035693	ATFP6 (FARNESYLATED PROTEIN 6); metal ion binding	Bradi1g70700.1	5e-18	1V	68900334	68901256	Status 12;Valid 1;Alias Bd1.7401;Description Class_5;Note=protein_coding_gene
Ta.28131.1.S1_at	5.44421	9.56467	8.32063	5.87734	10.0501	9.12788	10.1818	-1.05394	0.00711264	-2.07619	Ta.28131.1	345	2	1	Ta.28131.1
TaAffx.123327.1.S1_x_at	6.98214	12.2246	11.2769	7.14877	12.5877	10.6623	11.7158	-1.05344	0.017028	-2.07547	TaAffx.123327.1	729	7	1	TaAffx.123327.1	UniRef90_Q8LQ87	6e-33	Os01g0313300 protein n=3 Tax=Oryza sativa RepID=Q8LQ87_ORYSJ	LOC_Os01g21120.1	2e-94	1	11782884	11783975	cDNA AP2 domain containing protein, expressed	AT3G14230.1	1e-21	3	4737616	4739000	RAP2.2; DNA binding / transcription factor	Bradi2g11890.1	3e-34	2V	10206162		10207147|Note=protein_coding_gene
TaAffx.108195.1.S1_at	7.24346	8.0861	7.51734	6.82238	7.99081	7.47793	8.53134	-1.05341	0.00364535	-2.07543	TaAffx.108195.1	257	1	1	TaAffx.108195.1
TaAffx.29488.1.S1_at	5.98225	8.79604	8.87543	6.16404	8.29549	7.74551	8.79713	-1.05162	0.00121375	-2.07285	TaAffx.29488.1	240	1	1	TaAffx.29488.1																Bradi3g38530.1	1e-05	3V	41027506	41032571	Status 12;Valid 1;Alias Bd3.3798;Description Class_2;Note=protein_coding_gene
Ta.8468.1.S1_x_at	9.00899	9.87796	9.53478	9.15846	11.125	10.4346	11.485	-1.05043	0.00913008	-2.07114	Ta.8468.1	812	14	1	Ta.8468.1	UniRef90_C5XQV5	1e-46	Putative uncharacterized protein Sb03g007210 n=1 Tax=Sorghum bicolor RepID=C5XQV5_SORBI	LOC_Os01g04010.1	1e-14	1	1737965	1738492	cDNA expressed protein	AT1G13360.1	2e-13	1	4577229	4577813	unknown protein	Bradi2g02090.1	1e-51	2V	1427127	1428305	Status 12;Valid 1;Alias Bd2.216;Description Class_3;Note=protein_coding_gene
Ta.28750.2.A1_x_at	5.40712	5.21086	5.75938	5.8905	5.84718	4.09356	5.14381	-1.05025	0.000715634	-2.07089	Ta.28750.2	533	11	1	Ta.28750.2	UniRef90_Q1H8R2	6e-17	Photosystem II 10 kDa polypeptide, chloroplast n=1 Tax=Chenopodium rubrum RepID=Q1H8R2_CHERU	LOC_Os07g05365.1	6e-57	7	2455969	2457152	cDNA photosystem II 10 kDa polypeptide, chloroplast precursor, putative, expressed	AT1G79040.1	1e-07	1	29736085	29736781	PSBR (photosystem II subunit R)	Bradi1g58270.1	2e-23	1V	57109522	57111026	Alias Bd1.6065;Description Class_3;Note=protein_coding_gene
Ta.20875.2.S1_a_at	4.5548	5.38352	4.79826	4.40359	5.74861	5.14493	6.19448	-1.04955	0.000241239	-2.06989	Ta.20875.2	557	1	2	Ta.20875.1|Ta.20875.2	UniRef90_C5YXW4	3e-24	Putative uncharacterized protein Sb09g020500 n=1 Tax=Sorghum bicolor RepID=C5YXW4_SORBI	LOC_Os05g34500.1	1e-26	5	20392970	20393809	cDNA expressed protein							Bradi2g25230.1	6e-35	2V	23152959	23153414	Alias Bd2.2670;Description Class_2;Note=protein_coding_gene
Ta.8361.1.S1_a_at	9.76523	8.79698	8.20784	9.52703	8.74056	8.65731	9.70663	-1.04932	0.0134624	-2.06956	Ta.8361.1	689	8	3	Ta.8361.1|Ta.8361.2|Ta.8361.3				LOC_Os05g49430.2	1e-07	5	28279530	28282478	cDNA aldose 1-epimerase, putative, expressed							Bradi1g66870.1	7e-05	1V	65614269	65622006	Status 12;Valid 1;Alias Bd1.6998;Description Class_2;Note=protein_coding_gene
TaAffx.119433.1.A1_x_at	8.28729	9.08004	9.46267	8.17746	9.3055	8.75968	9.8086	-1.04892	0.00457009	-2.06898	TaAffx.119433.1	239	1	1	TaAffx.119433.1
TaAffx.143995.23.S1_at	7.00155	8.97242	7.59974	7.05801	9.60649	9.35528	10.4039	-1.04866	0.000798485	-2.06861	TaAffx.143995.23	408	1	1	TaAffx.143995.23	UniRef90_Q84KH0	2e-73	Cytochrome b5 n=1 Tax=Triticum monococcum RepID=Q84KH0_TRIMO	LOC_Os05g01820.1	2e-25	5	492255	494332	cDNA cytochrome b5-like Heme/Steroid binding domain containing protein, expressed	AT1G26340.1	3e-47	1	9113992	9114755	CB5-A (CYTOCHROME B5 ISOFORM A); heme binding	Bradi1g08320.2	1e-69	1V	5845989	5847499	Status 12;Valid 1;Alias Bd1.880;Description Class_5;Note=protein_coding_gene
TaAffx.3542.1.S1_at	9.27145	9.68015	10.186	9.36553	9.86289	9.50574	10.5543	-1.04855	0.00650238	-2.06846	TaAffx.3542.1	642	5	1	TaAffx.3542.1	UniRef90_Q9FRF4	3e-26	Os03g0676400 protein n=4 Tax=Oryza sativa RepID=Q9FRF4_ORYSJ	LOC_Os03g47280.1	1e-21	3	26745753	26745066	cDNA VQ domain containing protein, putative, expressed	AT2G22880.1	1e-08	2	9741119	9741463	VQ motif-containing protein	Bradi1g12580.1	4e-34	1V	9474474	9475130	Status 12;Valid 1;Alias Bd1.1345;Description Class_2;Note=protein_coding_gene
Ta.6202.2.S1_x_at	10.6438	10.77	10.0066	10.443	10.3492	9.13864	10.186	-1.04739	0.00092323	-2.06678	Ta.6202.2	472	1	1	Ta.6202.2	UniRef90_Q9LDB3	5e-16	Os01g0264500 protein n=2 Tax=Oryza sativa RepID=Q9LDB3_ORYSJ	LOC_Os01g15979.1	1e-17	1	8987867	8991581	cDNA gb protein, putative, expressed	AT5G18250.1	2e-12	5	6033797	6035216	unknown protein	Bradi2g09740.1	6e-22	2V	7987456		7996350|Note=protein_coding_gene
Ta.22516.1.S1_at	6.28481	11.273	9.79048	6.30228	11.7746	10.5184	11.5648	-1.04638	0.000410515	-2.06535	Ta.22516.1	638	13	1	Ta.22516.1	UniRef90_Q0IY57	2e-05	Os10g0364900 protein n=3 Tax=Oryza sativa RepID=Q0IY57_ORYSJ	LOC_Os10g22050.1	1e-06	10	11319471	11320138	cDNA expressed protein
Ta.24947.1.S1_at	12.1385	13.2218	12.7315	12.0949	13.0673	12.1855	13.2313	-1.04584	0.0056047	-2.06456	Ta.24947.1	913	60	1	Ta.24947.1	UniRef90_Q0DKW8	2e-24	Hydrophobic protein LTI6B n=5 Tax=BEP clade RepID=LTI6B_ORYSJ	LOC_Os05g04700.1	4e-62	5	2220437	2219876	cDNA OsRCI2-6 - Hydrophobic protein LTI6B, expressed	AT3G05880.1	3e-19	3	1756195	1756494	RCI2A (RARE-COLD-INDUCIBLE 2A)	Bradi2g36770.1	6e-27	2V	37103656	37104352	Status 12;Valid 1;Alias Bd2.3589;Description Class_0;Note=protein_coding_gene
Ta.2802.1.S1_at	10.2993	9.65913	9.45661	10.1369	8.59668	8.32817	9.37274	-1.04457	0.000526088	-2.06275	Ta.2802.1	716	42	1	Ta.2802.1	UniRef90_UPI0000E81081	3e-06	PREDICTED: similar to G protein-coupled receptor 139 n=1 Tax=Gallus gallus RepID=UPI0000E81081							AT2G29210.1	1e-06	2	12558156	12562168	splicing factor PWI domain-containing protein	Bradi2g61380.2	2e-05	2V	58491309	58496234	Status 12;Valid 1;Alias Bd2.6219.1;Note=protein_coding_gene
Ta.5118.3.S1_x_at	6.72761	12.9672	12.6937	6.90316	12.6395	11.4258	12.4701	-1.04429	0.0103925	-2.06236	Ta.5118.3	555	1	1	Ta.5118.3	UniRef90_A3CEA7	6e-10	Putative uncharacterized protein n=1 Tax=Oryza sativa Japonica Group RepID=A3CEA7_ORYSJ	LOC_Os12g02040.1	1e-11	12	607215	605570	cDNA hypoxia-responsive family protein, putative, expressed	AT2G03150.1	1e-06	2	952313	959004	emb1579 (embryo defective 1579); binding / calcium ion binding	Bradi4g44650.1	7e-12	4V	48008401	48009498	Status 12;Valid 1;Alias Bd4.4609;Description Class_2;Note=protein_coding_gene
Ta.25397.1.S1_at	8.96706	9.23545	9.11352	9.01431	8.64138	7.69329	8.73735	-1.04406	0.00901271	-2.06203	Ta.25397.1	1512	4	1	Ta.25397.1	UniRef90_B4F9B8	1e-157	Putative uncharacterized protein n=1 Tax=Zea mays RepID=B4F9B8_MAIZE	LOC_Os01g03690.1	1e-97	1	1517245	1520644	cDNA TKL_IRAK_DUF26-lg.1 - DUF26 kinases have homology to DUF26 containing loci, expressed	AT1G61610.1	6e-72	1	22733472	22736509	S-locus lectin protein kinase family protein	Bradi1g14060.1	7e-74	1V	10964884	10970616	Status 12;Valid 1;Alias Bd1.1511;Description Class_3;Note=protein_coding_gene
Ta.3398.1.S1_at	13.8998	14.0751	13.5005	13.8463	13.4352	11.8904	12.9345	-1.044	0.00409953	-2.06193	Ta.3398.1	1150	53	1	Ta.3398.1
TaAffx.1833.1.S1_at	7.18983	8.92855	7.96344	7.43597	9.22007	7.77265	8.81659	-1.04394	0.00774075	-2.06185	TaAffx.1833.1	916	3	1	TaAffx.1833.1	UniRef90_Q01MK7	2e-13	H0613H07.6 protein n=2 Tax=Oryza sativa RepID=Q01MK7_ORYSA	LOC_Os04g02830.1	1e-18	4	1097846	1095771	cDNA expressed protein	AT3G24550.1	5e-05	3	8960411	8963303	ATPERK1 (PROLINE EXTENSIN-LIKE RECEPTOR KINASE 1); ATP binding / protein kinase	Bradi5g01720.1	3e-15	5V	1740916	1743409	Status 12;Valid 1;Alias Bd5.121;Description Class_5;Note=protein_coding_gene
Ta.4339.1.S1_at	7.29776	7.85148	6.7159	7.26413	7.66905	6.48378	7.52695	-1.04317	0.0110702	-2.06074	Ta.4339.1	722	7	1	Ta.4339.1
Ta.9762.1.S1_at	12.8045	12.9028	12.285	12.5247	12.2504	10.6884	11.7315	-1.04314	0.00109994	-2.06071	Ta.9762.1	1249	81	1	Ta.9762.1
Ta.28224.1.S1_x_at	4.34146	5.55694	4.56846	4.09133	5.4611	4.82838	5.86982	-1.04144	0.0157112	-2.05828	Ta.28224.1	1041	16	1	Ta.28224.1	UniRef90_Q5VNY3	4e-20	Os01g0384800 protein n=2 Tax=Oryza sativa RepID=Q5VNY3_ORYSJ	LOC_Os01g28790.1	1e-13	1	16129489	16130421	cDNA PRAS-rich protein, putative, expressed	AT3G21570.1	7e-09	3	7600297	7600707	unknown protein	Bradi3g54210.1	7e-06	3V	54704461	54705949	Status 12;Valid 1;Alias Bd3.5492;Description Class_2;Note=protein_coding_gene
Ta.5836.1.S1_at	13.4121	12.3204	12.0779	13.2405	10.7705	11.0065	12.0459	-1.03938	0.00142343	-2.05534	Ta.5836.1	1053	11	1	Ta.5836.1	UniRef90_UPI0000ECA1BA	4e-06	Serine/arginine repetitive matrix protein 1. n=1 Tax=Gallus gallus RepID=UPI0000ECA1BA
Ta.13530.1.S1_a_at	8.83383	8.27214	7.86348	8.829	8.72125	8.22448	9.26368	-1.0392	0.00072013	-2.05508	Ta.13530.1	1064	13	2	Ta.13530.1|Ta.13530.2	UniRef90_C5Z5L2	3e-39	Putative uncharacterized protein Sb10g023410 n=1 Tax=Sorghum bicolor RepID=C5Z5L2_SORBI	LOC_Os06g39912.2	1e-27	6	23735836	23736882	cDNA expressed protein	AT1G15400.3	3e-11	1	5296019	5296824	unknown protein	Bradi1g36760.1	1e-54	1V	32437302	32438204	Status 12;Valid 1;Alias Bd1.3948;Description Class_5;Note=protein_coding_gene
Ta.10639.1.S1_at	8.68995	7.70581	7.25369	9.00606	7.16111	5.82113	6.85921	-1.03808	0.0223257	-2.05349	Ta.10639.1	1135	3	1	Ta.10639.1	UniRef90_B6KLS9	5e-13	Voltage gated chloride channel domain-containing protein n=1 Tax=Toxoplasma gondii ME49 RepID=B6KLS9_TOXGO							AT4G22505.1	1e-12	4	11851363	11852955	INVOLVED IN: lipid transport; CONTAINS InterPro DOMAIN/s: Bifunctional inhibitor/plant lipid transfer protein/seed storage (Int	Bradi2g49240.2	5e-09	2V	49360902	49365034	Status 12;Valid 1;Alias Bd2.4918.1;Note=protein_coding_gene
TaAffx.108879.1.S1_s_at	9.64242	8.66385	7.67567	9.26589	7.99619	6.83122	7.86915	-1.03792	0.00102102	-2.05327	TaAffx.108879.1	255	1	2	Ta.4427.1|TaAffx.108879.1	UniRef90_Q84Q77	3e-72	17.9 kDa class I heat shock protein n=12 Tax=Poaceae RepID=HS17A_ORYSJ	LOC_Os03g15960.1	1e-154	3	8804505	8805539	cDNA hsp20/alpha crystallin family protein, putative, expressed	AT3G46230.1	7e-55	3	16984263	16984733	ATHSP17.4	Bradi1g67080.1	1e-73	1V	65802387	65803316	Status 12;Valid 1;Alias Bd1.7020;Description Class_5;Note=protein_coding_gene
Ta.3232.3.S1_a_at	6.01197	9.70054	8.21294	5.7668	10.2685	8.07165	9.10952	-1.03787	0.00536182	-2.05319	Ta.3232.3	557	2	2	Ta.3232.3|Ta.3232.1	UniRef90_Q84T04	1e-122	Os03g0803500 protein n=1 Tax=Oryza sativa Japonica Group RepID=Q84T04_ORYSJ	LOC_Os03g58890.2	1e-157	3	33517395	33515389	cDNA oxidoreductase, putative, expressed	AT3G28480.1	2e-90	3	10676266	10678262	oxidoreductase, 2OG-Fe(II) oxygenase family protein	Bradi1g05000.1	1e-126	1V	3326700	3328933	Status 12;Valid 1;Alias Bd1.526;Description Class_5;Note=protein_coding_gene
TaAffx.119723.1.S1_at	5.55662	6.01162	6.61457	5.63036	6.59818	5.41346	6.45123	-1.03777	0.0134275	-2.05306	TaAffx.119723.1	992	6	1	TaAffx.119723.1
TaAffx.79092.1.S1_at	9.87146	9.61596	9.16541	9.68226	8.80707	7.60287	8.64002	-1.03715	0.000175199	-2.05217	TaAffx.79092.1	530	2	1	TaAffx.79092.1	UniRef90_Q0JBP6	4e-15	Os04g0518600 protein (Fragment) n=3 Tax=Oryza sativa RepID=Q0JBP6_ORYSJ	LOC_Os04g43820.1	1e-26	4	25758958	25758256	cDNA expressed protein	AT1G31335.1	4e-05	1	11217117	11217329	unknown protein
Ta.13530.1.S1_at	10.2517	9.62907	9.12965	10.2547	10.04	9.42379	10.46	-1.03621	0.000647909	-2.05084	Ta.13530.1	1064	13	1	Ta.13530.1	UniRef90_C5Z5L2	3e-39	Putative uncharacterized protein Sb10g023410 n=1 Tax=Sorghum bicolor RepID=C5Z5L2_SORBI	LOC_Os06g39912.2	1e-27	6	23735836	23736882	cDNA expressed protein	AT1G15400.3	3e-11	1	5296019	5296824	unknown protein	Bradi1g36760.1	1e-54	1V	32437302	32438204	Status 12;Valid 1;Alias Bd1.3948;Description Class_5;Note=protein_coding_gene
TaAffx.65059.2.A1_at	4.97442	8.91136	8.94184	5.3346	8.95863	7.40386	8.43943	-1.03557	0.0226516	-2.04992	TaAffx.65059.2	659	2	1	TaAffx.65059.2
Ta.12530.3.S1_x_at	10.8052	11.1913	10.7379	10.8041	10.7963	9.15551	10.1903	-1.03474	0.000391597	-2.04875	Ta.12530.3	566	2	1	Ta.12530.3	UniRef90_B9RZI1	2e-09	Putative uncharacterized protein n=1 Tax=Ricinus communis RepID=B9RZI1_RICCO							AT2G15890.1	9e-05	2	6921196	6921978	MEE14 (maternal effect embryo arrest 14)	Bradi1g07550.1	4e-11	1V	5306068	5308376	Status 12;Valid 1;Alias Bd1.799;Description Class_5;Note=protein_coding_gene
TaAffx.111534.1.S1_at	7.90602	9.05284	8.5081	7.90221	8.77525	8.53124	9.56556	-1.03432	0.00213329	-2.04815	TaAffx.111534.1	539	2	1	TaAffx.111534.1
Ta.4318.2.S1_a_at	8.78846	9.17987	8.63959	8.59423	9.18674	8.06568	9.09949	-1.03381	0.00339593	-2.04743	Ta.4318.2	511	1	2	Ta.4318.1|Ta.4318.2																Bradi3g07510.1	5e-05	3V	5687161	5688288	Alias Bd3.791;Description Class_0;Note=protein_coding_gene
TaAffx.79037.1.S1_at	6.69797	10.0887	10.7054	6.17445	10.2514	11.0475	12.0802	-1.03272	0.0100499	-2.04589	TaAffx.79037.1	330	1	1	TaAffx.79037.1
Ta.23362.2.S1_at	13.2366	12.8795	13.09	13.3193	12.3084	11.6118	12.6416	-1.02983	0.00792324	-2.04178	Ta.23362.2	1077	30	1	Ta.23362.2	UniRef90_C5YW80	7e-37	Putative uncharacterized protein Sb09g015910 n=1 Tax=Sorghum bicolor RepID=C5YW80_SORBI	LOC_Os05g27780.1	1e-21	5	16122193	16121026	cDNA expressed protein	AT2G29210.1	1e-07	2	12558156	12562168	splicing factor PWI domain-containing protein	Bradi1g11710.2	9e-49	1V	8709689	8710771	Status 12;Valid 1;Alias Bd1.1248.1;Note=protein_coding_gene
Ta.6976.2.S1_at	9.00065	8.31039	7.28749	8.86031	7.46967	6.462	7.49099	-1.02899	0.000789947	-2.0406	Ta.6976.2	856	4	1	Ta.6976.2	UniRef90_B4FT05	7e-53	Heavy metal-associated domain containing protein n=1 Tax=Zea mays RepID=B4FT05_MAIZE	LOC_Os09g09930.1	1e-39	9	5395935	5394173	cDNA heavy metal transport/detoxification protein, putative, expressed	AT4G13340.1	2e-12	4	7758610	7760892	leucine-rich repeat family protein / extensin family protein	Bradi3g09910.1	9e-59	3V	8113181	8114256	Status 12;Valid 1;Alias Bd3.1057;Description Class_3;Note=protein_coding_gene
TaAffx.108922.1.S1_at	6.55195	6.79953	6.77082	7.10237	7.11977	6.35096	7.3787	-1.02774	0.010842	-2.03882	TaAffx.108922.1	485	1	1	TaAffx.108922.1	UniRef90_C5XF41	7e-06	Putative uncharacterized protein Sb03g029290 n=7 Tax=Andropogoneae RepID=C5XF41_SORBI	LOC_Os01g45470.1	3e-05	1	25800199	25799624	cDNA expressed protein							Bradi2g44950.1	2e-15	2V	45333573	45334654	Status 12;Valid 1;Alias Bd2.4447;Description Class_3;Note=protein_coding_gene
Ta.22338.1.S1_at	4.37625	6.1146	6.13405	4.43305	6.90799	5.62316	6.64861	-1.02545	0.00807789	-2.0356	Ta.22338.1	378	2	1	Ta.22338.1
Ta.743.1.S1_at	5.03932	6.61106	6.41364	4.95097	6.49542	7.05453	8.07951	-1.02498	0.00912097	-2.03493	Ta.743.1	624	3	1	Ta.743.1																Bradi2g61380.2	5e-05	2V	58491309	58496234	Status 12;Valid 1;Alias Bd2.6219.1;Note=protein_coding_gene
Ta.22338.2.S1_a_at	3.69327	9.03726	9.03054	3.84031	9.78656	8.64661	9.67119	-1.02458	0.0310846	-2.03437	Ta.22338.2	784	7	2	Ta.22338.2|Ta.22338.1	UniRef90_B6SGM9	7e-35	Ethylene responsive element binding protein 2 n=2 Tax=Zea mays RepID=B6SGM9_MAIZE	LOC_Os05g29810.1	3e-50	5	17186605	17187906	cDNA AP2 domain containing protein, expressed	AT2G47520.1	2e-21	2	19502891	19503490	AP2 domain-containing transcription factor, putative	Bradi2g27920.1	2e-31	2V	26951955	26953071	Status 12;Valid 1;Alias Bd2.2962;Description Class_2;Note=protein_coding_gene
Ta.7950.1.A1_at	8.97349	7.70884	7.04912	9.17313	6.78756	5.56174	6.58241	-1.02067	0.0030971	-2.02886	Ta.7950.1	420	2	1	Ta.7950.1	UniRef90_Q6Z7L3	1e-35	Os02g0774100 protein n=2 Tax=Oryza sativa RepID=Q6Z7L3_ORYSJ	LOC_Os02g53400.1	2e-50	2	32678281	32680193	cDNA thioredoxin, putative, expressed	AT5G06690.1	2e-32	5	2060651	2061956	WCRKC1 (WCRKC THIOREDOXIN 1)	Bradi3g57470.1	2e-44	3V	57079947	57082206	Status 12;Valid 1;Alias Bd3.5841;Description Class_5;Note=protein_coding_gene
TaAffx.53992.1.S1_at	6.38495	7.05344	6.62966	6.28897	8.22642	7.3998	8.42047	-1.02066	0.00307958	-2.02886	TaAffx.53992.1	434	1	1	TaAffx.53992.1
Ta.9212.1.S1_at	8.38387	8.48965	8.0551	8.62145	7.99102	7.17911	8.19956	-1.02046	0.000609522	-2.02856	Ta.9212.1	1010	6	1	Ta.9212.1	UniRef90_Q0DSR5	1e-40	Os03g0293100 protein n=2 Tax=Oryza sativa RepID=Q0DSR5_ORYSJ	LOC_Os03g18200.1	1e-31	3	10203735	10209222	cDNA heat shock protein DnaJ, putative, expressed	AT3G56010.1	2e-22	3	20788758	20789656	unknown protein	Bradi1g65470.1	2e-52	1V	64462403	64466242	Alias Bd1.6848;Description Class_3;Note=protein_coding_gene
TaAffx.130164.1.S1_x_at	7.54516	7.77774	7.36583	7.42848	7.79086	7.42012	8.43965	-1.01953	0.0102979	-2.02726	TaAffx.130164.1	693	7	1	TaAffx.130164.1	UniRef90_C5XTJ2	3e-25	Putative uncharacterized protein Sb04g034690 n=2 Tax=Andropogoneae RepID=C5XTJ2_SORBI	LOC_Os02g53410.1	1e-26	2	32680959	32680208	cDNA expressed protein	AT2G31945.1	2e-15	2	13581691	13581978	unknown protein	Bradi3g57460.1	6e-28	3V	57079947	57081440	Status 12;Valid 1;Alias Bd3.5840;Description Class_5;Note=protein_coding_gene
Ta.7729.1.S1_at	5.46567	6.05014	5.41748	5.6651	6.23813	5.86442	6.883	-1.01858	0.00470766	-2.02592	Ta.7729.1	629	7	1	Ta.7729.1	UniRef90_Q0DP01	9e-17	Os03g0724600 protein (Fragment) n=3 Tax=Oryza sativa RepID=Q0DP01_ORYSJ	LOC_Os03g51470.1	1e-13	3	29446665	29444136	cDNA expressed protein	AT5G38560.1	4e-09	5	15439844	15443007	protein kinase family protein	Bradi2g31240.1	4e-10	2V	31051150	31051607	Status 12;Valid 1;Alias Bd2.3078;Description Class_2;Note=protein_coding_gene
Ta.12770.1.S1_at	12.0215	12.0056	11.9921	11.9603	11.8802	11.4455	12.4635	-1.01801	9.63728e-05	-2.02512	Ta.12770.1	899	6	1	Ta.12770.1	UniRef90_Q706H9	4e-74	Peptide methionine sulfoxide reductase n=1 Tax=Secale cereale RepID=Q706H9_SECCE	LOC_Os04g40600.1	1e-145	4	23919786	23917731	cDNA peptide methionine sulfoxide reductase, putative, expressed	AT4G25130.1	2e-47	4	12898802	12899998	peptide methionine sulfoxide reductase, putative	Bradi5g13660.1	1e-68	5V	17163916	17165570	Status 12;Valid 1;Alias Bd5.1174;Description Class_5;Note=protein_coding_gene
TaAffx.116320.1.S1_at	8.2147	9.86476	8.61687	8.10486	10.0839	8.73115	9.74733	-1.01618	0.00399643	-2.02256	TaAffx.116320.1	657	8	1	TaAffx.116320.1	UniRef90_B6U166	4e-19	DNA binding protein n=2 Tax=Zea mays RepID=B6U166_MAIZE	LOC_Os02g29550.2	1e-36	2	17569220	17576358	cDNA AP2 domain containing protein, expressed							Bradi3g43820.1	2e-35	3V	45506093	45512868	Status 12;Valid 1;Alias Bd3.4377;Description Class_3;Note=protein_coding_gene
Ta.4002.2.S1_x_at	7.9619	9.73998	8.70036	8.00045	10.6959	9.54221	10.558	-1.01581	8.04277e-05	-2.02204	Ta.4002.2	466	1	1	Ta.4002.2	UniRef90_Q8LHN8	3e-13	Os07g0631300 protein n=2 Tax=Oryza sativa RepID=Q8LHN8_ORYSJ													Bradi1g20470.1	2e-18	1V	16378887	16380463	Status 12;Valid 1;Alias Bd1.2170;Description Class_3;Note=protein_coding_gene
Ta.14108.1.A1_at	6.31595	9.26924	8.97784	6.06741	8.96767	7.60336	8.6177	-1.01434	0.0108685	-2.01998	Ta.14108.1	480	1	1	Ta.14108.1	UniRef90_Q1XIT2	1e-07	Lycopene epsilon cyclase n=1 Tax=Gentiana lutea RepID=Q1XIT2_GENLU	LOC_Os01g39960.1	9e-09	1	22533954	22537698	cDNA lycopene epsilon cyclase, chloroplast precursor, putative, expressed	AT5G57030.1	1e-07	5	23077398	23079818	LUT2 (LUTEIN DEFICIENT 2); lycopene epsilon cyclase	Bradi2g41890.1	3e-09	2V	42315157	42318838	Status 12;Valid 1;Alias Bd2.4137;Description Class_5;Note=protein_coding_gene
Ta.103.1.S1_at	8.44989	9.04926	7.81183	8.41829	9.8771	8.60401	9.6182	-1.01419	0.0392683	-2.01977	Ta.103.1	1281	7	1	Ta.103.1	UniRef90_Q42430	1e-100	Zinc finger protein 1 n=1 Tax=Triticum aestivum RepID=ZFP1_WHEAT	LOC_Os03g55540.1	6e-99	3	31599113	31597829	cDNA ZOS3-18 - C2H2 zinc finger protein, expressed	AT3G19580.2	1e-31	3	6803293	6804114	AZF2 (ARABIDOPSIS ZINC-FINGER PROTEIN 2); DNA binding / nucleic acid binding / transcription factor/ transcription repressor/ zin	Bradi1g07660.1	5e-62	1V	5395599	5396952	Status 12;Valid 1;Alias Bd1.811;Description Class_5;Note=protein_coding_gene
Ta.20684.1.S1_at	7.29895	7.86092	7.12363	7.25876	7.69736	7.12108	8.13493	-1.01385	0.000163716	-2.01929	Ta.20684.1	622	5	1	Ta.20684.1	UniRef90_Q0DUF6	5e-36	Os03g0188500 protein n=2 Tax=Oryza sativa RepID=Q0DUF6_ORYSJ	LOC_Os03g08940.1	1e-36	3	4634140	4635317	cDNA conserved hypothetical protein	AT1G35230.1	2e-12	1	12917184	12917585	AGP5 (ARABINOGALACTAN-PROTEIN 5)	Bradi1g71980.1	3e-37	1V	69835534	69835902	Alias Bd1.7538;Description Class_5;Note=protein_coding_gene
Ta.18638.1.S1_at	3.81744	4.33079	3.8322	3.66538	5.47307	4.55439	5.56653	-1.01214	0.0149073	-2.0169	Ta.18638.1	953	6	1	Ta.18638.1	UniRef90_Q7XV60	3e-85	Os04g0437000 protein n=4 Tax=Oryza sativa RepID=Q7XV60_ORYSJ	LOC_Os04g35660.1	4e-78	4	21561673	21562759	cDNA no apical meristem protein, putative, expressed	AT5G64530.1	3e-53	5	25795360	25796699	XND1; transcription factor	Bradi5g10640.1	4e-99	5V	13907138	13908372	Status 12;Valid 1;Alias Bd5.855;Description Class_5;Note=protein_coding_gene
Ta.13302.1.S1_at	5.45323	6.74559	5.17389	5.54945	6.38629	5.40237	6.41421	-1.01184	0.000936439	-2.01649	Ta.13302.1	672	4	1	Ta.13302.1	UniRef90_Q3JM63	1e-05	Peptide synthetase NRPS5-4-3 n=1 Tax=Burkholderia pseudomallei 1710b RepID=Q3JM63_BURP1													Bradi4g44440.1	3e-09	4V	47845141	47845965	Status 12;Valid 1;Alias Bd4.4587;Description Class_2;Note=protein_coding_gene
TaAffx.114143.1.S1_s_at	5.36086	6.31602	5.85905	5.20181	6.34675	6.20396	7.2151	-1.01114	0.0093805	-2.0155	TaAffx.114143.1	527	1	2	TaAffx.114143.1|TaAffx.114143.2	UniRef90_C5GW55	2e-05	Cu-Zn superoxide dismutase n=1 Tax=Ajellomyces dermatitidis ER-3 RepID=C5GW55_AJEDR
Ta.12530.2.A1_at	10.79	11.1784	11.0796	10.9106	10.8788	9.38116	10.3919	-1.01073	0.000676704	-2.01493	Ta.12530.2	630	2	1	Ta.12530.2	UniRef90_C5WZA2	1e-10	Putative uncharacterized protein Sb01g007070 n=1 Tax=Sorghum bicolor RepID=C5WZA2_SORBI													Bradi1g07550.1	8e-13	1V	5306068	5308376	Status 12;Valid 1;Alias Bd1.799;Description Class_5;Note=protein_coding_gene
TaAffx.53279.1.S1_at	5.79146	6.2858	5.41344	5.27509	6.46486	5.41201	6.4218	-1.00978	0.0020628	-2.01361	TaAffx.53279.1	272	1	1	TaAffx.53279.1
TaAffx.108243.1.S1_at	6.50166	7.44994	7.55291	6.53781	7.86613	7.88628	8.89556	-1.00927	0.0100503	-2.0129	TaAffx.108243.1	344	1	1	TaAffx.108243.1	UniRef90_Q9FQB3	3e-37	Glutathione S-transferase GST 26 n=2 Tax=Zea mays RepID=Q9FQB3_MAIZE	LOC_Os10g38710.1	4e-38	10	20551989	20550931	cDNA glutathione S-transferase, putative, expressed	AT1G10370.1	2e-31	1	3397274	3398273	ERD9 (EARLY-RESPONSIVE TO DEHYDRATION 9); glutathione transferase	Bradi3g31860.1	4e-44	3V	34098884	34099627	Alias Bd3.3061;Description Class_5;Note=protein_coding_gene
Ta.21902.1.S1_at	7.85919	8.31297	6.4029	8.20592	7.12496	5.93722	6.94496	-1.00774	0.000729848	-2.01076	Ta.21902.1	217	1	1	Ta.21902.1
Ta.25732.1.A1_at	8.17189	8.16058	8.6492	8.09913	7.82545	6.86986	7.87488	-1.00502	0.0109514	-2.00697	Ta.25732.1	1154	2	1	Ta.25732.1
Ta.25646.1.A1_at	5.80458	7.24713	7.50161	6.02652	7.08253	6.14839	7.15333	-1.00494	0.00695676	-2.00686	Ta.25646.1	757	1	1	Ta.25646.1
Ta.4990.1.A1_at	6.9762	8.15642	8.10654	6.86103	7.9455	7.83129	8.83573	-1.00444	0.00374677	-2.00616	Ta.4990.1	607	3	1	Ta.4990.1
Ta.23679.1.S1_at	13.3597	13.5463	12.8896	13.1898	13.178	11.3696	12.3737	-1.00407	0.0159126	-2.00565	Ta.23679.1	1233	69	1	Ta.23679.1	UniRef90_A7L5U7	1e-154	Protein phosphatase 2C n=2 Tax=Triticum aestivum RepID=A7L5U7_WHEAT	LOC_Os06g48300.1	1e-160	6	29209949	29207088	cDNA protein phosphatase 2C, putative, expressed	AT4G31750.1	1e-121	4	15364657	15367207	WIN2 (HOPW1-1-INTERACTING 2); protein serine/threonine phosphatase	Bradi1g33900.1	1e-141	1V	29523714	29526111	Status 12;Valid 1;Alias Bd1.3630;Description Class_5;Note=protein_coding_gene
Ta.24724.2.S1_at	4.60178	7.64752	7.29192	5.29081	7.72096	6.58894	7.59237	-1.00343	0.00916824	-2.00476	Ta.24724.2	793	10	1	Ta.24724.2	UniRef90_B0FYH7	6e-08	Hydrophobic protein LTI6B n=3 Tax=Spermatophyta RepID=B0FYH7_MAIZE	LOC_Os05g04700.1	1e-30	5	2220437	2219876	cDNA OsRCI2-6 - Hydrophobic protein LTI6B, expressed	AT3G05880.1	2e-07	3	1756195	1756494	RCI2A (RARE-COLD-INDUCIBLE 2A)	Bradi2g36770.1	5e-10	2V	37103656	37104352	Status 12;Valid 1;Alias Bd2.3589;Description Class_0;Note=protein_coding_gene
Ta.6160.1.S1_a_at	8.69855	10.5121	9.78645	8.65225	10.6855	9.95023	10.9533	-1.00302	0.000583294	-2.00419	Ta.6160.1	679	13	2	Ta.6160.1|Ta.6160.2	UniRef90_Q6YTK7	2e-40	Os08g0266200 protein n=2 Tax=Oryza sativa RepID=Q6YTK7_ORYSJ	LOC_Os08g16559.1	1e-55	8	10130766	10134080	cDNA expressed protein	AT1G16170.1	4e-18	1	5538874	5539152	unknown protein	Bradi3g19290.1	8e-46	3V	17942873	17946035	Status 12;Valid 1;Alias Bd3.2020;Description Class_5;Note=protein_coding_gene
Ta.424.1.S1_at	8.7376	8.73695	7.72947	8.78247	8.90934	8.30401	9.30498	-1.00098	0.0225077	-2.00135	Ta.424.1	612	8	1	Ta.424.1	UniRef90_UPI0001BF8CD7	6e-05	Signal transduction histidine kinase-like protein n=1 Tax=Streptosporangium roseum DSM 43021 RepID=UPI0001BF8CD7	LOC_Os05g08830.1	1e-07	5	4875785	4876359	cDNA expressed protein							Bradi1g70900.1	2e-05	1V	69026592	69030652	Status 12;Valid 1;Alias Bd1.7426;Description Class_5;Note=protein_coding_gene
Ta.1581.1.A1_at	6.00901	7.75006	7.4762	5.99021	8.05125	7.10875	8.10969	-1.00094	0.000465463	-2.00131	Ta.1581.1	335	2	1	Ta.1581.1	UniRef90_Q9SDD7	6e-06	Os01g0266500 protein n=1 Tax=Oryza sativa Japonica Group RepID=Q9SDD7_ORYSJ	LOC_Os01g16146.1	1e-05	1	9116425	9113577	cDNA phenazine biosynthesis protein, putative, expressed							Bradi2g09900.1	1e-08	2V	8096497	8098519	Status 12;Valid 1;Alias Bd2.1058;Description Class_5;Note=protein_coding_gene
Ta.10110.1.S1_at	11.4872	11.2108	10.4707	11.5815	10.4845	8.97642	9.97719	-1.00077	0.00383872	-2.00107	Ta.10110.1	1505	10	1	Ta.10110.1	UniRef90_Q6ZJ59	1e-119	Os08g0117900 protein n=2 Tax=Oryza sativa RepID=Q6ZJ59_ORYSJ	LOC_Os08g02460.1	8e-71	8	986939	983054	cDNA expressed protein	AT4G22740.2	6e-54	4	11944050	11945565	glycine-rich protein	Bradi3g13860.1	1e-146	3V	12339868	12343547	Status 12;Valid 1;Alias Bd3.1415.1;Note=protein_coding_gene
Ta.28508.1.S1_x_at	7.89643	12.6137	12.2251	8.16331	12.8283	11.8006	12.801	-1.00039	0.000761292	-2.00054	Ta.28508.1	637	9	1	Ta.28508.1	UniRef90_Q5NBG6	8e-14	Os01g0266400 protein n=4 Tax=Oryza sativa RepID=Q5NBG6_ORYSJ	LOC_Os01g16140.1	1e-17	1	9113002	9113253	cDNA expressed protein	AT1G10620.1	4e-05	1	3509001	3511975	protein kinase family protein	Bradi5g14650.1	2e-05	5V	18074687	18078214	Status 12;Valid 1;Alias Bd5.1280;Description Class_4;Note=protein_coding_gene
Ta.9376.1.S1_at	9.44985	9.7818	8.86884	9.7007	10.3472	8.59604	9.5962	-1.00015	0.00462184	-2.00022	Ta.9376.1	547	4	1	Ta.9376.1	UniRef90_C5YA19	2e-05	Putative uncharacterized protein Sb06g032170 n=1 Tax=Sorghum bicolor RepID=C5YA19_SORBI
Ta.28728.3.S1_at	11.8763	10.6835	10.4556	11.9837	10.0017	12.1869	11.1866	1.00026	0.00377801	2.00035	Ta.28728.3	1653	114	1	Ta.28728.3	UniRef90_Q9M7C4	1e-114	Plasma membrane intrinsic protein 1 n=1 Tax=Triticum aestivum RepID=Q9M7C4_WHEAT	LOC_Os04g44060.1	0	4	25914148	25916657	cDNA aquaporin protein, putative, expressed	AT4G35100.1	1e-102	4	16708672	16709958	PIP3 (PLASMA MEMBRANE INTRINSIC PROTEIN 3); water channel	Bradi5g15970.1	1e-93	5V	19401794	19404399	Status 12;Valid 1;Alias Bd5.1420;Description Class_5;Note=protein_coding_gene
Ta.3140.1.S1_at	4.98261	5.49962	5.41017	5.34507	7.23651	8.69835	7.69758	1.00077	0.0170934	2.00107	Ta.3140.1	782	4	1	Ta.3140.1
Ta.6543.3.S1_a_at	9.2078	9.72716	9.19824	8.59275	9.81382	9.4063	8.40501	1.00129	0.0422925	2.00179	Ta.6543.3	557	1	2	Ta.6543.1|Ta.6543.3	UniRef90_Q8W317	0	NADH-ubiquinone oxidoreductase 75 kDa subunit n=5 Tax=Poaceae RepID=Q8W317_ORYSJ	LOC_Os03g50540.1	0	3	28853189	28848673	cDNA 2Fe-2S iron-sulfur cluster binding domain containing protein, expressed	AT5G37510.2	0	5	14897490	14900447	EMB1467 (embryo defective 1467); NADH dehydrogenase (ubiquinone)/ NADH dehydrogenase/ electron carrier/ iron-sulfur cluster bin	Bradi1g11520.2	0	1V	8567127	8571786	Status 12;Valid 1;Alias Bd1.1228;Description Class_5;Note=protein_coding_gene
Ta.10.1.S1_a_at	5.93744	6.647	5.71661	5.64594	9.62965	11.8941	10.8907	1.00336	0.0358572	2.00466	Ta.10.1	1600	51	2	Ta.10.2|Ta.10.1	UniRef90_Q07556	1e-177	Beta glucanase (Fragment) n=2 Tax=Triticum aestivum RepID=Q07556_WHEAT	LOC_Os05g31140.3	0	5	18050473	18045710	cDNA glycosyl hydrolases family 17, putative, expressed	AT4G16260.1	7e-83	4	9200180	9201441	catalytic/ cation binding / hydrolase, hydrolyzing O-glycosyl compounds	Bradi2g27140.2	1e-180	2V	25887532	25891726	Status 12;Valid 1;Alias Bd2.2891;Description Class_5;Note=protein_coding_gene
Ta.9149.2.S1_a_at	10.5732	11.2725	9.90437	9.84571	11.3831	10.0632	9.05814	1.00502	0.0339151	2.00697	Ta.9149.2	1226	10	2	Ta.9149.1|Ta.9149.2	UniRef90_Q6Z702	1e-177	Os02g0125100 protein n=3 Tax=Poaceae RepID=Q6Z702_ORYSJ	LOC_Os02g03260.3	0	2	1309845	1304820	cDNA 3-isopropylmalate dehydratase large subunit 2, putative, expressed	AT4G13430.1	1e-161	4	7804194	7807789	IIL1 (ISOPROPYL MALATE ISOMERASE LARGE SUBUNIT 1); 4 iron, 4 sulfur cluster binding / hydro-lyase/ lyase	Bradi3g02490.3	0	3V	1493142	1497364	Status 12;Valid 1;Alias Bd3.239;Description Class_5;Note=protein_coding_gene
TaAffx.64109.1.S1_at	3.92164	4.10893	3.87801	3.76125	4.11962	4.9662	3.96105	1.00514	0.0200389	2.00714	TaAffx.64109.1	557	1	1	TaAffx.64109.1	UniRef90_A2XD30	3e-47	Putative uncharacterized protein n=1 Tax=Oryza sativa Indica Group RepID=A2XD30_ORYSI	LOC_Os03g07790.1	4e-46	3	3959939	3965303	cDNA zinc finger, C3HC4 type domain containing protein, expressed	AT3G63530.2	4e-14	3	23456407	23457787	BB (BIG BROTHER); protein binding / ubiquitin-protein ligase/ zinc ion binding	Bradi1g73040.3	1e-47	1V	70657637	70661590	Status 12;Valid 1;Alias Bd1.7657.2;Note=protein_coding_gene
Ta.9132.3.S1_s_at	4.35686	5.33094	4.88227	4.50237	7.03364	6.62102	5.61539	1.00562	0.00556052	2.00781	Ta.9132.3	1424	7	2	Ta.5139.1|Ta.9132.3	UniRef90_C5XJ81	1e-168	Putative uncharacterized protein Sb03g034150 n=1 Tax=Sorghum bicolor RepID=C5XJ81_SORBI	LOC_Os01g53800.1	1e-117	1	30926382	30921725	cDNA glutamate carboxypeptidase 2, putative, expressed	AT5G19740.1	1e-112	5	6673986	6676767	peptidase M28 family protein	Bradi2g49380.1	1e-180	2V	49484369	49490213	Status 12;Valid 1;Alias Bd2.4932;Description Class_5;Note=protein_coding_gene
Ta.10966.1.S1_at	7.58707	7.63987	7.5984	7.50823	7.31266	8.01512	7.00903	1.00609	0.00516289	2.00845	Ta.10966.1	1750	8	1	Ta.10966.1	UniRef90_B7FA90	1e-161	cDNA, clone: J100057F06, full insert sequence n=1 Tax=Oryza sativa Japonica Group RepID=B7FA90_ORYSJ	LOC_Os06g44840.1	0	6	27086458	27091922	cDNA prenyltransferase, putative, expressed	AT2G18950.1	2e-76	2	8207491	8210047	HPT1 (HOMOGENTISATE PHYTYLTRANSFERASE 1); homogentisate phytyltransferase/ prenyltransferase	Bradi1g31380.1	1e-166	1V	26857980	26862693	Status 12;Valid 1;Alias Bd1.3344;Description Class_5;Note=protein_coding_gene
Ta.3072.2.S1_x_at	9.02849	9.67114	9.32332	8.87252	9.98011	10.3572	9.35103	1.00616	0.00148917	2.00855	Ta.3072.2	574	3	1	Ta.3072.2	UniRef90_C5YL64	1e-40	Putative uncharacterized protein Sb07g021070 n=4 Tax=Andropogoneae RepID=C5YL64_SORBI	LOC_Os08g33440.1	7e-97	8	20859546	20856011	cDNA 2-oxo acid dehydrogenases acyltransferase domain containing protein, expressed	AT3G25860.1	7e-39	3	9460632	9462585	LTA2; dihydrolipoyllysine-residue acetyltransferase	Bradi3g36520.1	7e-43	3V	38869379	38871797	Alias Bd3.3579;Description Class_4;Note=protein_coding_gene
Ta.24557.1.A1_at	6.23082	6.79922	7.28129	6.23964	6.87916	8.06262	7.05623	1.00639	0.024561	2.00887	Ta.24557.1	800	8	1	Ta.24557.1	UniRef90_Q5ZDL5	2e-51	Os01g0147700 protein n=3 Tax=Oryza sativa RepID=Q5ZDL5_ORYSJ	LOC_Os01g05470.1	1e-28	1	2582575	2578552	cDNA transcription factor X1, putative, expressed	AT1G15910.1	2e-28	1	5465951	5468723	XH/XS domain-containing protein / XS zinc finger domain-containing protein	Bradi1g54670.1	6e-55	1V	53004139	53008719	Status 12;Valid 1;Alias Bd1.5666;Description Class_5;Note=protein_coding_gene
Ta.9407.1.S1_a_at	8.01263	9.19911	8.71785	8.33929	9.58664	9.19125	8.18388	1.00738	0.000110617	2.01025	Ta.9407.1	1174	9	2	Ta.9407.2|Ta.9407.1	UniRef90_Q7XB75	1e-140	Putative pre-rRNA processing protein RRP5 n=2 Tax=Oryza sativa RepID=Q7XB75_ORYSJ	LOC_Os07g10350.1	0	7	5550586	5556153	cDNA S1 RNA binding domain containing protein, expressed	AT3G11964.1	1e-114	3	3793957	3806626	RNA binding	Bradi1g38230.1	1e-144	1V	34394856	34414035	Status 12;Valid 1;Alias Bd1.4111;Description Class_3;Note=protein_coding_gene
Ta.214.1.S1_x_at	10.8963	11.3296	10.9098	10.7287	11.6434	12.2481	11.2402	1.00784	0.00390062	2.01089	Ta.214.1	1957	127	1	Ta.214.1	UniRef90_B9FIN1	0	Putative uncharacterized protein n=2 Tax=Oryza sativa RepID=B9FIN1_ORYSJ	LOC_Os01g59150.2	0	1	34166889	34170766	cDNA tubulin/FtsZ domain containing protein, putative, expressed	AT5G12250.1	0	5	3961317	3962971	TUB6 (BETA-6 TUBULIN); structural constituent of cytoskeleton	Bradi2g21340.1	0	2V	18715986	18719466	Status 12;Valid 1;Alias Bd2.2275;Description Class_5;Note=protein_coding_gene
Ta.3833.1.A1_at	8.35651	8.28301	8.83507	8.31027	7.82544	8.61937	7.6113	1.00807	0.0138255	2.01122	Ta.3833.1	1588	15	1	Ta.3833.1	UniRef90_Q10L48	1e-165	Branched-chain amino acid aminotransferase, putative, expressed n=1 Tax=Oryza sativa Japonica Group RepID=Q10L48_ORYSJ	LOC_Os03g24460.2	0	3	13947499	13940061	cDNA aminotransferase domain containing protein, putative, expressed	AT3G05190.1	1e-137	3	1471457	1475067	aminotransferase class IV family protein	Bradi1g61860.1	1e-166	1V	61159319	61167295	Status 12;Valid 1;Alias Bd1.6465;Description Class_5;Note=protein_coding_gene
Ta.759.1.S1_at	9.75942	9.24924	10.3343	9.46866	8.82691	10.0834	9.07528	1.00809	0.0274364	2.01125	Ta.759.1	1185	28	1	Ta.759.1	UniRef90_P93613	1e-117	Cold acclimation protein WCOR413 n=1 Tax=Triticum aestivum RepID=P93613_WHEAT	LOC_Os03g55850.1	1e-37	3	31783354	31786233	cDNA cold acclimation protein WCOR413, putative, expressed	AT2G15970.1	7e-63	2	6950163	6951012	COR413-PM1	Bradi1g07440.1	4e-58	1V	5227767	5230017	Status 12;Valid 1;Alias Bd1.788;Description Class_3;Note=protein_coding_gene
Ta.23677.1.A1_at	3.96986	3.63834	3.85676	3.87245	3.87233	5.43977	4.4299	1.00987	0.0226234	2.01372	Ta.23677.1	389	4	1	Ta.23677.1	UniRef90_Q5Z7K0	6e-10	Os06g0546500 protein n=2 Tax=Oryza sativa RepID=Q5Z7K0_ORYSJ	LOC_Os06g35480.1	1e-13	6	20676670	20675133	cDNA peroxidase precursor, putative, expressed	AT5G05340.1	3e-05	5	1579142	1580819	peroxidase, putative	Bradi1g38310.1	8e-15	1V	34494293	34495709	Status 12;Valid 1;Alias Bd1.4119;Description Class_5;Note=protein_coding_gene
Ta.21266.2.S1_x_at	7.25064	7.44054	7.18343	7.3338	7.07078	8.08404	7.07415	1.0099	0.0297877	2.01377	Ta.21266.2	210	1	1	Ta.21266.2
Ta.26255.1.S1_at	5.9982	8.34433	7.87694	6.02363	8.8207	9.54532	8.53511	1.0102	0.00200388	2.01419	Ta.26255.1	1060	6	1	Ta.26255.1	UniRef90_Q0JH49	1e-107	Os01g0883900 protein n=3 Tax=Oryza sativa RepID=Q0JH49_ORYSJ	LOC_Os01g66110.2	1e-148	1	38390737	38385224	cDNA methyltransferase, putative, expressed	AT5G64030.1	4e-92	5	25624965	25628257	dehydration-responsive protein-related	Bradi2g57090.1	1e-108	2V	55312286	55318635	Status 12;Valid 1;Alias Bd2.5746;Description Class_5;Note=protein_coding_gene
TaAffx.81795.1.S1_at	7.2626	8.16141	7.38056	7.00201	9.05217	8.68282	7.67166	1.01116	0.019966	2.01553	TaAffx.81795.1	1217	7	1	TaAffx.81795.1	UniRef90_Q67U26	3e-42	Os06g0659300 protein n=2 Tax=Oryza sativa Japonica Group RepID=Q67U26_ORYSJ	LOC_Os06g44890.1	0	6	27143860	27134558	cDNA villin protein, putative, expressed	AT4G30160.1	3e-31	4	14754528	14759511	VLN4 (ARABIDOPSIS THALIANA VILLIN 4); actin binding	Bradi1g31420.2	5e-43	1V	26907098	26916858	Status 12;Valid 1;Alias Bd1.3348;Description Class_5;Note=protein_coding_gene
Ta.5169.1.A1_at	6.44101	7.02443	6.03683	6.47268	6.63175	7.92584	6.91359	1.01225	0.00520035	2.01706	Ta.5169.1	433	2	1	Ta.5169.1	UniRef90_Q7XE39	3e-13	Os10g0438500 protein n=3 Tax=Oryza sativa RepID=Q7XE39_ORYSJ	LOC_Os10g30280.1	1e-22	10	15659389	15662785	cDNA OsFBX386 - F-box domain containing protein, expressed							Bradi3g27400.1	2e-16	3V	28367934	28371860	Status 12;Valid 1;Alias Bd3.2600;Description Class_5;Note=protein_coding_gene
Ta.28728.3.S1_x_at	12.1247	11.0481	10.6713	12.193	10.4293	12.4673	11.4541	1.01322	0.0022097	2.01842	Ta.28728.3	1653	114	1	Ta.28728.3	UniRef90_Q9M7C4	1e-114	Plasma membrane intrinsic protein 1 n=1 Tax=Triticum aestivum RepID=Q9M7C4_WHEAT	LOC_Os04g44060.1	0	4	25914148	25916657	cDNA aquaporin protein, putative, expressed	AT4G35100.1	1e-102	4	16708672	16709958	PIP3 (PLASMA MEMBRANE INTRINSIC PROTEIN 3); water channel	Bradi5g15970.1	1e-93	5V	19401794	19404399	Status 12;Valid 1;Alias Bd5.1420;Description Class_5;Note=protein_coding_gene
Ta.336.2.S1_at	9.36547	9.26027	8.91199	9.34675	9.39984	10.1117	9.09762	1.01412	0.0135797	2.01967	Ta.336.2	1334	12	1	Ta.336.2	UniRef90_Q84N28	0	Caffeic acid O-methyltransferase n=6 Tax=Pooideae RepID=Q84N28_WHEAT	LOC_Os08g06100.1	0	8	3339962	3336754	cDNA O-methyltransferase, putative, expressed	AT5G54160.1	1e-125	5	21982075	21984167	ATOMT1 (O-METHYLTRANSFERASE 1); caffeate O-methyltransferase/ myricetin 3'-O-methyltransferase/ quercetin 3-O-methyltransferase	Bradi3g16530.1	0	3V	14689344	14691908	Status 12;Valid 1;Alias Bd3.1709;Description Class_5;Note=protein_coding_gene
Ta.214.2.A1_at	9.82644	10.3572	10.1474	9.77363	10.959	12.0743	11.059	1.0153	0.00510679	2.02132	Ta.214.2	1317	25	1	Ta.214.2	UniRef90_P25862	1e-160	Tubulin beta-1 chain (Fragment) n=20 Tax=Eukaryota RepID=TBB1_AVESA	LOC_Os05g34170.2	0	5	20141600	20145027	cDNA tubulin/FtsZ domain containing protein, putative, expressed	AT5G12250.1	1e-163	5	3961317	3962971	TUB6 (BETA-6 TUBULIN); structural constituent of cytoskeleton	Bradi2g21340.1	1e-164	2V	18715986	18719466	Status 12;Valid 1;Alias Bd2.2275;Description Class_5;Note=protein_coding_gene
Ta.3224.1.A1_at	5.85759	6.10743	7.84183	5.85043	7.85714	10.2952	9.27987	1.01532	2.18279e-06	2.02136	Ta.3224.1	820	10	1	Ta.3224.1	UniRef90_C5XNI6	2e-84	Putative uncharacterized protein Sb03g004760 n=2 Tax=Andropogoneae RepID=C5XNI6_SORBI	LOC_Os01g07260.1	1e-125	1	3428654	3424737	cDNA expressed protein	AT2G40550.1	3e-52	2	16934927	16938033	ETG1 (E2F TARGET GENE 1)	Bradi2g04120.1	2e-89	2V	2885510	2890288	Status 12;Valid 1;Alias Bd2.434;Description Class_5;Note=protein_coding_gene
Ta.23156.1.S1_at	8.78941	9.05354	8.92863	9.06535	8.85718	9.34845	8.33281	1.01565	0.000153025	2.02181	Ta.23156.1	1230	15	1	Ta.23156.1	UniRef90_Q5NBG8	1e-147	Os01g0266000 protein n=4 Tax=Oryza sativa RepID=Q5NBG8_ORYSJ	LOC_Os01g16110.1	0	1	9073613	9082795	cDNA la domain containing protein, putative, expressed	AT5G21160.1	5e-88	5	7199191	7203879	La domain-containing protein / proline-rich family protein	Bradi2g09860.1	1e-150	2V	8067550	8076546	Status 12;Valid 1;Alias Bd2.1054;Description Class_5;Note=protein_coding_gene
Ta.30540.1.S1_at	8.69411	9.33696	10.2099	8.72521	9.83152	11.1475	10.1316	1.01594	0.00539049	2.02223	Ta.30540.1	838	8	1	Ta.30540.1	UniRef90_Q7XSU2	6e-59	Os04g0689000 protein n=3 Tax=Oryza sativa RepID=Q7XSU2_ORYSJ	LOC_Os04g59260.1	1e-37	4	35061619	35059988	cDNA peroxidase precursor, putative, expressed	AT1G71695.1	5e-22	1	26964359	26966557	peroxidase 12 (PER12) (P12) (PRXR6)	Bradi5g27210.1	2e-77	5V	28080730	28082250	Status 12;Valid 1;Alias Bd5.2610;Description Class_4;Note=protein_coding_gene
Ta.1588.1.A1_at	5.78615	5.03166	5.88398	5.88026	5.24902	6.89259	5.87649	1.0161	0.00745104	2.02244	Ta.1588.1	647	2	1	Ta.1588.1	UniRef90_O49866	1e-37	Peroxidase n=2 Tax=Triticeae RepID=O49866_HORVU	LOC_Os04g59150.1	1e-14	4	35004219	35002254	cDNA peroxidase precursor, putative, expressed	AT1G71695.1	3e-19	1	26964359	26966557	peroxidase 12 (PER12) (P12) (PRXR6)	Bradi5g27130.1	1e-31	5V	28036901	28038351	Status 12;Valid 1;Alias Bd5.2602;Description Class_5;Note=protein_coding_gene
TaAffx.33689.1.S1_s_at	5.84148	6.71456	6.35008	5.96606	7.61568	9.2982	8.28044	1.01776	0.0011398	2.02477	TaAffx.33689.1	407	1	2	Ta.22170.1|TaAffx.33689.1	UniRef90_Q6YXX5	1e-50	Os02g0138000 protein n=2 Tax=Oryza sativa RepID=Q6YXX5_ORYSJ	LOC_Os02g04540.1	1e-19	2	2023488	2020969	cDNA retrotransposon protein, putative, unclassified, expressed	AT4G18670.1	6e-20	4	10275918	10278491	protein binding / structural constituent of cell wall	Bradi3g03370.1	3e-43	3V	2185562	2187846	Status 12;Valid 1;Alias Bd3.336;Description Class_3;Note=protein_coding_gene
Ta.24761.2.S1_at	7.1379	6.52557	7.10105	7.30079	7.79783	9.85092	8.83313	1.01779	0.00721624	2.02481	Ta.24761.2	1008	31	1	Ta.24761.2	UniRef90_Q54PX8	9e-08	Putative uncharacterized protein n=1 Tax=Dictyostelium discoideum RepID=Q54PX8_DICDI							AT3G09000.1	4e-05	3	2746014	2748326	proline-rich family protein
Ta.5.1.S1_at	11.9314	12.3761	12.3535	11.8209	12.6464	13.2689	12.2508	1.01806	0.00372754	2.02519	Ta.5.1	2224	186	1	Ta.5.1	UniRef90_Q01859	0	ATP synthase subunit beta, mitochondrial n=10 Tax=Magnoliophyta RepID=ATPBM_ORYSJ	LOC_Os05g47980.1	0	5	27450697	27447070	cDNA ATP synthase, putative, expressed	AT5G08690.1	0	5	2825739	2828352	ATP synthase beta chain 2, mitochondrial	Bradi2g46790.1	0	2V	47223948	47228418	Status 12;Valid 1;Alias Bd2.4646;Description Class_5;Note=protein_coding_gene
Ta.11451.1.A1_a_at	4.58411	4.56698	4.45104	4.88609	4.56417	5.82169	4.80202	1.01968	0.000875056	2.02747	Ta.11451.1	823	4	2	Ta.11451.1|Ta.11451.2	UniRef90_Q9FRZ8	4e-35	E2F homolog (Fragment) n=2 Tax=Oryza sativa RepID=Q9FRZ8_ORYSA	LOC_Os12g06200.1	3e-50	12	2944066	2938686	cDNA E2F family transcription factor protein, putative, expressed	AT2G36010.2	2e-08	2	15119688	15122893	E2F3 (E2F TRANSCRIPTION FACTOR 3); DNA binding / transcription factor	Bradi4g42050.1	2e-38	4V	46127841	46132508	Status 12;Valid 1;Alias Bd4.4331;Description Class_3;Note=protein_coding_gene
Ta.10918.1.S1_at	5.31306	7.56934	7.97301	5.50969	9.18764	9.48775	8.46742	1.02033	0.0172237	2.02839	Ta.10918.1	586	4	1	Ta.10918.1	UniRef90_Q2L3T0	9e-53	Subtilisin-like protease n=1 Tax=Triticum aestivum RepID=Q2L3T0_WHEAT	LOC_Os09g30250.1	1e-30	9	18413042	18421768	cDNA OsSub58 - Putative Subtilisin homologue, expressed	AT2G04160.1	4e-16	2	1401450	1407694	AIR3; serine-type endopeptidase	Bradi4g33240.1	2e-37	4V	38983762	38989766	Status 12;Valid 1;Alias Bd4.3385;Description Class_3;Note=protein_coding_gene
TaAffx.86319.1.S1_x_at	7.74625	7.87099	7.42744	7.39307	8.41743	8.80939	7.78903	1.02036	0.0132991	2.02842	TaAffx.86319.1	557	1	1	TaAffx.86319.1	UniRef90_Q8W3J0	1e-22	Os03g0278000 protein n=6 Tax=Poaceae RepID=Q8W3J0_ORYSJ	LOC_Os03g16980.5	5e-31	3	9435419	9439592	cDNA NAD dependent epimerase/dehydratase family domain containing protein, expressed	AT2G28760.3	4e-22	2	12336469	12338642	NAD-dependent epimerase/dehydratase family protein	Bradi2g27870.3	9e-27	2V	26795134	26798147	Status 12;Valid 1;Alias Bd2.2954.2;Note=protein_coding_gene
TaAffx.69291.1.S1_at	6.49809	5.81674	6.03938	6.02984	6.42885	6.84582	5.82538	1.02044	0.00735586	2.02854	TaAffx.69291.1	577	3	1	TaAffx.69291.1	UniRef90_UPI0000E11FBD	6e-19	Os03g0234600 n=1 Tax=Oryza sativa Japonica Group RepID=UPI0000E11FBD													Bradi1g50960.2	6e-22	1V	49379124	49384718	Status 12;Valid 1;Alias Bd1.5268.1;Note=protein_coding_gene
Ta.18572.1.S1_at	3.72064	4.86254	4.04907	4.19039	4.55951	5.41603	4.39532	1.02071	0.0206813	2.02891	Ta.18572.1	217	1	1	Ta.18572.1	UniRef90_C5Z6H0	2e-07	Putative uncharacterized protein Sb10g007130 n=1 Tax=Sorghum bicolor RepID=C5Z6H0_SORBI	LOC_Os06g10970.1	2e-07	6	5731122	5733238	cDNA xyloglucan fucosyltransferase, putative, expressed	AT2G03210.1	1e-05	2	968335	970018	FUT2 (FUCOSYLTRANSFERASE 2); fucosyltransferase/ transferase, transferring glycosyl groups	Bradi1g46020.1	1e-07	1V	44314283	44316576	Status 12;Valid 1;Alias Bd1.4718;Description Class_3;Note=protein_coding_gene
Ta.9925.1.A1_x_at	7.64083	8.77016	8.03711	7.56391	9.26884	10.7738	9.75263	1.02118	0.0148952	2.02958	Ta.9925.1	500	2	1	Ta.9925.1	UniRef90_Q7XR89	6e-34	Os04g0540600 protein n=3 Tax=Oryza sativa RepID=Q7XR89_ORYSJ	LOC_Os04g45720.1	1e-26	4	26863773	26858835	cDNA aldehyde dehydrogenase, putative, expressed	AT4G36250.1	1e-20	4	17151029	17153381	ALDH3F1 (Aldehyde Dehydrogenase 3F1); 3-chloroallyl aldehyde dehydrogenase/ aldehyde dehydrogenase (NAD)	Bradi5g17110.1	2e-41	5V	20333029	20337742	Status 12;Valid 1;Alias Bd5.1543;Description Class_5;Note=protein_coding_gene
TaAffx.43393.1.S1_at	3.18836	3.22742	3.1926	3.27454	3.25447	4.35712	3.33515	1.02197	0.0226551	2.03069	TaAffx.43393.1	777	2	1	TaAffx.43393.1	UniRef90_Q6ZFJ9	1e-62	Os02g0102900 protein n=4 Tax=Poaceae RepID=Q6ZFJ9_ORYSJ	LOC_Os02g01280.1	1e-117	2	158662	163732	cDNA T-complex protein, putative, expressed	AT5G56500.2	8e-61	5	22874058	22876966	ATP binding / protein binding	Bradi3g00480.3	2e-64	3V	237488	241764	Status 12;Valid 1;Alias Bd3.35;Description Class_5;Note=protein_coding_gene
Ta.25061.1.S1_at	6.69954	6.88205	6.63399	7.10815	7.04359	8.4931	7.47078	1.02232	0.00517633	2.03118	Ta.25061.1	219	2	1	Ta.25061.1
Ta.3427.1.A1_at	6.96211	6.84048	5.79767	7.00216	6.63749	6.40815	5.38544	1.02271	0.0253851	2.03173	Ta.3427.1	1267	18	1	Ta.3427.1	UniRef90_Q5JMB8	3e-87	Os01g0716200 protein n=2 Tax=Oryza sativa RepID=Q5JMB8_ORYSJ	LOC_Os01g51840.3	1e-38	1	29805925	29800036	cDNA IQ calmodulin-binding motif family protein, putative, expressed	AT2G02790.1	3e-15	2	788708	790946	IQD29 (IQ-domain 29); calmodulin binding	Bradi2g48210.6	1e-113	2V	48490822	48495534	Status 12;Valid 1;Alias Bd2.4806.2;Description Class_5;Note=protein_coding_gene
Ta.8463.1.S1_s_at	7.69006	8.01752	7.9691	7.88225	7.83725	8.67026	7.64742	1.02284	0.00444097	2.03192	Ta.8463.1	1770	18	1	Ta.8463.1	UniRef90_Q0JF58	0	Protein argonaute 4B n=3 Tax=Oryza sativa RepID=AGO4B_ORYSJ	LOC_Os04g06770.2	1e-151	4	3558519	3550822	cDNA argonaute, putative, expressed	AT2G27040.1	1e-153	2	11536795	11541503	AGO4 (ARGONAUTE 4); nucleic acid binding	Bradi2g14150.1	1e-176	2V	12800026	12805085	Status 12;Valid 1;Alias Bd2.1505;Description Class_4;Note=protein_coding_gene
Ta.5171.1.S1_at	5.63888	8.78241	7.12372	5.44827	8.1969	8.11633	7.09262	1.02371	0.0246764	2.03314	Ta.5171.1	916	3	1	Ta.5171.1	UniRef90_Q5VQY3	5e-73	Probable auxin efflux carrier component 5 n=4 Tax=Oryza sativa RepID=PIN5_ORYSJ	LOC_Os01g58860.1	4e-84	1	34005416	34002620	cDNA auxin efflux carrier component, putative, expressed	AT1G70940.1	6e-41	1	26743170	26745871	PIN3 (PIN-FORMED 3); auxin:hydrogen symporter/ transporter	Bradi2g52640.1	5e-85	2V	51946442	51948653	Status 12;Valid 1;Alias Bd2.5265;Description Class_4;Note=protein_coding_gene
Ta.5386.1.S1_a_at	8.60446	8.85888	8.77105	8.24122	9.12313	10.8093	9.78523	1.0241	0.0297878	2.03369	Ta.5386.1	1323	12	2	Ta.5386.2|Ta.5386.1	UniRef90_C5WRC1	1e-147	Putative uncharacterized protein Sb01g028320 n=2 Tax=Andropogoneae RepID=C5WRC1_SORBI	LOC_Os10g42299.5	1e-105	10	22708778	22703427	cDNA mitochondrial carrier protein, putative, expressed	AT5G46800.1	1e-122	5	18988779	18989810	BOU (A BOUT DE SOUFFLE); binding / transporter	Bradi3g34090.2	1e-154	3V	36516851	36519973	Status 12;Valid 1;Alias Bd3.3315.1;Note=protein_coding_gene
Ta.29434.1.A1_at	6.60793	5.0783	5.57357	6.80523	4.91378	6.79094	5.76591	1.02503	0.0433337	2.035	Ta.29434.1	932	8	1	Ta.29434.1	UniRef90_Q6ETW4	9e-59	Os02g0537000 protein n=2 Tax=Oryza sativa RepID=Q6ETW4_ORYSJ	LOC_Os02g33380.1	1e-43	2	19828413	19829271	cDNA pectinesterase inhibitor domain containing protein, putative, expressed	AT2G29210.1	1e-07	2	12558156	12562168	splicing factor PWI domain-containing protein	Bradi3g45080.1	6e-67	3V	47011584	47012311	Status 12;Valid 1;Alias Bd3.4508;Description Class_5;Note=protein_coding_gene
Ta.7413.1.S1_at	4.77743	6.04394	5.71069	4.84753	6.27999	7.48902	6.46281	1.02621	0.0152726	2.03666	Ta.7413.1	2733	10	1	Ta.7413.1	UniRef90_Q2QX58	0	Os12g0168700 protein n=1 Tax=Oryza sativa Japonica Group RepID=Q2QX58_ORYSJ	LOC_Os12g07110.2	0	12	3482864	3488371	cDNA acyl-CoA synthetase protein, putative, expressed	AT1G77590.1	0	1	29148501	29151776	LACS9 (LONG CHAIN ACYL-COA SYNTHETASE 9); long-chain-fatty-acid-CoA ligase	Bradi4g41590.2	0	4V	45633050	45638186	Status 12;Valid 1;Alias Bd4.4277.1;Note=protein_coding_gene
Ta.16251.1.S1_at	6.6948	6.80838	5.83626	6.59255	6.90271	7.04061	6.01413	1.02648	0.00406251	2.03704	Ta.16251.1	638	3	1	Ta.16251.1	UniRef90_Q10QE9	9e-52	UPF0496 protein 1 n=4 Tax=Poaceae RepID=U496A_ORYSJ	LOC_Os03g10240.2	7e-91	3	5213069	5216741	cDNA DUF677 domain containing protein, putative, expressed	AT4G34320.1	1e-37	4	16422436	16423824	unknown protein	Bradi1g71240.1	4e-55	1V	69279471	69282324	Status 12;Valid 1;Alias Bd1.7464;Description Class_5;Note=protein_coding_gene
Ta.30563.1.S1_s_at	10.0586	10.6133	11.3598	10.1056	12.1354	12.6594	11.6325	1.02691	0.00837645	2.03766	Ta.30563.1	703	6	3	Ta.30563.1|TaAffx.128603.1|Ta.28983.3	UniRef90_O49870	5e-76	Extensin (Fragment) n=1 Tax=Hordeum vulgare RepID=O49870_HORVU	LOC_Os05g49430.2	1e-07	5	28279530	28282478	cDNA aldose 1-epimerase, putative, expressed	AT1G44191.1	7e-36	1	16813654	16814733	Encodes a ECA1 gametogenesis related family protein	Bradi5g09790.1	3e-67	5V	13107183	13108623	Status 12;Valid 1;Alias Bd5.762;Description Class_2;Note=protein_coding_gene
Ta.6492.2.A1_x_at	6.74914	6.28609	5.84549	6.78983	5.81783	6.98869	5.96164	1.02705	0.00715673	2.03786	Ta.6492.2	557	1	1	Ta.6492.2	UniRef90_C5Y9S8	1e-40	Putative uncharacterized protein Sb06g018780 n=1 Tax=Sorghum bicolor RepID=C5Y9S8_SORBI	LOC_Os04g38530.1	3e-34	4	22708650	22713542	cDNA aldose 1-epimerase, putative, expressed	AT5G15140.1	7e-36	5	4908686	4910670	aldose 1-epimerase family protein	Bradi5g12250.1	1e-45	5V	15705841	15707765	Status 12;Valid 1;Alias Bd5.1018;Description Class_5;Note=protein_coding_gene
Ta.1353.1.S1_at	6.99015	7.2616	7.1723	6.8676	7.30468	8.06934	7.04177	1.02756	0.0400438	2.03858	Ta.1353.1	2382	116	1	Ta.1353.1	UniRef90_P08823	0	RuBisCO large subunit-binding protein subunit alpha, chloroplastic (Fragment) n=4 Tax=Poaceae RepID=RUBA_WHEAT	LOC_Os12g17910.1	0	12	10290980	10295325	cDNA T-complex protein, putative, expressed	AT2G28000.1	0	2	11926603	11929184	CPN60A (CHAPERONIN-60ALPHA); ATP binding / protein binding	Bradi5g02890.3	0	5V	3146494	3151737	Status 12;Valid 1;Alias Bd5.228.2;Note=protein_coding_gene
Ta.2870.2.S1_at	6.48894	6.70685	8.29057	6.11852	8.2959	9.15083	8.12228	1.02855	0.0008593	2.03997	Ta.2870.2	1640	75	1	Ta.2870.2	UniRef90_C5IW60	0	Glutamine synthetase n=3 Tax=Pooideae RepID=C5IW60_LOLPR	LOC_Os03g12290.1	0	3	6461727	6456910	cDNA glutamine synthetase, catalytic domain containing protein, expressed	AT5G16570.1	0	5	5421898	5424523	GLN1;4; glutamate-ammonia ligase	Bradi1g69530.1	0	1V	68045180	68048605	Status 12;Valid 1;Alias Bd1.7281;Description Class_5;Note=protein_coding_gene
Ta.24519.1.S1_a_at	12.5368	11.9783	11.8339	12.3045	12.2469	12.4507	11.4216	1.0291	0.000566926	2.04075	Ta.24519.1	2434	146	2	Ta.24519.1|Ta.24519.2	UniRef90_Q9SNX2	0	Phosphoglucomutase, cytoplasmic n=2 Tax=Pooideae RepID=PGMC_BROIN	LOC_Os03g50480.1	0	3	28806624	28813215	cDNA phosphoglucomutase, putative, expressed	AT1G70730.2	0	1	26669020	26673166	phosphoglucomutase, cytoplasmic, putative / glucose phosphomutase, putative	Bradi1g11440.1	0	1V	8518287	8525635	Status 12;Valid 1;Alias Bd1.1219;Description Class_5;Note=protein_coding_gene
Ta.1906.1.S1_at	10.0495	10.6113	10.3339	9.81459	11.3464	11.8458	10.8166	1.02924	0.000950607	2.04095	Ta.1906.1	2113	104	1	Ta.1906.1	UniRef90_Q75LR2	0	Phospho-2-dehydro-3-deoxyheptonate aldolase 1, chloroplastic n=3 Tax=Oryza sativa Japonica Group RepID=AROF_ORYSJ	LOC_Os07g42960.1	0	7	25729187	25725424	cDNA phospho-2-dehydro-3-deoxyheptonate aldolase, chloroplast precursor, putative, expressed	AT1G22410.1	0	1	7912120	7914742	2-dehydro-3-deoxyphosphoheptonate aldolase, putative / 3-deoxy-D-arabino-heptulosonate 7-phosphate synthase, putative / DAHP synt	Bradi1g21330.2	0	1V	17151183	17154639	Status 12;Valid 1;Alias Bd1.2255.1;Note=protein_coding_gene
Ta.1057.1.A1_at	4.27334	4.65308	4.65749	4.36097	5.13348	6.54169	5.51213	1.02956	0.00456333	2.04141	Ta.1057.1	641	5	1	Ta.1057.1	UniRef90_B7F9S8	6e-74	cDNA, clone: J090081K18, full insert sequence n=4 Tax=Oryza sativa RepID=B7F9S8_ORYSJ	LOC_Os01g67630.2	1e-105	1	39306400	39309538	cDNA peptide transporter PTR2, putative, expressed	AT5G01180.1	2e-54	5	61257	63240	PTR5 (PEPTIDE TRANSPORTER 5); dipeptide transporter/ transporter	Bradi2g57930.1	7e-68	2V	55965486	55968571	Status 12;Valid 1;Alias Bd2.5832;Description Class_5;Note=protein_coding_gene
Ta.4966.1.A1_at	4.03757	3.99934	4.46092	4.34201	3.74337	5.54912	4.51839	1.03073	0.0193764	2.04306	Ta.4966.1	557	1	1	Ta.4966.1	UniRef90_UPI0000ECD483	2e-14	UPI0000ECD483 related cluster n=1 Tax=Gallus gallus RepID=UPI0000ECD483
Ta.22562.1.S1_at	4.28165	4.00267	3.88957	4.19589	4.42054	5.05819	4.02662	1.03157	0.0292558	2.04425	Ta.22562.1	1512	17	1	Ta.22562.1	UniRef90_C5XAS4	9e-82	Putative uncharacterized protein Sb02g035490 n=1 Tax=Sorghum bicolor RepID=C5XAS4_SORBI	LOC_Os02g53200.2	1e-09	2	32564176	32561045	cDNA glucan endo-1,3-beta-glucosidase precursor, putative, expressed	AT2G39640.1	1e-37	2	16525171	16527012	glycosyl hydrolase family 17 protein	Bradi1g25530.1	2e-84	1V	20757667	20762902	Status 12;Valid 1;Alias Bd1.2716;Description Class_2;Note=protein_coding_gene
Ta.8343.3.S1_a_at	9.24739	9.39249	9.07378	8.8987	9.4172	9.81064	8.77855	1.03209	0.000936363	2.04498	Ta.8343.3	553	1	2	Ta.8343.1|Ta.8343.3	UniRef90_Q0IN14	0	Os12g0514500 protein n=3 Tax=Oryza sativa RepID=Q0IN14_ORYSJ	LOC_Os12g32986.1	0	12	19899236	19893046	cDNA heat shock protein, putative, expressed	AT3G07770.1	0	3	2479611	2483970	ATP binding	Bradi4g06370.1	0	4V	5322450	5328583	Status 12;Valid 1;Alias Bd4.663;Description Class_5;Note=protein_coding_gene
Ta.14341.1.S1_at	5.79899	6.63928	6.56673	5.89486	7.49859	8.32073	7.2867	1.03403	0.00711131	2.04773	Ta.14341.1	1288	11	1	Ta.14341.1	UniRef90_Q10PV5	1e-124	Os03g0220100 protein n=7 Tax=Poaceae RepID=Q10PV5_ORYSJ	LOC_Os03g12030.1	0	3	6303928	6301790	cDNA 3-ketoacyl-CoA synthase, putative, expressed	AT1G68530.1	1e-114	1	25712881	25714733	KCS6 (3-KETOACYL-COA SYNTHASE 6); catalytic/ transferase, transferring acyl groups other than amino-acyl groups	Bradi1g69640.1	1e-128	1V	68137730	68139908	Status 12;Valid 1;Alias Bd1.7292;Description Class_5;Note=protein_coding_gene
TaAffx.59821.1.S1_at	8.13018	7.21073	7.20633	7.87536	7.67013	8.48268	7.44855	1.03413	0.00327844	2.04788	TaAffx.59821.1	590	3	1	TaAffx.59821.1	UniRef90_A3B825	1e-18	Arginine decarboxylase n=1 Tax=Oryza sativa Japonica Group RepID=A3B825_ORYSJ	LOC_Os06g04070.1	1e-37	6	1676407	1673046	cDNA pyridoxal-dependent decarboxylase protein, putative, expressed							Bradi1g50070.1	2e-18	1V	48716165	48719254	Status 12;Valid 1;Alias Bd1.5170;Description Class_5;Note=protein_coding_gene
TaAffx.4145.1.S1_at	10.0234	10.0373	9.28238	9.90786	10.3728	11.036	10.0013	1.0347	0.0112551	2.04868	TaAffx.4145.1	966	6	1	TaAffx.4145.1	UniRef90_Q2QPH0	3e-83	Expressed protein n=1 Tax=Oryza sativa Japonica Group RepID=Q2QPH0_ORYSJ	LOC_Os12g34500.1	1e-22	12	20851271	20852959	cDNA expressed protein	AT3G05130.1	3e-12	3	1433475	1435379	unknown protein	Bradi4g06020.1	1e-108	4V	4987109	4988436	Status 12;Valid 1;Alias Bd4.628;Description Class_3;Note=protein_coding_gene
TaAffx.39438.1.A1_at	8.00207	7.37432	7.35573	7.87873	7.07014	8.17707	7.14224	1.03483	0.0256066	2.04887	TaAffx.39438.1	434	1	1	TaAffx.39438.1	UniRef90_C5WV51	5e-50	Putative uncharacterized protein Sb01g003540 n=1 Tax=Sorghum bicolor RepID=C5WV51_SORBI	LOC_Os03g60260.1	7e-48	3	34264186	34265937	cDNA ANT1, putative, expressed	AT3G11900.1	1e-27	3	3758523	3760103	ANT1 (AROMATIC AND NEUTRAL TRANSPORTER 1); amino acid transmembrane transporter/ aromatic amino acid transmembrane transporter/ n	Bradi1g03980.1	2e-52	1V	2728652	2730446	Status 12;Valid 1;Alias Bd1.421;Description Class_4;Note=protein_coding_gene
Ta.16950.1.S1_at	8.1466	7.90203	7.43651	8.30115	7.84749	9.22984	8.19373	1.03611	0.00389731	2.0507	Ta.16950.1	394	1	1	Ta.16950.1																Bradi4g36580.1	8e-06	4V	41753669	41758615	Status 12;Valid 1;Alias Bd4.3744;Description Class_5;Note=protein_coding_gene
TaAffx.56776.1.S1_at	5.85059	5.77535	5.58773	5.68838	6.22232	7.64354	6.60736	1.03618	0.00671312	2.05079	TaAffx.56776.1	557	1	1	TaAffx.56776.1	UniRef90_UPI0000DD9456	1e-37	Os08g0240500 n=1 Tax=Oryza sativa Japonica Group RepID=UPI0000DD9456	LOC_Os08g14200.1	3e-39	8	8487374	8488926	cDNA glycosyl hydrolases family 16, putative, expressed	AT4G30270.1	2e-25	4	14819445	14820448	MERI5B (meristem-5); hydrolase, acting on glycosyl bonds / xyloglucan:xyloglucosyl transferase	Bradi3g18690.1	2e-49	3V	17244971	17246659	Status 12;Valid 1;Alias Bd3.1947;Description Class_5;Note=protein_coding_gene
Ta.7675.1.A1_at	3.844	4.98775	3.9635	3.97149	6.00176	6.66865	5.63202	1.03663	0.0207203	2.05143	Ta.7675.1	593	5	1	Ta.7675.1	UniRef90_C5YEF7	9e-26	Putative uncharacterized protein Sb06g026090 n=1 Tax=Sorghum bicolor RepID=C5YEF7_SORBI	LOC_Os04g48760.1	3e-62	4	28897201	28901651	cDNA leucine-rich repeat family protein, putative, expressed	AT4G36180.1	4e-26	4	17120209	17123698	leucine-rich repeat family protein	Bradi5g19020.1	5e-27	5V	22076750	22080903	Status 12;Valid 1;Alias Bd5.1754;Description Class_5;Note=protein_coding_gene
Ta.6311.2.S1_a_at	5.71393	6.10042	6.17497	5.53886	6.63898	7.98152	6.94445	1.03707	0.0194771	2.05206	Ta.6311.2	557	1	2	Ta.6311.1|Ta.6311.2	UniRef90_A3AM07	2e-54	Putative uncharacterized protein n=1 Tax=Oryza sativa Japonica Group RepID=A3AM07_ORYSJ	LOC_Os03g50420.1	4e-56	3	28763017	28765176	cDNA expressed protein	AT1G67780.1	7e-09	1	25412816	25415530	FUNCTIONS IN: molecular_function unknown; INVOLVED IN: biological_process unknown; LOCATED IN: cellular_component unknown; EXPR	Bradi1g11390.1	4e-57	1V	8454047	8455951	Status 12;Valid 1;Alias Bd1.1212;Description Class_4;Note=protein_coding_gene
Ta.2363.2.S1_a_at	10.1513	10.4411	9.7319	9.98542	10.5703	10.3183	9.28076	1.0375	0.00291917	2.05266	Ta.2363.2	543	1	2	Ta.2363.1|Ta.2363.2	UniRef90_Q6Z1Y4	0	Os08g0102100 protein n=1 Tax=Oryza sativa Japonica Group RepID=Q6Z1Y4_ORYSJ	LOC_Os08g01180.1	0	8	120121	114025	cDNA nicalin, putative, expressed	AT3G44330.1	0	3	16006754	16010671	INVOLVED IN: protein processing; LOCATED IN: mitochondrion, endoplasmic reticulum, plasma membrane, vacuole; EXPRESSED IN: 25 p	Bradi3g13000.1	0	3V	11629375	11634811	Status 12;Valid 1;Alias Bd3.1315;Description Class_5;Note=protein_coding_gene
Ta.39.2.S1_at	7.34857	6.46136	6.11393	6.80329	6.29706	6.94763	5.90797	1.03966	0.00388314	2.05574	Ta.39.2	3123	34	1	Ta.39.2	UniRef90_Q9XGB2	0	Starch branching enzyme I n=8 Tax=Triticeae RepID=Q9XGB2_WHEAT	LOC_Os06g51084.8	0	6	30904817	30896378	cDNA 1,4-alpha-glucan-branching enzyme, chloroplast precursor, putative, expressed	AT5G03650.1	0	5	931924	937470	SBE2.2 (starch branching enzyme 2.2); 1,4-alpha-glucan branching enzyme	Bradi1g29850.2	0	1V	25343555	25349173	Status 12;Valid 1;Alias Bd1.3167.1;Note=protein_coding_gene
Ta.6948.3.S1_at	7.55767	8.4087	7.59606	7.2568	8.96805	8.66131	7.62141	1.03991	0.0153562	2.05609	Ta.6948.3	557	1	1	Ta.6948.3	UniRef90_Q6K649	8e-67	Os02g0504900 protein n=3 Tax=Oryza sativa RepID=Q6K649_ORYSJ	LOC_Os02g30210.2	1e-68	2	17955854	17952627	cDNA OsFBK7 - F-box domain and kelch repeat containing protein, expressed	AT1G67480.2	4e-44	1	25277294	25278529	kelch repeat-containing F-box family protein	Bradi3g43930.3	1e-70	3V	45602288	45604696	Status 12;Valid 1;Alias Bd3.4387.2;Note=protein_coding_gene
TaAffx.131241.1.A1_at	5.2382	7.50718	7.74624	5.82384	8.02371	9.31747	8.2772	1.04027	0.00210136	2.05661	TaAffx.131241.1	631	2	1	TaAffx.131241.1				LOC_Os03g06940.1	1e-14	3	3530353	3524074	cDNA beta-galactosidase, putative, expressed
TaAffx.109140.1.S1_s_at	8.41229	8.53029	7.76152	7.49048	8.92944	8.3099	7.26915	1.04075	0.0428594	2.0573	TaAffx.109140.1	619	6	2	Ta.3152.1|TaAffx.109140.1	UniRef90_Q01859	0	ATP synthase subunit beta, mitochondrial n=10 Tax=Magnoliophyta RepID=ATPBM_ORYSJ	LOC_Os01g49190.1	0	1	28276655	28280975	cDNA ATP synthase, putative, expressed	AT5G08670.1	0	5	2818395	2821149	ATP binding / hydrogen ion transporting ATP synthase, rotational mechanism	Bradi2g46790.1	0	2V	47223948	47228418	Status 12;Valid 1;Alias Bd2.4646;Description Class_5;Note=protein_coding_gene
Ta.2708.2.S1_x_at	7.76574	8.68395	8.72155	8.26548	8.22901	8.2895	7.24834	1.04115	0.0125163	2.05787	Ta.2708.2	630	2	1	Ta.2708.2	UniRef90_C5Z818	1e-13	Putative uncharacterized protein Sb10g009360 n=1 Tax=Sorghum bicolor RepID=C5Z818_SORBI	LOC_Os06g14740.1	1e-19	6	8300781	8315933	cDNA NAD binding domain of 6-phosphogluconate dehydrogenase containing protein, expressed	AT1G18270.2	5e-08	1	6283634	6293772	ketose-bisphosphate aldolase class-II family protein	Bradi1g44060.1	9e-17	1V	42147407	42165667	Status 12;Valid 1;Alias Bd1.4498;Description Class_5;Note=protein_coding_gene
Ta.7104.1.S1_at	9.44647	8.3773	8.29825	9.81521	9.18941	9.84105	8.79918	1.04187	0.00197316	2.0589	Ta.7104.1	2165	31	1	Ta.7104.1	UniRef90_C8YTM5	0	S-adenosyl-L-methionine:phosphoethanolamine N-methyltransferase n=1 Tax=Triticum aestivum RepID=C8YTM5_WHEAT	LOC_Os01g50030.1	0	1	28738942	28743717	cDNA CPuORF25 - conserved peptide uORF-containing transcript, expressed	AT1G48600.1	1e-112	1	17966448	17969077	phosphoethanolamine N-methyltransferase 2, putative (NMT2)	Bradi2g47290.1	0	2V	47650458	47655643	Status 12;Valid 1;Alias Bd2.4710;Description Class_5;Note=protein_coding_gene
Ta.22248.1.S1_x_at	6.91922	7.88413	7.46611	6.73924	8.06902	8.64282	7.60094	1.04189	0.00115308	2.05892	Ta.22248.1	1832	16	1	Ta.22248.1	UniRef90_Q5Z8T7	0	Os06g0707200 protein n=2 Tax=Oryza sativa RepID=Q5Z8T7_ORYSJ	LOC_Os06g49320.1	0	6	29885730	29881899	cDNA glycosyltransferase, putative, expressed	AT3G18180.1	4e-66	3	6230270	6231878	transferase, transferring glycosyl groups	Bradi1g34670.1	0	1V	30266862	30268671	Status 12;Valid 1;Alias Bd1.3719;Description Class_5;Note=protein_coding_gene
Ta.26266.1.A1_at	5.2955	5.37763	5.42042	5.34713	5.51147	6.90287	5.86035	1.04252	0.0203557	2.05983	Ta.26266.1	753	2	1	Ta.26266.1	UniRef90_Q10PH6	1e-21	Os03g0233800 protein n=3 Tax=Oryza sativa RepID=Q10PH6_ORYSJ	LOC_Os03g13130.3	1e-09	3	7087190	7091498	cDNA ternary complex factor MIP1, putative, expressed	AT2G23700.1	1e-09	2	10076624	10079849	unknown protein	Bradi1g69310.1	2e-23	1V	67771985	67775251	Alias Bd1.7255;Description Class_5;Note=protein_coding_gene
TaAffx.98307.1.S1_at	6.44903	7.17727	6.9572	6.24647	7.72522	8.13487	7.09184	1.04303	0.00331312	2.06055	TaAffx.98307.1	557	1	1	TaAffx.98307.1	UniRef90_C3SA80	8e-32	Putative TA1 protein n=1 Tax=Brachypodium distachyon RepID=C3SA80_BRADI	LOC_Os06g16400.2	1e-28	6	9363051	9367005	cDNA helix-loop-helix DNA-binding domain containing protein, expressed							Bradi1g43650.1	2e-38	1V	41462493	41465282	Status 12;Valid 1;Alias Bd1.4448;Description Class_5;Note=protein_coding_gene
Ta.6291.1.S1_s_at	9.92982	9.76412	9.26826	9.96284	10.1439	10.7121	9.66895	1.04317	0.000205023	2.06075	Ta.6291.1	1447	17	2	Ta.6291.1|TaAffx.98219.1	UniRef90_Q5JKH1	4e-97	Os01g0924900 protein n=2 Tax=Oryza sativa RepID=Q5JKH1_ORYSJ	LOC_Os01g70020.1	1e-23	1	40500104	40506747	cDNA DEK C terminal domain containing protein, expressed	AT3G48710.1	4e-51	3	18041024	18043995	EXPRESSED IN: 22 plant structures; EXPRESSED DURING: 13 growth stages; CONTAINS InterPro DOMAIN/s: DEK, C-terminal (InterPro:IP	Bradi2g59270.1	1e-81	2V	57018473	57023456	Status 12;Valid 1;Alias Bd2.5976;Description Class_3;Note=protein_coding_gene
Ta.8808.1.A1_at	3.53733	4.63209	3.86454	3.63519	5.35582	6.15371	5.10854	1.04516	0.0358324	2.0636	Ta.8808.1	385	1	1	Ta.8808.1	UniRef90_B8AF24	1e-23	Putative uncharacterized protein n=1 Tax=Oryza sativa Indica Group RepID=B8AF24_ORYSI	LOC_Os02g39280.1	5e-25	2	23714568	23720311	cDNA C2 domain containing protein, putative	AT3G59660.1	3e-10	3	22034426	22038484	C2 domain-containing protein / GRAM domain-containing protein	Bradi3g48260.1	8e-29	3V	49720865	49727084	Alias Bd3.4859;Description Class_2;Note=protein_coding_gene
Ta.23063.1.S1_s_at	5.40922	6.25544	5.70752	5.51591	6.97602	7.25528	6.20932	1.04596	0.000383589	2.06474	Ta.23063.1	618	9	2	Ta.23063.1|TaAffx.104710.1	UniRef90_C5XGY5	4e-55	Putative uncharacterized protein Sb03g044470 n=1 Tax=Sorghum bicolor RepID=C5XGY5_SORBI	LOC_Os01g70130.1	1e-41	1	40590259	40583928	cDNA protein kinase domain containing protein, expressed							Bradi2g59340.1	3e-56	2V	57071336	57076004	Status 12;Valid 1;Alias Bd2.5985;Description Class_5;Note=protein_coding_gene
Ta.10591.1.S1_at	8.39994	9.99322	8.79472	8.31581	9.84286	11.0576	10.0109	1.0467	0.00294451	2.0658	Ta.10591.1	1433	17	1	Ta.10591.1	UniRef90_Q6EPQ1	1e-155	Os02g0678400 protein n=2 Tax=Oryza sativa RepID=Q6EPQ1_ORYSJ	LOC_Os02g45540.1	0	2	27703196	27707290	cDNA synthase, putative, expressed	AT1G63000.1	1e-145	1	23342510	23343859	NRS/ER (NUCLEOTIDE-RHAMNOSE SYNTHASE/EPIMERASE-REDUCTASE); UDP-4-keto-6-deoxy-glucose-3,5-epimerase/ UDP-4-keto-rhamnose-4-keto	Bradi3g51680.1	1e-168	3V	52720757	52725384	Status 12;Valid 1;Alias Bd3.5223;Description Class_5;Note=protein_coding_gene
Ta.3596.1.S1_a_at	8.28146	9.2603	9.22231	8.47313	9.89326	11.6963	10.6481	1.04816	0.00400157	2.06789	Ta.3596.1	2003	64	2	Ta.3596.1|Ta.3596.2	UniRef90_B7ZYP5	0	Putative uncharacterized protein n=1 Tax=Zea mays RepID=B7ZYP5_MAIZE	LOC_Os12g25690.1	0	12	14885249	14887821	cDNA UDP-glucose 6-dehydrogenase, putative, expressed	AT5G15490.1	0	5	5027872	5029314	UDP-glucose 6-dehydrogenase, putative	Bradi1g08120.2	0	1V	5722084	5726983	Status 12;Valid 1;Alias Bd1.860;Description Class_5;Note=protein_coding_gene
TaAffx.13113.2.S1_x_at	6.71232	6.86466	6.48291	6.60213	7.03802	8.00496	6.95608	1.04889	0.0171692	2.06893	TaAffx.13113.2	468	1	1	TaAffx.13113.2	UniRef90_Q43763	3e-30	Alpha-glucosidase n=7 Tax=Hordeum vulgare RepID=AGLU_HORVU	LOC_Os06g46284.2	8e-25	6	28057084	28044149	cDNA glycosyl hydrolase, family 31, putative, expressed	AT5G11720.1	5e-23	5	3776840	3780025	alpha-glucosidase 1 (AGLU1)	Bradi2g19280.1	6e-25	2V	16973609	16980705	Status 12;Valid 1;Alias Bd2.2052;Description Class_5;Note=protein_coding_gene
TaAffx.109798.1.S1_s_at	5.32591	5.06055	5.17226	5.0576	5.25261	6.48565	5.43655	1.04911	0.0251444	2.06925	TaAffx.109798.1	511	1	2	Ta.21271.2|TaAffx.109798.1	UniRef90_Q2QLL9	3e-21	Os12g0637100 protein n=3 Tax=Oryza sativa RepID=Q2QLL9_ORYSJ	LOC_Os12g44020.2	9e-23	12	27273546	27270280	cDNA Ser/Thr protein phosphatase family protein, putative, expressed	AT1G52940.1	2e-17	1	19716402	19723716	PAP5 (PURPLE ACID PHOSPHATASE 5); acid phosphatase/ protein serine/threonine phosphatase	Bradi4g00580.1	5e-21	4V	268704	271458	Status 12;Valid 1;Alias Bd4.42;Description Class_5;Note=protein_coding_gene
TaAffx.66658.1.A1_at	5.46563	6.32708	5.97858	5.54223	6.33151	7.40841	6.35874	1.04967	0.000125689	2.07006	TaAffx.66658.1	633	3	1	TaAffx.66658.1	UniRef90_C5YX22	3e-16	Putative uncharacterized protein Sb09g030760 n=1 Tax=Sorghum bicolor RepID=C5YX22_SORBI	LOC_Os05g51620.3	1e-12	5	29538768	29532802	cDNA expressed protein	AT3G48200.1	5e-08	3	17832949	17837371	unknown protein
TaAffx.122974.1.S1_at	5.45769	5.7887	5.73759	5.42447	5.93153	6.48693	5.43442	1.0525	0.0330895	2.07413	TaAffx.122974.1	1002	13	1	TaAffx.122974.1	UniRef90_Q60EU8	1e-118	Os05g0241200 protein n=2 Tax=Oryza sativa RepID=Q60EU8_ORYSJ	LOC_Os05g15160.1	1e-173	5	8600384	8609754	cDNA phosphate/phosphate translocator, putative, expressed	AT5G46110.4	1e-108	5	18697606	18700223	APE2 (ACCLIMATION OF PHOTOSYNTHESIS TO ENVIRONMENT 2); antiporter/ triose-phosphate transmembrane transporter	Bradi2g31660.2	1e-131	2V	31590389	31597261	Status 12;Valid 1;Alias Bd2.3109;Description Class_5;Note=protein_coding_gene
Ta.10723.1.A1_at	6.88932	7.29933	7.27128	7.10633	7.49889	8.28549	7.23211	1.05338	0.00250326	2.07539	Ta.10723.1	628	2	1	Ta.10723.1	UniRef90_A1XXJ0	2e-56	ABA responsive element binding factor 2 (Fragment) n=1 Tax=Hordeum vulgare subsp. vulgare RepID=A1XXJ0_HORVD	LOC_Os06g10880.2	5e-95	6	5676081	5681127	cDNA bZIP transcription factor, putative, expressed	AT4G34000.2	1e-33	4	16296008	16297971	ABF3 (ABSCISIC ACID RESPONSIVE ELEMENTS-BINDING FACTOR 3); DNA binding / protein binding / transcription activator/ transcripti	Bradi1g46060.1	4e-53	1V	44341055	44348362	Status 12;Valid 1;Alias Bd1.4722;Description Class_5;Note=protein_coding_gene
Ta.3596.1.S1_x_at	8.0743	9.27242	9.17231	8.46974	9.89886	11.6113	10.5563	1.05503	0.00370741	2.07775	Ta.3596.1	2003	64	1	Ta.3596.1	UniRef90_B7ZYP5	0	Putative uncharacterized protein n=1 Tax=Zea mays RepID=B7ZYP5_MAIZE	LOC_Os12g25690.1	0	12	14885249	14887821	cDNA UDP-glucose 6-dehydrogenase, putative, expressed	AT5G15490.1	0	5	5027872	5029314	UDP-glucose 6-dehydrogenase, putative	Bradi1g08120.2	0	1V	5722084	5726983	Status 12;Valid 1;Alias Bd1.860;Description Class_5;Note=protein_coding_gene
Ta.14540.1.A1_a_at	6.02704	6.04794	5.32634	6.08826	6.65845	8.08338	7.02734	1.05604	0.00545888	2.07922	Ta.14540.1	766	7	2	Ta.14540.1|Ta.14540.2	UniRef90_Q8LNH6	1e-138	Os10g0498900 protein n=3 Tax=Oryza sativa RepID=Q8LNH6_ORYSJ	LOC_Os10g35580.1	1e-128	10	18964878	18962442	cDNA ATEB1A-like microtubule associated protein, putative, expressed	AT5G67270.1	1e-90	5	26840248	26841984	ATEB1C (microtubule end binding protein 1); microtubule binding	Bradi3g30010.1	1e-159	3V	32038131	32040794	Status 12;Valid 1;Alias Bd3.2905;Description Class_5;Note=protein_coding_gene
TaAffx.111593.1.S1_s_at	6.96503	6.22027	5.687	6.51009	7.81154	9.16753	8.11096	1.05657	0.0269364	2.07998	TaAffx.111593.1	780	4	2	Ta.9123.1|TaAffx.111593.1	UniRef90_C5YXN1	1e-72	Putative uncharacterized protein Sb09g019740 n=1 Tax=Sorghum bicolor RepID=C5YXN1_SORBI	LOC_Os05g33310.1	0	5	19466464	19463126	cDNA oxidoreductase, 2OG-Fe oxygenase family protein, putative, expressed	AT4G02940.1	2e-29	4	1306658	1310699	oxidoreductase, 2OG-Fe(II) oxygenase family protein	Bradi2g25890.1	5e-61	2V	24127609	24135275	Status 12;Valid 1;Alias Bd2.2748;Description Class_3;Note=protein_coding_gene
Ta.1039.1.S1_at	10.3379	10.4757	10.323	10.1066	10.7	11.2877	10.2306	1.05717	0.0107928	2.08084	Ta.1039.1	1552	91	1	Ta.1039.1	UniRef90_Q94JA2	1e-108	Malate dehydrogenase n=11 Tax=Poaceae RepID=Q94JA2_ORYSJ	LOC_Os01g46070.1	0	1	26189708	26193473	cDNA lactate/malate dehydrogenase, putative, expressed	AT1G53240.1	4e-96	1	19854966	19856802	malate dehydrogenase (NAD), mitochondrial	Bradi2g45200.3	1e-116	2V	45582957	45586583	Status 12;Valid 1;Alias Bd2.4476.2;Note=protein_coding_gene
Ta.7550.3.S1_a_at	4.17158	6.4188	5.90038	3.75019	6.02214	5.01955	3.96172	1.05783	0.0225891	2.0818	Ta.7550.3	557	1	2	Ta.7550.1|Ta.7550.3	UniRef90_Q9AS76	0	Os01g0168100 protein n=2 Tax=Oryza sativa RepID=Q9AS76_ORYSJ	LOC_Os01g07370.2	1e-73	1	3483579	3478338	cDNA KIP1, putative, expressed	AT2G30500.1	3e-38	2	12998329	13000072	kinase interacting family protein	Bradi2g04180.4	0	2V	2920111	2924168	Status 12;Valid 1;Alias Bd2.439;Description Class_4;Note=protein_coding_gene
Ta.23079.2.S1_at	8.44401	8.98273	10.4113	8.34456	10.0418	11.4766	10.4175	1.0592	0.0311305	2.08378	Ta.23079.2	735	43	1	Ta.23079.2	UniRef90_Q945R6	1e-49	Ascorbate peroxidase (Fragment) n=2 Tax=BEP clade RepID=Q945R6_HORVU	LOC_Os03g17690.2	1e-122	3	9842263	9845683	cDNA OsAPx1 - Cytosolic Ascorbate Peroxidase encoding gene 1-8, expressed	AT3G09640.2	2e-43	3	2956301	2958163	APX2 (ASCORBATE PEROXIDASE 2); L-ascorbate peroxidase	Bradi1g65820.2	5e-44	1V	64743407	64746572	Status 12;Valid 1;Alias Bd1.6886.1;Note=protein_coding_gene
Ta.1953.3.S1_a_at	7.72441	7.45872	7.52349	7.77866	7.31942	8.75328	7.69383	1.05945	0.00338429	2.08413	Ta.1953.3	630	1	3	Ta.1953.1|Ta.1953.2|Ta.1953.3	UniRef90_Q6F4N5	1e-112	Os03g0186900 protein n=2 Tax=Oryza sativa RepID=Q6F4N5_ORYSJ	LOC_Os03g08790.1	0	3	4540353	4542109	cDNA aspartic proteinase nepenthesin precursor, putative, expressed	AT1G09750.1	4e-74	1	3157541	3158960	chloroplast nucleoid DNA-binding protein-related	Bradi1g72110.1	1e-119	1V	69929619	69931237	Status 12;Valid 1;Alias Bd1.7552;Description Class_5;Note=protein_coding_gene
TaAffx.33265.1.S1_at	9.29175	10.2822	9.85581	8.68779	10.0929	9.72459	8.66505	1.05954	0.0427417	2.08427	TaAffx.33265.1	1425	18	1	TaAffx.33265.1	UniRef90_Q6K602	1e-118	Os02g0513100 protein n=2 Tax=Oryza sativa RepID=Q6K602_ORYSJ	LOC_Os02g30910.1	1e-159	2	18451267	18448535	cDNA nodulin MtN3 family protein, putative, expressed	AT5G13170.1	2e-68	5	4181331	4183171	SAG29 (SENESCENCE-ASSOCIATED PROTEIN 29)	Bradi3g44260.1	1e-142	3V	45982698	45985257	Status 12;Valid 1;Alias Bd3.4420;Description Class_5;Note=protein_coding_gene
TaAffx.111010.1.S1_at	3.53727	3.62051	4.00469	3.73811	4.01505	4.87218	3.81158	1.0606	0.000213303	2.0858	TaAffx.111010.1	485	1	1	TaAffx.111010.1	UniRef90_Q8L5E3	2e-43	Putative CENP-E-like kinetochore protein (Fragment) n=1 Tax=Hordeum vulgare RepID=Q8L5E3_HORVU	LOC_Os04g35510.2	7e-35	4	21439583	21437423	cDNA CENP-E-like kinetochore protein, putative, expressed	AT4G39050.1	3e-07	4	18193462	18200148	kinesin-related protein (MKRP2)	Bradi5g10480.1	4e-41	5V	13750126	13759936	Status 12;Valid 1;Alias Bd5.836;Description Class_4;Note=protein_coding_gene
Ta.4315.2.S1_a_at	8.67603	9.14506	8.98638	8.17231	9.42574	10.0411	8.97937	1.06177	0.0352492	2.08749	Ta.4315.2	703	4	2	Ta.4315.1|Ta.4315.2	UniRef90_Q69K00	1e-133	Triosephosphate isomerase n=7 Tax=Poaceae RepID=Q69K00_ORYSJ	LOC_Os09g36450.1	0	9	21036026	21032574	cDNA triosephosphate isomerase, chloroplast precursor, putative, expressed	AT2G21170.1	1e-113	2	9071047	9073106	TIM (TRIOSEPHOSPHATE ISOMERASE); catalytic/ triose-phosphate isomerase	Bradi4g36310.1	1e-101	4V	41562477	41566383	Status 12;Valid 1;Alias Bd4.3715;Description Class_5;Note=protein_coding_gene
Ta.21784.1.S1_at	7.7995	8.04029	7.04481	8.00973	7.67752	8.08358	7.02111	1.06247	0.00267309	2.08851	Ta.21784.1	1890	16	1	Ta.21784.1	UniRef90_Q6YVW1	0	Os07g0603900 protein n=2 Tax=Oryza sativa RepID=Q6YVW1_ORYSJ	LOC_Os07g41260.1	0	7	24723568	24727186	cDNA PPR repeat domain containing protein, putative, expressed	AT5G60960.1	1e-111	5	24528423	24529988	pentatricopeptide (PPR) repeat-containing protein	Bradi1g22060.1	0	1V	17723024	17726340	Status 12;Valid 1;Alias Bd1.2332;Description Class_5;Note=protein_coding_gene
TaAffx.4531.2.S1_s_at	3.23095	7.49736	5.781	3.4729	7.2	6.17313	5.10995	1.06318	0.00962173	2.08954	TaAffx.4531.2	687	2	2	TaAffx.4531.2|TaAffx.4531.3	UniRef90_Q0JH95	1e-68	Os01g0876400 protein (Fragment) n=3 Tax=Oryza sativa RepID=Q0JH95_ORYSJ	LOC_Os01g65520.1	1e-106	1	38029309	38025502	cDNA Sad1 / UNC-like C-terminal domain containing protein, putative, expressed	AT1G22882.1	3e-47	1	8099150	8101220	FUNCTIONS IN: molecular_function unknown; INVOLVED IN: biological_process unknown; LOCATED IN: mitochondrion; CONTAINS InterPro D	Bradi2g56660.1	3e-75	2V	54949878	54952454	Status 12;Valid 1;Alias Bd2.5691;Description Class_4;Note=protein_coding_gene
Ta.3408.1.A1_a_at	7.49488	7.51938	8.13197	7.61314	8.43642	8.77691	7.71315	1.06376	0.00156146	2.09038	Ta.3408.1	932	15	2	Ta.3408.1|Ta.3408.2	UniRef90_UPI0000DD8AAC	5e-84	Os01g0300600 n=1 Tax=Oryza sativa Japonica Group RepID=UPI0000DD8AAC	LOC_Os01g19470.1	1e-119	1	11037846	11024419	cDNA nodal modulator 1 precursor, putative, expressed	AT3G62360.1	8e-51	3	23073020	23080455	carbohydrate binding	Bradi2g11490.1	2e-90	2V	9760573	9774745	Status 12;Valid 1;Alias Bd2.1228;Description Class_5;Note=protein_coding_gene
Ta.6455.3.S1_a_at	6.38575	6.29818	6.37279	6.1736	6.15477	7.28116	6.21666	1.06451	0.029422	2.09145	Ta.6455.3	557	1	2	Ta.6455.1|Ta.6455.3	UniRef90_Q0JJD4	7e-92	Mannan endo-1,4-beta-mannosidase 2 n=3 Tax=Oryza sativa RepID=MAN2_ORYSJ	LOC_Os01g54300.1	1e-122	1	31253692	31247275	cDNA OsMan02 - Endo-Beta-Mannanase	AT2G20680.1	1e-67	2	8921024	8923066	glycosyl hydrolase family 5 protein / cellulase family protein	Bradi2g49680.1	1e-106	2V	49718056	49720257	Status 12;Valid 1;Alias Bd2.4963;Description Class_5;Note=protein_coding_gene
Ta.4441.1.A1_x_at	8.52507	8.40204	8.75347	8.36352	8.96736	10.3755	9.31021	1.06533	0.0164144	2.09265	Ta.4441.1	1033	6	1	Ta.4441.1	UniRef90_O48542	1e-110	Peptide transporter n=1 Tax=Hordeum vulgare RepID=O48542_HORVU	LOC_Os01g04950.4	1e-138	1	2291111	2297407	cDNA peptide transporter PTR2, putative, expressed	AT5G01180.1	9e-82	5	61257	63240	PTR5 (PEPTIDE TRANSPORTER 5); dipeptide transporter/ transporter	Bradi2g02820.1	1e-100	2V	1988023	1994017	Status 12;Valid 1;Alias Bd2.292;Description Class_3;Note=protein_coding_gene
Ta.28378.1.S1_x_at	9.79541	9.23177	11.3844	9.95156	7.52661	9.11834	8.05193	1.06642	0.0198679	2.09423	Ta.28378.1	716	9	1	Ta.28378.1	UniRef90_Q8L698	7e-30	Defensin n=1 Tax=Triticum aestivum RepID=Q8L698_WHEAT	LOC_Os02g41904.1	1e-14	2	25184615	25185352	cDNA DEF7 - Defensin and Defensin-like DEFL family	AT2G02120.1	2e-16	2	538319	538842	PDF2.1; peptidase inhibitor	Bradi3g49380.1	1e-24	3V	50741854	50742585	Status 12;Valid 1;Alias Bd3.4980;Description Class_5;Note=protein_coding_gene
Ta.812.4.S1_at	9.5842	10.3446	10.3707	9.70025	11.5815	12.7927	11.7239	1.06882	0.00252091	2.09772	Ta.812.4	1739	57	1	Ta.812.4	UniRef90_Q53M52	0	Tubulin alpha-2 chain n=14 Tax=Magnoliophyta RepID=TBA2_ORYSJ	LOC_Os03g51600.1	0	3	29519151	29522158	cDNA tubulin/FtsZ domain containing protein, putative, expressed	AT4G14960.2	0	4	8548769	8550319	TUA6; structural constituent of cytoskeleton	Bradi1g10150.1	0	1V	7318604	7321727	Status 12;Valid 1;Alias Bd1.1075;Description Class_5;Note=protein_coding_gene
Ta.3651.1.S1_at	4.67272	6.67155	5.95766	4.34965	7.37838	7.80143	6.73131	1.07012	0.00491399	2.09961	Ta.3651.1	2199	30	1	Ta.3651.1	UniRef90_Q6K4D7	0	Os09g0363900 protein n=2 Tax=Oryza sativa RepID=Q6K4D7_ORYSJ	LOC_Os09g19930.1	0	9	11925038	11919506	cDNA HOTHEAD precursor, putative, expressed	AT1G72970.1	1e-179	1	27452872	27455706	HTH (HOTHEAD); FAD binding / aldehyde-lyase/ mandelonitrile lyase	Bradi4g28870.1	0	4V	34260797	34265860	Status 12;Valid 1;Alias Bd4.2907;Description Class_5;Note=protein_coding_gene
Ta.7363.2.A1_at	5.85653	5.84006	5.82045	5.82773	6.14165	7.72525	6.65487	1.07038	0.0230945	2.09999	Ta.7363.2	526	1	1	Ta.7363.2	UniRef90_Q945C7	2e-74	Origin recognition complex subunit 2 n=3 Tax=Andropogoneae RepID=Q945C7_MAIZE	LOC_Os03g08640.2	1e-75	3	4448165	4445712	cDNA ORC2 - Putative origin recognition complex subunit 2, expressed	AT2G37560.1	3e-41	2	15759568	15761116	ORC2 (ORIGIN RECOGNITION COMPLEX SECOND LARGEST SUBUNIT 2); DNA replication origin binding / protein binding	Bradi1g72310.2	4e-74	1V	70053248	70057048	Status 12;Valid 1;Alias Bd1.7572;Description Class_5;Note=protein_coding_gene
Ta.10859.2.A1_a_at	5.53143	5.22356	5.55115	5.66179	4.96777	6.02168	4.95085	1.07082	0.0294078	2.10063	Ta.10859.2	481	1	2	Ta.10859.1|Ta.10859.2	UniRef90_B9FC04	1e-108	Putative uncharacterized protein n=2 Tax=Oryza sativa RepID=B9FC04_ORYSJ	LOC_Os04g47700.1	1e-100	4	28119886	28111260	cDNA expressed protein	AT4G35560.1	8e-37	4	16881562	16886878	FUNCTIONS IN: molecular_function unknown; LOCATED IN: CUL4 RING ubiquitin ligase complex; EXPRESSED IN: 20 plant structures; EX	Bradi5g18470.1	1e-121	5V	21469633	21479113	Status 12;Valid 1;Alias Bd5.1696;Description Class_2;Note=protein_coding_gene
Ta.14771.2.S1_at	6.07306	5.42976	5.41529	5.79041	5.06675	6.3208	5.24959	1.0712	0.00404723	2.10119	Ta.14771.2	232	1	1	Ta.14771.2
Ta.1178.1.A1_at	7.24352	7.78272	7.6779	7.4932	7.71168	8.45856	7.38729	1.07127	0.0108658	2.10128	Ta.1178.1	1426	11	1	Ta.1178.1	UniRef90_Q40028	1e-172	Beta-ketoacyl-ACP synthase n=1 Tax=Hordeum vulgare RepID=Q40028_HORVU	LOC_Os03g28420.1	0	3	16370177	16377122	cDNA 3-oxoacyl-synthase, putative, expressed	AT1G74960.1	1e-148	1	28152564	28155948	FAB1 (FATTY ACID BIOSYNTHESIS 1); 3-oxoacyl-[acyl-carrier-protein] synthase/ fatty-acid synthase	Bradi1g60300.1	1e-172	1V	59603885	59612570	Status 12;Valid 1;Alias Bd1.6286;Description Class_5;Note=protein_coding_gene
Ta.13357.2.S1_at	7.77038	8.09299	9.34444	7.33997	6.91396	8.0706	6.99807	1.07253	0.0055241	2.10312	Ta.13357.2	1089	4	1	Ta.13357.2	UniRef90_Q6AUN3	1e-118	Os05g0569300 protein n=2 Tax=Oryza sativa RepID=Q6AUN3_ORYSJ	LOC_Os05g49420.1	1e-90	5	28272100	28276961	cDNA transcription factor, putative, expressed	AT2G46270.1	6e-48	2	19000859	19002901	GBF3 (G-BOX BINDING FACTOR 3); sequence-specific DNA binding / transcription factor	Bradi2g15940.1	1e-126	2V	14078936	14084078	Status 12;Valid 1;Alias Bd2.1681;Description Class_5;Note=protein_coding_gene
Ta.16733.1.S1_at	7.19738	8.21193	8.05085	7.19386	9.39731	10.1608	9.08723	1.07361	0.0308028	2.10469	Ta.16733.1	1208	13	1	Ta.16733.1	UniRef90_Q10CU4	1e-106	Os03g0749500 protein n=4 Tax=Oryza sativa RepID=Q10CU4_ORYSJ	LOC_Os03g53860.4	0	3	30875937	30880928	cDNA periplasmic beta-glucosidase precursor, putative, expressed	AT5G20950.2	5e-86	5	7107609	7110775	glycosyl hydrolase family 3 protein	Bradi1g08550.2	1e-101	1V	6035797	6040516	Status 12;Valid 1;Alias Bd1.905.1;Note=protein_coding_gene
Ta.7319.1.S1_at	6.07097	5.27489	5.9055	6.24206	5.2213	7.16594	6.09203	1.07391	0.01138	2.10513	Ta.7319.1	581	7	1	Ta.7319.1	UniRef90_B9FCS0	1e-08	Os04g0639000 protein n=2 Tax=Oryza sativa RepID=B9FCS0_ORYSJ	LOC_Os04g54610.1	1e-15	4	32291504	32292471	cDNA hypothetical protein							Bradi3g15830.1	4e-08	3V	14064158	14065034	Status 12;Valid 1;Alias Bd3.1632;Description Class_5;Note=protein_coding_gene
Ta.7098.2.S1_a_at	6.40939	6.31919	4.8506	5.71936	6.15265	5.37318	4.29711	1.07607	0.0243801	2.10828	Ta.7098.2	524	1	2	Ta.7098.1|Ta.7098.2	UniRef90_B4FAI7	0	Putative uncharacterized protein n=2 Tax=Zea mays RepID=B4FAI7_MAIZE	LOC_Os07g37140.1	2e-72	7	22246634	22251845	cDNA expressed protein	AT1G62310.1	1e-22	1	23036039	23039301	transcription factor jumonji (jmjC) domain-containing protein	Bradi1g24940.1	0	1V	20159652	20165332	Status 12;Valid 1;Alias Bd1.2649;Description Class_3;Note=protein_coding_gene
Ta.5583.1.S1_at	6.20588	6.10028	6.48644	6.76042	5.87793	7.1706	6.09345	1.07714	0.0149511	2.10986	Ta.5583.1	817	5	1	Ta.5583.1	UniRef90_Q5N6Y0	7e-83	Os01g0902200 protein n=2 Tax=Oryza sativa RepID=Q5N6Y0_ORYSJ	LOC_Os01g67590.1	1e-156	1	39288254	39295603	cDNA oligopeptidase, putative, expressed	AT1G67690.1	4e-54	1	25369086	25373730	metalloendopeptidase	Bradi2g57910.1	3e-89	2V	55951361	55957787	Status 12;Valid 1;Alias Bd2.5830;Description Class_5;Note=protein_coding_gene
TaAffx.69760.2.S1_at	3.75407	3.41081	3.73788	3.85243	3.43709	4.98758	3.90942	1.07816	0.0191392	2.11134	TaAffx.69760.2	434	1	1	TaAffx.69760.2	UniRef90_C5YGF2	4e-15	Putative uncharacterized protein Sb06g016590 n=1 Tax=Sorghum bicolor RepID=C5YGF2_SORBI	LOC_Os08g01670.1	1e-12	8	390196	388662	cDNA invertase/pectin methylesterase inhibitor family protein, putative, expressed	AT5G64620.1	9e-10	5	25831875	25832417	C/VIF2 (CELL WALL / VACUOLAR INHIBITOR OF FRUCTOSIDASE 2); enzyme inhibitor/ pectinesterase/ pectinesterase inhibitor
Ta.27005.1.S1_at	6.31532	6.87472	6.93016	6.34976	7.31181	8.63086	7.55265	1.07821	0.0138649	2.11142	Ta.27005.1	901	4	1	Ta.27005.1	UniRef90_Q75L61	3e-74	Os03g0572900 protein n=3 Tax=Oryza sativa RepID=Q75L61_ORYSJ	LOC_Os03g37640.1	2e-64	3	20874227	20866835	cDNA MATE efflux family protein, putative, expressed	AT3G21690.1	2e-62	3	7638750	7641861	MATE efflux family protein	Bradi1g15670.1	5e-77	1V	12568073	12576659	Status 12;Valid 1;Alias Bd1.1685;Description Class_5;Note=protein_coding_gene
Ta.1050.1.S1_at	8.72154	9.16179	8.17522	8.58053	9.29494	10.1275	9.04854	1.07898	0.0346021	2.11255	Ta.1050.1	1718	65	1	Ta.1050.1	UniRef90_Q67UF5	0	Os09g0451500 protein n=4 Tax=Poaceae RepID=Q67UF5_ORYSJ	LOC_Os09g27830.1	0	9	16929986	16934969	cDNA OsPDIL2-3 protein disulfide isomerase PDIL2-3, expressed	AT1G04980.1	0	1	1413869	1416120	ATPDIL2-2 (PDI-LIKE 2-2); protein disulfide isomerase	Bradi4g31830.1	0	4V	37609327	37615005	Status 12;Valid 1;Alias Bd4.3232;Description Class_5;Note=protein_coding_gene
TaAffx.122970.1.S1_at	7.73379	7.29985	6.57739	7.20342	8.10803	7.71721	6.63771	1.0795	0.00551404	2.1133	TaAffx.122970.1	785	5	1	TaAffx.122970.1	UniRef90_Q10MU9	1e-114	Importin-beta N-terminal domain containing protein, expressed n=2 Tax=Oryza sativa RepID=Q10MU9_ORYSJ	LOC_Os03g18350.1	0	3	10281935	10278657	cDNA importin subunit beta, putative, expressed	AT3G08943.1	7e-77	3	2719198	2721911	binding / protein transporter	Bradi1g65390.1	1e-117	1V	64403174	64406448	Status 12;Valid 1;Alias Bd1.6840;Description Class_5;Note=protein_coding_gene
TaAffx.98909.1.A1_at	4.25898	4.34564	4.01049	4.32756	4.47985	5.23342	4.1528	1.08061	0.0329716	2.11494	TaAffx.98909.1	846	5	1	TaAffx.98909.1	UniRef90_B6TDE0	2e-80	NADP-dependent oxidoreductase P1 n=2 Tax=Andropogoneae RepID=B6TDE0_MAIZE	LOC_Os04g41960.1	1e-29	4	24674522	24672901	cDNA NADP-dependent oxidoreductase, putative, expressed	AT5G16970.1	5e-69	5	5576291	5578001	AT-AER (alkenal reductase); 2-alkenal reductase	Bradi4g20620.1	1e-85	4V	23723363	23724691	Status 12;Valid 1;Alias Bd4.2039;Description Class_5;Note=protein_coding_gene
TaAffx.80108.1.S1_at	7.13078	7.02376	9.18385	7.11217	7.07421	9.02384	7.94276	1.08108	0.00673057	2.11562	TaAffx.80108.1	163	1	1	TaAffx.80108.1
Ta.10784.1.A1_at	4.57918	3.89207	4.26174	4.60385	3.84747	5.70279	4.62164	1.08115	0.0149111	2.11572	Ta.10784.1	404	1	1	Ta.10784.1
TaAffx.98284.1.S1_at	4.99489	5.2958	5.23066	4.70719	5.65085	6.14496	5.06356	1.0814	0.000252023	2.11609	TaAffx.98284.1	932	5	1	TaAffx.98284.1	UniRef90_Q2QVA7	1e-137	Os12g0236900 protein n=2 Tax=Oryza sativa RepID=Q2QVA7_ORYSJ	LOC_Os12g13460.1	0	12	7543984	7551712	cDNA SET domain-containing protein, putative, expressed	AT5G14260.2	1e-121	5	4601139	4603873	SET domain-containing protein	Bradi4g39580.1	1e-148	4V	44225050	44231664	Status 12;Valid 1;Alias Bd4.4067;Description Class_5;Note=protein_coding_gene
Ta.3094.2.S1_x_at	5.04919	6.50587	6.62974	5.06154	7.60521	9.87728	8.7958	1.08148	0.0121806	2.11621	Ta.3094.2	1773	30	1	Ta.3094.2	UniRef90_A3C4S4	0	GDP-mannose 3,5-epimerase 1 n=11 Tax=Spermatophyta RepID=GME1_ORYSJ	LOC_Os10g28200.1	0	10	14568792	14572116	cDNA NAD dependent epimerase/dehydratase family protein, putative, expressed	AT5G28840.1	0	5	10862472	10864024	GME (GDP-D-MANNOSE 3',5'-EPIMERASE); GDP-mannose 3,5-epimerase/ NAD or NADH binding / catalytic	Bradi3g26860.2	0	3V	27609155	27612581	Status 12;Valid 1;Alias Bd3.2544;Description Class_5;Note=protein_coding_gene
TaAffx.52043.1.S1_at	7.05652	7.2006	7.17663	7.12582	7.33964	8.41062	7.32829	1.08233	0.0128837	2.11746	TaAffx.52043.1	414	1	1	TaAffx.52043.1	UniRef90_Q9AY52	2e-27	Putative cell cycle protein kinase n=1 Tax=Oryza sativa RepID=Q9AY52_ORYSA	LOC_Os10g41390.1	4e-29	10	22176223	22181852	cDNA protein kinase domain containing protein, expressed	AT4G16970.1	5e-15	4	9551516	9555766	ATP binding / kinase/ protein kinase/ protein serine/threonine kinase	Bradi3g33540.1	6e-35	3V	35898708	35904227	Status 12;Valid 1;Alias Bd3.3252;Description Class_3;Note=protein_coding_gene
Ta.28600.1.S1_a_at	9.41545	12.3038	11.9003	8.81817	12.9547	13.0337	11.9506	1.08311	0.00326526	2.11859	Ta.28600.1	849	25	3	Ta.28600.1|Ta.28600.3|Ta.28600.2	UniRef90_Q2Z1Y2	1e-163	Serine carboxypeptidase n=1 Tax=Prunus mume RepID=Q2Z1Y2_PRUMU	LOC_Os02g02320.1	0	2	772138	767270	cDNA OsSCP6 - Putative Serine Carboxypeptidase homologue, expressed	AT3G10410.1	1e-102	3	3235518	3238063	scpl49 (serine carboxypeptidase-like 49); serine-type carboxypeptidase	Bradi3g01320.1	1e-141	3V	838676	842395	Status 12;Valid 1;Alias Bd3.123;Description Class_5;Note=protein_coding_gene
Ta.9130.1.A1_x_at	5.63842	7.10491	6.93745	5.70052	7.52588	7.98734	6.90343	1.08391	0.000272131	2.11977	Ta.9130.1	732	6	1	Ta.9130.1	UniRef90_Q10NZ7	1e-50	Os03g0253100 protein n=3 Tax=Oryza sativa RepID=Q10NZ7_ORYSJ	LOC_Os03g14830.1	1e-92	3	8070764	8066425	cDNA GHMP kinases ATP-binding protein, putative, expressed	AT1G31910.1	1e-33	1	11459050	11461649	GHMP kinase family protein	Bradi1g67900.1	1e-52	1V	66475319	66480239	Status 12;Valid 1;Alias Bd1.7104;Description Class_5;Note=protein_coding_gene
Ta.3663.1.A1_a_at	5.83431	5.95651	6.00336	6.05231	5.92632	7.29143	6.20748	1.08395	0.00414388	2.11984	Ta.3663.1	630	2	2	Ta.3663.1|Ta.3663.2	UniRef90_C4J8G6	2e-17	Putative uncharacterized protein n=1 Tax=Zea mays RepID=C4J8G6_MAIZE	LOC_Os04g42860.1	1e-41	4	25183235	25186977	cDNA GDSL-like lipase/acylhydrolase, putative, expressed	AT3G04290.1	1e-10	3	1133620	1136223	LTL1 (LI-TOLERANT LIPASE 1); carboxylesterase/ hydrolase, acting on ester bonds	Bradi5g15160.1	1e-19	5V	18552070	18555595	Status 12;Valid 1;Alias Bd5.1335;Description Class_5;Note=protein_coding_gene
Ta.8128.2.S1_a_at	8.51675	8.62058	7.65679	8.40984	8.99905	9.69572	8.61177	1.08396	0.0170432	2.11985	Ta.8128.2	632	5	2	Ta.8128.1|Ta.8128.2	UniRef90_C5Z0K5	1e-166	Putative uncharacterized protein Sb09g004380 n=3 Tax=Poaceae RepID=C5Z0K5_SORBI	LOC_Os05g06440.1	0	5	3303173	3307689	cDNA dnaJ homolog subfamily B member 11 precursor, putative, expressed	AT3G62600.1	1e-142	3	23151038	23153346	ATERDJ3B; heat shock protein binding / unfolded protein binding	Bradi2g34950.1	1e-177	2V	35010361	35015104	Status 12;Valid 1;Alias Bd2.3403;Description Class_5;Note=protein_coding_gene
Ta.11160.1.S1_s_at	4.68617	5.25201	4.60694	4.55275	5.5223	6.55597	5.46921	1.08676	0.00048338	2.12397	Ta.11160.1	1420	13	1	Ta.11160.1	UniRef90_B9FDH5	1e-126	Putative uncharacterized protein n=1 Tax=Oryza sativa Japonica Group RepID=B9FDH5_ORYSJ	LOC_Os04g05050.2	0	4	2476131	2481512	cDNA pectate lyase precursor, putative, expressed	AT4G13710.1	1e-114	4	7962550	7966012	pectate lyase family protein	Bradi5g01130.1	1e-130	5V	1017928		1019986|Note=protein_coding_gene
TaAffx.143995.3.S1_s_at	7.88026	9.0331	10.7477	7.5571	10.6728	11.7265	10.6394	1.08714	0.00333299	2.12453	TaAffx.143995.3	1415	2	3	Ta.2870.1|Ta.2870.2|TaAffx.143995.3	UniRef90_C5IW60	0	Glutamine synthetase n=3 Tax=Pooideae RepID=C5IW60_LOLPR	LOC_Os03g12290.1	0	3	6461727	6456910	cDNA glutamine synthetase, catalytic domain containing protein, expressed	AT5G16570.1	0	5	5421898	5424523	GLN1;4; glutamate-ammonia ligase	Bradi1g69530.1	0	1V	68045180	68048605	Status 12;Valid 1;Alias Bd1.7281;Description Class_5;Note=protein_coding_gene
Ta.10765.1.A1_at	11.4327	11.1854	12.2462	11.3208	10.4118	11.8252	10.7379	1.08726	0.0260932	2.1247	Ta.10765.1	738	6	1	Ta.10765.1	UniRef90_Q94JF2	1e-44	Os01g0705200 protein n=3 Tax=Oryza sativa RepID=Q94JF2_ORYSJ	LOC_Os01g50910.1	1e-37	1	29233211	29231983	cDNA late embryogenesis abundant protein, group 3, putative, expressed	AT1G52690.2	6e-23	1	19619842	19620589	late embryogenesis abundant protein, putative / LEA protein, putative	Bradi2g47700.1	6e-50	2V	48079351	48080416	Status 12;Valid 1;Alias Bd2.4755;Description Class_3;Note=protein_coding_gene
Ta.2157.2.A1_a_at	7.40306	6.62316	6.37286	7.44707	6.92058	7.99835	6.91077	1.08758	0.0311683	2.12518	Ta.2157.2	562	3	2	Ta.2157.1|Ta.2157.2	UniRef90_UPI0000E122E4	3e-49	Os03g0862200 n=1 Tax=Oryza sativa Japonica Group RepID=UPI0000E122E4	LOC_Os03g64415.1	1e-49	3	36398273	36395606	cDNA kinesin motor domain containing protein, putative	AT5G54670.1	3e-46	5	22209912	22213843	ATK3 (ARABIDOPSIS THALIANA KINESIN 3); ATPase/ microtubule binding / microtubule motor	Bradi1g59490.1	2e-51	1V	58528657	58533486	Status 12;Valid 1;Alias Bd1.6202;Description Class_5;Note=protein_coding_gene
TaAffx.93209.1.A1_at	6.06099	5.95545	6.05218	6.2919	6.58088	7.73944	6.65152	1.08791	0.00483457	2.12567	TaAffx.93209.1	557	1	1	TaAffx.93209.1	UniRef90_Q851G7	3e-29	Os03g0594700 protein n=2 Tax=Oryza sativa RepID=Q851G7_ORYSJ	LOC_Os03g39740.2	6e-31	3	22114984	22108925	cDNA expressed protein	AT3G56870.1	2e-12	3	21053077	21055518	unknown protein	Bradi1g16100.1	8e-32	1V	13030889	13035929	Status 12;Valid 1;Alias Bd1.1730;Description Class_3;Note=protein_coding_gene
Ta.6729.2.S1_s_at	8.61226	8.84019	8.68184	8.44855	9.07257	9.41949	8.33074	1.08875	0.00431954	2.1269	Ta.6729.2	580	3	3	Ta.6729.1|Ta.6729.2|TaAffx.57968.1	UniRef90_Q6ZFT5	1e-155	Ribose-phosphate pyrophosphokinase 4 n=8 Tax=Poaceae RepID=KPRS4_ORYSJ	LOC_Os02g48390.1	0	2	29619587	29622249	cDNA phosphoribosyl transferase, putative, expressed	AT2G42910.1	1e-131	2	17856396	17858394	ribose-phosphate pyrophosphokinase 4 / phosphoribosyl diphosphate synthetase 4 (PRS4)	Bradi3g53290.1	1e-166	3V	54006934	54009278	Status 12;Valid 1;Alias Bd3.5393;Description Class_5;Note=protein_coding_gene
TaAffx.17141.1.S1_x_at	6.68279	7.30898	7.83474	6.44759	7.87939	9.12405	8.03361	1.09044	0.00257716	2.12939	TaAffx.17141.1	1413	15	1	TaAffx.17141.1	UniRef90_B7ENX5	1e-157	cDNA clone:J033024P08, full insert sequence n=6 Tax=Oryza sativa RepID=B7ENX5_ORYSJ	LOC_Os04g53950.2	0	4	31960570	31962431	cDNA glycosyl hydrolases family 16 protein, protein, expressed	AT4G03210.1	2e-91	4	1416019	1417197	XTH9 (XYLOGLUCAN ENDOTRANSGLUCOSYLASE/HYDROLASE 9); hydrolase, acting on glycosyl bonds / xyloglucan:xyloglucosyl transferase	Bradi1g33840.1	1e-73	1V	29407041	29408567	Status 12;Valid 1;Alias Bd1.3622;Description Class_5;Note=protein_coding_gene
Ta.8305.1.S1_at	7.46528	6.89777	6.89878	7.62753	5.96647	7.20539	6.11439	1.09101	0.012337	2.13022	Ta.8305.1	1054	10	1	Ta.8305.1	UniRef90_Q67W83	8e-60	UPF0497 membrane protein Os06g0656300 n=2 Tax=Oryza sativa RepID=U497F_ORYSJ	LOC_Os06g44610.1	7e-52	6	26936150	26940031	cDNA membrane associated DUF588 domain containing protein, putative, expressed	AT2G35760.1	7e-20	2	15032059	15033094	integral membrane family protein	Bradi1g31240.1	4e-31	1V	26717544	26719229	Alias Bd1.3329;Description Class_3;Note=protein_coding_gene
Ta.7488.1.S1_a_at	4.91821	5.56208	6.21035	5.24226	6.78394	8.21907	7.12791	1.09117	0.000453129	2.13046	Ta.7488.1	1610	30	2	Ta.7488.1|Ta.7488.2	UniRef90_Q10MS3	1e-127	Os03g0297400 protein n=3 Tax=Oryza sativa RepID=Q10MS3_ORYSJ	LOC_Os03g18590.1	0	3	10403211	10399664	cDNA malonyl CoA-acyl carrier protein transacylase, mitochondrial precursor, putative, expressed	AT2G30200.1	1e-114	2	12883162	12885482	[acyl-carrier-protein] S-malonyltransferase/ binding / catalytic/ transferase	Bradi1g65140.2	1e-151	1V	64227183	64231209	Status 12;Valid 1;Alias Bd1.6813;Description Class_5;Note=protein_coding_gene
Ta.26920.2.A1_a_at	7.26935	8.02196	7.46944	6.894	9.07563	8.19535	7.1036	1.09175	0.0359007	2.13132	Ta.26920.2	323	1	2	Ta.26920.1|Ta.26920.2	UniRef90_Q6ZGZ4	1e-110	Os02g0688900 protein n=2 Tax=Oryza sativa Japonica Group RepID=Q6ZGZ4_ORYSJ	LOC_Os02g46350.1	0	2	28251039	28246636	cDNA GPI transamidase subunit PIG-U domain containing protein, expressed	AT1G63110.1	7e-77	1	23404870	23407757	cell division cycle protein-related	Bradi1g22170.1	1e-115	1V	17811447	17815888	Status 12;Valid 1;Alias Bd1.2347;Description Class_5;Note=protein_coding_gene
Ta.7228.1.S1_at	4.6491	5.09778	5.92674	4.75687	5.59121	7.27689	6.18435	1.09254	0.012835	2.13249	Ta.7228.1	1461	11	1	Ta.7228.1	UniRef90_UPI0000DF084F	1e-101	Os02g0728300 n=1 Tax=Oryza sativa Japonica Group RepID=UPI0000DF084F	LOC_Os09g20630.1	1e-81	9	12427220	12429868	cDNA ASC1, putative, expressed	AT1G26200.1	6e-84	1	9063471	9064914	FUNCTIONS IN: molecular_function unknown; INVOLVED IN: biological_process unknown; LOCATED IN: integral to membrane; CONTAINS Int	Bradi4g29210.4	2e-74	4V	34628044	34631208	Status 12;Valid 1;Alias Bd4.2945.1;Note=protein_coding_gene
TaAffx.92968.1.A1_at	7.86021	8.50743	9.26542	7.8386	9.29285	9.54671	8.45345	1.09327	0.00315459	2.13356	TaAffx.92968.1	557	1	1	TaAffx.92968.1	UniRef90_Q0JJ18	7e-44	Os01g0764900 protein (Fragment) n=5 Tax=Poaceae RepID=Q0JJ18_ORYSJ	LOC_Os01g55950.1	9e-33	1	32228588	32225841	cDNA acetamidase, putative, expressed	AT4G37550.1	7e-38	4	17643684	17645729	formamidase, putative / formamide amidohydrolase, putative	Bradi2g50850.1	1e-48	2V	50580044	50584481	Status 12;Valid 1;Alias Bd2.5082;Description Class_5;Note=protein_coding_gene
Ta.5566.3.S1_a_at	6.84877	7.46915	6.92225	6.4337	8.36075	9.45533	8.36142	1.09391	0.0486801	2.13452	Ta.5566.3	640	4	2	Ta.5566.1|Ta.5566.3	UniRef90_P11139	0	Tubulin alpha-1 chain n=125 Tax=Viridiplantae RepID=TBA1_ARATH	LOC_Os07g38730.1	0	7	23242800	23246249	cDNA tubulin/FtsZ domain containing protein, putative, expressed	AT5G19780.1	0	5	6687212	6688926	TUA5; structural constituent of cytoskeleton	Bradi1g23770.1	0	1V	19135518	19138947	Status 12;Valid 1;Alias Bd1.2525;Description Class_5;Note=protein_coding_gene
Ta.8128.1.S1_x_at	6.79684	6.90666	6.22243	6.92334	7.43295	8.19181	7.09754	1.09427	0.00945946	2.13505	Ta.8128.1	1623	21	1	Ta.8128.1	UniRef90_C5Z0K5	1e-166	Putative uncharacterized protein Sb09g004380 n=3 Tax=Poaceae RepID=C5Z0K5_SORBI	LOC_Os05g06440.1	0	5	3303173	3307689	cDNA dnaJ homolog subfamily B member 11 precursor, putative, expressed	AT3G62600.1	1e-142	3	23151038	23153346	ATERDJ3B; heat shock protein binding / unfolded protein binding	Bradi2g34950.1	1e-177	2V	35010361	35015104	Status 12;Valid 1;Alias Bd2.3403;Description Class_5;Note=protein_coding_gene
Ta.9717.1.A1_a_at	4.3758	3.60542	4.4321	4.07444	3.97076	6.00026	4.90578	1.09448	0.0365712	2.13536	Ta.9717.1	1414	6	2	Ta.9717.1|Ta.9717.2	UniRef90_Q8VWG4	6e-77	Putative o-methyltransferase ZRP4 n=2 Tax=Oryza sativa RepID=Q8VWG4_ORYSA	LOC_Os11g20040.1	1e-06	11	11535222	11532595	cDNA O-methyltransferase, putative, expressed	AT1G51990.2	5e-20	1	19330949	19332667	O-methyltransferase family 2 protein	Bradi2g19830.1	4e-63	2V	17461597	17463320	Status 12;Valid 1;Alias Bd2.2110;Description Class_3;Note=protein_coding_gene
Ta.27771.1.S1_at	9.11492	9.59974	10.5059	8.78303	9.64014	9.7883	8.6919	1.09639	0.00618227	2.1382	Ta.27771.1	1886	78	1	Ta.27771.1	UniRef90_Q6AVA8	0	Pyruvate, phosphate dikinase 1, chloroplastic n=5 Tax=Oryza sativa RepID=PPDK1_ORYSJ	LOC_Os05g33570.2	0	5	19675341	19655990	cDNA pyruvate, phosphate dikinase, chloroplast precursor, putative, expressed	AT4G15530.6	0	4	8864828	8870748	PPDK (pyruvate orthophosphate dikinase); kinase/ pyruvate, phosphate dikinase	Bradi2g25740.4	0	2V	23915350	23921663	Status 12;Valid 1;Alias Bd2.2736.2;Note=protein_coding_gene
Ta.9272.1.S1_at	8.35366	9.9947	10.4988	8.18562	11.1903	12.1776	11.0782	1.09942	0.00556679	2.14268	Ta.9272.1	1739	60	1	Ta.9272.1	UniRef90_B6TEP5	1e-157	Triose phosphate/phosphate translocator, non-green plastid,chloroplast n=6 Tax=Andropogoneae RepID=B6TEP5_MAIZE	LOC_Os09g12600.1	0	9	7224657	7221175	cDNA phosphate/phosphate translocator, putative, expressed	AT5G33320.1	1e-131	5	12588950	12591408	CUE1 (CAB UNDEREXPRESSED 1); antiporter/ triose-phosphate transmembrane transporter	Bradi4g27550.1	1e-163	4V	32723809	32727962	Status 12;Valid 1;Alias Bd4.2755;Description Class_5;Note=protein_coding_gene
Ta.6708.1.A1_at	3.04394	5.20502	3.25172	3.07481	4.36964	4.24394	3.14451	1.09943	0.029392	2.1427	Ta.6708.1	559	2	1	Ta.6708.1	UniRef90_C5Z0C0	2e-77	Putative uncharacterized protein Sb09g024390 n=1 Tax=Sorghum bicolor RepID=C5Z0C0_SORBI							AT5G48600.1	1e-53	5	19701908	19709091	ATSMC3 (ARABIDOPSIS THALIANA STRUCTURAL MAINTENANCE OF CHROMOSOME 3); ATP binding / transporter	Bradi2g21080.1	7e-81	2V	18447092	18458937	Status 12;Valid 1;Alias Bd2.2245;Description Class_5;Note=protein_coding_gene
Ta.1760.1.S1_at	4.34217	5.00759	4.40379	4.53074	5.09989	6.08218	4.98153	1.10064	0.00288535	2.1445	Ta.1760.1	2121	17	1	Ta.1760.1	UniRef90_Q0D551	1e-165	Os07g0582400 protein n=4 Tax=Oryza sativa RepID=Q0D551_ORYSJ	LOC_Os07g39350.1	1e-109	7	23581072	23583555	cDNA transporter family protein, putative, expressed	AT3G18830.1	1e-122	3	6489000	6491209	ATPLT5 (POLYOL TRANSPORTER 5); D-ribose transmembrane transporter/ D-xylose transmembrane transporter/ carbohydrate transmembrane	Bradi1g23450.1	0	1V	18808056	18810411	Status 12;Valid 1;Alias Bd1.2489;Description Class_5;Note=protein_coding_gene
Ta.9925.2.S1_at	5.18424	7.46617	6.14253	5.26156	7.92729	9.32658	8.22576	1.10081	0.0273758	2.14476	Ta.9925.2	351	3	1	Ta.9925.2
TaAffx.59499.1.S1_s_at	7.00914	7.40236	7.44777	7.04234	8.34409	8.88548	7.78462	1.10086	0.00423692	2.14483	TaAffx.59499.1	276	1	3	Ta.3697.1|TaAffx.101420.2|TaAffx.59499.1	UniRef90_Q8GU87	1e-107	Pleiotropic drug resistance protein 6 n=2 Tax=Oryza sativa RepID=PDR6_ORYSJ	LOC_Os01g08260.2	1e-172	1	4036473	4032751	cDNA pleiotropic drug resistance protein 4, putative, expressed	AT2G26910.1	2e-84	2	11481623	11487874	PDR4 (PLEIOTROPIC DRUG RESISTANCE 4); ATPase, coupled to transmembrane movement of substances	Bradi2g04850.1	1e-110	2V	3472994	3483725	Status 12;Valid 1;Alias Bd2.506;Description Class_5;Note=protein_coding_gene
Ta.14745.1.A1_x_at	9.30338	9.76213	9.17114	9.27482	9.86435	10.5726	9.47085	1.10171	0.00548017	2.14609	Ta.14745.1	630	3	1	Ta.14745.1	UniRef90_Q8LMR0	5e-41	Phosphoserine aminotransferase n=4 Tax=Poaceae RepID=Q8LMR0_ORYSJ	LOC_Os03g06200.1	4e-83	3	3109720	3111539	cDNA aminotransferase, putative, expressed	AT2G17630.1	2e-31	2	7666637	7667905	phosphoserine aminotransferase, putative	Bradi1g74590.1	2e-43	1V	71775551	71777981	Status 12;Valid 1;Alias Bd1.7780;Description Class_5;Note=protein_coding_gene
Ta.29714.2.S1_a_at	7.02467	7.39319	6.32655	6.91028	7.94045	7.49331	6.39071	1.1026	0.0158645	2.14742	Ta.29714.2	557	1	2	Ta.29714.1|Ta.29714.2	UniRef90_B9FTG2	8e-64	Putative uncharacterized protein n=2 Tax=Oryza sativa RepID=B9FTG2_ORYSJ	LOC_Os06g30460.5	4e-93	6	17608678	17596789	cDNA 2-oxo acid dehydrogenases acyltransferase domain containing protein, expressed	AT3G52200.1	3e-53	3	19360317	19366091	LTA3; ATP binding / dihydrolipoyllysine-residue acetyltransferase	Bradi3g17280.2	2e-69	3V	15421090	15426355	Status 12;Valid 1;Alias Bd3.1790.2;Note=protein_coding_gene
Ta.20441.2.S1_a_at	6.90232	7.36461	7.36609	7.08865	7.3054	9.33206	8.22934	1.10272	0.000700732	2.14759	Ta.20441.2	557	1	2	Ta.20441.1|Ta.20441.2	UniRef90_Q652Q3	2e-52	Putative uncharacterized protein n=2 Tax=Oryza sativa RepID=Q652Q3_ORYSJ	LOC_Os09g39490.1	2e-54	9	22691494	22689696	cDNA histone-like transcription factor and archaeal histone, putative, expressed	AT2G27470.1	2e-28	2	11745196	11746375	NF-YB11 (NUCLEAR FACTOR Y, SUBUNIT B11); transcription factor	Bradi4g38530.1	9e-23	4V	43422885	43423220	Alias Bd4.3954;Description Class_3;Note=protein_coding_gene
TaAffx.37747.1.S1_at	5.285	6.54406	5.6155	5.03886	7.00052	6.2246	5.12076	1.10385	0.0229094	2.14927	TaAffx.37747.1	557	1	1	TaAffx.37747.1	UniRef90_B4FZ96	2e-82	Putative uncharacterized protein n=1 Tax=Zea mays RepID=B4FZ96_MAIZE	LOC_Os05g23940.1	2e-82	5	13714802	13724476	cDNA transcription initiation factor IIB, putative, expressed	AT2G45100.1	1e-44	2	18595348	18598088	RNA polymerase II transcription factor/ protein binding / transcription activator/ transcription regulator/ translation initiat	Bradi4g39280.1	2e-88	4V	43902769	43910741	Alias Bd4.4034;Description Class_3;Note=protein_coding_gene
Ta.13209.1.S1_at	5.13574	6.75877	6.38216	5.23099	7.20919	8.7939	7.69005	1.10385	0.021228	2.14928	Ta.13209.1	1051	28	1	Ta.13209.1	UniRef90_Q67G15	1e-105	Adenine phosphoribosyltransferase n=1 Tax=Triticum aestivum RepID=Q67G15_WHEAT	LOC_Os02g40010.4	1e-157	2	24217436	24222897	cDNA phosphoribosyl transferase, putative, expressed	AT1G80050.1	3e-69	1	30111708	30113261	APT2 (ADENINE PHOSPHORIBOSYL TRANSFERASE 2); adenine phosphoribosyltransferase/ phosphate transmembrane transporter	Bradi3g48670.1	1e-102	3V	50059023	50064165	Status 12;Valid 1;Alias Bd3.4903;Description Class_3;Note=protein_coding_gene
Ta.11195.1.S1_a_at	5.39732	5.52768	5.24736	5.96817	6.09768	7.76003	6.65415	1.10588	0.00544774	2.1523	Ta.11195.1	1657	9	2	Ta.11195.2|Ta.11195.1	UniRef90_Q2QMY1	1e-112	Os12g0586300 protein n=2 Tax=Oryza sativa RepID=Q2QMY1_ORYSJ	LOC_Os12g39640.1	1e-47	12	24441550	24444297	cDNA MYB family transcription factor, putative, expressed	AT1G49560.1	1e-32	1	18342725	18344101	myb family transcription factor	Bradi4g03160.1	2e-81	4V	2509302	2511534	Status 12;Valid 1;Alias Bd4.315;Description Class_3;Note=protein_coding_gene
Ta.23909.1.S1_at	8.76908	7.8198	6.66679	7.98818	7.96148	8.03565	6.92956	1.10609	0.00309715	2.15261	Ta.23909.1	1677	22	1	Ta.23909.1	UniRef90_B5A496	0	Beta-glucosidase n=2 Tax=Hordeum vulgare RepID=B5A496_HORVD	LOC_Os07g46280.2	0	7	27614403	27617757	cDNA Os7bglu26 - beta-mannosidase/glucosidase/exoglucanase, expressed	AT3G18080.1	0	3	6191586	6194124	BGLU44 (B-S GLUCOSIDASE 44); (R)-amygdalin beta-glucosidase/ 4-methylumbelliferyl-beta-D-glucopyranoside beta-glucosidase/ beta-g	Bradi1g19270.1	0	1V	15426726	15429601	Status 12;Valid 1;Alias Bd1.2037;Description Class_5;Note=protein_coding_gene
TaAffx.41158.1.A1_at	8.61779	8.45759	7.94227	8.58037	8.31296	9.56212	8.4545	1.10762	0.000904355	2.15489	TaAffx.41158.1	524	2	1	TaAffx.41158.1	UniRef90_Q651E0	7e-21	Os09g0540600 protein n=2 Tax=Oryza sativa RepID=Q651E0_ORYSJ	LOC_Os09g36900.1	1e-25	9	21275966	21280139	cDNA WD domain, G-beta repeat domain containing protein, expressed	AT5G58230.1	7e-19	5	23556112	23557994	MSI1 (MULTICOPY SUPRESSOR OF IRA1); protein binding	Bradi4g36580.1	9e-25	4V	41753669	41758615	Status 12;Valid 1;Alias Bd4.3744;Description Class_5;Note=protein_coding_gene
Ta.9346.1.S1_x_at	3.44181	3.14993	3.17128	3.41147	3.11689	4.53571	3.42732	1.10838	0.0170456	2.15604	Ta.9346.1	942	14	1	Ta.9346.1	UniRef90_Q94DL7	5e-37	Os01g0963600 protein n=2 Tax=Oryza sativa RepID=Q94DL7_ORYSJ	LOC_Os01g73250.1	1e-32	1	42459511	42461290	cDNA abscisic stress-ripening, putative, expressed	AT3G28790.1	2e-05	3	10813577	10815588	unknown protein	Bradi2g61590.1	2e-51	2V	58619407	58620450	Status 12;Valid 1;Alias Bd2.6243;Description Class_2;Note=protein_coding_gene
Ta.15299.2.S1_a_at	8.06049	8.58428	8.02634	7.30841	8.61415	7.81071	6.70223	1.10848	0.0470561	2.15619	Ta.15299.2	557	1	2	Ta.15299.1|Ta.15299.2	UniRef90_B6TRI3	0	Leucine-rich repeat-containing protein 40 n=3 Tax=Andropogoneae RepID=B6TRI3_MAIZE	LOC_Os02g58030.1	0	2	35527222	35520718	cDNA leucine-rich repeat-containing protein 40, putative, expressed	AT3G15410.1	0	3	5203380	5207279	leucine-rich repeat family protein	Bradi3g56760.1	0	3V	56534431	56541752	Status 12;Valid 1;Alias Bd3.5762;Description Class_4;Note=protein_coding_gene
Ta.20540.1.S1_x_at	8.9392	8.85232	8.59197	8.74489	8.90566	9.94229	8.83023	1.11206	0.018278	2.16154	Ta.20540.1	1301	30	1	Ta.20540.1	UniRef90_Q84M59	1e-167	Os03g0807700 protein n=2 Tax=Oryza sativa RepID=Q84M59_ORYSJ	LOC_Os03g59300.2	0	3	33758330	33760672	cDNA expressed protein	AT3G08030.1	1e-107	3	2564191	2565819	unknown protein	Bradi1g04670.1	1e-166	1V	3121842	3123710	Status 12;Valid 1;Alias Bd1.492;Description Class_5;Note=protein_coding_gene
TaAffx.91902.1.A1_at	8.97717	8.70614	9.66455	9.00576	8.84406	10.1413	9.02842	1.1129	0.00431769	2.1628	TaAffx.91902.1	199	1	1	TaAffx.91902.1
Ta.6455.2.A1_x_at	7.56026	7.40098	7.55189	7.41516	7.30515	8.80376	7.68997	1.11379	0.00137633	2.16413	Ta.6455.2	557	1	1	Ta.6455.2	UniRef90_UPI0000DD8D12	6e-34	Os01g0746700 n=1 Tax=Oryza sativa Japonica Group RepID=UPI0000DD8D12	LOC_Os01g54300.1	1e-35	1	31253692	31247275	cDNA OsMan02 - Endo-Beta-Mannanase	AT2G20680.1	1e-25	2	8921024	8923066	glycosyl hydrolase family 5 protein / cellulase family protein	Bradi2g49680.1	3e-42	2V	49718056	49720257	Status 12;Valid 1;Alias Bd2.4963;Description Class_5;Note=protein_coding_gene
Ta.2936.2.A1_a_at	5.45085	4.85573	4.78225	5.35656	4.67481	6.69153	5.57715	1.11438	0.0227735	2.16502	Ta.2936.2	473	1	2	Ta.2936.1|Ta.2936.2	UniRef90_Q5NB63	6e-95	Os01g0222500 protein n=2 Tax=Oryza sativa RepID=Q5NB63_ORYSJ	LOC_Os01g12260.1	1e-170	1	6702371	6698462	cDNA vacuolar ATP synthase subunit E, putative, expressed	AT4G11150.1	2e-77	4	6800091	6801696	TUF (VACUOLAR ATP SYNTHASE SUBUNIT E1); proton-transporting ATPase, rotational mechanism	Bradi2g07290.1	1e-104	2V	5614633	5619499	Status 12;Valid 1;Alias Bd2.770;Description Class_5;Note=protein_coding_gene
Ta.28735.1.S1_a_at	9.01206	10.0021	9.30887	8.85117	10.1225	10.7118	9.59716	1.11459	0.00517126	2.16533	Ta.28735.1	3108	227	2	Ta.28735.1|Ta.28735.2	UniRef90_P36183	0	Endoplasmin homolog n=5 Tax=Poaceae RepID=ENPL_HORVU	LOC_Os06g50300.1	0	6	30449499	30443413	cDNA heat shock protein, putative, expressed	AT4G24190.1	0	4	12551902	12555851	SHD (SHEPHERD); ATP binding / unfolded protein binding	Bradi1g30130.1	0	1V	25540745	25546115	Status 12;Valid 1;Alias Bd1.3197;Description Class_5;Note=protein_coding_gene
Ta.26213.1.S1_at	7.46146	7.81019	7.43147	7.53339	8.32039	9.73949	8.62487	1.11462	0.0100718	2.16538	Ta.26213.1	662	5	1	Ta.26213.1	UniRef90_C5YC33	2e-12	Putative uncharacterized protein Sb06g022610 n=2 Tax=Andropogoneae RepID=C5YC33_SORBI	LOC_Os04g43580.2	1e-22	4	25606431	25604877	cDNA DUF640 domain containing protein, putative, expressed							Bradi5g15700.1	4e-12	5V	19122723	19123571	Status 12;Valid 1;Alias Bd5.1391;Description Class_5;Note=protein_coding_gene
Ta.9765.1.S1_at	5.09527	5.91528	5.43413	4.80595	6.11599	7.0418	5.92593	1.11588	0.023746	2.16727	Ta.9765.1	1628	32	1	Ta.9765.1	UniRef90_Q2QI10	1e-113	Cell wall invertase n=1 Tax=Lolium perenne RepID=Q2QI10_LOLPR	LOC_Os02g33110.1	1e-111	2	19676675	19681382	cDNA glycosyl hydrolases, putative, expressed	AT3G52600.1	2e-90	3	19507080	19509273	AtcwINV2 (Arabidopsis thaliana cell wall invertase 2); hydrolase, hydrolyzing O-glycosyl compounds	Bradi3g44990.3	1e-132	3V	46903990	46908000	Status 12;Valid 1;Alias Bd3.4498.1;Note=protein_coding_gene
Ta.6291.1.S1_at	9.38091	8.92834	8.29523	9.18269	9.32927	9.96953	8.85305	1.11647	0.00091159	2.16817	Ta.6291.1	1447	17	1	Ta.6291.1	UniRef90_Q5JKH1	4e-97	Os01g0924900 protein n=2 Tax=Oryza sativa RepID=Q5JKH1_ORYSJ	LOC_Os01g70020.1	1e-23	1	40500104	40506747	cDNA DEK C terminal domain containing protein, expressed	AT3G48710.1	4e-51	3	18041024	18043995	EXPRESSED IN: 22 plant structures; EXPRESSED DURING: 13 growth stages; CONTAINS InterPro DOMAIN/s: DEK, C-terminal (InterPro:IP	Bradi2g59270.1	1e-81	2V	57018473	57023456	Status 12;Valid 1;Alias Bd2.5976;Description Class_3;Note=protein_coding_gene
Ta.20654.1.S1_x_at	8.41158	8.61053	8.36283	8.32815	8.37971	9.05532	7.93752	1.11779	0.00326313	2.17015	Ta.20654.1	1540	9	1	Ta.20654.1	UniRef90_Q60E58	1e-147	Os05g0388600 protein n=1 Tax=Oryza sativa Japonica Group RepID=Q60E58_ORYSJ	LOC_Os05g32230.1	0	5	18733911	18739611	cDNA expressed protein	AT5G12470.1	1e-113	5	4044950	4047290	unknown protein	Bradi2g26950.1	1e-163	2V	25707932	25714091	Status 12;Valid 1;Alias Bd2.2871;Description Class_5;Note=protein_coding_gene
Ta.8802.1.A1_at	6.78945	5.80423	6.59096	6.85125	5.55016	7.41486	6.29665	1.11821	0.00177993	2.17078	Ta.8802.1	484	2	1	Ta.8802.1	UniRef90_C5X6I4	5e-47	Putative uncharacterized protein Sb02g000220 n=1 Tax=Sorghum bicolor RepID=C5X6I4_SORBI	LOC_Os06g01250.1	1e-37	6	162205	164539	cDNA cytochrome P450, putative, expressed	AT5G07990.1	3e-22	5	2560437	2562859	TT7 (TRANSPARENT TESTA 7); flavonoid 3'-monooxygenase/ oxygen binding	Bradi2g48450.1	2e-52	2V	48750661	48752659	Status 12;Valid 1;Alias Bd2.4832;Description Class_5;Note=protein_coding_gene
Ta.9130.2.S1_s_at	4.30068	6.21978	4.35399	4.06184	6.58817	4.9123	3.79328	1.11902	0.0324317	2.172	Ta.9130.2	621	4	1	Ta.9130.2	UniRef90_Q10NZ7	7e-70	Os03g0253100 protein n=3 Tax=Oryza sativa RepID=Q10NZ7_ORYSJ	LOC_Os03g14830.1	1e-132	3	8070764	8066425	cDNA GHMP kinases ATP-binding protein, putative, expressed	AT1G31910.1	2e-55	1	11459050	11461649	GHMP kinase family protein	Bradi1g67900.3	1e-76	1V	66475319	66480239	Status 12;Valid 1;Alias Bd1.7104.1;Note=protein_coding_gene
Ta.13936.1.S1_at	9.27131	9.50598	9.60206	9.37387	9.24115	11.7316	10.6121	1.11952	0.00250394	2.17275	Ta.13936.1	1524	36	1	Ta.13936.1	UniRef90_Q9AWY7	2e-96	Putative uncharacterized protein n=2 Tax=Oryza sativa RepID=Q9AWY7_ORYSJ	LOC_Os01g12650.1	1e-162	1	6966620	6969164	cDNA reticulon domain containing protein, putative, expressed	AT4G23630.1	2e-65	4	12318070	12319574	BTI1 (VIRB2-INTERACTING PROTEIN 1)	Bradi2g07510.1	1e-117	2V	5840425	5843157	Status 12;Valid 1;Alias Bd2.791;Description Class_5;Note=protein_coding_gene
Ta.28962.2.S1_a_at	7.56186	8.5088	7.48086	7.2988	8.7637	8.93063	7.80959	1.12104	0.0012592	2.17504	Ta.28962.2	557	1	2	Ta.28962.1|Ta.28962.2	UniRef90_Q69V60	0	Os06g0608300 protein n=5 Tax=Poaceae RepID=Q69V60_ORYSJ	LOC_Os06g40600.1	0	6	24211572	24205618	cDNA elongation factor, putative, expressed	AT1G06220.1	0	1	1900524	1904583	MEE5 (MATERNAL EFFECT EMBRYO ARREST 5); GTP binding / GTPase/ translation elongation factor/ translation factor, nucleic acid bin	Bradi1g36340.1	0	1V	31991669	31997162	Status 12;Valid 1;Alias Bd1.3899;Description Class_5;Note=protein_coding_gene
Ta.3201.1.S1_at	8.4452	8.78795	8.77626	8.43468	8.59343	9.05761	7.93612	1.12149	0.00389686	2.17571	Ta.3201.1	2261	28	1	Ta.3201.1	UniRef90_Q6YZH8	0	Os08g0559600 protein n=5 Tax=Poaceae RepID=Q6YZH8_ORYSJ	LOC_Os08g44530.1	0	8	28002137	28006667	cDNA dihydroxy-acid dehydratase, putative, expressed	AT3G23940.1	0	3	8648780	8652323	dehydratase family	Bradi3g42960.1	0	3V	44316160	44320241	Alias Bd3.4280;Description Class_5;Note=protein_coding_gene
Ta.10303.1.S1_at	8.30393	8.63393	8.06082	8.30689	9.17456	10.9298	9.80833	1.1215	0.00438641	2.17572	Ta.10303.1	1299	19	1	Ta.10303.1	UniRef90_Q0DDQ5	3e-69	Os06g0208700 protein n=4 Tax=Oryza sativa RepID=Q0DDQ5_ORYSJ	LOC_Os06g10650.1	1e-139	6	5554008	5558141	cDNA tyrosine phosphatase family protein, putative, expressed	AT1G05000.1	2e-60	1	1425660	1428393	tyrosine specific protein phosphatase family protein	Bradi1g46220.1	5e-74	1V	44659212	44663576	Status 12;Valid 1;Alias Bd1.4742;Description Class_5;Note=protein_coding_gene
Ta.8128.2.S1_x_at	8.46434	8.55874	7.83772	8.44762	8.99816	9.89605	8.77409	1.12196	0.0178101	2.17643	Ta.8128.2	632	5	1	Ta.8128.2	UniRef90_C5Z0K5	6e-34	Putative uncharacterized protein Sb09g004380 n=3 Tax=Poaceae RepID=C5Z0K5_SORBI	LOC_Os05g06440.1	1e-39	5	3303173	3307689	cDNA dnaJ homolog subfamily B member 11 precursor, putative, expressed	AT3G62600.1	8e-29	3	23151038	23153346	ATERDJ3B; heat shock protein binding / unfolded protein binding	Bradi2g34950.1	1e-36	2V	35010361	35015104	Status 12;Valid 1;Alias Bd2.3403;Description Class_5;Note=protein_coding_gene
TaAffx.83772.2.A1_at	7.1451	7.20734	6.78558	7.04863	7.03991	7.93146	6.80931	1.12215	0.0262616	2.17671	TaAffx.83772.2	557	1	1	TaAffx.83772.2	UniRef90_B6T2B1	8e-32	Cell division control protein 2 n=2 Tax=Andropogoneae RepID=B6T2B1_MAIZE	LOC_Os01g67160.1	2e-33	1	38983035	38980259	cDNA cyclin-dependent kinase B1-1, putative, expressed	AT2G38620.2	1e-29	2	16152551	16153866	CDKB1;2 (cyclin-dependent kinase B1;2); cyclin binding / kinase/ protein serine/threonine kinase	Bradi4g25980.1	8e-38	4V	31286793	31289696	Status 12;Valid 1;Alias Bd4.2585;Description Class_5;Note=protein_coding_gene
Ta.1825.1.A1_at	3.75535	4.40984	4.49011	3.98963	4.90482	5.85269	4.72991	1.12278	0.0014694	2.17766	Ta.1825.1	877	7	1	Ta.1825.1	UniRef90_Q5QMW7	2e-38	Os01g0514600 protein n=4 Tax=Poaceae RepID=Q5QMW7_ORYSJ	LOC_Os01g33080.1	4e-56	1	18185939	18192328	cDNA fimbrin-like protein 2, putative, expressed	AT5G48460.1	3e-22	5	19636225	19639365	fimbrin-like protein, putative	Bradi2g13800.1	5e-40	2V	12400356	12407214	Status 12;Valid 1;Alias Bd2.1490;Description Class_5;Note=protein_coding_gene
Ta.4683.1.S1_at	5.52992	7.06544	8.56287	5.64068	8.0747	10.3107	9.18758	1.12307	0.000508585	2.1781	Ta.4683.1	1362	26	1	Ta.4683.1	UniRef90_B4G004	1e-167	Putative uncharacterized protein n=1 Tax=Zea mays RepID=B4G004_MAIZE	LOC_Os03g49600.2	0	3	28238401	28233339	cDNA Os3bglu7 - beta-glucosidase, exo-beta-glucanse, expressed	AT3G18080.1	1e-112	3	6191586	6194124	BGLU44 (B-S GLUCOSIDASE 44); (R)-amygdalin beta-glucosidase/ 4-methylumbelliferyl-beta-D-glucopyranoside beta-glucosidase/ beta-g	Bradi1g10920.1	1e-174	1V	7934876	7939061	Status 12;Valid 1;Alias Bd1.1160;Description Class_5;Note=protein_coding_gene
Ta.810.1.S1_at	3.66305	4.02938	4.51636	3.68845	4.63143	5.77252	4.64827	1.12425	0.0105901	2.17989	Ta.810.1	1600	17	1	Ta.810.1	UniRef90_C5XVP8	1e-128	Putative uncharacterized protein Sb04g023830 n=2 Tax=Andropogoneae RepID=C5XVP8_SORBI	LOC_Os04g38530.1	1e-105	4	22708650	22713542	cDNA aldose 1-epimerase, putative, expressed	AT5G15140.1	4e-89	5	4908686	4910670	aldose 1-epimerase family protein	Bradi3g46780.1	1e-126	3V	48553739	48557239	Status 12;Valid 1;Alias Bd3.4692;Description Class_5;Note=protein_coding_gene
Ta.9115.2.S1_a_at	6.43347	6.19017	4.54585	5.4282	6.05501	4.75448	3.6284	1.12608	0.0409594	2.18266	Ta.9115.2	557	1	3	Ta.9115.1|Ta.9115.2|Ta.9115.3	UniRef90_Q75GT3	0	Os03g0426900 protein n=6 Tax=Poaceae RepID=Q75GT3_ORYSJ	LOC_Os03g31300.1	0	3	17830984	17838104	cDNA chaperone protein clpB 1, putative, expressed	AT5G15450.1	0	5	5014399	5018255	CLPB3 (CASEIN LYTIC PROTEINASE B3); ATP binding / ATPase/ nucleoside-triphosphatase/ nucleotide binding / protein binding	Bradi1g16190.1	0	1V	13105924	13113550	Status 12;Valid 1;Alias Bd1.1740;Description Class_5;Note=protein_coding_gene
Ta.4912.1.S1_at	6.14359	6.99035	6.96024	5.9326	6.96261	7.69268	6.56618	1.1265	0.00188077	2.18329	Ta.4912.1	1451	9	1	Ta.4912.1	UniRef90_C5XR03	1e-180	Putative uncharacterized protein Sb03g027770 n=3 Tax=Andropogoneae RepID=C5XR03_SORBI	LOC_Os01g42730.1	1e-125	1	24311557	24316509	cDNA GDSL-like lipase/acylhydrolase, putative, expressed	AT2G27360.1	2e-82	2	11706233	11707905	lipase, putative	Bradi2g43380.1	0	2V	43876875	43881063	Status 12;Valid 1;Alias Bd2.4299;Description Class_5;Note=protein_coding_gene
TaAffx.111345.1.S1_at	3.16613	3.3178	3.49404	3.39944	3.49041	5.14665	4.01973	1.12693	0.0317506	2.18393	TaAffx.111345.1	408	1	1	TaAffx.111345.1	UniRef90_Q945R6	1e-05	Ascorbate peroxidase (Fragment) n=2 Tax=BEP clade RepID=Q945R6_HORVU	LOC_Os03g17690.1	1e-05	3	9842263	9845683	cDNA OsAPx1 - Cytosolic Ascorbate Peroxidase encoding gene 1-8, expressed							Bradi1g65820.2	2e-07	1V	64743407	64746572	Status 12;Valid 1;Alias Bd1.6886.1;Note=protein_coding_gene
Ta.9912.1.S1_at	9.28543	10.1491	9.58037	9.23139	10.4983	11.0413	9.91259	1.1287	0.00050495	2.18661	Ta.9912.1	1853	22	1	Ta.9912.1	UniRef90_Q8LR54	0	Glycylpeptide N-tetradecanoyltransferase n=7 Tax=Poaceae RepID=Q8LR54_ORYSJ	LOC_Os01g51170.1	0	1	29411151	29412927	cDNA glycylpeptide N-tetradecanoyltransferase 1, putative, expressed	AT5G57020.1	0	5	23075451	23076755	NMT1 (MYRISTOYL-COA:PROTEIN N-MYRISTOYLTRANSFERASE); glycylpeptide N-tetradecanoyltransferase/ myristoyltransferase	Bradi2g47830.1	0	2V	48197092	48198932	Status 12;Valid 1;Alias Bd2.4768;Description Class_5;Note=protein_coding_gene
Ta.4634.1.S1_a_at	4.27739	5.46672	6.60246	5.20463	6.17096	6.42134	5.2915	1.12984	0.0176309	2.18835	Ta.4634.1	2194	9	2	Ta.4634.1|Ta.4634.2	UniRef90_UPI000023E7FE	2e-07	hypothetical protein FG06793.1 n=1 Tax=Gibberella zeae PH-1 RepID=UPI000023E7FE	LOC_Os09g06230.1	1e-32	9	2919231	2913717	cDNA serine/threonine-protein kinase 16, putative, expressed	AT2G03150.1	8e-05	2	952313	959004	emb1579 (embryo defective 1579); binding / calcium ion binding	Bradi3g33750.1	3e-17	3V	36191594	36195555	Alias Bd3.3278;Description Class_2;Note=protein_coding_gene
Ta.5169.1.A1_s_at	6.89262	6.90149	6.45803	6.65419	6.74183	8.47215	7.34006	1.13209	0.00107989	2.19176	Ta.5169.1	433	2	2	Ta.5169.1|Ta.7684.1	UniRef90_Q7XE39	5e-43	Os10g0438500 protein n=3 Tax=Oryza sativa RepID=Q7XE39_ORYSJ	LOC_Os10g30280.1	1e-34	10	15659389	15662785	cDNA OsFBX386 - F-box domain containing protein, expressed	AT4G35930.1	2e-24	4	17019482	17020744	FUNCTIONS IN: molecular_function unknown; INVOLVED IN: biological_process unknown; LOCATED IN: cellular_component unknown; EXPR	Bradi3g27400.1	2e-50	3V	28367934	28371860	Status 12;Valid 1;Alias Bd3.2600;Description Class_5;Note=protein_coding_gene
Ta.5227.2.S1_at	11.0692	11.6596	11.5751	10.9262	12.4113	13.1928	12.0597	1.13313	0.00615306	2.19334	Ta.5227.2	1903	319	1	Ta.5227.2	UniRef90_Q4LB22	0	S-adenosylmethionine synthetase 3 n=18 Tax=Poaceae RepID=METK3_HORVU	LOC_Os01g22010.4	0	1	12365288	12362683	cDNA S-adenosylmethionine synthetase, putative, expressed	AT4G01850.2	0	4	796298	797479	SAM-2 (S-ADENOSYLMETHIONINE SYNTHETASE 2); methionine adenosyltransferase	Bradi2g12160.1	0	2V	10494907	10497446	Status 12;Valid 1;Alias Bd2.1302;Description Class_5;Note=protein_coding_gene
TaAffx.25629.1.S1_at	5.75925	7.35482	6.2777	5.29595	7.80569	7.46386	6.33065	1.13321	0.00626234	2.19346	TaAffx.25629.1	459	1	1	TaAffx.25629.1	UniRef90_Q42651	3e-33	Pyrophosphatase n=5 Tax=Amaranthaceae RepID=Q42651_BETVU	LOC_Os02g09150.2	2e-33	2	4699297	4693807	cDNA inorganic H+ pyrophosphatase, putative, expressed	AT1G15690.2	1e-33	1	5399115	5402185	AVP1; ATPase/ hydrogen-translocating pyrophosphatase	Bradi1g30550.1	4e-34	1V	25876790	25881455	Status 12;Valid 1;Alias Bd1.3246;Description Class_5;Note=protein_coding_gene
Ta.12300.1.S1_at	4.30235	5.01448	4.23883	4.62993	5.77144	5.90147	4.76786	1.13361	0.00413007	2.19407	Ta.12300.1	387	2	1	Ta.12300.1																Bradi3g02850.1	1e-08	3V	1787511	1790261	Status 12;Valid 1;Alias Bd3.280;Description Class_5;Note=protein_coding_gene
Ta.14537.2.S1_a_at	3.12508	3.39401	3.40148	3.34512	3.7222	4.91537	3.78121	1.13415	0.0417399	2.1949	Ta.14537.2	718	14	2	Ta.14537.2|Ta.14537.3	UniRef90_Q43704	1e-101	DNA replication licensing factor MCM3 homolog 1 n=9 Tax=Poaceae RepID=MCM31_MAIZE	LOC_Os05g39850.1	0	5	23357014	23362017	cDNA MCM3 - Putative minichromosome maintenance MCM complex subunit 3, expressed	AT5G46280.1	7e-69	5	18769902	18773606	DNA replication licensing factor, putative	Bradi2g22360.3	1e-107	2V	19886462	19890231	Status 12;Valid 1;Alias Bd2.2373.2;Note=protein_coding_gene
TaAffx.87132.1.S1_s_at	7.81605	8.66664	8.39574	7.46653	8.65355	8.41428	7.2797	1.13458	0.00198546	2.19554	TaAffx.87132.1	557	1	2	Ta.29359.1|TaAffx.87132.1	UniRef90_Q6H7M1	1e-156	Os02g0196800 protein n=2 Tax=Oryza sativa RepID=Q6H7M1_ORYSJ	LOC_Os02g10310.3	0	2	5418652	5414913	cDNA fumarylacetoacetase, putative, expressed	AT1G12050.1	1e-132	1	4072904	4075856	fumarylacetoacetase, putative	Bradi3g07130.1	1e-164	3V	5283340	5287631	Status 12;Valid 1;Alias Bd3.748;Description Class_5;Note=protein_coding_gene
Ta.461.2.S1_at	7.23299	7.08891	6.91988	7.2268	7.07638	8.51882	7.38357	1.13525	0.0321586	2.19657	Ta.461.2	292	1	1	Ta.461.2	UniRef90_UPI00019245A8	6e-07	PREDICTED: similar to predicted protein n=1 Tax=Hydra magnipapillata RepID=UPI00019245A8	LOC_Os11g05730.1	7e-09	11	2622187	2621566	cDNA histone H3, putative, expressed	AT5G10980.1	3e-09	5	3472591	3473349	histone H3	Bradi5g11920.4	4e-09	5V	15397326	15400262	Status 12;Valid 1;Alias Bd5.985;Description Class_5;Note=protein_coding_gene
TaAffx.128555.1.S1_at	13.4247	11.2056	12.8141	13.5825	8.83332	10.5768	9.44148	1.13535	0.0340833	2.19671	TaAffx.128555.1	882	6	1	TaAffx.128555.1	UniRef90_P12948	2e-85	Dehydrin DHN3 n=3 Tax=Hordeum vulgare RepID=DHN3_HORVU	LOC_Os11g26790.1	1e-34	11	14880171	14878878	cDNA dehydrin, putative, expressed	AT5G66400.1	8e-21	5	26518511	26519153	RAB18 (RESPONSIVE TO ABA 18)	Bradi1g37410.1	1e-66	1V	33268206	33269117	Status 12;Valid 1;Alias Bd1.4018;Description Class_5;Note=protein_coding_gene
TaAffx.37250.1.S1_at	5.80096	5.59324	5.17289	5.81827	5.64915	6.69383	5.55699	1.13684	0.0232117	2.199	TaAffx.37250.1	947	2	1	TaAffx.37250.1	UniRef90_C5Y3P1	1e-105	Putative uncharacterized protein Sb05g001720 n=1 Tax=Sorghum bicolor RepID=C5Y3P1_SORBI	LOC_Os11g03430.1	1e-166	11	1305317	1307724	cDNA CDC45B - Putative DNA replication initiation protein, expressed	AT3G25100.1	1e-79	3	9144292	9146082	CDC45 (cell division cycle 45)	Bradi4g43950.1	1e-109	4V	47506329	47508575	Status 12;Valid 1;Alias Bd4.4538;Description Class_5;Note=protein_coding_gene
Ta.25927.1.A1_at	5.82367	5.34612	6.04827	5.95864	4.80639	5.92151	4.78422	1.13729	0.00778856	2.19967	Ta.25927.1	698	1	1	Ta.25927.1	UniRef90_B6SP44	3e-55	Glutamate carboxypeptidase 2 n=1 Tax=Zea mays RepID=B6SP44_MAIZE	LOC_Os01g53810.1	2e-56	1	30936331	30932190	cDNA peptidase, putative, expressed	AT5G19740.1	6e-31	5	6673986	6676767	peptidase M28 family protein	Bradi2g49390.1	1e-65	2V	49494958	49499753	Alias Bd2.4933;Description Class_5;Note=protein_coding_gene
Ta.3005.1.S1_a_at	6.50287	6.75862	6.25675	6.28861	7.04396	8.54928	7.41139	1.1379	0.0433178	2.2006	Ta.3005.1	1557	28	2	Ta.3005.1|Ta.3005.2	UniRef90_Q01KF3	1e-165	OSIGBa0115M15.6 protein n=3 Tax=Oryza sativa RepID=Q01KF3_ORYSA	LOC_Os04g39210.1	1e-155	4	23129971	23133877	cDNA agmatine deiminase, putative, expressed	AT5G08170.1	1e-126	5	2628663	2631047	EMB1873 (EMBRYO DEFECTIVE 1873); agmatine deiminase	Bradi5g12810.1	0	5V	16308772	16313574	Status 12;Valid 1;Alias Bd5.1080;Description Class_5;Note=protein_coding_gene
Ta.3596.2.A1_x_at	6.17464	7.14586	6.7161	6.17647	7.80842	9.14804	8.00979	1.13825	0.00443289	2.20114	Ta.3596.2	557	1	1	Ta.3596.2	UniRef90_B7ZYP5	9e-49	Putative uncharacterized protein n=1 Tax=Zea mays RepID=B7ZYP5_MAIZE	LOC_Os12g25690.1	2e-51	12	14885249	14887821	cDNA UDP-glucose 6-dehydrogenase, putative, expressed	AT5G15490.1	9e-47	5	5027872	5029314	UDP-glucose 6-dehydrogenase, putative	Bradi1g08120.2	3e-53	1V	5722084	5726983	Status 12;Valid 1;Alias Bd1.860;Description Class_5;Note=protein_coding_gene
Ta.9343.2.S1_a_at	5.19188	5.9222	5.12261	5.17154	6.82096	9.18454	8.04526	1.13928	0.00993443	2.20271	Ta.9343.2	559	2	3	Ta.9343.1|Ta.9343.2|Ta.9343.3	UniRef90_Q6ZBZ8	1e-83	Os08g0459300 protein n=2 Tax=Oryza sativa RepID=Q6ZBZ8_ORYSJ	LOC_Os08g35710.1	2e-74	8	22529766	22527327	cDNA expressed protein	AT1G02180.1	8e-30	1	413619	414505	ferredoxin-related	Bradi3g37640.1	1e-102	3V	40153397	40155810	Status 12;Valid 1;Alias Bd3.3707;Description Class_5;Note=protein_coding_gene
Ta.28917.2.S1_a_at	8.27686	8.29924	7.80463	8.11565	8.60753	9.81598	8.67541	1.14057	0.000723741	2.20468	Ta.28917.2	450	1	2	Ta.28917.1|Ta.28917.2	UniRef90_P93611	8e-57	Cold acclimation protein WCOR518 (Fragment) n=1 Tax=Triticum aestivum RepID=P93611_WHEAT	LOC_Os04g52260.1	7e-23	4	30876568	30877589	cDNA LTPL124 - Protease inhibitor/seed storage/LTP family protein precursor, expressed	AT3G22120.1	2e-43	3	7795283	7796287	CWLP (CELL WALL-PLASMA MEMBRANE LINKER PROTEIN); lipid binding	Bradi5g21530.1	7e-45	5V	24127109	24128014	Status 12;Valid 1;Alias Bd5.2010;Description Class_4;Note=protein_coding_gene
TaAffx.9504.1.S1_at	6.65349	6.95948	6.49911	6.8283	6.67711	8.60325	7.46236	1.14089	0.000701099	2.20517	TaAffx.9504.1	516	1	1	TaAffx.9504.1	UniRef90_Q9AWY7	1e-16	Putative uncharacterized protein n=2 Tax=Oryza sativa RepID=Q9AWY7_ORYSJ	LOC_Os01g12650.1	3e-18	1	6966620	6969164	cDNA reticulon domain containing protein, putative, expressed	AT4G11220.1	1e-13	4	6838176	6839578	BTI2 (VIRB2-INTERACTING PROTEIN 2)	Bradi2g07510.1	1e-19	2V	5840425	5843157	Status 12;Valid 1;Alias Bd2.791;Description Class_5;Note=protein_coding_gene
TaAffx.110893.1.S1_at	4.42566	4.99997	4.82178	4.59593	5.43304	6.12858	4.98413	1.14445	0.00337238	2.21062	TaAffx.110893.1	501	2	1	TaAffx.110893.1	UniRef90_Q6Z4B3	2e-33	Os07g0510200 protein n=2 Tax=Oryza sativa RepID=Q6Z4B3_ORYSJ	LOC_Os07g32600.1	6e-57	7	19435906	19441783	cDNA glucan endo-1,3-beta-glucosidase precursor, putative, expressed	AT2G01630.1	8e-11	2	279541	281955	glycosyl hydrolase family 17 protein / beta-1,3-glucanase, putative	Bradi1g26510.1	1e-37	1V	21537148	21542819	Status 12;Valid 1;Alias Bd1.2818;Description Class_5;Note=protein_coding_gene
Ta.2538.2.S1_at	10.6589	10.6077	9.82023	10.6301	10.5627	11.5027	10.3581	1.14459	0.00766362	2.21083	Ta.2538.2	2099	121	1	Ta.2538.2	UniRef90_B6TNF1	0	Calnexin n=2 Tax=Zea mays RepID=B6TNF1_MAIZE	LOC_Os04g32950.1	0	4	19744785	19741264	cDNA calreticulin precursor protein, putative, expressed	AT5G07340.1	0	5	2317300	2319458	calnexin, putative	Bradi2g01440.1	0	2V	923089	926365	Status 12;Valid 1;Alias Bd2.142;Description Class_5;Note=protein_coding_gene
TaAffx.42425.1.S1_at	8.17733	8.67351	8.46388	8.51366	8.82622	10.3625	9.21635	1.14611	0.000218351	2.21316	TaAffx.42425.1	337	1	1	TaAffx.42425.1	UniRef90_Q5BXC0	1e-08	Putative uncharacterized protein (Fragment) n=14 Tax=Eukaryota RepID=Q5BXC0_SCHJA	LOC_Os05g40250.1	1e-08	5	23577621	23579154	cDNA hypothetical protein	AT4G11385.1	7e-07	4	6927087	6927678	unknown protein
Ta.23038.2.S1_a_at	8.46386	8.56649	7.60035	7.88209	8.6043	8.52969	7.38252	1.14717	0.016809	2.21479	Ta.23038.2	557	1	2	Ta.23038.1|Ta.23038.2	UniRef90_C5XCM7	0	Putative uncharacterized protein Sb02g005960 n=1 Tax=Sorghum bicolor RepID=C5XCM7_SORBI	LOC_Os07g10300.3	0	7	5520610	5525699	cDNA expressed protein	AT1G16870.1	1e-133	1	5770964	5773157	mitochondrial 28S ribosomal protein S29-related	Bradi1g54480.2	0	1V	52839975	52846375	Status 12;Valid 1;Alias Bd1.5646.1;Note=protein_coding_gene
TaAffx.86697.1.S1_x_at	3.49003	3.71639	3.3111	3.53479	3.74888	7.24911	6.09915	1.14997	0.00235767	2.21909	TaAffx.86697.1	298	1	1	TaAffx.86697.1	UniRef90_P37834	6e-11	Peroxidase 1 n=3 Tax=Oryza sativa RepID=PER1_ORYSJ	LOC_Os05g41990.1	8e-13	5	24520670	24522365	cDNA peroxidase precursor, putative, expressed							Bradi2g20840.2	4e-15	2V	18274549	18275717	Status 12;Valid 1;Alias Bd2.2220.1;Note=protein_coding_gene
TaAffx.9452.1.S1_x_at	8.8176	9.29222	10.1891	9.01886	10.0699	11.51	10.359	1.15104	0.0123171	2.22073	TaAffx.9452.1	205	1	1	TaAffx.9452.1
TaAffx.17044.1.S1_at	9.69025	9.68206	10.425	9.6565	11.0323	13.0847	11.9336	1.15109	0.0227481	2.22081	TaAffx.17044.1	1124	5	1	TaAffx.17044.1	UniRef90_C4MF51	4e-78	UDP-glycosyltransferase UGT93B9 n=1 Tax=Avena strigosa RepID=C4MF51_9POAL	LOC_Os04g47770.1	3e-60	4	28151430	28153216	cDNA cis-zeatin O-glucosyltransferase, putative, expressed	AT2G36780.1	9e-28	2	15417618	15419108	UDP-glucoronosyl/UDP-glucosyl transferase family protein	Bradi5g18030.1	1e-81	5V	21132090	21133663	Status 12;Valid 1;Alias Bd5.1648;Description Class_5;Note=protein_coding_gene
Ta.28022.2.A1_at	9.78916	10.1594	10.0745	9.94015	10.6969	11.9365	10.7851	1.15146	0.00193933	2.22138	Ta.28022.2	772	18	1	Ta.28022.2	UniRef90_B9FIN1	1e-54	Putative uncharacterized protein n=2 Tax=Oryza sativa RepID=B9FIN1_ORYSJ	LOC_Os02g07060.1	1e-122	2	3619835	3622859	cDNA tubulin/FtsZ domain containing protein, putative, expressed	AT5G12250.1	4e-58	5	3961317	3962971	TUB6 (BETA-6 TUBULIN); structural constituent of cytoskeleton	Bradi2g21340.1	7e-58	2V	18715986	18719466	Status 12;Valid 1;Alias Bd2.2275;Description Class_5;Note=protein_coding_gene
Ta.26259.1.S1_at	4.58317	4.77665	4.57349	4.96561	4.97224	5.73816	4.58644	1.15172	0.022146	2.22178	Ta.26259.1	544	2	1	Ta.26259.1	UniRef90_Q943M6	2e-29	Os01g0838200 protein n=2 Tax=Oryza sativa RepID=Q943M6_ORYSJ	LOC_Os01g62110.1	1e-51	1	35952464	35951876	cDNA expressed protein	AT1G16610.2	2e-05	1	5675925	5678686	SR45; RNA binding / protein binding	Bradi2g54430.1	3e-31	2V	53363566	53364133	Status 12;Valid 1;Alias Bd2.5464;Description Class_5;Note=protein_coding_gene
Ta.8052.1.S1_at	11.1083	10.7584	10.3574	11.1544	10.6567	11.2515	10.0994	1.15213	0.000763431	2.22242	Ta.8052.1	1747	15	1	Ta.8052.1	UniRef90_Q5Z6C2	1e-173	Os06g0529800 protein n=2 Tax=Oryza sativa RepID=Q5Z6C2_ORYSJ	LOC_Os06g33810.1	0	6	19662230	19668716	cDNA zinc finger protein, putative, expressed	AT4G23860.3	1e-110	4	12409336	12411336	PHD finger protein-related	Bradi1g38700.1	0	1V	34981057	34988779	Status 12;Valid 1;Alias Bd1.4141;Description Class_5;Note=protein_coding_gene
Ta.1385.2.A1_x_at	7.22433	7.64758	7.46724	7.07213	8.59769	9.89373	8.74151	1.15222	0.00280843	2.22256	Ta.1385.2	786	27	1	Ta.1385.2	UniRef90_Q2QLY5	1e-61	Os12g0623900 protein n=12 Tax=Poaceae RepID=Q2QLY5_ORYSJ	LOC_Os12g42884.3	1e-123	12	26623587	26629389	cDNA 5-methyltetrahydropteroyltriglutamate--homocysteine methyltransferase, putative, expressed	AT5G17920.2	5e-60	5	5935771	5939195	ATMS1; 5-methyltetrahydropteroyltriglutamate-homocysteine S-methyltransferase/ methionine synthase	Bradi1g13290.1	6e-65	1V	10066459	10072753	Status 12;Valid 1;Alias Bd1.1426;Description Class_5;Note=protein_coding_gene
Ta.212.1.S1_at	10.0291	11.3865	10.9015	10.0926	12.6347	13.2502	12.0977	1.15244	0.000638107	2.22289	Ta.212.1	1851	107	1	Ta.212.1	UniRef90_B9FIN1	0	Putative uncharacterized protein n=2 Tax=Oryza sativa RepID=B9FIN1_ORYSJ	LOC_Os05g34170.2	0	5	20141600	20145027	cDNA tubulin/FtsZ domain containing protein, putative, expressed	AT5G12250.1	0	5	3961317	3962971	TUB6 (BETA-6 TUBULIN); structural constituent of cytoskeleton	Bradi2g10970.1	0	2V	9184570	9188455	Status 12;Valid 1;Alias Bd2.1171;Description Class_5;Note=protein_coding_gene
TaAffx.59437.1.S1_at	5.71348	5.51735	5.90424	5.68592	6.001	7.04796	5.89422	1.15374	0.00787056	2.2249	TaAffx.59437.1	557	1	1	TaAffx.59437.1	UniRef90_Q6EUQ8	4e-69	Os02g0175500 protein n=2 Tax=Oryza sativa RepID=Q6EUQ8_ORYSJ	LOC_Os02g07880.2	1e-70	2	4129117	4133821	cDNA DNA binding protein, putative, expressed	AT4G31350.2	6e-56	4	15213133	15215651	unknown protein	Bradi3g05600.1	6e-72	3V	3955327	3960907	Status 12;Valid 1;Alias Bd3.593;Description Class_5;Note=protein_coding_gene
TaAffx.93470.1.S1_s_at	5.07425	6.57813	6.13851	4.91157	7.1751	7.56186	6.40719	1.15467	0.0134492	2.22634	TaAffx.93470.1	1145	10	2	Ta.7683.1|TaAffx.93470.1	UniRef90_Q8RUQ6	1e-144	Os01g0938200 protein n=2 Tax=Oryza sativa RepID=Q8RUQ6_ORYSJ	LOC_Os01g71200.1	0	1	41192307	41197933	cDNA RNA recognition motif containing protein, putative, expressed	AT4G03110.2	1e-95	4	1376710	1379275	RNA-binding protein, putative	Bradi2g60300.1	1e-163	2V	57673555	57680417	Status 12;Valid 1;Alias Bd2.6094;Description Class_5;Note=protein_coding_gene
Ta.21787.1.S1_at	6.14529	6.5921	7.36085	6.29601	7.33637	9.58285	8.42815	1.1547	0.00221116	2.22639	Ta.21787.1	758	6	1	Ta.21787.1	UniRef90_B6TDX6	9e-58	Aspartic proteinase nepenthesin-1 n=3 Tax=Andropogoneae RepID=B6TDX6_MAIZE	LOC_Os07g46480.1	1e-116	7	27745315	27747017	cDNA eukaryotic aspartyl protease domain containing protein, expressed	AT3G54400.1	7e-47	3	20140291	20142599	aspartyl protease family protein	Bradi1g19070.1	7e-47	1V	15271736	15273454	Status 12;Valid 1;Alias Bd1.2017;Description Class_4;Note=protein_coding_gene
Ta.8288.1.S1_at	7.48182	7.94548	7.03347	7.69323	7.89348	8.23906	7.08375	1.15531	0.00256421	2.22732	Ta.8288.1	3386	30	1	Ta.8288.1	UniRef90_Q5JKW1	0	Os01g0744000 protein n=1 Tax=Oryza sativa Japonica Group RepID=Q5JKW1_ORYSJ	LOC_Os01g54080.1	0	1	31098349	31105782	cDNA kinesin motor protein-related, putative, expressed	AT5G41310.1	0	5	16516634	16522392	kinesin motor protein-related	Bradi2g49570.1	0	2V	49622616	49629981	Status 12;Valid 1;Alias Bd2.4952;Description Class_5;Note=protein_coding_gene
Ta.7750.1.A1_at	6.4132	6.13089	5.65996	6.4972	6.89508	7.70376	6.54786	1.1559	0.0347622	2.22823	Ta.7750.1	1644	28	1	Ta.7750.1	UniRef90_B8B9K4	0	Putative uncharacterized protein n=1 Tax=Oryza sativa Indica Group RepID=B8B9K4_ORYSI	LOC_Os08g44420.1	0	8	27946104	27939992	cDNA kinesin-related protein, putative, expressed	AT2G36200.1	1e-110	2	15179739	15185189	kinesin motor protein-related	Bradi3g42840.1	0	3V	44247959	44253910	Status 12;Valid 1;Alias Bd3.4265;Description Class_5;Note=protein_coding_gene
Ta.8429.1.A1_at	7.3155	8.07115	7.68288	7.63556	8.5182	9.12407	7.96751	1.15655	0.00018844	2.22925	Ta.8429.1	598	3	1	Ta.8429.1	UniRef90_Q10MD1	1e-28	Os03g0313600 protein n=2 Tax=Oryza sativa RepID=Q10MD1_ORYSJ	LOC_Os03g19930.4	1e-23	3	11209477	11213664	cDNA adenylosuccinate lyase, putative, expressed	AT1G36280.1	6e-20	1	13640600	13642908	adenylosuccinate lyase, putative / adenylosuccinase, putative	Bradi1g64210.1	1e-33	1V	63398732	63403001	Status 12;Valid 1;Alias Bd1.6711;Description Class_5;Note=protein_coding_gene
Ta.21085.1.S1_x_at	7.73905	7.74181	7.6487	8.0426	7.45046	9.03114	7.87223	1.15891	0.00696944	2.23288	Ta.21085.1	612	4	1	Ta.21085.1	UniRef90_Q0GR06	1e-59	Germin-like protein 5a n=1 Tax=Hordeum vulgare subsp. vulgare RepID=Q0GR06_HORVD	LOC_Os01g18170.1	4e-77	1	10168292	10166862	cDNA Cupin domain containing protein, expressed	AT1G02335.1	4e-49	1	463979	464876	GL22 (GERMIN-LIKE PROTEIN SUBFAMILY 2 MEMBER 2 PRECURSOR.); manganese ion binding / nutrient reservoir	Bradi2g11050.1	1e-59	2V	9246840	9247851	Status 12;Valid 1;Alias Bd2.1180;Description Class_5;Note=protein_coding_gene
Ta.7099.2.S1_at	4.94777	5.74029	5.38113	5.03294	6.35949	6.84817	5.68809	1.16008	0.0176763	2.23469	Ta.7099.2	872	4	1	Ta.7099.2	UniRef90_Q96562	2e-53	Chalcone synthase 2 n=1 Tax=Hordeum vulgare RepID=CHS2_HORVU	LOC_Os11g32650.1	1e-31	11	18814704	18811245	cDNA chalcone synthase, putative, expressed	AT5G13930.1	1e-50	5	4488762	4490035	TT4 (TRANSPARENT TESTA 4); naringenin-chalcone synthase	Bradi4g17230.1	6e-57	4V	18277013	18280025	Status 12;Valid 1;Alias Bd4.1809;Description Class_5;Note=protein_coding_gene
Ta.21311.1.S1_at	4.01364	4.86154	5.00371	3.96376	6.484	9.21621	8.05602	1.16019	0.0109008	2.23488	Ta.21311.1	626	4	1	Ta.21311.1	UniRef90_Q84M79	1e-14	Os03g0857600 protein n=3 Tax=Oryza sativa RepID=Q84M79_ORYSJ	LOC_Os03g64050.1	1e-15	3	36182185	36183582	cDNA receptor protein kinase, putative, expressed	AT4G34215.2	1e-09	4	16380203	16381192	hydrolase	Bradi1g00920.1	3e-19	1V	643677	644861	Status 12;Valid 1;Alias Bd1.87;Description Class_5;Note=protein_coding_gene
Ta.8094.1.A1_a_at	4.10447	4.56007	4.3526	4.07469	4.54639	5.96043	4.7991	1.16133	0.00186677	2.23664	Ta.8094.1	582	5	2	Ta.8094.1|Ta.8094.2	UniRef90_Q5ZDS5	1e-172	Os01g0329900 protein n=3 Tax=Oryza sativa RepID=Q5ZDS5_ORYSJ	LOC_Os01g22640.1	0	1	12733072	12737086	cDNA GDSL-like lipase/acylhydrolase, putative, expressed	AT1G09390.1	2e-92	1	3031264	3033415	GDSL-motif lipase/hydrolase family protein	Bradi2g12370.1	0	2V	10717747	10721958	Status 12;Valid 1;Alias Bd2.1324;Description Class_5;Note=protein_coding_gene
Ta.28962.3.S1_a_at	6.16177	7.29817	6.0858	5.73601	7.57954	7.50169	6.34034	1.16134	0.0241556	2.23666	Ta.28962.3	557	1	2	Ta.28962.1|Ta.28962.3	UniRef90_Q69V60	0	Os06g0608300 protein n=5 Tax=Poaceae RepID=Q69V60_ORYSJ	LOC_Os06g40600.1	0	6	24211572	24205618	cDNA elongation factor, putative, expressed	AT1G06220.1	0	1	1900524	1904583	MEE5 (MATERNAL EFFECT EMBRYO ARREST 5); GTP binding / GTPase/ translation elongation factor/ translation factor, nucleic acid bin	Bradi1g36340.1	0	1V	31991669	31997162	Status 12;Valid 1;Alias Bd1.3899;Description Class_5;Note=protein_coding_gene
Ta.10389.1.S1_a_at	10.4408	10.2277	9.11778	9.93833	9.35041	9.78256	8.62098	1.16157	0.0192992	2.23701	Ta.10389.1	1362	21	3	Ta.10389.3|Ta.10389.2|Ta.10389.1	UniRef90_Q0JHR5	1e-161	Os01g0847700 protein (Fragment) n=2 Tax=Oryza sativa Japonica Group RepID=Q0JHR5_ORYSJ	LOC_Os01g62870.1	0	1	36409595	36413567	cDNA oxidoreductase, aldo/keto reductase family protein, putative, expressed	AT2G37790.1	1e-129	2	15838838	15840752	aldo/keto reductase family protein	Bradi2g54890.1	1e-169	2V	53682879	53686567	Status 12;Valid 1;Alias Bd2.5510;Description Class_5;Note=protein_coding_gene
Ta.28354.3.S1_x_at	9.93418	9.85555	11.7695	10.1683	9.81905	11.9751	10.8134	1.16173	0.00510357	2.23726	Ta.28354.3	1304	38	1	Ta.28354.3	UniRef90_Q8RW00	1e-94	Glutathione transferase n=1 Tax=Triticum aestivum RepID=Q8RW00_WHEAT	LOC_Os10g38730.1	1e-29	10	20559539	20560391	cDNA glutathione S-transferase, putative, expressed	AT1G10360.1	5e-34	1	3395738	3396806	ATGSTU18 (GLUTATHIONE S-TRANSFERASE TAU 18); glutathione transferase	Bradi5g19400.1	2e-46	5V	22400171	22401332	Status 12;Valid 1;Alias Bd5.1792;Description Class_5;Note=protein_coding_gene
Ta.29507.1.S1_at	7.45486	7.21356	7.29652	7.48411	7.38705	8.67475	7.51281	1.16194	0.00473998	2.23759	Ta.29507.1	671	1	1	Ta.29507.1	UniRef90_Q69Y17	4e-52	Putative PrMC3 n=1 Tax=Oryza sativa Japonica Group RepID=Q69Y17_ORYSJ	LOC_Os06g11135.1	8e-54	6	5837524	5836565	cDNA gibberellin receptor GID1L2, putative, expressed	AT1G47480.1	7e-18	1	17417623	17419296	hydrolase	Bradi1g45930.1	7e-27	1V	44221720	44223175	Status 12;Valid 1;Alias Bd1.4707;Description Class_5;Note=protein_coding_gene
Ta.29714.2.S1_at	7.46983	7.73644	6.6247	6.87132	8.3299	7.71562	6.55362	1.162	0.0132951	2.23767	Ta.29714.2	557	1	1	Ta.29714.2	UniRef90_B9FTG2	8e-64	Putative uncharacterized protein n=2 Tax=Oryza sativa RepID=B9FTG2_ORYSJ	LOC_Os06g30460.1	2e-65	6	17608678	17596789	protein 2-oxo acid dehydrogenases acyltransferase domain containing protein, expressed	AT3G52200.1	3e-53	3	19360317	19366091	LTA3; ATP binding / dihydrolipoyllysine-residue acetyltransferase	Bradi3g17280.2	2e-69	3V	15421090	15426355	Status 12;Valid 1;Alias Bd3.1790.2;Note=protein_coding_gene
TaAffx.24652.1.S1_at	7.21701	6.58728	6.84141	6.88688	6.66345	8.75301	7.59101	1.162	0.042194	2.23767	TaAffx.24652.1	707	3	1	TaAffx.24652.1	UniRef90_P49104	3e-49	Ras-related protein Rab-2-B n=11 Tax=Poaceae RepID=RAB2B_MAIZE	LOC_Os04g39440.4	1e-37	4	23307791	23310222	cDNA ras-related protein, putative, expressed	AT4G17170.1	2e-48	4	9644908	9646220	RABB1C (ARABIDOPSIS RAB GTPASE HOMOLOG B1C); GTP binding / GTPase	Bradi5g13000.1	1e-50	5V	16577469	16580095	Status 12;Valid 1;Alias Bd5.1100;Description Class_5;Note=protein_coding_gene
Ta.7152.1.A1_at	5.58109	6.07346	6.61227	5.85533	6.43461	8.76098	7.59843	1.16255	0.00869012	2.23853	Ta.7152.1	716	18	1	Ta.7152.1	UniRef90_Q0J9V3	1e-41	Os04g0629700 protein n=3 Tax=Oryza sativa RepID=Q0J9V3_ORYSJ	LOC_Os04g53760.2	1e-33	4	31854015	31848778	cDNA kinesin motor domain containing protein, putative, expressed	AT4G21270.1	1e-41	4	11329579	11333884	ATK1 (ARABIDOPSIS THALIANA KINESIN 1); microtubule motor/ minus-end-directed microtubule motor	Bradi5g22780.1	1e-43	5V	25003449	25008701	Status 12;Valid 1;Alias Bd5.2135;Description Class_5;Note=protein_coding_gene
TaAffx.39904.1.A1_at	7.28377	6.8159	6.87396	7.41207	6.07048	7.34024	6.17654	1.1637	0.0284842	2.24031	TaAffx.39904.1	872	13	1	TaAffx.39904.1	UniRef90_Q7XJ79	5e-75	High light protein n=2 Tax=Hordeum vulgare RepID=Q7XJ79_HORVU							AT1G19715.1	2e-10	1	6816934	6819432	jacalin lectin family protein	Bradi4g39920.1	1e-28	4V	44465257	44466891	Status 12;Valid 1;Alias Bd4.4107;Description Class_5;Note=protein_coding_gene
TaAffx.95718.1.S1_at	7.3438	7.38125	6.74347	6.7351	7.43926	6.36287	5.19823	1.16465	0.0409834	2.24178	TaAffx.95718.1	557	1	1	TaAffx.95718.1	UniRef90_B9F8I3	4e-99	Putative uncharacterized protein n=2 Tax=Oryza sativa RepID=B9F8I3_ORYSJ	LOC_Os04g55730.1	6e-51	4	32994229	32985096	cDNA alpha-N-acetylglucosaminidase, putative, expressed	AT5G13690.1	3e-83	5	4415808	4420159	alpha-N-acetylglucosaminidase family / NAGLU family	Bradi1g62010.1	1e-100	1V	61301294	61318141	Status 12;Valid 1;Alias Bd1.6479;Description Class_3;Note=protein_coding_gene
Ta.2245.1.A1_at	7.58263	8.404	8.06924	7.74701	8.14967	7.75936	6.59453	1.16483	0.0131503	2.24206	Ta.2245.1	786	9	1	Ta.2245.1	UniRef90_B5U8Z0	1e-86	Alpha-glucosidase like protein n=1 Tax=Hordeum vulgare RepID=B5U8Z0_HORVU	LOC_Os07g23880.1	1e-151	7	13487282	13500032	cDNA glycosyl hydrolase, family 31, putative, expressed	AT3G23640.2	5e-59	3	8502355	8509358	HGL1 (heteroglycan glucosidase 1); hydrolase, hydrolyzing O-glycosyl compounds	Bradi1g52510.1	6e-83	1V	50766696	50787372	Status 12;Valid 1;Alias Bd1.5443;Description Class_5;Note=protein_coding_gene
TaAffx.105726.1.S1_at	6.95919	6.87681	6.53418	7.00947	7.06217	8.30288	7.13669	1.16619	0.001887	2.24418	TaAffx.105726.1	1944	8	1	TaAffx.105726.1	UniRef90_Q5WMR0	0	Os05g0415700 protein n=3 Tax=Oryza sativa RepID=Q5WMR0_ORYSJ	LOC_Os05g34320.2	0	5	20252153	20258192	cDNA beta-hexosaminidase precursor, putative, expressed	AT1G65590.1	1e-165	1	24385996	24390989	HEXO3 (BETA-HEXOSAMINIDASE 3); beta-N-acetylhexosaminidase/ hexosaminidase	Bradi2g25310.1	0	2V	23236815	23242436	Status 12;Valid 1;Alias Bd2.2679;Description Class_5;Note=protein_coding_gene
Ta.5231.1.S1_at	7.86759	7.84051	7.51353	7.86382	8.0591	9.11708	7.95082	1.16626	0.0180981	2.2443	Ta.5231.1	1155	10	1	Ta.5231.1	UniRef90_Q5QNG0	1e-105	Os01g0209400 protein n=1 Tax=Oryza sativa Japonica Group RepID=Q5QNG0_ORYSJ	LOC_Os01g11120.1	0	1	5938527	5933573	cDNA CID11, putative, expressed	AT3G14450.1	6e-85	3	4849788	4851601	CID9 (CTC-Interacting Domain 9); RNA binding / protein binding	Bradi2g06650.1	1e-111	2V	5071457	5075296	Status 12;Valid 1;Alias Bd2.702;Description Class_5;Note=protein_coding_gene
Ta.4508.3.S1_a_at	8.11535	7.28783	7.19754	7.82662	7.60538	8.04409	6.87687	1.16722	0.00148924	2.24579	Ta.4508.3	884	3	2	Ta.4508.1|Ta.4508.3	UniRef90_B4FWZ5	2e-55	Putative uncharacterized protein n=1 Tax=Zea mays RepID=B4FWZ5_MAIZE	LOC_Os03g43720.6	1e-40	3	24447214	24452023	cDNA transporter family protein, putative, expressed	AT3G13050.1	2e-33	3	4176866	4178868	transporter-related	Bradi1g14040.2	2e-60	1V	10946183	10949825	Status 12;Valid 1;Alias Bd1.1509.2;Note=protein_coding_gene
Ta.25582.3.S1_a_at	6.92323	7.48138	6.94683	6.45818	7.41908	7.18739	6.01885	1.16854	0.0175486	2.24784	Ta.25582.3	449	1	2	Ta.25582.1|Ta.25582.3	UniRef90_C5Y713	0	Putative uncharacterized protein Sb05g025620 n=1 Tax=Sorghum bicolor RepID=C5Y713_SORBI	LOC_Os11g42420.2	0	11	25062071	25071305	cDNA nuclear pore protein 84/107 containing protein, expressed	AT3G14120.2	1e-163	3	4677993	4685455	FUNCTIONS IN: molecular_function unknown; INVOLVED IN: transport; LOCATED IN: nuclear pore; EXPRESSED IN: 23 plant structures; EX	Bradi4g11690.1	0	4V	11560856	11571696	Status 12;Valid 1;Alias Bd4.1256;Description Class_4;Note=protein_coding_gene
Ta.13818.1.S1_at	8.05852	8.68947	8.05484	8.08509	8.02242	8.87733	7.70865	1.16868	0.0145815	2.24806	Ta.13818.1	675	5	1	Ta.13818.1	UniRef90_C1KD96	7e-51	Xylanase inhibitor (Fragment) n=2 Tax=Triticum aestivum RepID=C1KD96_WHEAT	LOC_Os01g71080.1	1e-12	1	41139628	41138131	cDNA xylanase inhibitor, putative, expressed	AT1G03230.1	4e-16	1	790110	791414	extracellular dermal glycoprotein, putative / EDGP, putative	Bradi2g02120.1	2e-52	2V	1446880	1448188	Status 12;Valid 1;Alias Bd2.219;Description Class_2;Note=protein_coding_gene
TaAffx.122294.1.S1_at	5.0162	5.00983	4.65234	5.12045	4.92693	6.22799	5.05883	1.16916	0.00611645	2.24881	TaAffx.122294.1	1271	6	1	TaAffx.122294.1	UniRef90_C5WRD2	2e-58	Putative uncharacterized protein Sb01g028450 n=1 Tax=Sorghum bicolor RepID=C5WRD2_SORBI	LOC_Os10g42130.1	2e-52	10	22597766	22600351	cDNA no apical meristem protein, putative, expressed	AT4G17980.1	3e-37	4	9978850	9980038	anac071 (Arabidopsis NAC domain containing protein 71); transcription factor	Bradi2g24790.2	5e-29	2V	22596617	22600811	Status 12;Valid 1;Alias Bd2.2620.1;Note=protein_coding_gene
TaAffx.65171.1.A1_at	5.85183	7.57169	5.88045	5.66855	7.91549	8.06622	6.893	1.17322	0.0150279	2.25515	TaAffx.65171.1	557	1	1	TaAffx.65171.1	UniRef90_P52711	1e-78	Serine carboxypeptidase II-3 chain B n=1 Tax=Hordeum vulgare RepID=CBP23_HORVU	LOC_Os07g46350.1	8e-71	7	27642804	27637822	cDNA OsSCP40 - Putative Serine Carboxypeptidase homologue, expressed	AT3G63470.1	9e-41	3	23438561	23440862	scpl40 (serine carboxypeptidase-like 40); serine-type carboxypeptidase	Bradi1g19230.1	3e-76	1V	15409996	15413928	Status 12;Valid 1;Alias Bd1.2033;Description Class_5;Note=protein_coding_gene
Ta.11590.1.S1_at	6.39228	6.8746	7.28322	5.9705	7.76326	9.3772	8.2039	1.1733	7.61833e-05	2.25527	Ta.11590.1	2090	12	1	Ta.11590.1	UniRef90_Q10RB4	0	Beta-galactosidase 5 n=5 Tax=Oryza sativa RepID=BGAL5_ORYSJ	LOC_Os03g06940.2	1e-161	3	3530353	3524074	cDNA beta-galactosidase, putative, expressed	AT3G13750.1	1e-132	3	4511192	4515756	BGAL1 (Beta galactosidase 1); beta-galactosidase/ catalytic/ cation binding / heme binding / peroxidase/ sugar binding	Bradi1g74050.1	0	1V	71336702	71342501	Status 12;Valid 1;Alias Bd1.7722;Description Class_5;Note=protein_coding_gene
Ta.6141.2.S1_x_at	9.83069	9.74625	9.93878	9.34004	10.5649	10.1687	8.99504	1.17363	9.56909e-05	2.25578	Ta.6141.2	493	1	1	Ta.6141.2	UniRef90_Q9ATV7	4e-27	Arabinoxylan arabinofuranohydrolase isoenzyme AXAH-II n=1 Tax=Hordeum vulgare RepID=Q9ATV7_HORVU	LOC_Os11g03780.2	1e-26	11	1483074	1491359	cDNA alpha-N-arabinofuranosidase, putative, expressed	AT3G10740.1	3e-20	3	3361031	3364573	ASD1 (ALPHA-L-ARABINOFURANOSIDASE 1); alpha-N-arabinofuranosidase/ hydrolase, acting on glycosyl bonds / xylan 1,4-beta-xylosidas	Bradi4g26270.3	4e-28	4V	31544604	31550649	Status 12;Valid 1;Alias Bd4.2617.1;Note=protein_coding_gene
Ta.11956.1.A1_at	7.56549	6.27335	7.14863	7.91513	5.90979	6.93995	5.76566	1.17429	0.000710087	2.25681	Ta.11956.1	766	2	1	Ta.11956.1	UniRef90_C5XIF9	1e-57	Putative uncharacterized protein Sb03g033390 n=1 Tax=Sorghum bicolor RepID=C5XIF9_SORBI	LOC_Os01g52690.1	1e-105	1	30292898	30295533	cDNA retrotransposon protein, putative, unclassified, expressed	AT2G42840.1	7e-28	2	17826327	17827426	PDF1 (PROTODERMAL FACTOR 1)	Bradi2g48700.1	4e-66	2V	48933187	48934855	Status 12;Valid 1;Alias Bd2.4857;Description Class_2;Note=protein_coding_gene
Ta.18968.1.S1_x_at	10.1215	10.4934	9.99936	10.0989	10.8974	11.6479	10.4735	1.17436	0.00112926	2.25694	Ta.18968.1	1234	37	1	Ta.18968.1	UniRef90_Q2R4Y7	1e-130	Serine hydroxymethyltransferase, mitochondrial, putative, expressed n=1 Tax=Oryza sativa Japonica Group RepID=Q2R4Y7_ORYSJ	LOC_Os11g26860.1	0	11	14973022	14976357	cDNA serine hydroxymethyltransferase, mitochondrial precursor, putative, expressed	AT4G13930.1	1e-118	4	8048013	8050021	SHM4 (serine hydroxymethyltransferase 4); catalytic/ glycine hydroxymethyltransferase/ pyridoxal phosphate binding	Bradi4g19470.1	1e-133	4V	22167459	22171696	Status 12;Valid 1;Alias Bd4.1950;Description Class_5;Note=protein_coding_gene
Ta.4798.3.S1_a_at	9.48142	9.66496	9.29144	8.69659	9.68659	9.46602	8.29129	1.17474	0.0492746	2.25751	Ta.4798.3	557	1	3	Ta.4798.1|Ta.4798.2|Ta.4798.3	UniRef90_B9FXT4	0	Putative uncharacterized protein n=2 Tax=Oryza sativa RepID=B9FXT4_ORYSJ	LOC_Os07g36470.1	0	7	21818394	21821395	cDNA vacuolar ATP synthase subunit H, putative, expressed	AT3G42050.1	1e-174	3	14228846	14232228	vacuolar ATP synthase subunit H family protein	Bradi1g25210.1	1e-171	1V	20471755	20474544	Alias Bd1.2683;Description Class_3;Note=protein_coding_gene
TaAffx.82941.1.S1_s_at	5.63656	6.68931	5.71756	5.84768	7.40442	6.34994	5.17399	1.17596	0.0301969	2.25943	TaAffx.82941.1	557	1	1	TaAffx.82941.1	UniRef90_C5YDA5	2e-45	Putative uncharacterized protein Sb06g003570 n=1 Tax=Sorghum bicolor RepID=C5YDA5_SORBI							AT5G51660.1	6e-38	5	20980250	20989268	CPSF160; nucleic acid binding	Bradi5g04670.2	3e-47	5V	5895326	5904063	Status 12;Valid 1;Alias Bd5.399.1;Note=protein_coding_gene
Ta.8052.1.S1_x_at	11.0459	10.5058	10.1684	10.9311	10.3679	11.025	9.84861	1.17634	0.00122891	2.26003	Ta.8052.1	1747	15	1	Ta.8052.1	UniRef90_Q5Z6C2	1e-173	Os06g0529800 protein n=2 Tax=Oryza sativa RepID=Q5Z6C2_ORYSJ	LOC_Os06g33810.1	0	6	19662230	19668716	cDNA zinc finger protein, putative, expressed	AT4G23860.3	1e-110	4	12409336	12411336	PHD finger protein-related	Bradi1g38700.1	0	1V	34981057	34988779	Status 12;Valid 1;Alias Bd1.4141;Description Class_5;Note=protein_coding_gene
Ta.26092.1.S1_at	7.47137	7.85379	7.89345	7.34738	11.5281	12.0878	10.9107	1.17709	0.00193788	2.26121	Ta.26092.1	676	1	1	Ta.26092.1	UniRef90_Q8W2G5	7e-58	Alkaline alpha-galactosidase n=3 Tax=Oryza sativa RepID=Q8W2G5_ORYSJ	LOC_Os08g38710.1	2e-59	8	24472432	24476815	cDNA uncharacterized glycosyltransferase, putative, expressed	AT1G55740.1	3e-41	1	20835507	20838707	AtSIP1 (Arabidopsis thaliana seed imbibition 1); hydrolase, hydrolyzing O-glycosyl compounds	Bradi3g39220.1	5e-52	3V	41575407	41579538	Status 12;Valid 1;Alias Bd3.3877;Description Class_5;Note=protein_coding_gene
Ta.6908.1.S1_at	5.50815	5.69843	6.3388	5.19416	5.41868	6.94845	5.77107	1.17737	0.00455568	2.26165	Ta.6908.1	1209	6	1	Ta.6908.1	UniRef90_Q5JNL0	1e-132	Os01g0739700 protein n=3 Tax=Oryza sativa RepID=Q5JNL0_ORYSJ	LOC_Os01g53750.1	1e-145	1	30896929	30899576	cDNA glucan endo-1,3-beta-glucosidase precursor, putative, expressed	AT5G56590.1	5e-94	5	22907521	22909436	glycosyl hydrolase family 17 protein	Bradi2g49330.1	1e-139	2V	49419557	49424421	Status 12;Valid 1;Alias Bd2.4927;Description Class_5;Note=protein_coding_gene
TaAffx.2117.1.A1_at	7.68664	7.96975	7.78436	7.76446	7.81569	8.67419	7.49663	1.17756	0.000540468	2.26194	TaAffx.2117.1	1388	13	1	TaAffx.2117.1	UniRef90_B6TUC1	1e-142	Histone-arginine methyltransferase CARM1 n=3 Tax=Andropogoneae RepID=B6TUC1_MAIZE	LOC_Os07g47500.4	0	7	28401324	28408667	cDNA histone-arginine methyltransferase CARM1, putative, expressed	AT3G06930.1	1e-118	3	2185469	2189296	protein arginine N-methyltransferase family protein	Bradi1g18180.1	1e-156	1V	14634396	14642309	Status 12;Valid 1;Alias Bd1.1922;Description Class_5;Note=protein_coding_gene
TaAffx.97181.1.S1_s_at	7.73099	7.51103	7.55632	7.70628	6.56724	9.42253	8.24421	1.17832	0.0156784	2.26312	TaAffx.97181.1	525	2	2	Ta.24660.1|TaAffx.97181.1	UniRef90_Q7G2B5	4e-26	Os10g0505700 protein n=2 Tax=Oryza sativa RepID=Q7G2B5_ORYSJ	LOC_Os10g36170.1	1e-17	10	19264170	19263577	cDNA LTPL160 - Protease inhibitor/seed storage/LTP family protein precursor, expressed	AT5G38170.1	7e-17	5	15227717	15228028	protease inhibitor/seed storage/lipid transfer protein (LTP) family protein	Bradi1g77820.1	2e-24	1V	73988144	73988431	Alias Bd1.8128;Description Class_5;Note=protein_coding_gene
Ta.8052.2.S1_x_at	8.61288	8.21841	7.53634	8.08935	8.21442	8.31302	7.1346	1.17841	0.0165131	2.26328	Ta.8052.2	557	1	1	Ta.8052.2	UniRef90_B4G0Z1	1e-26	Putative uncharacterized protein n=1 Tax=Zea mays RepID=B4G0Z1_MAIZE	LOC_Os06g33810.1	3e-27	6	19662230	19668716	cDNA zinc finger protein, putative, expressed	AT4G23860.3	6e-08	4	12409336	12411336	PHD finger protein-related	Bradi1g38700.1	5e-37	1V	34981057	34988779	Status 12;Valid 1;Alias Bd1.4141;Description Class_5;Note=protein_coding_gene
Ta.23395.1.S1_a_at	4.74162	6.40284	6.11764	4.76577	5.93799	7.48832	6.30907	1.17925	0.00140309	2.26459	Ta.23395.1	906	5	2	Ta.23395.1|Ta.23395.2	UniRef90_C5XZS5	2e-64	Putative uncharacterized protein Sb04g029500 n=2 Tax=Andropogoneae RepID=C5XZS5_SORBI	LOC_Os11g34390.1	1e-42	11	19687944	19686418	cDNA glycosyltransferase, putative, expressed	AT2G22900.1	2e-45	2	9744359	9746193	galactosyl transferase GMA12/MNN10 family protein	Bradi4g16670.1	3e-74	4V	17477050	17478670	Status 12;Valid 1;Alias Bd4.1742;Description Class_5;Note=protein_coding_gene
TaAffx.37833.1.S1_at	4.94035	5.1533	4.83971	4.99072	4.92779	5.93996	4.76063	1.17933	0.0386907	2.26472	TaAffx.37833.1	589	3	1	TaAffx.37833.1	UniRef90_Q5Z964	1e-18	Os06g0549300 protein n=3 Tax=Oryza sativa RepID=Q5Z964_ORYSJ	LOC_Os06g35630.1	1e-11	6	20785144	20783370	cDNA reticuline oxidase-like protein precursor, putative, expressed	AT5G44380.1	4e-16	5	17878873	17881369	FAD-binding domain-containing protein	Bradi3g35230.1	3e-21	3V	37539518	37540699	Status 12;Valid 1;Alias Bd3.3433;Description Class_3;Note=protein_coding_gene
Ta.9240.1.S1_x_at	9.4335	9.58693	8.30195	9.20159	10.0977	10.8121	9.63272	1.17938	0.0115621	2.2648	Ta.9240.1	1512	56	1	Ta.9240.1	UniRef90_Q84TL6	1e-168	Legumin-like protein n=4 Tax=Zea mays RepID=Q84TL6_MAIZE	LOC_Os05g02520.1	1e-180	5	876104	872961	cDNA cupin domain containing protein, expressed	AT2G28680.1	1e-136	2	12303118	12304747	cupin family protein	Bradi2g37470.1	0	2V	37781633	37783764	Status 12;Valid 1;Alias Bd2.3676;Description Class_5;Note=protein_coding_gene
Ta.29895.1.A1_at	4.8253	5.22205	4.79092	4.80567	5.36127	7.18304	6.00359	1.17945	0.00510397	2.26491	Ta.29895.1	661	3	1	Ta.29895.1	UniRef90_Q1W374	4e-46	Phosphomannomutase n=14 Tax=Pooideae RepID=PMM_WHEAT	LOC_Os04g58580.1	2e-60	4	34643141	34646173	cDNA phosphomannomutase, putative, expressed	AT2G45790.1	7e-39	2	18855876	18857753	PMM (PHOSPHOMANNOMUTASE); phosphomannomutase	Bradi5g26500.3	5e-46	5V	27469925	27472143	Status 25;Valid 1;Alias Bd5.2529.1.1;Note=protein_coding_gene
Ta.6243.1.A1_at	6.34898	6.77747	6.34971	6.42457	6.64109	8.02543	6.84552	1.17991	0.0240804	2.26563	Ta.6243.1	888	6	1	Ta.6243.1	UniRef90_B9F6Q8	1e-110	Putative uncharacterized protein n=2 Tax=Oryza sativa RepID=B9F6Q8_ORYSJ	LOC_Os03g14010.3	0	3	7598624	7602002	cDNA glycosyl hydrolase family 10 protein, putative, expressed	AT4G38650.1	9e-76	4	18063377	18065769	glycosyl hydrolase family 10 protein	Bradi1g68310.1	1e-118	1V	66834900	66838412	Status 12;Valid 1;Alias Bd1.7146;Description Class_5;Note=protein_coding_gene
Ta.7684.2.S1_at	4.78146	4.91802	4.48341	4.66447	4.6168	6.16851	4.98835	1.18017	0.00698811	2.26603	Ta.7684.2	557	1	1	Ta.7684.2	UniRef90_Q7XE39	8e-39	Os10g0438500 protein n=3 Tax=Oryza sativa RepID=Q7XE39_ORYSJ	LOC_Os10g30280.1	2e-40	10	15659389	15662785	cDNA OsFBX386 - F-box domain containing protein, expressed	AT4G35930.1	3e-08	4	17019482	17020744	FUNCTIONS IN: molecular_function unknown; INVOLVED IN: biological_process unknown; LOCATED IN: cellular_component unknown; EXPR	Bradi3g27400.1	9e-45	3V	28367934	28371860	Status 12;Valid 1;Alias Bd3.2600;Description Class_5;Note=protein_coding_gene
Ta.4341.1.S1_at	3.83085	3.53323	3.57845	3.68595	3.71372	4.88412	3.69916	1.18496	0.0168372	2.27358	Ta.4341.1	1230	4	1	Ta.4341.1	UniRef90_C5XYI7	1e-104	Putative uncharacterized protein Sb04g008160 n=1 Tax=Sorghum bicolor RepID=C5XYI7_SORBI	LOC_Os02g13570.1	9e-98	2	7280993	7278420	cDNA kinesin motor protein-related, putative, expressed	AT1G63640.2	2e-45	1	23589234	23595139	kinesin motor protein-related	Bradi3g08700.1	1e-100	3V	6853330	6855657	Status 12;Valid 1;Alias Bd3.917;Description Class_5;Note=protein_coding_gene
Ta.8599.1.A1_at	3.72289	3.98171	3.57347	3.82381	3.92882	5.08384	3.89871	1.18513	0.0449828	2.27384	Ta.8599.1	692	3	1	Ta.8599.1	UniRef90_UPI0000DF081A	2e-74	Os02g0695800 n=1 Tax=Oryza sativa Japonica Group RepID=UPI0000DF081A	LOC_Os02g46850.1	5e-98	2	28578587	28575677	cDNA oligopeptide transporter, putative, expressed	AT5G64410.1	1e-58	5	25750921	25754974	OPT4 (OLIGOPEPTIDE TRANSPORTER 4); oligopeptide transporter	Bradi3g52290.1	1e-77	3V	53238439	53244128	Status 12;Valid 1;Alias Bd3.5290;Description Class_5;Note=protein_coding_gene
Ta.18968.2.S1_x_at	11.5639	11.9585	11.5784	11.7212	12.3562	13.1118	11.9264	1.18534	0.000159339	2.27419	Ta.18968.2	2148	56	1	Ta.18968.2	UniRef90_C5Y297	0	Serine hydroxymethyltransferase n=4 Tax=Poaceae RepID=C5Y297_SORBI	LOC_Os11g26860.1	0	11	14973022	14976357	cDNA serine hydroxymethyltransferase, mitochondrial precursor, putative, expressed	AT4G13930.1	1e-170	4	8048013	8050021	SHM4 (serine hydroxymethyltransferase 4); catalytic/ glycine hydroxymethyltransferase/ pyridoxal phosphate binding	Bradi4g19470.2	0	4V	22167459	22171696	Status 12;Valid 1;Alias Bd4.1950.1;Note=protein_coding_gene
TaAffx.82312.1.S1_s_at	3.73515	6.42114	5.81738	3.99512	6.87679	8.29328	7.10705	1.18623	0.0264851	2.27558	TaAffx.82312.1	305	1	2	Ta.9765.1|TaAffx.82312.1	UniRef90_Q2QI10	1e-113	Cell wall invertase n=1 Tax=Lolium perenne RepID=Q2QI10_LOLPR	LOC_Os02g33110.1	1e-111	2	19676675	19681382	cDNA glycosyl hydrolases, putative, expressed	AT3G52600.1	2e-90	3	19507080	19509273	AtcwINV2 (Arabidopsis thaliana cell wall invertase 2); hydrolase, hydrolyzing O-glycosyl compounds	Bradi3g44990.3	1e-132	3V	46903990	46908000	Status 12;Valid 1;Alias Bd3.4498.1;Note=protein_coding_gene
Ta.10308.1.S1_at	6.85691	8.10645	7.14937	7.16942	9.22565	10.339	9.15273	1.18628	0.0222998	2.27565	Ta.10308.1	826	16	1	Ta.10308.1	UniRef90_Q69XD4	1e-82	Os06g0593100 protein n=3 Tax=Oryza sativa RepID=Q69XD4_ORYSJ	LOC_Os06g39260.1	1e-136	6	23302671	23306064	cDNA solute carrier family 35 member B1, putative, expressed	AT1G14360.1	2e-64	1	4911362	4913029	UTR3 (UDP-GALACTOSE TRANSPORTER 3); pyrimidine nucleotide sugar transmembrane transporter	Bradi1g37070.1	5e-86	1V	32882885	32886188	Status 12;Valid 1;Alias Bd1.3981;Description Class_5;Note=protein_coding_gene
Ta.13584.1.S1_at	7.50227	7.64501	8.19076	7.45455	7.84341	8.94818	7.75907	1.18911	0.00541098	2.28012	Ta.13584.1	1064	10	1	Ta.13584.1	UniRef90_B8AFH3	2e-71	Putative uncharacterized protein n=1 Tax=Oryza sativa Indica Group RepID=B8AFH3_ORYSI	LOC_Os02g39570.6	1e-105	2	23879738	23884873	cDNA ACT domain containing protein, expressed	AT2G31810.1	1e-40	2	13524271	13528246	acetolactate synthase small subunit, putative	Bradi4g20840.1	8e-64	4V	23942104	23946548	Status 12;Valid 1;Alias Bd4.2062;Description Class_5;Note=protein_coding_gene
Ta.18729.1.S1_s_at	8.40668	9.58193	10.5748	8.63491	9.7671	11.6847	10.4956	1.18913	0.00206155	2.28014	Ta.18729.1	290	2	2	Ta.18729.1|TaAffx.42487.1
Ta.9135.2.S1_at	8.92181	8.47916	8.93634	9.07357	7.91957	10.0043	8.81497	1.18929	0.0127836	2.28041	Ta.9135.2	492	3	1	Ta.9135.2	UniRef90_B6TDE0	3e-35	NADP-dependent oxidoreductase P1 n=2 Tax=Andropogoneae RepID=B6TDE0_MAIZE	LOC_Os04g41960.1	1e-13	4	24674522	24672901	cDNA NADP-dependent oxidoreductase, putative, expressed	AT5G16970.1	2e-27	5	5576291	5578001	AT-AER (alkenal reductase); 2-alkenal reductase	Bradi4g20620.1	3e-39	4V	23723363	23724691	Status 12;Valid 1;Alias Bd4.2039;Description Class_5;Note=protein_coding_gene
TaAffx.16144.1.S1_at	5.72738	6.76193	7.1979	6.16734	6.89297	8.52098	7.33113	1.18986	0.00397653	2.2813	TaAffx.16144.1	1098	11	1	TaAffx.16144.1	UniRef90_Q6EP94	1e-135	Os02g0675700 protein n=2 Tax=Oryza sativa RepID=Q6EP94_ORYSJ	LOC_Os02g45310.1	0	2	27528754	27524953	cDNA dehydration response related protein, putative, expressed	AT4G10440.1	4e-96	4	6459728	6461932	dehydration-responsive family protein	Bradi3g51560.1	1e-141	3V	52597133	52600561	Status 12;Valid 1;Alias Bd3.5211;Description Class_5;Note=protein_coding_gene
Ta.6538.1.S1_at	5.8351	5.9649	5.20653	6.05314	7.11293	11.3954	10.2035	1.19191	0.0104767	2.28455	Ta.6538.1	807	21	1	Ta.6538.1	UniRef90_Q2QPG9	2e-60	Probable histone H2AXb n=8 Tax=Spermatophyta RepID=H2AXB_ORYSJ	LOC_Os12g34510.1	1e-131	12	20855670	20854734	cDNA Core histone H2A/H2B/H3/H4 domain containing protein, putative, expressed	AT1G54690.1	4e-60	1	20414607	20415206	GAMMA-H2AX (GAMMA HISTONE VARIANT H2AX); DNA binding	Bradi4g06010.1	3e-62	4V	4984740	4985573	Status 12;Valid 1;Alias Bd4.627;Description Class_4;Note=protein_coding_gene
Ta.12025.1.S1_at	6.10714	6.28683	6.63873	6.46623	6.57151	7.58247	6.38975	1.19272	0.0052203	2.28583	Ta.12025.1	1537	7	1	Ta.12025.1	UniRef90_Q69SP5	0	Os06g0203800 protein n=1 Tax=Oryza sativa Japonica Group RepID=Q69SP5_ORYSJ	LOC_Os06g10230.1	0	6	5250844	5243240	cDNA receptor-like protein kinase 5 precursor, putative, expressed	AT2G26330.1	1e-157	2	11208367	11213895	ER (ERECTA); transmembrane receptor protein kinase	Bradi1g46450.1	0	1V	44977840	44985691	Status 12;Valid 1;Alias Bd1.4766;Description Class_5;Note=protein_coding_gene
Ta.542.1.S1_at	8.71896	10.8074	10.9149	8.4235	10.95	11.4767	10.2837	1.19303	0.000420683	2.28632	Ta.542.1	2262	295	1	Ta.542.1	UniRef90_Q43772	0	UTP--glucose-1-phosphate uridylyltransferase n=13 Tax=commelinids RepID=UGPA_HORVU	LOC_Os09g38030.1	0	9	21916838	21921944	cDNA UTP--glucose-1-phosphate uridylyltransferase, putative, expressed	AT5G17310.2	0	5	5696955	5700845	UTP--glucose-1-phosphate uridylyltransferase, putative / UDP-glucose pyrophosphorylase, putative / UGPase, putative	Bradi4g37350.1	0	4V	42510080	42515067	Status 12;Valid 1;Alias Bd4.3825;Description Class_5;Note=protein_coding_gene
Ta.30698.1.S1_at	4.79643	4.88202	4.74334	4.83282	5.36147	6.51033	5.31603	1.19431	0.00647902	2.28835	Ta.30698.1	453	2	1	Ta.30698.1	UniRef90_Q5U1F6	1e-36	Os12g0191500 protein n=2 Tax=Oryza sativa RepID=Q5U1F6_ORYSJ	LOC_Os12g08920.1	5e-60	12	4653601	4652042	cDNA peroxidase precursor, putative, expressed	AT4G25980.1	3e-15	4	13189393	13191507	cationic peroxidase, putative	Bradi4g40680.1	7e-36	4V	45010749	45011935	Status 12;Valid 1;Alias Bd4.4181;Description Class_5;Note=protein_coding_gene
Ta.8784.1.S1_at	5.60873	5.55307	5.15768	5.28479	5.73548	8.08189	6.88695	1.19494	0.03755	2.28935	Ta.8784.1	1269	5	1	Ta.8784.1	UniRef90_Q8SA04	1e-126	Os01g0968100 protein n=1 Tax=Oryza sativa Japonica Group RepID=Q8SA04_ORYSJ	LOC_Os01g73700.1	1e-150	1	42700279	42698927	cDNA RCLEA2 - Root cap and Late embryogenesis related family protein precursor, putative, expressed	AT3G19430.1	2e-64	3	6736382	6738330	late embryogenesis abundant protein-related / LEA protein-related	Bradi2g61900.1	1e-125	2V	58795734	58797203	Status 12;Valid 1;Alias Bd2.6275;Description Class_5;Note=protein_coding_gene
Ta.25927.1.A1_x_at	6.61372	6.65904	6.55474	6.71102	6.28341	6.57013	5.37464	1.19549	0.000242385	2.29023	Ta.25927.1	698	1	1	Ta.25927.1	UniRef90_B6SP44	3e-55	Glutamate carboxypeptidase 2 n=1 Tax=Zea mays RepID=B6SP44_MAIZE	LOC_Os01g53810.1	2e-56	1	30936331	30932190	cDNA peptidase, putative, expressed	AT5G19740.1	6e-31	5	6673986	6676767	peptidase M28 family protein	Bradi2g49390.1	1e-65	2V	49494958	49499753	Alias Bd2.4933;Description Class_5;Note=protein_coding_gene
Ta.5386.2.S1_at	7.65651	7.71556	7.61115	7.74974	7.45073	9.18128	7.98537	1.19591	0.00191024	2.2909	Ta.5386.2	1324	7	1	Ta.5386.2	UniRef90_C5WRC1	1e-129	Putative uncharacterized protein Sb01g028320 n=2 Tax=Andropogoneae RepID=C5WRC1_SORBI	LOC_Os10g42299.5	1e-53	10	22708778	22703427	cDNA mitochondrial carrier protein, putative, expressed	AT5G46800.1	1e-109	5	18988779	18989810	BOU (A BOUT DE SOUFFLE); binding / transporter	Bradi3g34090.2	1e-135	3V	36516851	36519973	Status 12;Valid 1;Alias Bd3.3315.1;Note=protein_coding_gene
TaAffx.36669.1.A1_at	3.70354	4.48851	3.99863	4.11855	4.69311	7.31299	6.11564	1.19735	0.00249297	2.29318	TaAffx.36669.1	557	1	1	TaAffx.36669.1
Ta.9756.1.S1_a_at	6.94763	7.74564	7.40785	6.71656	7.65085	8.39233	7.19332	1.19901	0.00385379	2.29582	Ta.9756.1	1562	9	2	Ta.9756.1|Ta.9756.2	UniRef90_Q8S2E5	1e-165	Ribose-phosphate pyrophosphokinase 3 n=3 Tax=Oryza sativa RepID=KPRS3_ORYSJ	LOC_Os01g52530.1	0	1	30179536	30183432	cDNA phosphoribosyl transferase, putative, expressed	AT1G10700.1	1e-128	1	3554157	3556274	ribose-phosphate pyrophosphokinase 3 / phosphoribosyl diphosphate synthetase 3 (PRS3)	Bradi2g48590.1	0	2V	48828595	48831887	Status 12;Valid 1;Alias Bd2.4846;Description Class_5;Note=protein_coding_gene
Ta.20900.2.S1_a_at	7.61681	7.3962	6.69838	7.23364	6.35869	6.92117	5.72124	1.19992	0.00435165	2.29727	Ta.20900.2	557	1	2	Ta.20900.1|Ta.20900.2	UniRef90_Q5WA74	2e-32	Putative uncharacterized protein P0681F10.42 n=1 Tax=Oryza sativa Japonica Group RepID=Q5WA74_ORYSJ	LOC_Os06g06770.1	8e-34	6	3185351	3190675	cDNA OsPOP11 - Putative Prolyl Oligopeptidase homologue, expressed	AT5G25770.3	1e-26	5	8969308	8971806	unknown protein	Bradi1g48480.1	1e-31	1V	47090773	47096610	Status 12;Valid 1;Alias Bd1.5000;Description Class_4;Note=protein_coding_gene
TaAffx.17425.1.A1_at	3.54918	4.60855	3.73764	3.72085	4.88964	5.28564	4.08537	1.20027	0.0187582	2.29783	TaAffx.17425.1	640	3	1	TaAffx.17425.1	UniRef90_B4F8Q0	2e-18	Putative uncharacterized protein n=1 Tax=Zea mays RepID=B4F8Q0_MAIZE	LOC_Os05g11990.2	1e-14	5	6858598	6862577	cDNA TTL1, putative, expressed	AT1G53300.1	1e-12	1	19879726	19882375	TTL1 (TETRATRICOPETIDE-REPEAT THIOREDOXIN-LIKE 1); binding	Bradi2g07060.1	2e-18	2V	5388095	5393854	Alias Bd2.745;Description Class_5;Note=protein_coding_gene
Ta.9055.1.S1_at	6.77109	7.85439	7.65802	6.8417	9.08018	10.5872	9.38678	1.20044	0.00283781	2.29809	Ta.9055.1	1274	23	1	Ta.9055.1	UniRef90_Q2QZ86	1e-103	ATP-citrate synthase, putative, expressed n=5 Tax=Poaceae RepID=Q2QZ86_ORYSJ	LOC_Os11g47330.1	0	11	27951240	27954911	cDNA ATP-grasp domain containing protein, expressed	AT1G09430.1	1e-100	1	3042135	3044978	ACLA-3; ATP citrate synthase	Bradi4g09770.1	1e-107	4V	9178006	9181641	Status 12;Valid 1;Alias Bd4.1046;Description Class_5;Note=protein_coding_gene
Ta.11231.1.A1_at	5.66967	5.26379	5.95364	5.86104	5.40766	7.64151	6.44095	1.20056	0.00317707	2.29829	Ta.11231.1	269	1	1	Ta.11231.1
Ta.18865.1.A1_at	6.39532	5.91468	5.96438	6.18257	5.89296	7.3265	6.12475	1.20175	0.0450618	2.30019	Ta.18865.1	706	4	1	Ta.18865.1	UniRef90_B6STR0	2e-80	Oxidoreductase n=3 Tax=Andropogoneae RepID=B6STR0_MAIZE	LOC_Os10g26400.2	8e-54	10	13640032	13642913	cDNA uncharacterized oxidoreductase, putative, expressed	AT4G09670.1	8e-54	4	6107382	6109049	oxidoreductase family protein	Bradi1g07560.1	9e-86	1V	5311541	5315441	Status 12;Valid 1;Alias Bd1.800;Description Class_5;Note=protein_coding_gene
Ta.21321.1.S1_s_at	6.46291	6.432	6.56017	6.22442	6.29864	6.78056	5.57851	1.20205	3.1797e-05	2.30067	Ta.21321.1	670	8	2	Ta.21321.1|TaAffx.39136.1	UniRef90_A3C592	2e-89	Putative uncharacterized protein n=2 Tax=Oryza sativa RepID=A3C592_ORYSJ	LOC_Os10g31040.6	2e-94	10	16154183	16167627	cDNA Citrate transporter protein, putative, expressed	AT1G02260.1	5e-73	1	440757	442459	transmembrane protein, putative	Bradi3g27800.1	3e-96	3V	28917259	28920477	Status 12;Valid 1;Alias Bd3.2642;Description Class_5;Note=protein_coding_gene
Ta.1385.1.S1_at	8.8763	9.0352	9.31841	9.0373	9.95416	11.3092	10.1059	1.20322	0.00211058	2.30254	Ta.1385.1	2679	84	1	Ta.1385.1	UniRef90_O50008	0	5-methyltetrahydropteroyltriglutamate--homocysteine methyltransferase n=6 Tax=Arabidopsis thaliana RepID=METE_ARATH	LOC_Os12g42876.1	0	12	26613088	26617173	cDNA 5-methyltetrahydropteroyltriglutamate--homocysteine methyltransferase, putative, expressed	AT5G17920.2	0	5	5935771	5939195	ATMS1; 5-methyltetrahydropteroyltriglutamate-homocysteine S-methyltransferase/ methionine synthase	Bradi4g01200.2	0	4V	755627	761654	Status 12;Valid 1;Alias Bd4.109.1;Note=protein_coding_gene
Ta.12499.2.A1_a_at	6.26476	7.4254	7.10592	6.49428	7.49807	8.16672	6.96309	1.20363	0.000176281	2.30319	Ta.12499.2	557	1	2	Ta.12499.1|Ta.12499.2	UniRef90_Q10NK4	3e-53	Os03g0266800 protein n=5 Tax=Poaceae RepID=Q10NK4_ORYSJ	LOC_Os03g16010.1	8e-55	3	8826583	8832526	cDNA BRASSINOSTEROID INSENSITIVE 1-associated receptor kinase 1 precursor, putative, expressed	AT1G31420.1	2e-54	1	11250360	11253516	FEI1 (FEI 1); ATP binding / kinase/ protein serine/threonine kinase	Bradi1g67050.2	1e-55	1V	65771859	65777487	Status 12;Valid 1;Alias Bd1.7017.1;Note=protein_coding_gene
Ta.20540.2.S1_a_at	8.05432	8.1184	7.72954	7.65464	8.14688	9.16608	7.96168	1.2044	0.0274526	2.30442	Ta.20540.2	786	2	3	Ta.20540.3|Ta.20540.1|Ta.20540.2	UniRef90_Q84M59	1e-167	Os03g0807700 protein n=2 Tax=Oryza sativa RepID=Q84M59_ORYSJ	LOC_Os03g59300.2	0	3	33758330	33760672	cDNA expressed protein	AT3G08030.1	1e-107	3	2564191	2565819	unknown protein	Bradi1g04670.1	1e-166	1V	3121842	3123710	Status 12;Valid 1;Alias Bd1.492;Description Class_5;Note=protein_coding_gene
Ta.5915.1.S1_at	13.9989	12.7969	14.103	13.9134	11.6003	12.6193	11.4129	1.20639	0.00756637	2.3076	Ta.5915.1	894	16	1	Ta.5915.1	UniRef90_C5X1S0	5e-43	Putative uncharacterized protein Sb01g036790 n=1 Tax=Sorghum bicolor RepID=C5X1S0_SORBI	LOC_Os03g20680.1	2e-52	3	11699390	11697980	cDNA late embryogenesis abundant protein 1, putative, expressed	AT2G29210.1	2e-06	2	12558156	12562168	splicing factor PWI domain-containing protein	Bradi1g63820.1	1e-10	1V	63052837	63053688	Alias Bd1.6666;Description Class_3;Note=protein_coding_gene
Ta.25383.2.S1_x_at	7.64685	8.2101	7.49064	7.64173	8.48987	9.10496	7.89856	1.20639	0.000909879	2.3076	Ta.25383.2	475	2	1	Ta.25383.2	UniRef90_C5YYV1	3e-16	Putative uncharacterized protein Sb09g022030 n=1 Tax=Sorghum bicolor RepID=C5YYV1_SORBI	LOC_Os09g00999.1	1e-48	9	9802	12386	cDNA conserved hypothetical protein	AT5G01210.1	1e-10	5	84554	85981	transferase family protein	Bradi2g23740.1	1e-18	2V	21450121	21452331	Status 12;Valid 1;Alias Bd2.2521;Description Class_5;Note=protein_coding_gene
Ta.6213.1.S1_at	11.8166	9.98613	11.2092	12.0168	8.79364	8.60102	7.39417	1.20685	0.00124192	2.30833	Ta.6213.1	659	6	1	Ta.6213.1	UniRef90_Q02400	4e-42	Late embryogenesis abundant protein B19.3 n=1 Tax=Hordeum vulgare RepID=LE193_HORVU	LOC_Os05g28210.1	1e-33	5	16461978	16461056	cDNA small hydrophilic plant seed protein, putative, expressed	AT3G51810.1	7e-33	3	19214818	19215461	EM1 (LATE EMBRYOGENESIS ABUNDANT 1)	Bradi2g28480.1	2e-45	2V	27830766	27831217	Alias Bd2.3006;Description Class_2;Note=protein_coding_gene
Ta.23807.3.S1_a_at	4.35754	4.05728	4.30781	4.32091	4.14886	5.83437	4.6261	1.20827	0.0140222	2.3106	Ta.23807.3	922	91	2	Ta.23807.3|Ta.23807.2	UniRef90_Q2R8Y4	7e-41	Os11g0211800 protein n=3 Tax=Oryza sativa RepID=Q2R8Y4_ORYSJ	LOC_Os11g10590.1	1e-127	11	5804503	5804769	cDNA hypothetical protein							Bradi1g09310.3	1e-20	1V	6681720	6700747	Status 12;Valid 1;Alias Bd1.988.1;Note=protein_coding_gene
Ta.5650.3.S1_x_at	4.62929	5.55357	6.51176	4.73803	7.90606	8.50588	7.29523	1.21066	0.000637377	2.31443	Ta.5650.3	280	1	1	Ta.5650.3
Ta.22187.1.S1_at	6.85329	6.89482	6.89412	6.65942	6.96873	8.34113	7.1303	1.21082	0.00911288	2.3147	Ta.22187.1	1420	8	1	Ta.22187.1	UniRef90_Q9FPB8	1e-145	Os06g0133600 protein n=3 Tax=Oryza sativa RepID=Q9FPB8_ORYSJ	LOC_Os06g04250.1	1e-112	6	1788837	1790395	cDNA phosphate-induced protein 1 conserved region domain containing protein, expressed	AT5G51550.1	2e-98	5	20939793	20940806	EXL3 (EXORDIUM LIKE 3)	Bradi1g50140.1	1e-147	1V	48748832	48750285	Status 12;Valid 1;Alias Bd1.5177;Description Class_5;Note=protein_coding_gene
Ta.30623.1.S1_at	5.28716	7.42169	8.41172	5.54419	8.30116	10.8635	9.65228	1.21122	0.0135696	2.31534	Ta.30623.1	1799	86	1	Ta.30623.1	UniRef90_C5YC80	1e-130	Cysteine synthase n=5 Tax=Poaceae RepID=C5YC80_SORBI	LOC_Os04g08350.2	1e-163	4	4457449	4453004	cDNA cysteine synthase, chloroplast/chromoplast precursor, putative, expressed	AT3G61440.1	1e-120	3	22735885	22737792	CYSC1 (CYSTEINE SYNTHASE C1); L-3-cyanoalanine synthase/ cysteine synthase	Bradi5g00610.3	1e-149	5V	555383	560047	Status 12;Valid 1;Alias Bd5.26.3;Note=protein_coding_gene
TaAffx.107391.1.S1_at	3.87733	4.13525	3.80692	3.79624	4.16283	5.45848	4.24554	1.21294	0.00416343	2.31809	TaAffx.107391.1	557	1	1	TaAffx.107391.1	UniRef90_Q8GZU6	5e-23	Cytochrome P450 n=6 Tax=Triticeae RepID=Q8GZU6_WHEAT	LOC_Os01g36294.1	1e-16	1	20123149	20125811	cDNA cytochrome P450, putative, expressed	AT3G26220.1	2e-13	3	9596208	9597828	CYP71B3; electron carrier/ heme binding / iron ion binding / monooxygenase/ oxygen binding	Bradi3g43600.1	1e-15	3V	45141238	45142654	Status 12;Valid 1;Alias Bd3.4349;Description Class_2;Note=protein_coding_gene
Ta.6141.2.S1_a_at	10.7082	10.4686	10.7784	10.2313	11.3905	11.0217	9.80849	1.21318	0.000493219	2.31847	Ta.6141.2	493	1	2	Ta.6141.1|Ta.6141.2	UniRef90_Q9ATV8	1e-109	Arabinoxylan arabinofuranohydrolase isoenzyme AXAH-I n=1 Tax=Hordeum vulgare RepID=Q9ATV8_HORVU	LOC_Os11g03730.3	2e-77	11	1452503	1459065	cDNA alpha-N-arabinofuranosidase A, putative, expressed	AT3G10740.1	1e-65	3	3361031	3364573	ASD1 (ALPHA-L-ARABINOFURANOSIDASE 1); alpha-N-arabinofuranosidase/ hydrolase, acting on glycosyl bonds / xylan 1,4-beta-xylosidas	Bradi4g43710.1	1e-106	4V	47319971	47327423	Status 12;Valid 1;Alias Bd4.4513;Description Class_5;Note=protein_coding_gene
Ta.5915.1.S1_x_at	13.8146	12.7419	13.821	13.6773	11.5752	12.2652	11.0509	1.21431	0.0140724	2.32031	Ta.5915.1	894	16	1	Ta.5915.1	UniRef90_C5X1S0	5e-43	Putative uncharacterized protein Sb01g036790 n=1 Tax=Sorghum bicolor RepID=C5X1S0_SORBI	LOC_Os03g20680.1	2e-52	3	11699390	11697980	cDNA late embryogenesis abundant protein 1, putative, expressed	AT2G29210.1	2e-06	2	12558156	12562168	splicing factor PWI domain-containing protein	Bradi1g63820.1	1e-10	1V	63052837	63053688	Alias Bd1.6666;Description Class_3;Note=protein_coding_gene
Ta.21342.1.S1_x_at	10.612	9.94105	9.04341	10.3964	9.04353	8.78964	7.57296	1.21668	0.0010992	2.32412	Ta.21342.1	1469	41	1	Ta.21342.1	UniRef90_Q41539	1e-175	Endochitinase n=5 Tax=Pooideae RepID=Q41539_WHEAT	LOC_Os06g51050.1	1e-125	6	30886217	30887473	cDNA CHIT7 - Chitinase family protein precursor, expressed	AT3G12500.1	1e-117	3	3962501	3963945	ATHCHIB (ARABIDOPSIS THALIANA BASIC CHITINASE); chitinase	Bradi2g47210.1	1e-158	2V	47548066	47549245	Status 12;Valid 1;Alias Bd2.4700;Description Class_5;Note=protein_coding_gene
TaAffx.59372.1.S1_at	6.02337	5.61185	5.61023	6.0553	5.77438	7.1729	5.95608	1.21682	0.00578023	2.32433	TaAffx.59372.1	501	1	1	TaAffx.59372.1	UniRef90_Q42835	5e-48	Beta-D-glucan exohydrolase, isoenzyme ExoII n=3 Tax=Triticeae RepID=Q42835_HORVU	LOC_Os03g53800.5	5e-46	3	30844593	30850220	cDNA periplasmic beta-glucosidase precursor, putative, expressed	AT5G20950.2	4e-40	5	7107609	7110775	glycosyl hydrolase family 3 protein	Bradi1g08570.2	9e-51	1V	6055224	6060446	Status 12;Valid 1;Alias Bd1.907.1;Note=protein_coding_gene
Ta.5022.1.A1_a_at	8.42033	9.52556	9.0945	8.22873	9.52209	9.45832	8.2411	1.21722	0.00466672	2.32499	Ta.5022.1	645	5	2	Ta.5022.1|Ta.5022.2	UniRef90_Q6K6A4	1e-176	Os02g0816800 protein n=2 Tax=Oryza sativa RepID=Q6K6A4_ORYSJ	LOC_Os02g57180.1	0	2	35007697	35011783	cDNA NADH dehydrogenase 1 alpha subcomplex subunit 9,mitochondrial precursor, putative, expressed	AT2G20360.1	1e-142	2	8786070	8789098	binding / catalytic/ coenzyme binding	Bradi3g55340.1	0	3V	55579126	55583630	Status 12;Valid 1;Alias Bd3.5615;Description Class_5;Note=protein_coding_gene
Ta.4951.1.S1_s_at	9.53381	10.0904	9.65052	9.33094	10.141	10.722	9.50354	1.2185	0.00598175	2.32705	Ta.4951.1	1896	37	2	Ta.4951.1|TaAffx.55535.1	UniRef90_Q10MQ2	0	Os03g0299900 protein n=6 Tax=Poaceae RepID=Q10MQ2_ORYSJ	LOC_Os03g18810.1	0	3	10541763	10545177	cDNA aminotransferase, classes I and II, domain containing protein, expressed	AT4G33680.1	1e-178	4	16171847	16174630	AGD2 (ABERRANT GROWTH AND DEATH 2); L,L-diaminopimelate aminotransferase/ transaminase	Bradi1g21440.1	0	1V	17261082	17264406	Status 12;Valid 1;Alias Bd1.2267;Description Class_5;Note=protein_coding_gene
Ta.28337.2.S1_x_at	7.42543	6.7663	6.82224	7.47783	7.35979	12.647	11.4269	1.22014	0.0151426	2.32968	Ta.28337.2	1140	40	1	Ta.28337.2	UniRef90_Q3HTK5	1e-20	Pherophorin-C2 protein n=1 Tax=Chlamydomonas reinhardtii RepID=Q3HTK5_CHLRE							AT4G22505.1	6e-16	4	11851363	11852955	INVOLVED IN: lipid transport; CONTAINS InterPro DOMAIN/s: Bifunctional inhibitor/plant lipid transfer protein/seed storage (Int	Bradi4g33510.1	8e-30	4V	39216285	39217456	Status 12;Valid 1;Alias Bd4.3412;Description Class_3;Note=protein_coding_gene
Ta.5589.2.S1_a_at	9.54708	9.438	9.48034	9.63135	9.15792	10.1528	8.93242	1.22041	0.0147347	2.33014	Ta.5589.2	1917	22	2	Ta.5589.2|Ta.5589.1	UniRef90_C5XFD2	0	Putative uncharacterized protein Sb03g042690 n=1 Tax=Sorghum bicolor RepID=C5XFD2_SORBI	LOC_Os01g67220.2	1e-176	1	39003945	39009583	cDNA Os1bglu4 - beta-glucosidase-like protein without signal sequence, expressed	AT5G36890.1	1e-165	5	14542164	14546090	BGLU42 (BETA GLUCOSIDASE 42); beta-glucosidase/ catalytic/ cation binding / hydrolase, hydrolyzing O-glycosyl compounds	Bradi2g57640.2	0	2V	55729353	55734856	Status 12;Valid 1;Alias Bd2.5803.1;Note=protein_coding_gene
Ta.7378.4.S1_at	11.5932	11.7231	10.9797	11.2418	11.8572	12.3826	11.1609	1.22178	0.00285593	2.33235	Ta.7378.4	1405	65	1	Ta.7378.4	UniRef90_B4FKM1	1e-165	Guanine nucleotide-binding protein beta subunit-like protein n=4 Tax=Andropogoneae RepID=B4FKM1_MAIZE	LOC_Os01g49290.1	0	1	28329756	28332348	cDNA WD repeat-containing protein, putative, expressed	AT1G18080.1	1e-133	1	6222325	6223901	ATARCA; nucleotide binding	Bradi2g17350.1	1e-175	2V	15437118	15439831	Status 12;Valid 1;Alias Bd2.1842;Description Class_5;Note=protein_coding_gene
Ta.14459.1.S1_x_at	7.39232	8.68807	8.50714	7.31585	8.14907	9.19974	7.97755	1.2222	0.0001817	2.33302	Ta.14459.1	2444	58	1	Ta.14459.1	UniRef90_Q2QSF1	0	Os12g0431300 protein n=2 Tax=Oryza sativa RepID=Q2QSF1_ORYSJ	LOC_Os12g24330.1	1e-112	12	13885562	13882818	cDNA expressed protein	AT1G21680.1	1e-85	1	7613028	7615148	FUNCTIONS IN: molecular_function unknown; INVOLVED IN: biological_process unknown; LOCATED IN: plasma membrane, vacuole, plant-ty	Bradi3g35680.1	0	3V	37979394	37981855	Status 12;Valid 1;Alias Bd3.3483;Description Class_5;Note=protein_coding_gene
Ta.1997.2.S1_a_at	6.21297	7.49527	7.9728	5.8381	8.66545	9.10769	7.88508	1.22261	0.00368248	2.33368	Ta.1997.2	491	1	2	Ta.1997.1|Ta.1997.2	UniRef90_Q94B06	0	Sec61 alpha subunit n=3 Tax=BEP clade RepID=Q94B06_HORVU	LOC_Os03g11440.1	0	3	5895033	5898530	cDNA protein transport protein Sec61 subunit alpha, putative, expressed	AT2G34250.2	0	2	14462635	14464572	protein transport protein sec61, putative	Bradi1g70160.1	0	1V	68568824	68572538	Status 12;Valid 1;Alias Bd1.7346;Description Class_5;Note=protein_coding_gene
TaAffx.73807.1.A1_at	4.12317	7.12058	6.86226	4.50078	8.06232	10.369	9.1451	1.22389	0.00244476	2.33575	TaAffx.73807.1	817	4	1	TaAffx.73807.1	UniRef90_B6TJF7	3e-37	Glucan endo-1,3-beta-glucosidase 7 n=2 Tax=Andropogoneae RepID=B6TJF7_MAIZE	LOC_Os03g14210.1	4e-71	3	7709464	7706555	cDNA glycosyl hydrolases family 17, putative, expressed	AT2G27500.3	2e-28	2	11752364	11753514	glycosyl hydrolase family 17 protein	Bradi1g68450.1	9e-43	1V	66948753	66951241	Status 12;Valid 1;Alias Bd1.7161;Description Class_4;Note=protein_coding_gene
Ta.10933.1.S1_at	4.0529	4.86422	4.73196	4.23135	6.3592	8.67703	7.4529	1.22412	0.0178864	2.33614	Ta.10933.1	644	6	1	Ta.10933.1
TaAffx.43287.1.A1_at	4.93265	4.80181	5.1499	4.77869	4.71249	6.92736	5.70315	1.22421	0.00015462	2.33628	TaAffx.43287.1	669	1	1	TaAffx.43287.1	UniRef90_UPI0000DD96F6	6e-17	Os09g0382200 n=1 Tax=Oryza sativa Japonica Group RepID=UPI0000DD96F6
Ta.5589.1.S1_at	9.71805	9.17148	9.25472	9.69751	8.95026	10.0391	8.811	1.22807	0.00405988	2.34254	Ta.5589.1	880	6	1	Ta.5589.1	UniRef90_C5XFD2	6e-33	Putative uncharacterized protein Sb03g042690 n=1 Tax=Sorghum bicolor RepID=C5XFD2_SORBI	LOC_Os01g67220.3	1e-43	1	39003945	39009583	cDNA Os1bglu4 - beta-glucosidase-like protein without signal sequence, expressed	AT5G36890.2	9e-25	5	14541527	14546090	BGLU42 (BETA GLUCOSIDASE 42); beta-glucosidase/ catalytic/ cation binding / hydrolase, hydrolyzing O-glycosyl compounds	Bradi2g57640.3	1e-35	2V	55731676	55735438	Status 12;Valid 1;Alias Bd2.5803.2;Note=protein_coding_gene
Ta.7740.2.A1_x_at	6.84329	6.645	6.75892	6.80033	7.58582	8.30185	7.07309	1.22876	0.00118204	2.34365	Ta.7740.2	1099	13	1	Ta.7740.2	UniRef90_Q6F357	1e-80	Os05g0574100 protein n=2 Tax=Oryza sativa RepID=Q6F357_ORYSJ	LOC_Os05g49840.1	1e-12	5	28540621	28535695	cDNA phospholipase, putative, expressed	AT4G18550.1	3e-54	4	10225006	10226862	lipase class 3 family protein	Bradi3g36540.1	4e-98	3V	38876583	38879398	Status 12;Valid 1;Alias Bd3.3581;Description Class_5;Note=protein_coding_gene
Ta.7173.1.A1_at	5.45233	5.41589	5.04331	5.28624	5.56843	6.79795	5.56888	1.22907	0.0110428	2.34416	Ta.7173.1	497	3	1	Ta.7173.1
Ta.23121.1.A1_at	5.74477	5.98045	5.79084	6.02451	6.06854	7.10669	5.87693	1.22975	0.00501624	2.34527	Ta.23121.1	829	3	1	Ta.23121.1	UniRef90_Q7XKR9	3e-41	OSIGBa0144C23.2 protein n=3 Tax=Oryza sativa RepID=Q7XKR9_ORYSA	LOC_Os04g28260.1	1e-33	4	16527028	16535525	cDNA Kinesin motor domain domain containing protein, expressed	AT4G14150.1	9e-27	4	8158645	8165008	PAKRP1 (PHRAGMOPLAST-ASSOCIATED KINESIN-RELATED PROTEIN 1); microtubule motor/ plus-end-directed microtubule motor	Bradi5g06640.1	3e-56	5V	8689967	8697957	Status 12;Valid 1;Alias Bd5.474;Description Class_5;Note=protein_coding_gene
Ta.6455.1.S1_x_at	8.27748	8.20043	8.51352	8.25739	8.27578	10.0599	8.82883	1.23103	0.00021317	2.34735	Ta.6455.1	2052	19	1	Ta.6455.1	UniRef90_Q0JJD4	7e-92	Mannan endo-1,4-beta-mannosidase 2 n=3 Tax=Oryza sativa RepID=MAN2_ORYSJ	LOC_Os01g54300.1	1e-122	1	31253692	31247275	cDNA OsMan02 - Endo-Beta-Mannanase	AT2G20680.1	1e-67	2	8921024	8923066	glycosyl hydrolase family 5 protein / cellulase family protein	Bradi2g49680.1	1e-106	2V	49718056	49720257	Status 12;Valid 1;Alias Bd2.4963;Description Class_5;Note=protein_coding_gene
Ta.25464.1.S1_at	6.9298	7.32601	7.20928	7.16427	7.54903	8.58752	7.35558	1.23194	0.000726902	2.34883	Ta.25464.1	823	11	1	Ta.25464.1	UniRef90_Q8S7N5	5e-50	Os10g0571300 protein n=3 Tax=Poaceae RepID=Q8S7N5_ORYSJ	LOC_Os10g42110.1	6e-95	10	22578483	22582741	cDNA protein kinase family protein, putative, expressed	AT5G46570.1	5e-45	5	18894687	18897198	BSK2 (BR-SIGNALING KINASE 2); ATP binding / binding / kinase/ protein kinase/ protein tyrosine kinase	Bradi3g33950.1	7e-51	3V	36391235	36395775	Status 12;Valid 1;Alias Bd3.3302;Description Class_5;Note=protein_coding_gene
Ta.13771.1.S1_at	4.99894	5.93776	5.68294	5.23743	6.00108	6.89695	5.6644	1.23255	0.00056464	2.34982	Ta.13771.1	334	1	1	Ta.13771.1
Ta.6455.2.A1_a_at	6.57264	6.70566	6.56693	5.91875	6.61691	7.91045	6.67618	1.23427	0.0189822	2.35263	Ta.6455.2	557	1	3	Ta.6455.1|Ta.6455.2|Ta.6455.3	UniRef90_Q0JJD4	7e-92	Mannan endo-1,4-beta-mannosidase 2 n=3 Tax=Oryza sativa RepID=MAN2_ORYSJ	LOC_Os01g54300.1	1e-122	1	31253692	31247275	cDNA OsMan02 - Endo-Beta-Mannanase	AT2G20680.1	1e-67	2	8921024	8923066	glycosyl hydrolase family 5 protein / cellulase family protein	Bradi2g49680.1	1e-106	2V	49718056	49720257	Status 12;Valid 1;Alias Bd2.4963;Description Class_5;Note=protein_coding_gene
Ta.21020.1.S1_at	4.86626	6.36456	5.74598	4.56657	5.92802	6.79068	5.55567	1.23501	0.0408051	2.35382	Ta.21020.1	1279	28	1	Ta.21020.1	UniRef90_B7F9Y2	3e-99	cDNA, clone: J100014C05, full insert sequence n=3 Tax=Oryza sativa RepID=B7F9Y2_ORYSJ	LOC_Os08g32160.1	4e-57	8	19949678	19947839	cDNA oxidoreductase, 2OG-FeII oxygenase domain containing protein, putative, expressed	AT1G52820.1	2e-38	1	19669216	19670321	2-oxoglutarate-dependent dioxygenase, putative	Bradi3g35940.1	1e-124	3V	38160555	38161985	Status 12;Valid 1;Alias Bd3.3512;Description Class_5;Note=protein_coding_gene
Ta.9420.1.S1_at	4.53789	5.78807	5.74315	4.29462	7.62738	7.6872	6.45198	1.23522	0.00340748	2.35417	Ta.9420.1	926	6	1	Ta.9420.1	UniRef90_A5H8G4	5e-31	Peroxidase 1 n=3 Tax=Andropogoneae RepID=PER1_MAIZE	LOC_Os01g22230.2	1e-30	1	12498897	12503189	cDNA peroxidase precursor, putative, expressed	AT2G18980.1	4e-14	2	8233419	8235294	peroxidase, putative	Bradi2g12170.1	9e-37	2V	10504025	10506077	Status 12;Valid 1;Alias Bd2.1303;Description Class_3;Note=protein_coding_gene
Ta.18924.1.A1_at	4.44975	4.36606	4.39789	4.70651	4.24533	6.0708	4.83546	1.23534	0.00365516	2.35436	Ta.18924.1	618	3	1	Ta.18924.1	UniRef90_B9FMK1	6e-18	Putative uncharacterized protein n=1 Tax=Oryza sativa Japonica Group RepID=B9FMK1_ORYSJ	LOC_Os05g06450.2	1e-38	5	3312592	3307904	cDNA tubulin/FtsZ domain containing protein, putative, expressed	AT3G61650.1	1e-13	3	22812601	22815011	TUBG1 (GAMMA-TUBULIN); GTP binding / GTPase/ structural molecule	Bradi2g34960.1	4e-21	2V	35015637	35021085	Status 12;Valid 1;Alias Bd2.3404;Description Class_5;Note=protein_coding_gene
TaAffx.97740.1.A1_at	8.22479	9.05169	8.57534	8.23645	9.79681	10.4737	9.23565	1.23807	0.000106384	2.35883	TaAffx.97740.1	245	1	0	?
Ta.13754.1.S1_s_at	9.75454	9.47214	9.88622	10.1135	9.06949	10.6629	9.4222	1.24067	0.000575858	2.36308	Ta.13754.1	1216	12	2	Ta.13754.1|Ta.3844.1	UniRef90_Q10R96	3e-37	Non-specific lipid-transfer protein n=3 Tax=Oryza sativa RepID=Q10R96_ORYSJ	LOC_Os03g07100.1	3e-73	3	3625388	3627631	cDNA LTPL82 - Protease inhibitor/seed storage/LTP family protein precursor, expressed	AT2G44300.1	2e-18	2	18307468	18308286	lipid transfer protein-related	Bradi1g73910.1	1e-41	1V	71258863	71260278	Status 12;Valid 1;Alias Bd1.7708;Description Class_5;Note=protein_coding_gene
TaAffx.106383.1.S1_s_at	7.68814	7.74651	7.35506	6.85148	8.17049	7.40755	6.16609	1.24146	0.0114715	2.36438	TaAffx.106383.1	722	2	2	Ta.5063.1|TaAffx.106383.1	UniRef90_Q2QN04	6e-98	Os12g0583900 protein n=3 Tax=Oryza sativa RepID=Q2QN04_ORYSJ	LOC_Os12g39420.9	1e-112	12	24212477	24218820	cDNA nucleobase-ascorbate transporter, putative, expressed	AT2G26510.1	4e-73	2	11274118	11277464	PDE135 (pigment defective embryo 135); transmembrane transporter	Bradi4g03420.1	1e-102	4V	2735486	2745433	Status 12;Valid 1;Alias Bd4.345;Description Class_5;Note=protein_coding_gene
Ta.114.1.S1_at	7.97129	8.45865	8.17399	7.84586	8.75442	9.03017	7.78619	1.24398	0.00315738	2.36852	Ta.114.1	7512	216	1	Ta.114.1	UniRef90_B5QSK0	0	Acetyl-coenzyme A carboxylase n=15 Tax=Pooideae RepID=B5QSK0_ALOMY	LOC_Os05g22940.1	0	5	13021023	13007093	cDNA acetyl-CoA carboxylase, putative, expressed	AT1G36160.1	0	1	13534196	13543773	ACC1 (ACETYL-COENZYME A CARBOXYLASE 1); acetyl-CoA carboxylase	Bradi5g03860.1	0	5V	4882251	4895452	Status 12;Valid 1;Alias Bd5.349;Description Class_5;Note=protein_coding_gene
Ta.19608.2.S1_at	10.4518	10.9211	11.6654	10.3224	11.0986	12.8895	11.6451	1.24443	0.00472689	2.36925	Ta.19608.2	630	2	1	Ta.19608.2	UniRef90_Q8W2B7	3e-35	UDP-glucosyltransferase BX8 n=1 Tax=Zea mays RepID=Q8W2B7_MAIZE	LOC_Os11g25454.1	1e-13	11	14052662	14046079	cDNA cytokinin-N-glucosyltransferase 1, putative, expressed	AT3G55700.1	3e-13	3	20671202	20673278	UDP-glucoronosyl/UDP-glucosyl transferase family protein	Bradi1g53520.1	6e-21	1V	51844726	51846387	Status 12;Valid 1;Alias Bd1.5540;Description Class_5;Note=protein_coding_gene
Ta.19463.1.S1_at	6.88837	6.10355	6.04015	6.78843	6.80355	7.63832	6.39349	1.24482	0.0052293	2.3699	Ta.19463.1	919	5	1	Ta.19463.1	UniRef90_Q6EPN1	3e-78	Os02g0681200 protein n=2 Tax=Oryza sativa RepID=Q6EPN1_ORYSJ	LOC_Os02g45710.1	3e-72	2	27802465	27801183	cDNA zinc finger, C3HC4 type domain containing protein, expressed	AT3G61460.1	1e-28	3	22741701	22742213	BRH1 (BRASSINOSTEROID-RESPONSIVE RING-H2); protein binding / zinc ion binding	Bradi3g51780.1	2e-79	3V	52782809	52783778	Status 12;Valid 1;Alias Bd3.5234;Description Class_4;Note=protein_coding_gene
Ta.7655.1.S1_at	5.03991	5.34895	4.36367	5.00785	5.48902	7.3374	6.09041	1.24699	0.0090971	2.37345	Ta.7655.1	1247	19	1	Ta.7655.1	UniRef90_Q8L4P8	1e-151	Cyclin-dependent kinase B1-1 n=2 Tax=Oryza sativa RepID=CKB11_ORYSJ	LOC_Os01g67160.1	0	1	38983035	38980259	cDNA cyclin-dependent kinase B1-1, putative, expressed	AT2G38620.2	1e-137	2	16152551	16153866	CDKB1;2 (cyclin-dependent kinase B1;2); cyclin binding / kinase/ protein serine/threonine kinase	Bradi4g25980.1	1e-155	4V	31286793	31289696	Status 12;Valid 1;Alias Bd4.2585;Description Class_5;Note=protein_coding_gene
Ta.15867.1.S1_at	5.7315	6.60526	7.63918	5.56193	8.24132	10.9112	9.66414	1.24705	0.00633137	2.37356	Ta.15867.1	679	3	1	Ta.15867.1	UniRef90_Q6K673	4e-60	Os02g0794500 protein n=2 Tax=Oryza sativa RepID=Q6K673_ORYSJ	LOC_Os02g55130.4	7e-82	2	33763429	33770655	cDNA OsSCP10 - Putative Serine Carboxypeptidase homologue, expressed	AT4G30610.1	3e-50	4	14944219	14948391	BRS1 (BRI1 SUPPRESSOR 1); serine-type carboxypeptidase	Bradi3g54000.1	2e-60	3V	54575218	54581038	Status 12;Valid 1;Alias Bd3.5470;Description Class_5;Note=protein_coding_gene
Ta.18968.1.S1_s_at	10.01	10.3613	10.2523	10.1317	10.7298	11.8423	10.5939	1.24835	0.00153652	2.3757	Ta.18968.1	1234	37	1	Ta.18968.1	UniRef90_Q2R4Y7	1e-130	Serine hydroxymethyltransferase, mitochondrial, putative, expressed n=1 Tax=Oryza sativa Japonica Group RepID=Q2R4Y7_ORYSJ	LOC_Os11g26860.1	0	11	14973022	14976357	cDNA serine hydroxymethyltransferase, mitochondrial precursor, putative, expressed	AT4G13930.1	1e-118	4	8048013	8050021	SHM4 (serine hydroxymethyltransferase 4); catalytic/ glycine hydroxymethyltransferase/ pyridoxal phosphate binding	Bradi4g19470.1	1e-133	4V	22167459	22171696	Status 12;Valid 1;Alias Bd4.1950;Description Class_5;Note=protein_coding_gene
Ta.18791.1.S1_at	4.29702	4.52027	4.97473	4.44523	5.38904	7.90381	6.65505	1.24875	0.00118376	2.37636	Ta.18791.1	563	3	1	Ta.18791.1	UniRef90_UPI0000DD9456	2e-19	Os08g0240500 n=1 Tax=Oryza sativa Japonica Group RepID=UPI0000DD9456	LOC_Os08g14210.1	1e-05	8	8492865	8494320	cDNA glycosyl hydrolases family 16, putative	AT5G57550.1	8e-11	5	23305055	23306384	XTR3 (XYLOGLUCAN ENDOTRANSGLYCOSYLASE 3); hydrolase, acting on glycosyl bonds / xyloglucan:xyloglucosyl transferase	Bradi3g18690.1	4e-25	3V	17244971	17246659	Status 12;Valid 1;Alias Bd3.1947;Description Class_5;Note=protein_coding_gene
Ta.7378.20.S1_x_at	10.2973	9.96877	9.90781	10.4287	9.92497	11.3367	10.0855	1.25122	0.00368477	2.38044	Ta.7378.20	944	60	1	Ta.7378.20	UniRef90_Q94JE1	2e-70	Histone H2B.5 n=49 Tax=Poaceae RepID=H2B5_ORYSJ	LOC_Os01g05970.1	1e-167	1	2857134	2843429	cDNA OsFBO1 - F-box and other domain containing protein, expressed	AT5G59910.1	2e-60	5	24127206	24127658	HTB4; DNA binding	Bradi2g27710.1	9e-79	2V	26567046	26568233	Status 12;Valid 1;Alias Bd2.2937;Description Class_5;Note=protein_coding_gene
Ta.23167.1.S1_at	6.17323	6.23888	6.08436	6.18644	6.43626	8.26174	7.01039	1.25136	0.0136164	2.38065	Ta.23167.1	345	2	1	Ta.23167.1
Ta.23909.1.S1_x_at	8.80873	7.93182	6.65287	8.21978	8.19695	8.23386	6.98203	1.25183	0.00530226	2.38143	Ta.23909.1	1677	22	1	Ta.23909.1	UniRef90_B5A496	0	Beta-glucosidase n=2 Tax=Hordeum vulgare RepID=B5A496_HORVD	LOC_Os07g46280.2	0	7	27614403	27617757	cDNA Os7bglu26 - beta-mannosidase/glucosidase/exoglucanase, expressed	AT3G18080.1	0	3	6191586	6194124	BGLU44 (B-S GLUCOSIDASE 44); (R)-amygdalin beta-glucosidase/ 4-methylumbelliferyl-beta-D-glucopyranoside beta-glucosidase/ beta-g	Bradi1g19270.1	0	1V	15426726	15429601	Status 12;Valid 1;Alias Bd1.2037;Description Class_5;Note=protein_coding_gene
Ta.10308.3.S1_a_at	7.43816	7.76976	7.50366	7.56169	8.90523	10.7668	9.51479	1.25198	0.0306315	2.38167	Ta.10308.3	392	1	2	Ta.10308.1|Ta.10308.3	UniRef90_Q69XD4	1e-82	Os06g0593100 protein n=3 Tax=Oryza sativa RepID=Q69XD4_ORYSJ	LOC_Os06g39260.1	1e-136	6	23302671	23306064	cDNA solute carrier family 35 member B1, putative, expressed	AT1G14360.1	2e-64	1	4911362	4913029	UTR3 (UDP-GALACTOSE TRANSPORTER 3); pyrimidine nucleotide sugar transmembrane transporter	Bradi1g37070.1	5e-86	1V	32882885	32886188	Status 12;Valid 1;Alias Bd1.3981;Description Class_5;Note=protein_coding_gene
Ta.26183.1.A1_at	5.16978	6.33409	6.26557	5.34835	7.10122	8.52696	7.27469	1.25226	5.78879e-05	2.38215	Ta.26183.1	1013	2	1	Ta.26183.1	UniRef90_C8CBX5	1e-104	Cellulose synthase-like family C3 protein (Fragment) n=1 Tax=Hordeum vulgare subsp. vulgare RepID=C8CBX5_HORVD	LOC_Os08g15420.1	1e-120	8	9382344	9386794	cDNA CSLC3 - cellulose synthase-like family C, expressed	AT2G24630.1	8e-79	2	10471558	10473984	ATCSLC08; cellulose synthase/ transferase, transferring glycosyl groups	Bradi3g19090.1	1e-101	3V	17738471	17741176	Status 12;Valid 1;Alias Bd3.2162;Description Class_3;Note=protein_coding_gene
TaAffx.110790.1.S1_s_at	5.70504	6.02421	5.5285	5.34427	6.42821	6.75702	5.50455	1.25247	0.00329541	2.38249	TaAffx.110790.1	512	1	2	Ta.21170.1|TaAffx.110790.1	UniRef90_Q7XTS7	4e-95	OSJNBa0008M17.6 protein n=4 Tax=Oryza sativa RepID=Q7XTS7_ORYSJ	LOC_Os04g52479.3	2e-92	4	31018415	31029631	cDNA peptidase, trypsin-like serine and cysteine proteases, putative, expressed	AT2G35155.1	6e-41	2	14819209	14821330	catalytic	Bradi5g21750.1	1e-115	5V	24293889	24297535	Status 12;Valid 1;Alias Bd5.2033;Description Class_5;Note=protein_coding_gene
TaAffx.38287.1.S1_at	5.7156	6.81743	5.73731	6.13313	6.78243	7.09964	5.84508	1.25456	0.0314447	2.38595	TaAffx.38287.1	640	3	1	TaAffx.38287.1																Bradi2g37840.1	1e-10	2V	38200908	38205580	Status 12;Valid 1;Alias Bd2.3719;Description Class_3;Note=protein_coding_gene
Ta.12529.1.S1_x_at	6.69732	7.05195	6.58099	6.33872	6.90886	8.03609	6.78143	1.25466	5.95527e-05	2.38611	Ta.12529.1	1877	44	1	Ta.12529.1	UniRef90_Q2QSE5	1e-165	Os12g0431700 protein n=2 Tax=Oryza sativa RepID=Q2QSE5_ORYSJ	LOC_Os12g24390.1	1e-29	12	13911270	13913070	cDNA retrotransposon protein, putative, unclassified, expressed	AT5G60710.1	9e-45	5	24410953	24414849	zinc finger (C3HC4-type RING finger) family protein	Bradi4g12350.1	1e-136	4V	12408315	12410240	Status 12;Valid 1;Alias Bd4.1340;Description Class_5;Note=protein_coding_gene
Ta.8795.1.S1_at	6.86228	7.59169	7.38447	7.03037	8.28765	8.97128	7.71638	1.2549	0.00587178	2.38651	Ta.8795.1	1572	9	1	Ta.8795.1	UniRef90_B9RZI2	3e-09	Protein binding protein, putative n=1 Tax=Ricinus communis RepID=B9RZI2_RICCO							AT1G49750.1	5e-09	1	18411177	18412779	leucine-rich repeat family protein	Bradi3g05670.1	8e-10	3V	3995768	4002961	Status 12;Valid 1;Alias Bd3.599;Description Class_5;Note=protein_coding_gene
Ta.22187.1.S1_x_at	6.6693	6.89032	6.94813	6.47113	7.18603	8.34417	7.08873	1.25544	0.00877691	2.3874	Ta.22187.1	1420	8	1	Ta.22187.1	UniRef90_Q9FPB8	1e-145	Os06g0133600 protein n=3 Tax=Oryza sativa RepID=Q9FPB8_ORYSJ	LOC_Os06g04250.1	1e-112	6	1788837	1790395	cDNA phosphate-induced protein 1 conserved region domain containing protein, expressed	AT5G51550.1	2e-98	5	20939793	20940806	EXL3 (EXORDIUM LIKE 3)	Bradi1g50140.1	1e-147	1V	48748832	48750285	Status 12;Valid 1;Alias Bd1.5177;Description Class_5;Note=protein_coding_gene
Ta.3645.1.S1_at	7.16713	7.24715	7.33638	7.13427	7.27044	8.73097	7.4745	1.25647	0.00146325	2.38911	Ta.3645.1	485	2	1	Ta.3645.1	UniRef90_Q9FPB8	1e-18	Os06g0133600 protein n=3 Tax=Oryza sativa RepID=Q9FPB8_ORYSJ	LOC_Os06g04250.1	1e-57	6	1788837	1790395	cDNA phosphate-induced protein 1 conserved region domain containing protein, expressed	AT5G51550.1	1e-11	5	20939793	20940806	EXL3 (EXORDIUM LIKE 3)	Bradi1g50140.1	1e-21	1V	48748832	48750285	Status 12;Valid 1;Alias Bd1.5177;Description Class_5;Note=protein_coding_gene
Ta.25161.1.S1_at	6.00226	6.24631	6.59073	6.20515	5.9545	7.52876	6.27156	1.2572	0.0198241	2.39031	Ta.25161.1	403	5	1	Ta.25161.1	UniRef90_Q2QSE5	1e-15	Os12g0431700 protein n=2 Tax=Oryza sativa RepID=Q2QSE5_ORYSJ	LOC_Os12g24390.1	1e-08	12	13911270	13913070	cDNA retrotransposon protein, putative, unclassified, expressed	AT2G29210.1	3e-06	2	12558156	12562168	splicing factor PWI domain-containing protein	Bradi3g35700.1	4e-19	3V	38002098	38004022	Status 12;Valid 1;Alias Bd3.3486;Description Class_5;Note=protein_coding_gene
TaAffx.8087.1.S1_at	3.58929	4.18922	3.84651	3.72003	4.12809	5.32372	4.06541	1.25831	0.0494795	2.39214	TaAffx.8087.1	308	1	1	TaAffx.8087.1
Ta.9704.1.S1_at	5.86064	7.41418	7.33047	6.2948	7.3259	9.46962	8.21016	1.25946	0.0112502	2.39406	Ta.9704.1	1756	19	1	Ta.9704.1	UniRef90_Q6H5J0	1e-177	Os09g0277800 protein n=3 Tax=Oryza sativa RepID=Q6H5J0_ORYSJ	LOC_Os09g10600.1	0	9	5780818	5785018	cDNA enoyl-acyl-carrier-protein reductase NADH, chloroplast precursor, expressed	AT2G05990.2	1e-142	2	2322876	2324867	MOD1 (MOSAIC DEATH 1); enoyl-[acyl-carrier-protein] reductase (NADH)/ enoyl-[acyl-carrier-protein] reductase/ oxidoreductase	Bradi1g37040.1	1e-165	1V	32849264	32853859	Status 12;Valid 1;Alias Bd1.3978;Description Class_5;Note=protein_coding_gene
Ta.5650.1.S1_a_at	4.71406	9.42882	10.5415	5.0497	12.0214	12.7111	11.4503	1.26084	0.00109518	2.39636	Ta.5650.1	1754	46	2	Ta.5650.1|Ta.5650.2	UniRef90_A3B9I9	1e-142	Putative uncharacterized protein n=3 Tax=Oryza sativa RepID=A3B9I9_ORYSJ	LOC_Os06g10750.1	2e-81	6	5613000	5616154	cDNA integral membrane protein DUF6 containing protein, expressed	AT1G21890.1	6e-99	1	7682808	7685581	nodulin MtN21 family protein	Bradi1g46150.1	1e-167	1V	44420413	44423001	Status 12;Valid 1;Alias Bd1.4732;Description Class_5;Note=protein_coding_gene
Ta.3361.1.S1_x_at	4.85215	5.01407	4.90135	4.86927	4.9192	7.9951	6.73359	1.26152	0.0343696	2.39748	Ta.3361.1	1175	79	1	Ta.3361.1	UniRef90_Q7XUY5	3e-69	Os04g0465600 protein n=3 Tax=BEP clade RepID=Q7XUY5_ORYSJ	LOC_Os04g39150.1	0	4	23093325	23094352	cDNA pathogenesis-related Bet v I family protein, putative, expressed	AT1G24020.1	2e-24	1	8500653	8501458	MLP423 (MLP-LIKE PROTEIN 423)	Bradi5g12740.1	4e-69	5V	16255847	16256715	Status 12;Valid 1;Alias Bd5.1073;Description Class_5;Note=protein_coding_gene
Ta.771.2.S1_at	4.51245	5.62539	4.89135	4.89483	5.67334	6.88842	5.62682	1.26159	0.0037996	2.39761	Ta.771.2	685	3	2	Ta.771.1|Ta.771.2	UniRef90_Q3S4I5	6e-29	Nicotianamine sythase 3 (Fragment) n=1 Tax=Triticum monococcum RepID=Q3S4I5_TRIMO	LOC_Os07g48980.1	1e-06	7	29322102	29323731	cDNA nicotianamine synthase, putative, expressed	AT1G68690.1	4e-05	1	25789192	25791886	ATP binding / protein kinase/ protein serine/threonine kinase	Bradi1g17090.1	2e-06	1V	13733079	13734657	Status 12;Valid 1;Alias Bd1.1795;Description Class_3;Note=protein_coding_gene
Ta.21848.1.S1_at	6.36482	7.26631	6.73309	6.96651	7.29284	8.50352	7.24045	1.26307	0.00248712	2.40005	Ta.21848.1	716	3	1	Ta.21848.1
TaAffx.121733.1.S1_at	5.56191	5.94109	5.76367	5.44184	6.10537	6.96957	5.70552	1.26405	0.00775031	2.40169	TaAffx.121733.1	1075	5	1	TaAffx.121733.1	UniRef90_Q9FRG8	1e-133	Os03g0674700 protein n=4 Tax=Oryza sativa RepID=Q9FRG8_ORYSJ	LOC_Os03g47140.1	8e-92	3	26672093	26675242	cDNA growth regulating factor protein, putative, expressed	AT2G22840.1	6e-37	2	9728841	9731141	AtGRF1 (GROWTH-REGULATING FACTOR 1); transcription activator	Bradi1g12650.1	1e-142	1V	9519547	9522488	Status 12;Valid 1;Alias Bd1.1352.1;Note=protein_coding_gene
Ta.29551.1.A1_at	5.51218	6.31325	6.64208	5.50693	7.21143	8.8807	7.61522	1.26549	0.024729	2.40408	Ta.29551.1	508	1	1	Ta.29551.1	UniRef90_C5X0C4	2e-30	Putative uncharacterized protein Sb01g020430 n=1 Tax=Sorghum bicolor RepID=C5X0C4_SORBI	LOC_Os10g31320.2	1e-30	10	16355705	16354776	cDNA retrotransposon protein, putative, unclassified, expressed	AT5G46730.1	3e-24	5	18964030	18964902	glycine-rich protein	Bradi3g27810.2	5e-32	3V	28930379	28931323	Status 12;Valid 1;Alias Bd3.2643;Description Class_5;Note=protein_coding_gene
TaAffx.97740.1.A1_x_at	8.19486	9.04352	8.61979	8.25962	9.7364	10.5311	9.26521	1.26591	0.000132036	2.40477	TaAffx.97740.1	245	1	1	TaAffx.97740.1
Ta.21591.1.A1_s_at	4.38925	8.45258	6.79038	4.36869	8.339	9.92417	8.65761	1.26656	0.00642355	2.40586	Ta.21591.1	561	2	1	Ta.21591.1
Ta.7378.8.S1_at	7.02405	6.85093	7.01217	7.18091	6.93443	8.54516	7.27749	1.26767	0.0388755	2.40773	Ta.7378.8	690	27	1	Ta.7378.8	UniRef90_Q43215	5e-65	Histone H2B.4 n=1 Tax=Triticum aestivum RepID=H2B4_WHEAT	LOC_Os01g05610.1	1e-133	1	2673400	2674373	cDNA Core histone H2A/H2B/H3/H4 domain containing protein, putative, expressed	AT2G37470.1	6e-57	2	15736832	15737248	histone H2B, putative	Bradi2g54540.1	2e-61	2V	53415711	53416484	Status 12;Valid 1;Alias Bd2.5475;Description Class_5;Note=protein_coding_gene
TaAffx.37427.1.A1_at	4.17031	5.05255	5.30221	4.32754	6.0658	8.45157	7.1826	1.26897	0.000638929	2.40989	TaAffx.37427.1	557	1	1	TaAffx.37427.1	UniRef90_B9FZC4	8e-10	Putative uncharacterized protein n=3 Tax=Oryza sativa RepID=B9FZC4_ORYSJ	LOC_Os08g08020.1	2e-11	8	4545974	4548383	cDNA expressed protein							Bradi3g15580.1	2e-15	3V	13837224	13839825	Status 12;Valid 1;Alias Bd3.1605;Description Class_3;Note=protein_coding_gene
Ta.21388.1.S1_at	3.27618	4.25378	6.88874	3.60508	6.96087	10.0795	8.8092	1.27026	0.0212887	2.41205	Ta.21388.1	474	8	1	Ta.21388.1	UniRef90_A4H3P3	2e-05	Putative uncharacterized protein n=1 Tax=Leishmania braziliensis RepID=A4H3P3_LEIBR
TaAffx.17141.1.S1_at	6.45155	6.65787	7.75178	6.44575	7.00003	9.16604	7.89509	1.27095	0.00200222	2.41321	TaAffx.17141.1	1413	15	1	TaAffx.17141.1	UniRef90_B7ENX5	1e-157	cDNA clone:J033024P08, full insert sequence n=6 Tax=Oryza sativa RepID=B7ENX5_ORYSJ	LOC_Os04g53950.2	0	4	31960570	31962431	cDNA glycosyl hydrolases family 16 protein, protein, expressed	AT4G03210.1	2e-91	4	1416019	1417197	XTH9 (XYLOGLUCAN ENDOTRANSGLUCOSYLASE/HYDROLASE 9); hydrolase, acting on glycosyl bonds / xyloglucan:xyloglucosyl transferase	Bradi1g33840.1	1e-73	1V	29407041	29408567	Status 12;Valid 1;Alias Bd1.3622;Description Class_5;Note=protein_coding_gene
Ta.18368.1.S1_x_at	3.20059	3.2691	3.26265	3.41358	3.26878	5.22741	3.95545	1.27196	0.0115909	2.4149	Ta.18368.1	845	7	1	Ta.18368.1	UniRef90_Q53JF1	4e-15	Os11g0448700 protein n=3 Tax=Oryza sativa RepID=Q53JF1_ORYSJ	LOC_Os11g26190.1	1e-12	11	14533733	14534496	cDNA RALFL23 - Rapid ALkalinization Factor RALF family protein precursor, expressed							Bradi4g19530.1	4e-22	4V	22269401	22270045	Status 12;Valid 1;Alias Bd4.1956;Description Class_3;Note=protein_coding_gene
Ta.9220.1.S1_a_at	4.44248	4.88705	5.65152	4.92273	5.5573	6.82908	5.55635	1.27273	0.000273478	2.41618	Ta.9220.1	1828	23	2	Ta.9220.1|Ta.9220.2	UniRef90_A8R7D3	0	Putative phenylalanine ammonia-lyase (Fragment) n=1 Tax=Hordeum vulgare RepID=A8R7D3_HORVU	LOC_Os04g43800.1	1e-171	4	25744607	25741863	cDNA phenylalanine ammonia-lyase, putative, expressed	AT2G37040.1	0	2	15557602	15560237	pal1 (Phe ammonia lyase 1); phenylalanine ammonia-lyase	Bradi5g15830.1	0	5V	19228395	19233653	Status 12;Valid 1;Alias Bd5.1406;Description Class_5;Note=protein_coding_gene
Ta.2632.2.S1_x_at	9.69105	9.96604	10.3892	10.434	10.3228	10.4903	9.21662	1.27367	0.00425303	2.41775	Ta.2632.2	752	22	1	Ta.2632.2	UniRef90_Q8LLA7	5e-29	CI2C n=2 Tax=Hordeum vulgare RepID=Q8LLA7_HORVU	LOC_Os12g36210.1	1e-15	12	22160429	22159864	cDNA inhibitor I family protein, putative, expressed	AT2G38870.1	7e-06	2	16236546	16237050	protease inhibitor, putative	Bradi2g39290.2	8e-19	2V	39387723	39388357	Status 12;Valid 1;Alias Bd2.3872.1;Description Class_5;Note=protein_coding_gene
TaAffx.101420.2.S1_at	5.54385	5.85903	5.71904	5.24896	6.62725	7.15059	5.87664	1.27396	0.000829334	2.41824	TaAffx.101420.2	557	1	1	TaAffx.101420.2	UniRef90_C0PKY7	9e-97	Putative uncharacterized protein n=1 Tax=Zea mays RepID=C0PKY7_MAIZE	LOC_Os01g08260.2	7e-97	1	4036473	4032751	cDNA pleiotropic drug resistance protein 4, putative, expressed	AT2G26910.1	2e-84	2	11481623	11487874	PDR4 (PLEIOTROPIC DRUG RESISTANCE 4); ATPase, coupled to transmembrane movement of substances	Bradi2g04850.1	1e-101	2V	3472994	3483725	Status 12;Valid 1;Alias Bd2.506;Description Class_5;Note=protein_coding_gene
Ta.16843.1.S1_at	4.79094	4.61121	5.30279	4.32684	5.28335	8.62239	7.34727	1.27513	0.0269814	2.4202	Ta.16843.1	657	3	1	Ta.16843.1	UniRef90_Q69Y53	2e-35	Os06g0193300 protein n=3 Tax=Oryza sativa RepID=Q69Y53_ORYSJ	LOC_Os06g09350.1	1e-30	6	4703883	4702900	cDNA expressed protein	AT3G14280.1	1e-09	3	4761654	4762286	unknown protein	Bradi1g46710.5	6e-48	1V	45290558	45291970	Status 12;Valid 1;Alias Bd1.4794.2;Note=protein_coding_gene
Ta.11334.1.A1_at	4.2883	3.7169	4.60501	4.54669	3.94123	6.04085	4.7656	1.27525	0.0301236	2.4204	Ta.11334.1	390	1	1	Ta.11334.1	UniRef90_B6DQA7	1e-20	DEP1 n=3 Tax=Triticeae RepID=B6DQA7_WHEAT	LOC_Os09g26999.1	4e-16	9	16410150	16414861	cDNA keratin-associated protein 5-4, putative, expressed							Bradi4g31420.1	5e-17	4V	37170149	37173489	Alias Bd4.3183;Description Class_1;Note=protein_coding_gene
Ta.9135.1.S1_at	9.1009	8.30218	7.49143	9.27754	7.6761	9.66802	8.3926	1.27542	0.0119691	2.42069	Ta.9135.1	1337	32	1	Ta.9135.1	UniRef90_Q9SLN8	1e-114	Allyl alcohol dehydrogenase n=1 Tax=Nicotiana tabacum RepID=Q9SLN8_TOBAC	LOC_Os04g41960.1	1e-30	4	24674522	24672901	cDNA NADP-dependent oxidoreductase, putative, expressed	AT5G16970.1	1e-109	5	5576291	5578001	AT-AER (alkenal reductase); 2-alkenal reductase	Bradi4g20620.1	1e-152	4V	23723363	23724691	Status 12;Valid 1;Alias Bd4.2039;Description Class_5;Note=protein_coding_gene
TaAffx.10194.2.S1_at	6.12066	7.32557	7.08046	6.31589	7.84491	9.18684	7.91129	1.27554	0.00225886	2.4209	TaAffx.10194.2	454	1	1	TaAffx.10194.2
Ta.19516.1.S1_x_at	5.84798	6.90847	8.08477	5.78485	7.78423	9.50512	8.22901	1.27611	0.00387791	2.42186	Ta.19516.1	366	3	1	Ta.19516.1				LOC_Os04g59200.1	1e-13	4	35031637	35030005	cDNA peroxidase precursor, putative, expressed							Bradi5g27220.1	5e-10	5V	28086564	28087921	Status 12;Valid 1;Alias Bd5.2611;Description Class_5;Note=protein_coding_gene
Ta.3361.1.S1_at	3.84926	4.59847	3.85888	3.98925	4.50797	7.27026	5.9938	1.27646	0.0411336	2.42244	Ta.3361.1	1175	79	1	Ta.3361.1	UniRef90_Q7XUY5	3e-69	Os04g0465600 protein n=3 Tax=BEP clade RepID=Q7XUY5_ORYSJ	LOC_Os04g39150.1	0	4	23093325	23094352	cDNA pathogenesis-related Bet v I family protein, putative, expressed	AT1G24020.1	2e-24	1	8500653	8501458	MLP423 (MLP-LIKE PROTEIN 423)	Bradi5g12740.1	4e-69	5V	16255847	16256715	Status 12;Valid 1;Alias Bd5.1073;Description Class_5;Note=protein_coding_gene
Ta.336.1.S1_x_at	9.2888	9.2659	9.38409	9.30126	9.61746	10.8177	9.5397	1.27796	0.00766557	2.42495	Ta.336.1	1460	60	1	Ta.336.1	UniRef90_Q84N28	1e-153	Caffeic acid O-methyltransferase n=6 Tax=Pooideae RepID=Q84N28_WHEAT	LOC_Os08g06100.1	0	8	3339962	3336754	cDNA O-methyltransferase, putative, expressed	AT5G54160.1	1e-109	5	21982075	21984167	ATOMT1 (O-METHYLTRANSFERASE 1); caffeate O-methyltransferase/ myricetin 3'-O-methyltransferase/ quercetin 3-O-methyltransferase	Bradi3g16530.1	1e-148	3V	14689344	14691908	Status 12;Valid 1;Alias Bd3.1709;Description Class_5;Note=protein_coding_gene
TaAffx.29219.1.S1_at	5.20562	6.54799	5.75718	4.85214	6.62159	6.20233	4.92415	1.27817	0.0319663	2.42532	TaAffx.29219.1	540	1	1	TaAffx.29219.1	UniRef90_C5Z562	3e-39	Putative uncharacterized protein Sb10g022840 n=3 Tax=Andropogoneae RepID=C5Z562_SORBI	LOC_Os06g38550.1	5e-38	6	22835857	22838543	cDNA expressed protein	AT3G28720.1	2e-21	3	10782276	10784339	unknown protein	Bradi1g37270.1	2e-42	1V	33071205	33074572	Status 12;Valid 1;Alias Bd1.4002;Description Class_5;Note=protein_coding_gene
Ta.24281.2.A1_at	4.79795	4.55686	5.02221	4.84598	4.86492	6.81096	5.53217	1.2788	0.0119068	2.42636	Ta.24281.2	819	3	1	Ta.24281.2	UniRef90_Q67J02	5e-38	Os09g0461500 protein n=2 Tax=Oryza sativa RepID=Q67J02_ORYSJ	LOC_Os09g28690.1	9e-91	9	17448591	17446932	cDNA gibberellin receptor GID1L2, putative, expressed							Bradi4g32310.1	1e-42	4V	38005824	38007470	Status 12;Valid 1;Alias Bd4.3283;Description Class_5;Note=protein_coding_gene
Ta.9272.3.S1_a_at	6.46388	8.02697	8.30615	6.20948	9.22293	10.3067	9.02714	1.27953	0.00636391	2.42759	Ta.9272.3	452	1	2	Ta.9272.1|Ta.9272.3	UniRef90_B6TEP5	1e-157	Triose phosphate/phosphate translocator, non-green plastid,chloroplast n=6 Tax=Andropogoneae RepID=B6TEP5_MAIZE	LOC_Os09g12600.1	0	9	7224657	7221175	cDNA phosphate/phosphate translocator, putative, expressed	AT5G33320.1	1e-131	5	12588950	12591408	CUE1 (CAB UNDEREXPRESSED 1); antiporter/ triose-phosphate transmembrane transporter	Bradi4g27550.1	1e-163	4V	32723809	32727962	Status 12;Valid 1;Alias Bd4.2755;Description Class_5;Note=protein_coding_gene
TaAffx.5129.1.S1_at	6.52305	6.111	6.41961	6.11351	6.38561	9.36595	8.08558	1.28037	0.0101294	2.42901	TaAffx.5129.1	710	5	1	TaAffx.5129.1	UniRef90_Q9SDK9	6e-29	Os01g0253600 protein n=1 Tax=Oryza sativa Japonica Group RepID=Q9SDK9_ORYSJ	LOC_Os01g14980.2	1e-06	1	8397622	8395498	cDNA RPA3 - Putative single-stranded DNA binding complex subunit 3, expressed	AT3G52630.2	3e-18	3	19514184	19514596	FUNCTIONS IN: molecular_function unknown; INVOLVED IN: biological_process unknown; LOCATED IN: cellular_component unknown; CONT	Bradi2g09030.1	4e-38	2V	7340162	7342950	Status 12;Valid 1;Alias Bd2.964;Description Class_5;Note=protein_coding_gene
Ta.24742.1.S1_x_at	8.86209	8.55387	9.18708	8.77055	8.59809	10.849	9.56815	1.28084	0.0471601	2.42982	Ta.24742.1	888	40	1	Ta.24742.1	UniRef90_P40280	2e-66	Histone H2A n=12 Tax=Poaceae RepID=H2A_MAIZE	LOC_Os01g31800.1	1e-107	1	17419386	17420245	cDNA Core histone H2A/H2B/H3/H4 domain containing protein, putative, expressed	AT5G02560.1	6e-59	5	575437	576456	HTA12; DNA binding	Bradi1g66370.1	4e-70	1V	65192684	65193328	Status 12;Valid 1;Alias Bd1.6946;Description Class_5;Note=protein_coding_gene
Ta.9550.1.A1_at	6.33139	7.31601	7.71517	6.62534	8.50509	8.97465	7.69226	1.28239	0.000232576	2.43242	Ta.9550.1	679	8	1	Ta.9550.1	UniRef90_Q0J951	2e-24	Auxin response factor 12 n=5 Tax=Poaceae RepID=ARFL_ORYSJ	LOC_Os04g57610.3	1e-31	4	34100763	34093306	cDNA auxin response factor, putative, expressed	AT5G37020.1	5e-16	5	14630151	14634106	ARF8 (AUXIN RESPONSE FACTOR 8); transcription factor	Bradi5g25770.1	5e-27	5V	26937799	26945417	Status 12;Valid 1;Alias Bd5.2454;Description Class_5;Note=protein_coding_gene
Ta.1385.1.S1_x_at	7.13451	7.76314	7.60415	7.28851	8.83532	9.8748	8.59148	1.28332	0.00112692	2.43399	Ta.1385.1	2679	84	1	Ta.1385.1	UniRef90_O50008	0	5-methyltetrahydropteroyltriglutamate--homocysteine methyltransferase n=6 Tax=Arabidopsis thaliana RepID=METE_ARATH	LOC_Os12g42876.1	0	12	26613088	26617173	cDNA 5-methyltetrahydropteroyltriglutamate--homocysteine methyltransferase, putative, expressed	AT5G17920.2	0	5	5935771	5939195	ATMS1; 5-methyltetrahydropteroyltriglutamate-homocysteine S-methyltransferase/ methionine synthase	Bradi4g01200.2	0	4V	755627	761654	Status 12;Valid 1;Alias Bd4.109.1;Note=protein_coding_gene
Ta.16624.1.S1_at	3.29248	3.294	3.14689	3.33482	3.2239	4.62519	3.34178	1.28341	0.00395064	2.43414	Ta.16624.1	267	2	1	Ta.16624.1
Ta.1848.2.S1_x_at	11.5064	10.6248	9.29656	11.4616	10.1723	12.0932	10.8093	1.28389	0.00177447	2.43494	Ta.1848.2	671	26	1	Ta.1848.2	UniRef90_Q9M4S9	2e-58	Aquaporin 2 n=4 Tax=Liliopsida RepID=Q9M4S9_ALLCE	LOC_Os04g47220.1	1e-124	4	27861402	27863408	cDNA aquaporin protein, putative, expressed	AT4G23400.1	1e-59	4	12220792	12222155	PIP1;5 (PLASMA MEMBRANE INTRINSIC PROTEIN 1;5); water channel	Bradi5g18170.1	4e-59	5V	21225440	21228800	Status 12;Valid 1;Alias Bd5.1665;Description Class_5;Note=protein_coding_gene
Ta.24099.1.S1_at	6.71241	6.66047	6.60753	6.80292	6.7257	8.29376	7.0081	1.28566	0.0117267	2.43793	Ta.24099.1	223	1	1	Ta.24099.1	UniRef90_Q9ZRT2	1e-33	MSH2 protein (Fragment) n=1 Tax=Triticum aestivum RepID=Q9ZRT2_WHEAT	LOC_Os05g19270.1	1e-34	5	11189344	11198004	cDNA MSH-like DNA mismatch repair protein, putative, expressed	AT3G18524.1	7e-34	3	6368151	6372409	MSH2 (MUTS HOMOLOG 2); ATP binding / damaged DNA binding / mismatched DNA binding / protein binding	Bradi1g15260.2	1e-35	1V	12197501	12206128	Status 12;Valid 1;Alias Bd1.1642.1;Note=protein_coding_gene
Ta.9343.1.S1_at	6.23947	6.8769	6.21164	6.49535	7.86814	10.4492	9.16314	1.28603	0.00285544	2.43857	Ta.9343.1	1204	24	1	Ta.9343.1	UniRef90_Q6ZBZ8	1e-83	Os08g0459300 protein n=2 Tax=Oryza sativa RepID=Q6ZBZ8_ORYSJ	LOC_Os08g35710.1	2e-74	8	22529766	22527327	cDNA expressed protein	AT1G02180.1	8e-30	1	413619	414505	ferredoxin-related	Bradi3g37640.1	1e-102	3V	40153397	40155810	Status 12;Valid 1;Alias Bd3.3707;Description Class_5;Note=protein_coding_gene
TaAffx.38287.1.S1_x_at	5.95758	6.39586	5.8621	6.15132	6.25369	7.19507	5.90872	1.28635	0.00586229	2.43911	TaAffx.38287.1	640	3	1	TaAffx.38287.1																Bradi2g37840.1	1e-10	2V	38200908	38205580	Status 12;Valid 1;Alias Bd2.3719;Description Class_3;Note=protein_coding_gene
Ta.4773.1.A1_at	3.75701	4.67491	4.43355	3.98145	6.27674	7.31432	6.02755	1.28677	0.000173429	2.43982	Ta.4773.1	991	6	1	Ta.4773.1	UniRef90_Q0DCT8	3e-74	Protein kinase G11A n=5 Tax=Oryza sativa RepID=G11A_ORYSJ	LOC_Os06g18830.1	1e-115	6	10693168	10689488	cDNA AGC_PVPK_like_kin82y.13 - ACG kinases include homologs to PKA, PKG and PKC, expressed	AT5G47750.1	6e-68	5	19339947	19341864	D6PKL2 (D6 PROTEIN KINASE LIKE 2); kinase	Bradi1g43350.1	2e-79	1V	41071572	41074009	Status 12;Valid 1;Alias Bd1.4408;Description Class_5;Note=protein_coding_gene
Ta.19608.2.S1_x_at	10.0068	10.6899	11.223	9.94918	10.8624	12.476	11.1858	1.29023	0.00286513	2.44568	Ta.19608.2	630	2	1	Ta.19608.2	UniRef90_Q8W2B7	3e-35	UDP-glucosyltransferase BX8 n=1 Tax=Zea mays RepID=Q8W2B7_MAIZE	LOC_Os11g25454.1	1e-13	11	14052662	14046079	cDNA cytokinin-N-glucosyltransferase 1, putative, expressed	AT3G55700.1	3e-13	3	20671202	20673278	UDP-glucoronosyl/UDP-glucosyl transferase family protein	Bradi1g53520.1	6e-21	1V	51844726	51846387	Status 12;Valid 1;Alias Bd1.5540;Description Class_5;Note=protein_coding_gene
Ta.728.1.A1_at	5.13248	5.21284	5.94215	5.08935	6.05158	8.02388	6.73072	1.29315	0.000786389	2.45063	Ta.728.1	738	6	1	Ta.728.1	UniRef90_Q5BQ31	3e-40	Serine/threonine protein kinase n=1 Tax=Triticum aestivum RepID=Q5BQ31_WHEAT	LOC_Os11g03840.1	1e-12	11	1523817	1521024	cDNA D-mannose binding lectin family protein, expressed	AT4G23280.1	7e-16	4	12174740	12177471	protein kinase, putative	Bradi3g07790.2	5e-33	3V	5951395	5960934	Alias Bd3.1033;Description Class_4;Note=protein_coding_gene
TaAffx.29478.1.A1_at	7.59641	7.17043	6.39164	7.68659	6.92495	8.98879	7.69526	1.29353	0.00319351	2.45127	TaAffx.29478.1	824	5	1	TaAffx.29478.1	UniRef90_Q6H7N3	2e-29	Os02g0195800 protein n=2 Tax=Oryza sativa RepID=Q6H7N3_ORYSJ	LOC_Os02g10220.1	1e-17	2	5351467	5355147	cDNA heat shock protein DnaJ, putative, expressed	AT5G06910.1	4e-15	5	2140598	2142525	ATJ6 (Arabidopsis J-domain protein 6); heat shock protein binding / unfolded protein binding	Bradi3g07070.1	2e-33	3V	5235368	5238855	Status 12;Valid 1;Alias Bd3.742.2;Note=protein_coding_gene
Ta.5227.3.S1_a_at	9.5445	10.8648	10.9427	9.39198	11.5226	12.6061	11.3117	1.29444	0.00403677	2.45283	Ta.5227.3	1950	177	2	Ta.5227.3|Ta.5227.4	UniRef90_Q4LB22	0	S-adenosylmethionine synthetase 3 n=18 Tax=Poaceae RepID=METK3_HORVU	LOC_Os01g22010.4	0	1	12365288	12362683	cDNA S-adenosylmethionine synthetase, putative, expressed	AT1G02500.2	0	1	519037	520218	SAM1 (S-ADENOSYLMETHIONINE SYNTHETASE 1); methionine adenosyltransferase	Bradi2g12160.1	0	2V	10494907	10497446	Status 12;Valid 1;Alias Bd2.1302;Description Class_5;Note=protein_coding_gene
TaAffx.30638.2.S1_at	5.23855	5.58509	5.05781	5.39218	5.55784	6.61571	5.32019	1.29552	0.00843984	2.45466	TaAffx.30638.2	561	2	1	TaAffx.30638.2	UniRef90_B7XBB5	1e-16	Myb transcription factor n=1 Tax=Triticum aestivum RepID=B7XBB5_WHEAT	LOC_Os12g38400.2	1e-18	12	23527011	23521388	cDNA MYB family transcription factor, putative, expressed							Bradi4g03970.1	4e-14	4V	3216971	3220544	Status 12;Valid 1;Alias Bd4.402;Description Class_4;Note=protein_coding_gene
Ta.21085.1.S1_at	8.53985	8.59918	8.37767	8.8074	8.3101	9.98066	8.68428	1.29638	0.00618166	2.45611	Ta.21085.1	612	4	1	Ta.21085.1	UniRef90_Q0GR06	1e-59	Germin-like protein 5a n=1 Tax=Hordeum vulgare subsp. vulgare RepID=Q0GR06_HORVD	LOC_Os01g18170.1	4e-77	1	10168292	10166862	cDNA Cupin domain containing protein, expressed	AT1G02335.1	4e-49	1	463979	464876	GL22 (GERMIN-LIKE PROTEIN SUBFAMILY 2 MEMBER 2 PRECURSOR.); manganese ion binding / nutrient reservoir	Bradi2g11050.1	1e-59	2V	9246840	9247851	Status 12;Valid 1;Alias Bd2.1180;Description Class_5;Note=protein_coding_gene
Ta.979.1.S1_at	5.14916	5.38886	5.20771	5.18459	5.29066	6.67607	5.3767	1.29937	6.90602e-05	2.46122	Ta.979.1	418	2	1	Ta.979.1				LOC_Os03g01008.1	1e-12	3	3465	5944	cDNA expressed protein
Ta.4023.1.S1_at	7.8711	8.44288	7.96658	7.74115	8.46467	9.51179	8.21075	1.30104	0.00457088	2.46407	Ta.4023.1	1768	17	1	Ta.4023.1	UniRef90_Q8S7N6	0	Pyruvate kinase n=2 Tax=Oryza sativa RepID=Q8S7N6_ORYSJ	LOC_Os10g42100.1	0	10	22569397	22575266	cDNA pyruvate kinase, putative, expressed	AT1G32440.1	1e-177	1	11712205	11714963	PKp3 (plastidial pyruvate kinase 3); pyruvate kinase	Bradi3g33930.1	0	3V	36340800	36345658	Status 12;Valid 1;Alias Bd3.3296;Description Class_5;Note=protein_coding_gene
TaAffx.91620.1.A1_s_at	7.29929	7.00195	6.73465	7.1424	7.80222	8.31095	7.00894	1.30201	0.00238828	2.46572	TaAffx.91620.1	557	1	1	TaAffx.91620.1	UniRef90_C5YQG8	3e-32	Putative uncharacterized protein Sb08g019410 n=1 Tax=Sorghum bicolor RepID=C5YQG8_SORBI	LOC_Os12g39210.1	2e-33	12	24109067	24111320	cDNA cyclin, putative, expressed	AT5G43080.1	5e-19	5	17293227	17294789	CYCA3;1 (Cyclin A3;1); cyclin-dependent protein kinase regulator	Bradi4g03470.1	1e-37	4V	2763536	2765591	Status 12;Valid 1;Alias Bd4.350;Description Class_5;Note=protein_coding_gene
Ta.22317.1.S1_s_at	10.5006	11.4579	10.4996	10.3172	11.6574	12.7276	11.4252	1.30237	0.00269541	2.46633	Ta.22317.1	1761	135	1	Ta.22317.1	UniRef90_Q40041	0	Calreticulin (Fragment) n=2 Tax=Triticeae RepID=Q40041_HORVU	LOC_Os07g14270.3	0	7	8135970	8140319	cDNA calreticulin precursor protein, putative, expressed	AT1G56340.1	1e-177	1	21090059	21092630	CRT1 (CALRETICULIN 1); calcium ion binding / unfolded protein binding	Bradi1g02940.3	0	1V	1976431	1979871	Status 12;Valid 1;Alias Bd1.299.1;Note=protein_coding_gene
TaAffx.91692.1.A1_at	5.26582	5.37507	5.32064	5.0639	5.83849	8.146	6.8434	1.3026	0.00280902	2.46673	TaAffx.91692.1	557	1	1	TaAffx.91692.1	UniRef90_Q01IY4	7e-25	OSIGBa0106G07.13 protein n=3 Tax=Oryza sativa RepID=Q01IY4_ORYSA	LOC_Os04g40050.1	2e-26	4	23658401	23662791	protein ribonuclease H2 subunit B, putative, expressed							Bradi5g13360.1	3e-40	5V	16951861	16955793	Status 12;Valid 1;Alias Bd5.1140;Description Class_3;Note=protein_coding_gene
Ta.993.2.S1_a_at	9.17902	10.3742	9.66158	8.45538	11.3692	10.7899	9.48513	1.30475	0.0302768	2.47041	Ta.993.2	557	1	2	Ta.993.1|Ta.993.2	UniRef90_C5Z7L1	0	Putative uncharacterized protein Sb10g008850 n=3 Tax=Andropogoneae RepID=C5Z7L1_SORBI	LOC_Os06g13810.1	0	6	7653387	7647923	cDNA pyrophosphate--fructose 6-phosphate 1-phosphotransferase subunit beta, putative, expressed	AT1G12000.1	0	1	4050159	4053727	pyrophosphate--fructose-6-phosphate 1-phosphotransferase beta subunit, putative / pyrophosphate-dependent 6-phosphofructose-1-kin	Bradi1g44460.1	0	1V	42641411	42647380	Status 12;Valid 1;Alias Bd1.4543;Description Class_5;Note=protein_coding_gene
Ta.14163.1.S1_at	7.22699	7.26755	7.84217	7.54124	7.26464	9.26724	7.96246	1.30478	0.00104085	2.47046	Ta.14163.1	360	2	1	Ta.14163.1				LOC_Os06g04250.1	1e-09	6	1788837	1790395	cDNA phosphate-induced protein 1 conserved region domain containing protein, expressed
Ta.12499.2.A1_at	6.45935	7.59997	7.07437	6.38793	7.6845	8.3006	6.99553	1.30507	0.00681829	2.47096	Ta.12499.2	557	1	1	Ta.12499.2	UniRef90_Q10NK4	3e-53	Os03g0266800 protein n=5 Tax=Poaceae RepID=Q10NK4_ORYSJ	LOC_Os03g16010.1	8e-55	3	8826583	8832526	cDNA BRASSINOSTEROID INSENSITIVE 1-associated receptor kinase 1 precursor, putative, expressed	AT1G31420.1	2e-54	1	11250360	11253516	FEI1 (FEI 1); ATP binding / kinase/ protein serine/threonine kinase	Bradi1g67050.2	1e-55	1V	65771859	65777487	Status 12;Valid 1;Alias Bd1.7017.1;Note=protein_coding_gene
TaAffx.113916.1.S1_at	6.76231	7.51672	6.56503	6.33699	7.9625	7.79741	6.48981	1.3076	0.0267867	2.4753	TaAffx.113916.1	557	1	1	TaAffx.113916.1	UniRef90_B4FG97	4e-64	Putative uncharacterized protein n=1 Tax=Zea mays RepID=B4FG97_MAIZE	LOC_Os03g19930.3	2e-65	3	11209477	11213664	cDNA adenylosuccinate lyase, putative, expressed	AT4G18440.1	2e-50	4	10186385	10188832	adenylosuccinate lyase, putative / adenylosuccinase, putative	Bradi1g64210.1	2e-70	1V	63398732	63403001	Status 12;Valid 1;Alias Bd1.6711;Description Class_5;Note=protein_coding_gene
Ta.3460.1.S1_at	4.10659	5.22703	5.00415	4.33807	5.87436	7.33587	6.02652	1.30935	0.00830113	2.4783	Ta.3460.1	1233	18	1	Ta.3460.1	UniRef90_Q2QQ97	5e-72	Os12g0502200 protein n=2 Tax=Oryza sativa RepID=Q2QQ97_ORYSJ	LOC_Os12g31800.1	1e-18	12	19101360	19105214	cDNA glycine-rich RNA-binding protein 7, putative, expressed	AT5G61030.1	6e-50	5	24560870	24562152	GR-RBP3 (glycine-rich RNA-binding protein 3); ATP binding / RNA binding	Bradi4g06840.2	2e-78	4V	5711009	5713813	Status 12;Valid 1;Alias Bd4.715.1;Note=protein_coding_gene
Ta.7108.1.S1_at	7.66665	10.7724	10.185	7.1534	11.3026	11.4572	10.1469	1.31036	0.00489133	2.48002	Ta.7108.1	1724	14	1	Ta.7108.1	UniRef90_Q56B89	1e-125	Ice recrystallization inhibition protein 2 n=1 Tax=Triticum aestivum RepID=Q56B89_WHEAT	LOC_Os07g01710.1	1e-10	7	423870	427523	cDNA phytosulfokine receptor precursor, putative, expressed	AT5G53890.1	2e-36	5	21877235	21880345	leucine-rich repeat transmembrane protein kinase, putative	Bradi1g59360.1	6e-54	1V	58446811	58450089	Status 12;Valid 1;Alias Bd1.6189;Description Class_5;Note=protein_coding_gene
TaAffx.86264.1.S1_s_at	6.55558	5.74899	6.50105	6.82355	6.66185	10.5187	9.20621	1.31247	0.000373404	2.48366	TaAffx.86264.1	460	2	4	Ta.13168.1|TaAffx.86264.1|Ta.13168.3|Ta.30689.1	UniRef90_Q8S077	6e-22	Os01g0914100 protein n=2 Tax=Oryza sativa RepID=Q8S077_ORYSJ	LOC_Os01g68580.1	2e-19	1	39835596	39836214	cDNA LTPL38 - Protease inhibitor/seed storage/LTP family protein precursor, expressed	AT5G55450.1	2e-06	5	22467560	22467874	protease inhibitor/seed storage/lipid transfer protein (LTP) family protein	Bradi2g58520.1	2e-23	2V	56372715	56373516	Status 12;Valid 1;Alias Bd2.5895;Description Class_3;Note=protein_coding_gene
TaAffx.25629.1.S1_s_at	6.42701	7.80124	6.8999	6.26909	8.39297	8.44582	7.13005	1.31578	0.0327054	2.48937	TaAffx.25629.1	459	1	2	Ta.593.1|TaAffx.25629.1	UniRef90_Q67WN5	0	Os06g0644200 protein n=16 Tax=Poaceae RepID=Q67WN5_ORYSJ	LOC_Os06g43660.2	0	6	26271900	26277669	cDNA inorganic H+ pyrophosphatase, putative, expressed	AT1G15690.1	0	1	5399115	5402185	AVP1; ATPase/ hydrogen-translocating pyrophosphatase	Bradi1g30550.1	0	1V	25876790	25881455	Status 12;Valid 1;Alias Bd1.3246;Description Class_5;Note=protein_coding_gene
Ta.2708.1.S1_a_at	8.00167	8.52512	8.70201	8.14327	7.97803	8.25754	6.94022	1.31732	0.00829586	2.49203	Ta.2708.1	1917	20	2	Ta.2708.1|Ta.2708.2	UniRef90_Q652S1	0	Os06g0258900 protein n=2 Tax=Oryza sativa RepID=Q652S1_ORYSJ	LOC_Os06g14740.1	0	6	8300781	8315933	cDNA NAD binding domain of 6-phosphogluconate dehydrogenase containing protein, expressed	AT1G18270.2	0	1	6283634	6293772	ketose-bisphosphate aldolase class-II family protein	Bradi1g44060.1	0	1V	42147407	42165667	Status 12;Valid 1;Alias Bd1.4498;Description Class_5;Note=protein_coding_gene
Ta.4287.1.S1_at	6.12244	6.6083	7.05815	6.45661	7.19608	9.88762	8.56726	1.32037	0.000398715	2.49729	Ta.4287.1	1799	14	1	Ta.4287.1	UniRef90_Q10B97	0	Os03g0826500 protein n=4 Tax=Oryza sativa RepID=Q10B97_ORYSJ	LOC_Os03g61120.1	0	3	34713945	34708266	cDNA anthranilate synthase component I-1, chloroplast precursor, putative, expressed	AT3G55870.1	1e-176	3	20731326	20733765	anthranilate synthase, alpha subunit, putative	Bradi1g03260.1	0	1V	2155277	2160349	Status 12;Valid 1;Alias Bd1.341;Description Class_5;Note=protein_coding_gene
TaAffx.70697.1.S1_at	6.43071	6.9038	7.14221	6.49641	7.71609	8.91666	7.59601	1.32065	0.00361854	2.49778	TaAffx.70697.1	805	4	1	TaAffx.70697.1	UniRef90_Q108Z8	1e-49	Os10g0554800 protein n=2 Tax=Oryza sativa RepID=Q108Z8_ORYSJ	LOC_Os10g40614.1	1e-62	10	21714584	21715514	cDNA LTPL147 - Protease inhibitor/seed storage/LTP family protein precursor, expressed	AT4G12510.1	1e-26	4	7417414	7417803	protease inhibitor/seed storage/lipid transfer protein (LTP) family protein	Bradi3g33060.1	1e-58	3V	35448474	35449610	Status 12;Valid 1;Alias Bd3.3197;Description Class_5;Note=protein_coding_gene
Ta.1385.1.S1_a_at	7.1029	7.59354	7.42042	7.1066	8.79713	9.91358	8.5922	1.32138	0.000820984	2.49905	Ta.1385.1	2679	84	2	Ta.1385.2|Ta.1385.1	UniRef90_O50008	0	5-methyltetrahydropteroyltriglutamate--homocysteine methyltransferase n=6 Tax=Arabidopsis thaliana RepID=METE_ARATH	LOC_Os12g42876.1	0	12	26613088	26617173	cDNA 5-methyltetrahydropteroyltriglutamate--homocysteine methyltransferase, putative, expressed	AT5G17920.2	0	5	5935771	5939195	ATMS1; 5-methyltetrahydropteroyltriglutamate-homocysteine S-methyltransferase/ methionine synthase	Bradi4g01200.2	0	4V	755627	761654	Status 12;Valid 1;Alias Bd4.109.1;Note=protein_coding_gene
Ta.25247.1.A1_at	5.07557	5.46564	5.82723	5.0919	5.59692	7.21348	5.89207	1.32141	0.000120133	2.4991	Ta.25247.1	973	4	1	Ta.25247.1	UniRef90_A3CIY3	2e-44	Putative uncharacterized protein n=1 Tax=Oryza sativa Japonica Group RepID=A3CIY3_ORYSJ	LOC_Os12g39830.1	3e-85	12	24588513	24585971	cDNA cyclin, putative, expressed
Ta.13821.1.S1_at	10.748	9.58633	11.0729	10.7081	9.48629	11.4774	10.1557	1.32176	0.00167519	2.49969	Ta.13821.1	590	6	1	Ta.13821.1
Ta.1385.4.S1_x_at	11.6847	11.854	11.765	11.4459	12.1353	12.9455	11.6204	1.32508	0.000273963	2.50547	Ta.1385.4	955	21	1	Ta.1385.4	UniRef90_A6XMY7	1e-72	Cobalamin-independent methionine synthase (Fragment) n=3 Tax=Magnoliophyta RepID=A6XMY7_TRIMO	LOC_Os12g42876.1	1e-170	12	26613088	26617173	cDNA 5-methyltetrahydropteroyltriglutamate--homocysteine methyltransferase, putative, expressed	AT5G17920.2	2e-64	5	5935771	5939195	ATMS1; 5-methyltetrahydropteroyltriglutamate-homocysteine S-methyltransferase/ methionine synthase	Bradi4g01200.2	2e-69	4V	755627	761654	Status 12;Valid 1;Alias Bd4.109.1;Note=protein_coding_gene
Ta.2936.1.S1_x_at	5.38529	4.3937	4.86802	5.32569	4.31674	6.96138	5.63435	1.32704	0.0110151	2.50887	Ta.2936.1	1227	21	1	Ta.2936.1	UniRef90_Q5NB63	6e-95	Os01g0222500 protein n=2 Tax=Oryza sativa RepID=Q5NB63_ORYSJ	LOC_Os01g12260.1	1e-170	1	6702371	6698462	cDNA vacuolar ATP synthase subunit E, putative, expressed	AT4G11150.1	2e-77	4	6800091	6801696	TUF (VACUOLAR ATP SYNTHASE SUBUNIT E1); proton-transporting ATPase, rotational mechanism	Bradi2g07290.1	1e-104	2V	5614633	5619499	Status 12;Valid 1;Alias Bd2.770;Description Class_5;Note=protein_coding_gene
TaAffx.105845.1.S1_at	3.97814	5.90501	5.30572	4.12543	6.7847	8.00938	6.68219	1.3272	0.00286992	2.50915	TaAffx.105845.1	1381	6	1	TaAffx.105845.1	UniRef90_B9FV22	1e-141	Putative uncharacterized protein n=2 Tax=Oryza sativa RepID=B9FV22_ORYSJ	LOC_Os07g49390.1	0	7	29582158	29578797	cDNA P-protein, putative, expressed	AT3G07630.2	1e-108	3	2435457	2437530	ADT2 (arogenate dehydratase 2); arogenate dehydratase/ prephenate dehydratase	Bradi1g16520.1	1e-150	1V	13370250	13372937	Status 12;Valid 1;Alias Bd1.1756;Description Class_3;Note=protein_coding_gene
Ta.4726.1.S1_at	8.48375	8.99137	9.57518	8.99969	8.61112	10.0976	8.76951	1.32811	0.0152339	2.51074	Ta.4726.1	589	2	1	Ta.4726.1	UniRef90_Q2QUD2	2e-33	Os12g0267200 protein n=1 Tax=Oryza sativa Japonica Group RepID=Q2QUD2_ORYSJ	LOC_Os12g16650.2	1e-29	12	9529283	9538466	cDNA Cyclopropane-fatty-acyl-phospholipid synthase, putative, expressed	AT3G23510.1	2e-28	3	8428071	8433159	cyclopropane fatty acid synthase, putative / CPA-FA synthase, putative	Bradi5g02490.1	2e-30	5V	2659137	2663766	Status 12;Valid 1;Alias Bd5.208;Description Class_5;Note=protein_coding_gene
Ta.6792.1.S1_at	4.22585	5.60491	4.98661	4.46807	7.50925	8.89718	7.56527	1.33191	0.00596652	2.51735	Ta.6792.1	871	6	1	Ta.6792.1
Ta.18385.1.S1_at	4.29899	4.19558	4.2642	4.38416	4.17123	5.87751	4.54434	1.33317	0.000335058	2.51956	Ta.18385.1	506	1	1	Ta.18385.1	UniRef90_Q5QNL2	9e-22	Os01g0204000 protein n=3 Tax=Oryza sativa RepID=Q5QNL2_ORYSJ	LOC_Os01g10690.1	2e-23	1	5723184	5717883	cDNA POLD3 - Putative DNA polymerase delta complex subunit, expressed							Bradi2g06430.1	3e-28	2V	4916791	4922904	Status 12;Valid 1;Alias Bd2.679;Description Class_4;Note=protein_coding_gene
Ta.71.1.S1_at	10.0505	10.0151	9.80453	10.2798	10.8144	12.5591	11.2247	1.33437	0.00218981	2.52165	Ta.71.1	1114	105	1	Ta.71.1	UniRef90_Q43208	4e-66	Histone H2A.4 n=14 Tax=Magnoliophyta RepID=H2A4_WHEAT	LOC_Os07g36130.1	1e-142	7	21588975	21589658	cDNA core histone H2A/H2B/H3/H4, putative, expressed	AT4G27230.1	1e-57	4	13637515	13638325	HTA2 (histone H2A); DNA binding	Bradi1g25400.1	2e-67	1V	20650770	20651834	Status 12;Valid 1;Alias Bd1.2703;Description Class_5;Note=protein_coding_gene
Ta.7984.1.A1_at	5.64089	5.63352	6.37005	5.51927	6.78909	9.45226	8.11601	1.33625	0.000791032	2.52495	Ta.7984.1	270	1	1	Ta.7984.1
TaAffx.29848.1.S1_at	5.76182	5.55028	5.12511	5.49837	6.10298	7.71281	6.37653	1.33628	0.0044269	2.525	TaAffx.29848.1	698	6	1	TaAffx.29848.1	UniRef90_Q0DUR2	1e-38	Os03g0171300 protein n=3 Tax=Poaceae RepID=Q0DUR2_ORYSJ	LOC_Os03g07510.2	1e-47	3	3822212	3813367	cDNA expressed protein	AT1G26945.1	2e-30	1	9351571	9352474	KDR (KIDARI); transcription regulator	Bradi1g73160.1	3e-41	1V	70754776	70755386	Alias Bd1.7670;Description Class_5;Note=protein_coding_gene
Ta.5552.1.S1_at	5.96803	6.03595	6.08255	5.87049	6.49678	7.76129	6.42371	1.33758	0.00231671	2.52727	Ta.5552.1	1236	5	1	Ta.5552.1	UniRef90_Q9AY52	1e-144	Putative cell cycle protein kinase n=1 Tax=Oryza sativa RepID=Q9AY52_ORYSA	LOC_Os10g41390.1	1e-155	10	22176223	22181852	cDNA protein kinase domain containing protein, expressed	AT4G16970.1	1e-75	4	9551516	9555766	ATP binding / kinase/ protein kinase/ protein serine/threonine kinase	Bradi3g33540.1	1e-156	3V	35898708	35904227	Status 12;Valid 1;Alias Bd3.3252;Description Class_3;Note=protein_coding_gene
Ta.9435.2.S1_a_at	5.60968	6.35918	5.45099	5.46563	7.92765	7.70979	6.37051	1.33928	0.0113136	2.53025	Ta.9435.2	557	1	2	Ta.9435.1|Ta.9435.2	UniRef90_Q65XK2	0	Os05g0573300 protein n=2 Tax=Oryza sativa RepID=Q65XK2_ORYSJ	LOC_Os05g49770.1	0	5	28494664	28488665	cDNA CTP synthase, putative, expressed	AT1G30820.1	0	1	10945251	10948825	CTP synthase, putative / UTP--ammonia ligase, putative	Bradi2g15810.1	0	2V	13989771	13996125	Status 12;Valid 1;Alias Bd2.1668;Description Class_5;Note=protein_coding_gene
TaAffx.83765.1.S1_at	4.79411	5.29344	5.21923	4.43769	6.11333	7.54897	6.20479	1.34418	0.000651137	2.53886	TaAffx.83765.1	687	2	1	TaAffx.83765.1	UniRef90_C5XX94	2e-23	Putative uncharacterized protein Sb04g025550 n=1 Tax=Sorghum bicolor RepID=C5XX94_SORBI	LOC_Os02g39560.2	1e-17	2	23875833	23870622	cDNA non-receptor tyrosine kinase spore lysis A, putative, expressed	AT2G31800.1	9e-15	2	13520605	13523646	ankyrin protein kinase, putative	Bradi3g48360.1	1e-26	3V	49832118	49837407	Status 12;Valid 1;Alias Bd3.4871;Description Class_5;Note=protein_coding_gene
Ta.9130.3.A1_a_at	5.22265	6.98693	6.70167	5.13174	7.40811	8.06831	6.72391	1.3444	0.00224407	2.53925	Ta.9130.3	500	1	2	Ta.9130.1|Ta.9130.3	UniRef90_Q10NZ7	1e-50	Os03g0253100 protein n=3 Tax=Oryza sativa RepID=Q10NZ7_ORYSJ	LOC_Os03g14830.1	1e-92	3	8070764	8066425	cDNA GHMP kinases ATP-binding protein, putative, expressed	AT1G31910.1	1e-33	1	11459050	11461649	GHMP kinase family protein	Bradi1g67900.1	1e-52	1V	66475319	66480239	Status 12;Valid 1;Alias Bd1.7104;Description Class_5;Note=protein_coding_gene
TaAffx.16083.1.A1_at	3.29368	3.53848	3.44222	3.50039	3.75899	5.33183	3.98496	1.34686	0.00945099	2.54358	TaAffx.16083.1	567	1	1	TaAffx.16083.1	UniRef90_Q2QMK5	1e-25	Leucine Rich Repeat family protein, expressed n=2 Tax=Oryza sativa Japonica Group RepID=Q2QMK5_ORYSJ	LOC_Os12g40860.1	3e-27	12	25264464	25269052	cDNA Leucine Rich Repeat family protein, expressed	AT3G54650.1	4e-08	3	20226004	20228882	FBL17; ubiquitin-protein ligase	Bradi4g02620.1	1e-24	4V	1876995	1881366	Status 12;Valid 1;Alias Bd4.253;Description Class_3;Note=protein_coding_gene
Ta.28052.1.S1_at	7.87475	9.16093	9.36171	7.82262	9.48835	10.7964	9.44898	1.34737	0.00102593	2.54448	Ta.28052.1	1003	142	1	Ta.28052.1	UniRef90_Q2QND9	1e-40	Os12g0569100 protein n=2 Tax=Oryza sativa RepID=Q2QND9_ORYSJ	LOC_Os12g38140.1	1e-13	12	23386502	23387330	cDNA expressed protein							Bradi4g04190.1	2e-58	4V	3399461	3400518	Status 12;Valid 1;Alias Bd4.423;Description Class_5;Note=protein_coding_gene
Ta.8834.1.S1_a_at	7.72343	7.61905	7.95374	7.85606	7.6709	10.3531	9.00462	1.34845	0.00938677	2.54639	Ta.8834.1	933	23	2	Ta.8834.1|Ta.8834.2	UniRef90_Q0JGN6	4e-18	Os01g0914300 protein n=2 Tax=Oryza sativa RepID=Q0JGN6_ORYSJ	LOC_Os01g68580.1	9e-14	1	39835596	39836214	cDNA LTPL38 - Protease inhibitor/seed storage/LTP family protein precursor, expressed	AT5G55450.1	8e-06	5	22467560	22467874	protease inhibitor/seed storage/lipid transfer protein (LTP) family protein	Bradi2g58530.1	4e-27	2V	56375208	56375977	Status 12;Valid 1;Alias Bd2.5896;Description Class_3;Note=protein_coding_gene
Ta.9275.1.S1_x_at	3.57704	3.7769	3.3773	3.44417	4.30018	9.71376	8.36334	1.35043	0.0283738	2.54988	Ta.9275.1	682	11	1	Ta.9275.1	UniRef90_Q9FWP0	2e-42	Os10g0551900 protein n=3 Tax=Oryza sativa RepID=Q9FWP0_ORYSJ	LOC_Os03g01300.1	1e-25	3	207330	210839	cDNA LTPL114 - Protease inhibitor/seed storage/LTP family protein precursor, expressed	AT4G12490.1	2e-30	4	7409830	7410378	protease inhibitor/seed storage/lipid transfer protein (LTP) family protein	Bradi1g78260.1	2e-34	1V	74311166	74311908	Status 12;Valid 1;Alias Bd1.8175;Description Class_4;Note=protein_coding_gene
Ta.8938.1.S1_at	5.66131	5.69318	4.57196	5.84875	6.90169	11.1105	9.75938	1.35107	0.00377594	2.55101	Ta.8938.1	787	4	1	Ta.8938.1	UniRef90_Q7XCD3	6e-39	Os10g0551800 protein n=4 Tax=Oryza sativa RepID=Q7XCD3_ORYSJ	LOC_Os10g40470.1	1e-18	10	21599722	21598988	cDNA LTPL142 - Protease inhibitor/seed storage/LTP family protein precursor, putative, expressed	AT4G12470.1	8e-27	4	7401371	7401856	protease inhibitor/seed storage/lipid transfer protein (LTP) family protein	Bradi1g78260.1	2e-33	1V	74311166	74311908	Status 12;Valid 1;Alias Bd1.8175;Description Class_4;Note=protein_coding_gene
Ta.18134.1.S1_at	4.98582	5.02666	4.96862	5.38652	4.9189	6.49719	5.14603	1.35115	0.0154779	2.55116	Ta.18134.1	1910	18	1	Ta.18134.1	UniRef90_C5XY31	0	Putative uncharacterized protein Sb04g007640 n=1 Tax=Sorghum bicolor RepID=C5XY31_SORBI	LOC_Os02g12680.1	0	2	6628383	6630103	cDNA cytochrome P450, putative, expressed	AT5G42650.1	1e-113	5	17097803	17099359	AOS (ALLENE OXIDE SYNTHASE); allene oxide synthase/ hydro-lyase/ oxygen binding	Bradi3g08160.1	0	3V	6349408	6351212	Status 12;Valid 1;Alias Bd3.860;Description Class_5;Note=protein_coding_gene
Ta.10329.29.S1_x_at	10.2008	10.6498	10.9449	10.2363	10.4	12.1351	10.7839	1.35124	0.0390826	2.55132	Ta.10329.29	695	44	1	Ta.10329.29	UniRef90_UPI00005A5829	5e-52	PREDICTED: similar to germinal histone H4 gene n=1 Tax=Canis lupus familiaris RepID=UPI00005A5829	LOC_Os05g38740.1	1e-141	5	22674724	22674130	cDNA Core histone H2A/H2B/H3/H4 domain containing protein, putative, expressed	AT5G59970.1	1e-53	5	24146352	24146663	histone H4	Bradi5g19360.1	1e-53	5V	22368858	22369548	Status 12;Valid 1;Alias Bd5.1788;Description Class_5;Note=protein_coding_gene
Ta.23909.2.S1_at	8.81572	7.98038	6.2726	8.41663	8.30898	8.43497	7.08091	1.35406	0.0188917	2.55631	Ta.23909.2	895	12	1	Ta.23909.2	UniRef90_B5A496	1e-131	Beta-glucosidase n=2 Tax=Hordeum vulgare RepID=B5A496_HORVD	LOC_Os07g46280.2	1e-134	7	27614403	27617757	cDNA Os7bglu26 - beta-mannosidase/glucosidase/exoglucanase, expressed	AT3G18070.2	1e-86	3	6187294	6189947	BGLU43 (BETA GLUCOSIDASE 43); catalytic/ cation binding / hydrolase, hydrolyzing O-glycosyl compounds	Bradi1g19270.1	1e-116	1V	15426726	15429601	Status 12;Valid 1;Alias Bd1.2037;Description Class_5;Note=protein_coding_gene
Ta.2954.1.A1_at	5.76264	5.66146	5.27989	5.94671	5.50202	7.19762	5.84103	1.35659	0.0198439	2.56078	Ta.2954.1	1007	6	1	Ta.2954.1	UniRef90_B9FGA2	9e-61	Putative uncharacterized protein n=1 Tax=Oryza sativa Japonica Group RepID=B9FGA2_ORYSJ	LOC_Os04g44780.2	4e-75	4	26332319	26336929	cDNA beta-expansin precursor, putative, expressed	AT4G28250.1	4e-55	4	14000446	14001945	ATEXPB3 (ARABIDOPSIS THALIANA EXPANSIN B3)	Bradi5g16500.1	1e-66	5V	19870358	19874235	Status 12;Valid 1;Alias Bd5.1480;Description Class_4;Note=protein_coding_gene
Ta.13362.1.S1_at	7.03514	7.62024	8.39274	7.10179	8.82039	10.443	9.08319	1.35978	0.00351897	2.56646	Ta.13362.1	1866	26	1	Ta.13362.1	UniRef90_Q9M4C7	0	Allene oxide synthase n=1 Tax=Hordeum vulgare RepID=Q9M4C7_HORVU	LOC_Os03g12500.1	0	3	6607577	6609598	cDNA cytochrome P450, putative, expressed	AT5G42650.1	1e-152	5	17097803	17099359	AOS (ALLENE OXIDE SYNTHASE); allene oxide synthase/ hydro-lyase/ oxygen binding	Bradi1g69330.1	0	1V	67779964	67781904	Status 12;Valid 1;Alias Bd1.7257;Description Class_5;Note=protein_coding_gene
Ta.16788.1.S1_at	5.42163	5.56794	5.87524	5.55604	6.38844	8.41944	7.05921	1.36023	0.00226131	2.56726	Ta.16788.1	297	1	1	Ta.16788.1
Ta.14214.1.A1_s_at	4.49944	5.68546	4.45809	4.808	8.4876	11.8299	10.4694	1.36052	0.0160988	2.56777	Ta.14214.1	895	5	1	Ta.14214.1	UniRef90_B6SZW4	4e-28	Beta-expansin 4 n=3 Tax=Andropogoneae RepID=B6SZW4_MAIZE	LOC_Os02g44108.1	1e-45	2	26642968	26644738	cDNA expansin precursor, putative, expressed	AT2G20750.1	3e-17	2	8941185	8942430	ATEXPB1 (ARABIDOPSIS THALIANA EXPANSIN B1)	Bradi3g50750.1	3e-31	3V	51870595	51872227	Status 12;Valid 1;Alias Bd3.5125;Description Class_5;Note=protein_coding_gene
Ta.7099.1.A1_at	4.54996	6.3161	6.89669	4.49357	7.45015	8.5306	7.16945	1.36115	0.00572759	2.56891	Ta.7099.1	755	11	1	Ta.7099.1	UniRef90_Q9AVC0	2e-52	Chalcone synthase n=3 Tax=Lilium hybrid cultivar RepID=Q9AVC0_9LILI	LOC_Os11g32650.1	1e-30	11	18814704	18811245	cDNA chalcone synthase, putative, expressed	AT5G13930.1	8e-50	5	4488762	4490035	TT4 (TRANSPARENT TESTA 4); naringenin-chalcone synthase	Bradi4g17230.1	2e-58	4V	18277013	18280025	Status 12;Valid 1;Alias Bd4.1809;Description Class_5;Note=protein_coding_gene
Ta.1385.4.S1_at	11.1326	11.2858	11.3217	11.003	11.5942	12.4721	11.1102	1.3619	0.000542259	2.57024	Ta.1385.4	955	21	1	Ta.1385.4	UniRef90_A6XMY7	1e-72	Cobalamin-independent methionine synthase (Fragment) n=3 Tax=Magnoliophyta RepID=A6XMY7_TRIMO	LOC_Os12g42876.1	1e-170	12	26613088	26617173	cDNA 5-methyltetrahydropteroyltriglutamate--homocysteine methyltransferase, putative, expressed	AT5G17920.2	2e-64	5	5935771	5939195	ATMS1; 5-methyltetrahydropteroyltriglutamate-homocysteine S-methyltransferase/ methionine synthase	Bradi4g01200.2	2e-69	4V	755627	761654	Status 12;Valid 1;Alias Bd4.109.1;Note=protein_coding_gene
Ta.24122.1.S1_at	4.65669	5.27867	4.88424	4.66768	5.49319	7.04813	5.68576	1.36236	0.00868615	2.57106	Ta.24122.1	739	2	1	Ta.24122.1	UniRef90_B8AP88	8e-89	Putative uncharacterized protein n=1 Tax=Oryza sativa Indica Group RepID=B8AP88_ORYSI	LOC_Os04g15920.1	1e-141	4	8634620	8632316	cDNA dehydrogenase, putative, expressed	AT4G39330.1	1e-63	4	18291268	18292772	CAD9 (CINNAMYL ALCOHOL DEHYDROGENASE 9); binding / catalytic/ oxidoreductase/ zinc ion binding	Bradi5g04130.1	4e-95	5V	5393012	5394497	Status 12;Valid 1;Alias Bd5.379;Description Class_5;Note=protein_coding_gene
Ta.23052.1.S1_at	9.80691	10.0492	10.7235	9.91569	10.5296	11.9434	10.5779	1.36545	0.0070458	2.57658	Ta.23052.1	596	7	1	Ta.23052.1	UniRef90_O49870	2e-42	Extensin (Fragment) n=1 Tax=Hordeum vulgare RepID=O49870_HORVU							AT4G13340.1	4e-22	4	7758610	7760892	leucine-rich repeat family protein / extensin family protein	Bradi5g09790.1	9e-38	5V	13107183	13108623	Status 12;Valid 1;Alias Bd5.762;Description Class_2;Note=protein_coding_gene
Ta.22191.1.S1_at	5.16842	4.8965	5.17877	5.25377	4.5963	7.02601	5.66055	1.36546	0.0209613	2.57659	Ta.22191.1	899	4	1	Ta.22191.1	UniRef90_Q10S49	7e-93	Putative uncharacterized protein n=2 Tax=Oryza sativa RepID=Q10S49_ORYSJ	LOC_Os03g04250.1	1e-104	3	1952448	1951268	cDNA glutathione S-transferase, putative, expressed	AT2G30870.1	4e-38	2	13141490	13142392	GSTF10 (HALIANA GLUTATHIONE S-TRANSFERASE PHI 10); copper ion binding / glutathione binding / glutathione transferase	Bradi1g76070.1	1e-103	1V	72774199	72775452	Status 12;Valid 1;Alias Bd1.7935;Description Class_5;Note=protein_coding_gene
Ta.9272.2.S1_a_at	5.74712	7.34102	7.41449	5.25039	8.66197	9.55169	8.18367	1.36801	0.0226702	2.58115	Ta.9272.2	514	1	2	Ta.9272.1|Ta.9272.2	UniRef90_B6TEP5	1e-157	Triose phosphate/phosphate translocator, non-green plastid,chloroplast n=6 Tax=Andropogoneae RepID=B6TEP5_MAIZE	LOC_Os09g12600.1	0	9	7224657	7221175	cDNA phosphate/phosphate translocator, putative, expressed	AT5G33320.1	1e-131	5	12588950	12591408	CUE1 (CAB UNDEREXPRESSED 1); antiporter/ triose-phosphate transmembrane transporter	Bradi4g27550.1	1e-163	4V	32723809	32727962	Status 12;Valid 1;Alias Bd4.2755;Description Class_5;Note=protein_coding_gene
Ta.8052.2.S1_a_at	9.53947	8.99712	8.23931	9.02537	9.00768	9.32929	7.96102	1.36827	0.0108427	2.58162	Ta.8052.2	557	1	2	Ta.8052.1|Ta.8052.2	UniRef90_Q5Z6C2	1e-173	Os06g0529800 protein n=2 Tax=Oryza sativa RepID=Q5Z6C2_ORYSJ	LOC_Os06g33810.1	0	6	19662230	19668716	cDNA zinc finger protein, putative, expressed	AT4G23860.3	1e-110	4	12409336	12411336	PHD finger protein-related	Bradi1g38700.1	0	1V	34981057	34988779	Status 12;Valid 1;Alias Bd1.4141;Description Class_5;Note=protein_coding_gene
TaAffx.13985.1.A1_at	5.97603	7.65857	9.01811	6.65608	9.7618	10.8332	9.46435	1.36883	0.00340452	2.58259	TaAffx.13985.1	467	1	1	TaAffx.13985.1
Ta.1258.2.S1_x_at	10.4944	12.1969	12.0423	10.7028	12.7965	14.0209	12.6471	1.3738	0.00186693	2.59153	Ta.1258.2	897	51	1	Ta.1258.2	UniRef90_O23255	7e-09	Adenosylhomocysteinase 1 n=3 Tax=core eudicotyledons RepID=SAHH1_ARATH	LOC_Os11g26850.2	1e-29	11	14959287	14956262	cDNA erythronate-4-phosphate dehydrogenase, putative, expressed	AT4G13940.1	1e-10	4	8054931	8056676	MEE58 (MATERNAL EFFECT EMBRYO ARREST 58); adenosylhomocysteinase/ copper ion binding	Bradi4g19460.1	5e-07	4V	22156198	22158497	Alias Bd4.1949;Description Class_3;Note=protein_coding_gene
TaAffx.124118.1.S1_x_at	5.02577	5.93881	4.84581	4.93875	5.84932	6.29178	4.9136	1.37818	0.0142226	2.5994	TaAffx.124118.1	941	13	1	TaAffx.124118.1	UniRef90_Q84M59	1e-63	Os03g0807700 protein n=2 Tax=Oryza sativa RepID=Q84M59_ORYSJ	LOC_Os03g59300.1	1e-113	3	33758330	33760672	cDNA expressed protein	AT3G08030.1	1e-30	3	2564191	2565819	unknown protein	Bradi1g04670.1	4e-65	1V	3121842	3123710	Status 12;Valid 1;Alias Bd1.492;Description Class_5;Note=protein_coding_gene
Ta.30947.1.S1_at	11.65	11.5176	10.8988	11.2998	11.466	11.5056	10.1256	1.37998	0.00146372	2.60264	Ta.30947.1	2090	60	1	Ta.30947.1	UniRef90_B6SYA1	0	Eukaryotic translation initiation factor 3 subunit 6-interacting protein n=2 Tax=Andropogoneae RepID=B6SYA1_MAIZE	LOC_Os01g12870.1	0	1	7127912	7124360	cDNA eukaryotic translation initiation factor 3 subunit E-interacting protein, putative, expressed	AT5G25757.1	0	5	8965515	8967460	unknown protein	Bradi2g07690.1	0	2V	6034706	6038790	Status 12;Valid 1;Alias Bd2.814;Description Class_5;Note=protein_coding_gene
Ta.1688.1.S1_at	7.13332	7.58859	7.3879	7.1876	8.79085	10.0744	8.69054	1.38381	0.00593199	2.60956	Ta.1688.1	1826	60	1	Ta.1688.1	UniRef90_Q8W2B6	1e-158	UDP-glucosyltransferase BX9 n=2 Tax=Zea mays RepID=Q8W2B6_MAIZE	LOC_Os10g30560.1	1e-13	10	15831697	15822519	cDNA UDP-glucoronosyl and UDP-glucosyl transferase domain containing protein, expressed	AT3G55710.1	3e-87	3	20673847	20675811	UDP-glucoronosyl/UDP-glucosyl transferase family protein	Bradi1g53550.1	1e-105	1V	51855427	51857353	Status 12;Valid 1;Alias Bd1.5543;Description Class_4;Note=protein_coding_gene
Ta.3139.1.S1_at	7.22743	8.48566	7.64704	7.14411	9.2509	10.3591	8.97426	1.38488	0.00316091	2.6115	Ta.3139.1	1197	15	1	Ta.3139.1	UniRef90_Q6EQH5	1e-139	Os09g0344800 protein n=3 Tax=Oryza sativa RepID=Q6EQH5_ORYSJ	LOC_Os09g17600.3	0	9	10762249	10767267	cDNA membrane protein, putative, expressed	AT2G25737.1	2e-96	2	10977174	10979677	unknown protein	Bradi4g28350.1	1e-143	4V	33763056	33767381	Alias Bd4.2851;Description Class_5;Note=protein_coding_gene
Ta.25161.1.S1_x_at	5.91698	6.44743	6.51504	5.9519	6.06832	7.63332	6.24642	1.3869	0.0123746	2.61517	Ta.25161.1	403	5	1	Ta.25161.1	UniRef90_Q2QSE5	1e-15	Os12g0431700 protein n=2 Tax=Oryza sativa RepID=Q2QSE5_ORYSJ	LOC_Os12g24390.1	1e-08	12	13911270	13913070	cDNA retrotransposon protein, putative, unclassified, expressed	AT2G29210.1	3e-06	2	12558156	12562168	splicing factor PWI domain-containing protein	Bradi3g35700.1	4e-19	3V	38002098	38004022	Status 12;Valid 1;Alias Bd3.3486;Description Class_5;Note=protein_coding_gene
Ta.87.1.S1_at	5.23257	4.58196	7.55402	5.3477	5.24454	11.7666	10.3792	1.38745	0.0418199	2.61615	Ta.87.1	1122	31	1	Ta.87.1	UniRef90_P15290	1e-106	Oxalate oxidase GF-2.8 n=12 Tax=Pooideae RepID=GER2_WHEAT	LOC_Os03g48780.1	7e-77	3	27785101	27784031	cDNA Cupin domain containing protein, expressed	AT1G18980.1	2e-47	1	6557364	6558026	germin-like protein, putative	Bradi1g11920.1	1e-98	1V	8858630	8859654	Status 12;Valid 1;Alias Bd1.1272;Description Class_5;Note=protein_coding_gene
Ta.25584.1.S1_at	8.54875	7.94961	7.9953	8.46976	8.09887	9.13285	7.74515	1.38769	0.000222554	2.6166	Ta.25584.1	1485	6	1	Ta.25584.1	UniRef90_Q6K848	0	Ribonucleoside-diphosphate reductase n=2 Tax=Poaceae RepID=Q6K848_ORYSJ	LOC_Os02g56100.1	0	2	34322368	34327357	cDNA ribonucleoside-diphosphate reductase large subunit, putative, expressed	AT2G21790.1	0	2	9293529	9297580	RNR1 (RIBONUCLEOTIDE REDUCTASE 1); ATP binding / protein binding / ribonucleoside-diphosphate reductase	Bradi3g54560.1	0	3V	55005033	55010825	Status 12;Valid 1;Alias Bd3.5530;Description Class_3;Note=protein_coding_gene
Ta.10329.33.S1_x_at	10.6571	10.8937	11.2075	10.5203	10.5897	12.8308	11.4405	1.3903	0.0493485	2.62133	Ta.10329.33	562	30	1	Ta.10329.33	UniRef90_B6T0P4	3e-51	Histone H4 n=1 Tax=Zea mays RepID=B6T0P4_MAIZE	LOC_Os04g49420.1	1e-144	4	29304425	29302844	cDNA Core histone H2A/H2B/H3/H4 domain containing protein, putative, expressed	AT5G59970.1	4e-53	5	24146352	24146663	histone H4	Bradi5g19360.1	4e-53	5V	22368858	22369548	Status 12;Valid 1;Alias Bd5.1788;Description Class_5;Note=protein_coding_gene
Ta.1521.1.S1_at	8.3635	9.67556	9.55619	8.46517	10.5017	11.7523	10.3593	1.39309	0.00116682	2.62639	Ta.1521.1	2228	137	1	Ta.1521.1	UniRef90_A6XMY8	0	Methylenetetrahydrofolate reductase n=1 Tax=Triticum monococcum RepID=A6XMY8_TRIMO	LOC_Os03g60090.1	0	3	34166206	34160671	cDNA methylenetetrahydrofolate reductase, putative, expressed	AT2G44160.1	0	2	18262301	18265185	MTHFR2 (METHYLENETETRAHYDROFOLATE REDUCTASE 2); methylenetetrahydrofolate reductase (NADPH)	Bradi1g04140.1	0	1V	2807882	2813488	Status 12;Valid 1;Alias Bd1.437;Description Class_5;Note=protein_coding_gene
Ta.20654.1.S1_a_at	7.77282	7.55886	7.67815	7.51502	7.43639	8.3563	6.96294	1.39336	0.00146645	2.6269	Ta.20654.1	1540	9	2	Ta.20654.1|Ta.20654.3	UniRef90_Q60E58	1e-147	Os05g0388600 protein n=1 Tax=Oryza sativa Japonica Group RepID=Q60E58_ORYSJ	LOC_Os05g32230.1	0	5	18733911	18739611	cDNA expressed protein	AT5G12470.1	1e-113	5	4044950	4047290	unknown protein	Bradi2g26950.1	1e-163	2V	25707932	25714091	Status 12;Valid 1;Alias Bd2.2871;Description Class_5;Note=protein_coding_gene
Ta.2059.3.S1_a_at	7.9436	8.11938	7.08367	7.28488	8.37275	7.64096	6.24692	1.39404	0.019882	2.62813	Ta.2059.3	450	1	2	Ta.2059.1|Ta.2059.3	UniRef90_Q6K9T1	0	Os02g0830100 protein n=2 Tax=Oryza sativa Japonica Group RepID=Q6K9T1_ORYSJ	LOC_Os02g58340.1	0	2	35682638	35676940	cDNA oligopeptidase, putative, expressed	AT5G65620.1	0	5	26221951	26225784	peptidase M3 family protein / thimet oligopeptidase family protein	Bradi3g60550.1	0	3V	59431837	59437030	Status 12;Valid 1;Alias Bd3.6158;Description Class_5;Note=protein_coding_gene
Ta.24603.1.A1_at	4.78525	4.71937	4.39375	4.67624	4.97694	8.40124	7.00687	1.39437	2.54698e-05	2.62874	Ta.24603.1	949	3	1	Ta.24603.1	UniRef90_C5Z2U4	5e-33	Putative uncharacterized protein Sb10g001300 n=1 Tax=Sorghum bicolor RepID=C5Z2U4_SORBI	LOC_Os06g02530.1	1e-08	6	875368	874373	cDNA expressed protein	AT2G29210.1	4e-09	2	12558156	12562168	splicing factor PWI domain-containing protein	Bradi1g50570.1	4e-33	1V	49171655	49172618	Status 12;Valid 1;Alias Bd1.5225;Description Class_2;Note=protein_coding_gene
Ta.4006.1.A1_at	5.69827	5.55673	5.49878	5.88103	5.61	7.63664	6.24072	1.39592	0.0357593	2.63156	Ta.4006.1	634	5	1	Ta.4006.1
Ta.5510.1.S1_at	4.48063	4.58371	4.95216	4.56168	5.29842	7.58289	6.18686	1.39603	0.00676943	2.63177	Ta.5510.1	1431	14	1	Ta.5510.1	UniRef90_C5YIG8	1e-146	Putative uncharacterized protein Sb07g005780 n=1 Tax=Sorghum bicolor RepID=C5YIG8_SORBI	LOC_Os09g20260.1	3e-67	9	12147535	12145398	cDNA polyamine oxidase precursor, putative	AT5G13700.1	1e-84	5	4420222	4422974	ATPAO1 (ARABIDOPSIS THALIANA POLYAMINE OXIDASE 1); FAD binding / polyamine oxidase	Bradi3g25580.1	1e-164	3V	25822956	25828427	Status 12;Valid 1;Alias Bd3.2474;Description Class_5;Note=protein_coding_gene
Ta.18924.1.A1_x_at	4.50991	4.48196	4.70014	4.40897	4.41837	6.35908	4.96008	1.399	0.000276114	2.63718	Ta.18924.1	618	3	1	Ta.18924.1	UniRef90_B9FMK1	6e-18	Putative uncharacterized protein n=1 Tax=Oryza sativa Japonica Group RepID=B9FMK1_ORYSJ	LOC_Os05g06450.2	1e-38	5	3312592	3307904	cDNA tubulin/FtsZ domain containing protein, putative, expressed	AT3G61650.1	1e-13	3	22812601	22815011	TUBG1 (GAMMA-TUBULIN); GTP binding / GTPase/ structural molecule	Bradi2g34960.1	4e-21	2V	35015637	35021085	Status 12;Valid 1;Alias Bd2.3404;Description Class_5;Note=protein_coding_gene
TaAffx.10194.1.S1_at	6.48251	7.44865	7.522	6.62551	8.00735	9.28	7.88057	1.39942	0.0155931	2.63796	TaAffx.10194.1	1394	8	1	TaAffx.10194.1	UniRef90_Q0E4H0	1e-165	Os02g0119800 protein n=5 Tax=Poaceae RepID=Q0E4H0_ORYSJ	LOC_Os02g02750.1	0	2	1040528	1046183	cDNA CDP-alcohol phosphatidyltransferase, putative, expressed	AT3G25585.4	1e-135	3	9295856	9298271	AAPT2 (AMINOALCOHOLPHOSPHOTRANSFERASE); phosphatidyltransferase/ phosphotransferase, for other substituted phosphate groups	Bradi3g01810.1	1e-169	3V	1109730	1115498	Status 12;Valid 1;Alias Bd3.170;Description Class_5;Note=protein_coding_gene
Ta.28419.1.S1_at	5.53295	6.11664	6.36882	5.7455	6.51958	7.90714	6.50712	1.40001	0.00143757	2.63904	Ta.28419.1	1738	17	1	Ta.28419.1	UniRef90_Q9MBC2	0	Methionine S-methyltransferase n=1 Tax=Hordeum vulgare RepID=MMT1_HORVU	LOC_Os05g01470.2	0	5	278060	267816	cDNA methionine S-methyltransferase, putative, expressed	AT5G49810.1	1e-103	5	20239418	20246046	MMT; S-adenosylmethionine-dependent methyltransferase	Bradi2g39790.1	0	2V	39867415	39874368	Alias Bd2.3926;Description Class_5;Note=protein_coding_gene
Ta.21825.1.S1_at	6.85841	6.93881	7.16987	7.08309	7.0526	9.54639	8.14622	1.40017	0.0105267	2.63933	Ta.21825.1	696	4	1	Ta.21825.1	UniRef90_D1IEI0	2e-26	Whole genome shotgun sequence of line PN40024, scaffold_100.assembly12x (Fragment) n=1 Tax=Vitis vinifera RepID=D1IEI0_VITVI	LOC_Os09g12780.1	5e-55	9	7333171	7334241	cDNA expressed protein	AT5G52220.1	5e-23	5	21207097	21207678	FUNCTIONS IN: molecular_function unknown; INVOLVED IN: biological_process unknown; LOCATED IN: cellular_component unknown; EXPR	Bradi4g27630.1	3e-23	4V	32809948	32811328	Alias Bd4.2763;Description Class_2;Note=protein_coding_gene
TaAffx.38635.1.A1_at	8.21189	7.82231	7.80068	8.58478	7.20396	8.39176	6.98831	1.40346	0.0348472	2.64535	TaAffx.38635.1	376	2	1	TaAffx.38635.1
Ta.6274.1.S1_at	7.17281	8.57166	8.38437	7.2876	9.41768	10.8538	9.44932	1.40448	0.000455239	2.64724	Ta.6274.1	2099	39	1	Ta.6274.1	UniRef90_C5Z4Z4	0	Ribonucleoside-diphosphate reductase n=4 Tax=Poaceae RepID=C5Z4Z4_SORBI	LOC_Os06g07210.1	0	6	3453769	3448668	cDNA ribonucleoside-diphosphate reductase large subunit, putative, expressed	AT2G21790.1	0	2	9293529	9297580	RNR1 (RIBONUCLEOTIDE REDUCTASE 1); ATP binding / protein binding / ribonucleoside-diphosphate reductase	Bradi1g48170.1	0	1V	46761051	46765673	Status 12;Valid 1;Alias Bd1.4960;Description Class_5;Note=protein_coding_gene
Ta.7011.2.S1_a_at	7.95457	8.03757	7.17441	7.59783	8.44097	7.89032	6.48559	1.40473	0.0151189	2.64769	Ta.7011.2	557	1	2	Ta.7011.1|Ta.7011.2	UniRef90_C5Y9P6	0	Ubiquitin carboxyl-terminal hydrolase n=8 Tax=Poaceae RepID=C5Y9P6_SORBI	LOC_Os04g37950.1	0	4	22388483	22382202	cDNA ubiquitin carboxyl-terminal hydrolase domain containing protein, expressed	AT4G39910.1	1e-173	4	18511858	18514139	ATUBP3 (ARABIDOPSIS THALIANA UBIQUITIN-SPECIFIC PROTEASE 3); ubiquitin-specific protease	Bradi5g12000.1	0	5V	15457070	15462655	Status 12;Valid 1;Alias Bd5.994;Description Class_5;Note=protein_coding_gene
Ta.87.1.S1_x_at	5.13074	4.80835	7.41017	5.23582	5.34692	11.6032	10.1977	1.4055	0.0326488	2.6491	Ta.87.1	1122	31	1	Ta.87.1	UniRef90_P15290	1e-106	Oxalate oxidase GF-2.8 n=12 Tax=Pooideae RepID=GER2_WHEAT	LOC_Os03g48780.1	7e-77	3	27785101	27784031	cDNA Cupin domain containing protein, expressed	AT1G18980.1	2e-47	1	6557364	6558026	germin-like protein, putative	Bradi1g11920.1	1e-98	1V	8858630	8859654	Status 12;Valid 1;Alias Bd1.1272;Description Class_5;Note=protein_coding_gene
Ta.28599.1.S1_at	6.00025	6.9768	5.49687	6.08075	8.03405	9.93502	8.52857	1.40645	0.0038666	2.65085	Ta.28599.1	613	3	1	Ta.28599.1	UniRef90_Q43763	8e-69	Alpha-glucosidase n=7 Tax=Hordeum vulgare RepID=AGLU_HORVU	LOC_Os06g46284.2	1e-40	6	28057084	28044149	cDNA glycosyl hydrolase, family 31, putative, expressed	AT5G11720.1	1e-17	5	3776840	3780025	alpha-glucosidase 1 (AGLU1)	Bradi2g19280.1	3e-53	2V	16973609	16980705	Status 12;Valid 1;Alias Bd2.2052;Description Class_5;Note=protein_coding_gene
Ta.6932.3.S1_a_at	7.65616	8.13405	7.4329	7.17194	7.949	8.144	6.73711	1.40689	0.0375368	2.65166	Ta.6932.3	557	1	2	Ta.6932.2|Ta.6932.3	UniRef90_P55748	0	Serine carboxypeptidase II-2 chain B (Fragment) n=1 Tax=Hordeum vulgare RepID=CBP22_HORVU	LOC_Os06g08720.3	0	6	4352385	4344919	cDNA OsSCP32 - Putative Serine Carboxypeptidase homologue, expressed	AT4G30810.1	1e-129	4	15003474	15006017	scpl29 (serine carboxypeptidase-like 29); serine-type carboxypeptidase	Bradi1g47090.1	0	1V	45639860	45645985	Status 12;Valid 1;Alias Bd1.4840;Description Class_5;Note=protein_coding_gene
Ta.8966.1.S1_at	6.34037	6.31051	5.84316	6.44053	6.45079	8.69833	7.29031	1.40801	0.00680424	2.65372	Ta.8966.1	693	2	1	Ta.8966.1	UniRef90_B6UG13	1e-08	Putative uncharacterized protein n=1 Tax=Zea mays RepID=B6UG13_MAIZE													Bradi4g11250.1	2e-24	4V	11044333	11045050	Status 12;Valid 1;Alias Bd4.1205;Description Class_1;Note=protein_coding_gene
Ta.23888.2.S1_x_at	10.6411	10.6459	10.7149	10.5087	10.4628	10.125	8.71661	1.40843	0.00734952	2.65449	Ta.23888.2	1229	21	1	Ta.23888.2	UniRef90_Q9FRV1	1e-120	Basic endochitinase A n=2 Tax=Triticeae RepID=CHIA_SECCE	LOC_Os06g51060.1	1e-41	6	30889713	30891068	cDNA CHIT8 - Chitinase family protein precursor, expressed	AT3G12500.1	2e-77	3	3962501	3963945	ATHCHIB (ARABIDOPSIS THALIANA BASIC CHITINASE); chitinase	Bradi2g47210.1	1e-109	2V	47548066	47549245	Status 12;Valid 1;Alias Bd2.4700;Description Class_5;Note=protein_coding_gene
Ta.4328.1.S1_x_at	3.43791	3.65035	4.40607	3.75	3.5081	5.59029	4.18128	1.40902	0.00327581	2.65556	Ta.4328.1	821	6	1	Ta.4328.1	UniRef90_B5B3P8	6e-80	Pathogenesis related protein 10 n=1 Tax=Triticum aestivum RepID=B5B3P8_WHEAT	LOC_Os03g18850.1	1e-145	3	10561147	10562195	cDNA pathogenesis-related Bet v I family protein, putative, expressed	AT2G43680.3	8e-06	2	18109302	18111587	IQD14; calmodulin binding	Bradi1g64920.1	5e-80	1V	64093245	64094228	Status 12;Valid 1;Alias Bd1.6790;Description Class_5;Note=protein_coding_gene
Ta.9135.1.S1_x_at	9.25391	8.4121	7.82818	9.33018	7.95727	9.93787	8.5274	1.41047	0.0156652	2.65823	Ta.9135.1	1337	32	1	Ta.9135.1	UniRef90_Q9SLN8	1e-114	Allyl alcohol dehydrogenase n=1 Tax=Nicotiana tabacum RepID=Q9SLN8_TOBAC	LOC_Os04g41960.1	1e-30	4	24674522	24672901	cDNA NADP-dependent oxidoreductase, putative, expressed	AT5G16970.1	1e-109	5	5576291	5578001	AT-AER (alkenal reductase); 2-alkenal reductase	Bradi4g20620.1	1e-152	4V	23723363	23724691	Status 12;Valid 1;Alias Bd4.2039;Description Class_5;Note=protein_coding_gene
Ta.18714.1.S1_at	6.56068	6.75242	6.07704	6.51981	6.30089	7.57069	6.16006	1.41063	0.0299891	2.65852	Ta.18714.1	597	3	1	Ta.18714.1	UniRef90_C5YBZ2	3e-40	Putative uncharacterized protein Sb06g022250 n=1 Tax=Sorghum bicolor RepID=C5YBZ2_SORBI	LOC_Os04g43150.2	1e-42	4	25358184	25364453	cDNA nuclear transport factor 2, putative, expressed	AT5G43960.1	6e-22	5	17689154	17691653	nuclear transport factor 2 (NTF2) family protein / RNA recognition motif (RRM)-containing protein	Bradi5g15390.1	3e-48	5V	18773228	18778294	Status 12;Valid 1;Alias Bd5.1360;Description Class_4;Note=protein_coding_gene
Ta.30826.1.S1_at	4.10755	4.16995	4.10412	4.34142	3.90756	5.45848	4.04563	1.41286	0.0217816	2.66264	Ta.30826.1	250	1	1	Ta.30826.1	UniRef90_Q2QY78	3e-05	Retrotransposon protein, putative, Ty3-gypsy subclass n=1 Tax=Oryza sativa Japonica Group RepID=Q2QY78_ORYSJ	LOC_Os07g45990.1	1e-08	7	27441276	27446584	protein retrotransposon protein, putative, unclassified
Ta.1385.3.S1_x_at	11.4406	11.3356	11.3814	11.03	11.767	12.4774	11.0621	1.41532	0.000429864	2.6672	Ta.1385.3	3047	340	1	Ta.1385.3	UniRef90_Q2QLY5	0	Os12g0623900 protein n=12 Tax=Poaceae RepID=Q2QLY5_ORYSJ	LOC_Os12g42876.1	0	12	26613088	26617173	cDNA 5-methyltetrahydropteroyltriglutamate--homocysteine methyltransferase, putative, expressed	AT5G20980.2	0	5	7124397	7128353	ATMS3 (methionine synthase 3); 5-methyltetrahydropteroyltriglutamate-homocysteine S-methyltransferase/ methionine synthase	Bradi1g13290.1	0	1V	10066459	10072753	Status 12;Valid 1;Alias Bd1.1426;Description Class_5;Note=protein_coding_gene
Ta.25639.1.S1_at	3.90225	3.97346	3.73686	3.77664	3.84588	5.47326	4.05693	1.41633	0.0370748	2.66905	Ta.25639.1	525	3	1	Ta.25639.1	UniRef90_B9RFS5	7e-34	Rhicadhesin receptor, putative n=1 Tax=Ricinus communis RepID=B9RFS5_RICCO	LOC_Os05g19670.1	4e-61	5	11467091	11468014	cDNA Cupin domain containing protein, expressed	AT3G62020.1	3e-32	3	22971443	22972192	GLP10 (GERMIN-LIKE PROTEIN 10); manganese ion binding / nutrient reservoir	Bradi4g06080.1	1e-34	4V	5047808	5048674	Status 12;Valid 1;Alias Bd4.635;Description Class_5;Note=protein_coding_gene
Ta.14195.3.S1_a_at	6.77358	7.75494	7.07305	6.60576	8.79374	8.59556	7.17738	1.41818	0.00138465	2.67248	Ta.14195.3	557	1	2	Ta.14195.1|Ta.14195.3	UniRef90_C5WRP5	1e-118	Putative uncharacterized protein Sb01g041860 n=2 Tax=Andropogoneae RepID=C5WRP5_SORBI	LOC_Os07g10150.1	0	7	5451170	5458558	cDNA coatomer subunit gamma-2, putative, expressed	AT4G34450.1	1e-107	4	16471956	16476795	coatomer gamma-2 subunit, putative / gamma-2 coat protein, putative / gamma-2 COP, putative	Bradi1g69000.1	1e-114	1V	67446480	67454706	Status 12;Valid 1;Alias Bd1.7222;Description Class_5;Note=protein_coding_gene
Ta.18276.2.A1_x_at	5.36293	5.84049	5.46404	5.0384	6.15085	7.52072	6.0997	1.42102	0.000149316	2.67775	Ta.18276.2	434	1	1	Ta.18276.2	UniRef90_C0PH44	2e-24	Putative uncharacterized protein n=1 Tax=Zea mays RepID=C0PH44_MAIZE	LOC_Os02g03940.1	3e-24	2	1676493	1672928	cDNA expressed protein							Bradi3g02960.1	5e-25	3V	1880050	1883620	Status 12;Valid 1;Alias Bd3.291;Description Class_5;Note=protein_coding_gene
Ta.10065.1.S1_at	7.08604	7.47261	7.79818	7.07801	7.90355	9.94731	8.52572	1.42159	0.000501326	2.67881	Ta.10065.1	713	8	1	Ta.10065.1	UniRef90_B9F3T4	7e-54	Putative uncharacterized protein n=1 Tax=Oryza sativa Japonica Group RepID=B9F3T4_ORYSJ	LOC_Os02g09930.1	5e-61	2	5158914	5151780	cDNA CSLA1 - cellulose synthase-like family A; mannan synthase, expressed	AT1G23480.3	8e-36	1	8334232	8336230	ATCSLA03 (CELLULOSE SYNTHASE-LIKE A3); cellulose synthase/ transferase, transferring glycosyl groups	Bradi3g06740.1	2e-59	3V	4969709	4975716	Status 12;Valid 1;Alias Bd3.712.1;Note=protein_coding_gene
Ta.3361.3.S1_a_at	5.25913	4.95397	4.86583	5.48828	5.02279	7.99743	6.57494	1.42249	0.029572	2.68047	Ta.3361.3	944	56	3	Ta.3361.1|Ta.3361.2|Ta.3361.3	UniRef90_Q7XUY5	3e-69	Os04g0465600 protein n=3 Tax=BEP clade RepID=Q7XUY5_ORYSJ	LOC_Os04g39150.1	0	4	23093325	23094352	cDNA pathogenesis-related Bet v I family protein, putative, expressed	AT1G24020.1	2e-30	1	8500653	8501458	MLP423 (MLP-LIKE PROTEIN 423)	Bradi5g12740.1	4e-69	5V	16255847	16256715	Status 12;Valid 1;Alias Bd5.1073;Description Class_5;Note=protein_coding_gene
Ta.6708.3.S1_at	5.26921	7.22692	5.16189	4.81235	5.94972	6.5422	5.11682	1.42538	0.0451293	2.68586	Ta.6708.3	371	1	1	Ta.6708.3	UniRef90_UPI0000E1255D	3e-49	Os05g0497100 n=1 Tax=Oryza sativa Japonica Group RepID=UPI0000E1255D							AT5G48600.1	8e-41	5	19701908	19709091	ATSMC3 (ARABIDOPSIS THALIANA STRUCTURAL MAINTENANCE OF CHROMOSOME 3); ATP binding / transporter	Bradi2g21080.1	4e-52	2V	18447092	18458937	Status 12;Valid 1;Alias Bd2.2245;Description Class_5;Note=protein_coding_gene
Ta.23753.1.A1_at	9.66743	8.74804	8.12046	9.38885	9.1799	10.3278	8.90238	1.4254	0.00330324	2.68588	Ta.23753.1	795	6	1	Ta.23753.1	UniRef90_A3BP48	3e-80	Putative uncharacterized protein n=2 Tax=Oryza sativa RepID=A3BP48_ORYSJ	LOC_Os08g02640.1	2e-91	8	1093692	1090154	cDNA succinate dehydrogenase iron-sulfur subunit 2,mitochondrial precursor, putative, expressed	AT2G34520.1	3e-33	2	14548218	14548712	RPS14 (mitochondrial ribosomal protein S14); structural constituent of ribosome	Bradi3g13980.1	7e-55	3V	12425774	12428451	Status 12;Valid 1;Alias Bd3.1427.1;Note=protein_coding_gene
Ta.8989.1.A1_at	6.03865	5.98721	6.16906	6.0648	6.15761	8.14389	6.71841	1.42549	0.00668431	2.68605	Ta.8989.1	743	5	1	Ta.8989.1	UniRef90_B9FNL5	7e-88	Putative uncharacterized protein n=2 Tax=Oryza sativa RepID=B9FNL5_ORYSJ	LOC_Os05g19270.1	1e-137	5	11189344	11198004	cDNA MSH-like DNA mismatch repair protein, putative, expressed	AT3G18524.1	2e-62	3	6368151	6372409	MSH2 (MUTS HOMOLOG 2); ATP binding / damaged DNA binding / mismatched DNA binding / protein binding	Bradi1g15260.1	4e-92	1V	12194923	12206128	Status 12;Valid 1;Alias Bd1.1642;Description Class_5;Note=protein_coding_gene
Ta.14195.3.S1_x_at	6.99072	8.32732	7.3979	6.93427	9.29724	8.9072	7.48019	1.42701	0.00231211	2.68889	Ta.14195.3	557	1	1	Ta.14195.3	UniRef90_Q6Z382	1e-35	Coatomer subunit gamma-2 n=6 Tax=Poaceae RepID=COPG2_ORYSJ	LOC_Os07g10150.1	3e-37	7	5451170	5458558	cDNA coatomer subunit gamma-2, putative, expressed	AT4G34450.1	2e-31	4	16471956	16476795	coatomer gamma-2 subunit, putative / gamma-2 coat protein, putative / gamma-2 COP, putative	Bradi1g54510.1	8e-38	1V	52881406	52888122	Status 12;Valid 1;Alias Bd1.5649;Description Class_5;Note=protein_coding_gene
Ta.28232.2.A1_at	6.55617	6.09599	6.98539	6.83612	5.99025	7.11249	5.68167	1.43082	0.000206036	2.696	Ta.28232.2	566	2	1	Ta.28232.2
Ta.6315.3.S1_a_at	8.56763	9.09429	7.8175	8.03991	9.25712	8.88485	7.45342	1.43143	0.0194266	2.69714	Ta.6315.3	477	1	2	Ta.6315.1|Ta.6315.3	UniRef90_Q84T03	0	DEAD-box ATP-dependent RNA helicase 27 n=2 Tax=Oryza sativa RepID=RH27_ORYSJ	LOC_Os03g58810.1	0	3	33486397	33481265	cDNA DEAD-box ATP-dependent RNA helicase, putative, expressed	AT3G18600.1	1e-174	3	6399724	6403007	DEAD/DEAH box helicase, putative	Bradi4g41160.1	0	4V	45340074	45344076	Status 12;Valid 1;Alias Bd4.4234;Description Class_5;Note=protein_coding_gene
TaAffx.29162.1.S1_at	4.16193	5.07434	4.45062	4.36291	5.55107	9.99303	8.56102	1.43201	0.000530427	2.69822	TaAffx.29162.1	431	1	1	TaAffx.29162.1	UniRef90_C5Z2U4	2e-08	Putative uncharacterized protein Sb10g001300 n=1 Tax=Sorghum bicolor RepID=C5Z2U4_SORBI	LOC_Os12g11640.1	8e-07	12	6306997	6310707	protein transposon protein, putative, CACTA, En/Spm sub-class	AT5G54650.2	2e-05	5	22197856	22201649	Fh5 (FORMIN HOMOLOGY5); actin binding	Bradi1g50570.1	2e-08	1V	49171655	49172618	Status 12;Valid 1;Alias Bd1.5225;Description Class_2;Note=protein_coding_gene
Ta.10303.3.S1_a_at	7.36714	8.40943	6.78345	7.0411	8.878	10.1991	8.76528	1.43383	0.0199931	2.70162	Ta.10303.3	477	1	2	Ta.10303.1|Ta.10303.3	UniRef90_Q0DDQ5	3e-69	Os06g0208700 protein n=4 Tax=Oryza sativa RepID=Q0DDQ5_ORYSJ	LOC_Os06g10650.1	1e-139	6	5554008	5558141	cDNA tyrosine phosphatase family protein, putative, expressed	AT1G05000.1	2e-60	1	1425660	1428393	tyrosine specific protein phosphatase family protein	Bradi1g46220.1	5e-74	1V	44659212	44663576	Status 12;Valid 1;Alias Bd1.4742;Description Class_5;Note=protein_coding_gene
Ta.7152.2.S1_at	3.50996	4.2148	3.61027	3.71531	4.38464	5.49806	4.06421	1.43385	0.000407718	2.70166	Ta.7152.2	2122	14	1	Ta.7152.2	UniRef90_Q0J9V3	0	Os04g0629700 protein n=3 Tax=Oryza sativa RepID=Q0J9V3_ORYSJ	LOC_Os04g53760.2	0	4	31854015	31848778	cDNA kinesin motor domain containing protein, putative, expressed	AT4G05190.1	1e-148	4	2675338	2679482	ATK5 (ARABIDOPSIS THALIANA KINESIN 5); microtubule motor	Bradi5g22780.1	0	5V	25003449	25008701	Status 12;Valid 1;Alias Bd5.2135;Description Class_5;Note=protein_coding_gene
Ta.8827.1.S1_at	10.0643	9.12412	9.0139	9.96419	9.14015	10.0034	8.56788	1.43552	0.000199209	2.7048	Ta.8827.1	2093	17	1	Ta.8827.1	UniRef90_C5X4T9	0	Putative uncharacterized protein Sb02g042100 n=1 Tax=Sorghum bicolor RepID=C5X4T9_SORBI	LOC_Os07g46790.1	0	7	27959447	27967024	cDNA 4-alpha-glucanotransferase, putative, expressed	AT2G40840.1	0	2	17045368	17050779	DPE2 (DISPROPORTIONATING ENZYME 2); 4-alpha-glucanotransferase/ heteroglycan binding	Bradi1g18650.1	0	1V	14953339	14960652	Status 12;Valid 1;Alias Bd1.1973;Description Class_5;Note=protein_coding_gene
Ta.5650.2.S1_x_at	4.75108	9.26396	10.5076	4.9262	11.8874	12.7204	11.2808	1.4396	0.000424606	2.71245	Ta.5650.2	377	4	1	Ta.5650.2
Ta.29418.1.A1_at	5.2354	5.04853	4.91013	4.94116	5.13387	6.88965	5.44717	1.44248	0.0143612	2.71787	Ta.29418.1	557	1	1	Ta.29418.1	UniRef90_Q67WR0	9e-35	Os06g0652600 protein n=2 Tax=Oryza sativa RepID=Q67WR0_ORYSJ	LOC_Os06g44280.1	2e-36	6	26713869	26716573	cDNA retrotransposon protein, putative, Ty3-gypsy subclass, expressed	AT4G30460.1	8e-19	4	14889246	14889734	glycine-rich protein	Bradi3g37150.1	9e-23	3V	39453333	39454280	Status 12;Valid 1;Alias Bd3.3652;Description Class_5;Note=protein_coding_gene
Ta.25342.1.S1_x_at	9.17358	10.8142	10.7812	9.1496	10.6593	11.5052	10.0618	1.44343	0.0154952	2.71966	Ta.25342.1	1401	37	1	Ta.25342.1	UniRef90_Q5RZZ4	0	Meiosis 5 n=1 Tax=Triticum aestivum RepID=Q5RZZ4_WHEAT	LOC_Os01g10490.1	2e-50	1	5550003	5548619	cDNA keratin, type I cytoskeletal 9, putative, expressed	AT2G42840.1	2e-35	2	17826327	17827426	PDF1 (PROTODERMAL FACTOR 1)	Bradi2g06300.1	1e-101	2V	4728998	4730544	Status 12;Valid 1;Alias Bd2.663;Description Class_3;Note=protein_coding_gene
Ta.6492.3.S1_a_at	8.3363	7.48775	7.24805	8.2887	6.98455	8.56042	7.116	1.44442	0.00131701	2.72154	Ta.6492.3	557	1	3	Ta.6492.1|Ta.6492.2|Ta.6492.3	UniRef90_C5XPL8	1e-127	Putative uncharacterized protein Sb03g026790 n=1 Tax=Sorghum bicolor RepID=C5XPL8_SORBI	LOC_Os04g38530.1	1e-60	4	22708650	22713542	cDNA aldose 1-epimerase, putative, expressed	AT5G15140.1	2e-89	5	4908686	4910670	aldose 1-epimerase family protein	Bradi5g12250.1	1e-143	5V	15705841	15707765	Status 12;Valid 1;Alias Bd5.1018;Description Class_5;Note=protein_coding_gene
Ta.8304.2.A1_at	6.83045	5.56783	7.77135	7.50866	5.75646	8.953	7.5063	1.44671	0.0102705	2.72585	Ta.8304.2	479	1	1	Ta.8304.2
TaAffx.115985.1.S1_at	6.96131	8.23398	6.4349	6.01077	8.70445	6.95308	5.50514	1.44794	0.0439315	2.72819	TaAffx.115985.1	1215	12	1	TaAffx.115985.1	UniRef90_B6SHI1	1e-126	Phenylalanyl-tRNA synthetase beta chain n=2 Tax=Andropogoneae RepID=B6SHI1_MAIZE	LOC_Os05g48510.1	1e-170	5	27738304	27745389	cDNA phenylalanyl-tRNA synthetase beta chain, putative, expressed	AT1G72550.1	1e-108	1	27319947	27323908	tRNA synthetase beta subunit family protein	Bradi4g06310.1	1e-135	4V	5253753	5261180	Status 12;Valid 1;Alias Bd4.657;Description Class_5;Note=protein_coding_gene
Ta.6455.1.S1_a_at	8.27365	7.78977	8.59911	8.34594	7.55248	10.4203	8.97063	1.4497	0.000134295	2.73152	Ta.6455.1	2052	19	2	Ta.6455.1|Ta.6455.2	UniRef90_Q0JJD4	7e-92	Mannan endo-1,4-beta-mannosidase 2 n=3 Tax=Oryza sativa RepID=MAN2_ORYSJ	LOC_Os01g54300.1	1e-122	1	31253692	31247275	cDNA OsMan02 - Endo-Beta-Mannanase	AT2G20680.1	1e-67	2	8921024	8923066	glycosyl hydrolase family 5 protein / cellulase family protein	Bradi2g49680.1	1e-106	2V	49718056	49720257	Status 12;Valid 1;Alias Bd2.4963;Description Class_5;Note=protein_coding_gene
Ta.19906.1.A1_at	7.26748	6.77505	6.81199	7.20584	6.68425	8.79012	7.33787	1.45225	0.000720178	2.73634	Ta.19906.1	548	1	1	Ta.19906.1	UniRef90_Q6ES10	1e-26	Probable acetyltransferase type B catalytic subunit n=4 Tax=Oryza sativa RepID=HAT1_ORYSJ	LOC_Os09g17850.1	3e-28	9	10921337	10925993	cDNA acetyltransferase type B catalytic subunit, putative, expressed	AT5G56740.1	2e-07	5	22953009	22955577	HAG2 (HISTONE ACETYLTRANSFERASE OF THE GNAT FAMILY 2); H4 histone acetyltransferase/ histone acetyltransferase	Bradi4g28490.1	1e-33	4V	33903465	33908174	Status 12;Valid 1;Alias Bd4.2868;Description Class_5;Note=protein_coding_gene
Ta.11336.1.A1_at	5.83371	6.70735	6.21847	6.04913	7.2017	8.64492	7.1885	1.45642	0.00286301	2.74427	Ta.11336.1	394	1	1	Ta.11336.1	UniRef90_C5WP35	3e-06	Putative uncharacterized protein Sb01g026300 n=4 Tax=Andropogoneae RepID=C5WP35_SORBI	LOC_Os03g14030.1	3e-07	3	7613021	7609928	cDNA thaumatin, putative, expressed							Bradi3g21100.1	4e-09	3V	20103043	20105188	Status 12;Valid 1;Alias Bd3.2208;Description Class_5;Note=protein_coding_gene
Ta.1183.1.S1_at	6.53874	5.97321	6.03803	6.43811	5.89985	8.00496	6.54614	1.45882	0.00363086	2.74883	Ta.1183.1	1549	26	1	Ta.1183.1	UniRef90_A8DNN6	0	Cinnamoyl-CoA reductase n=3 Tax=Pooideae RepID=A8DNN6_WHEAT	LOC_Os09g25150.1	0	9	15078325	15075123	cDNA cinnamoyl-CoA reductase, putative, expressed	AT1G15950.2	1e-113	1	5478855	5481949	CCR1 (CINNAMOYL COA REDUCTASE 1); cinnamoyl-CoA reductase	Bradi3g36890.1	1e-157	3V	39243728	39249028	Status 12;Valid 1;Alias Bd3.3619;Description Class_5;Note=protein_coding_gene
Ta.12753.1.S1_at	8.13583	8.16732	7.88237	8.50988	8.20358	9.73689	8.27696	1.45993	0.0074116	2.75095	Ta.12753.1	660	13	1	Ta.12753.1	UniRef90_B4F922	1e-43	Acyltransferase n=3 Tax=Zea mays RepID=B4F922_MAIZE	LOC_Os08g44840.1	4e-77	8	28162717	28160256	cDNA transferase family protein, putative, expressed	AT5G23940.1	2e-26	5	8076616	8079677	EMB3009 (embryo defective 3009); transferase/ transferase, transferring acyl groups other than amino-acyl groups	Bradi3g12500.1	1e-43	3V	11181143	11182757	Status 12;Valid 1;Alias Bd3.1264;Description Class_3;Note=protein_coding_gene
Ta.13160.1.S1_at	3.46597	3.64647	6.80754	3.57411	4.59199	11.1099	9.64862	1.46132	0.00376334	2.7536	Ta.13160.1	1140	63	1	Ta.13160.1	UniRef90_Q5U7K5	7e-23	Stem-specific protein n=4 Tax=Andropogoneae RepID=Q5U7K5_9POAL							AT4G22505.1	4e-18	4	11851363	11852955	INVOLVED IN: lipid transport; CONTAINS InterPro DOMAIN/s: Bifunctional inhibitor/plant lipid transfer protein/seed storage (Int	Bradi4g33510.1	2e-40	4V	39216285	39217456	Status 12;Valid 1;Alias Bd4.3412;Description Class_3;Note=protein_coding_gene
Ta.5915.3.S1_x_at	12.2846	10.7016	12.3111	11.7994	9.45324	10.5757	9.11261	1.46306	0.0142571	2.75692	Ta.5915.3	689	8	1	Ta.5915.3	UniRef90_C5X1S0	1e-38	Putative uncharacterized protein Sb01g036790 n=1 Tax=Sorghum bicolor RepID=C5X1S0_SORBI	LOC_Os03g20680.1	1e-47	3	11699390	11697980	cDNA late embryogenesis abundant protein 1, putative, expressed	AT2G29210.1	2e-06	2	12558156	12562168	splicing factor PWI domain-containing protein	Bradi3g36390.1	4e-05	3V	38721718	38722799	Status 12;Valid 1;Alias Bd3.3565;Description Class_5;Note=protein_coding_gene
Ta.25342.1.S1_at	9.7347	11.2598	11.3534	9.716	11.1236	12.0765	10.6125	1.46401	0.0164155	2.75875	Ta.25342.1	1401	37	1	Ta.25342.1	UniRef90_Q5RZZ4	0	Meiosis 5 n=1 Tax=Triticum aestivum RepID=Q5RZZ4_WHEAT	LOC_Os01g10490.1	2e-50	1	5550003	5548619	cDNA keratin, type I cytoskeletal 9, putative, expressed	AT2G42840.1	2e-35	2	17826327	17827426	PDF1 (PROTODERMAL FACTOR 1)	Bradi2g06300.1	1e-101	2V	4728998	4730544	Status 12;Valid 1;Alias Bd2.663;Description Class_3;Note=protein_coding_gene
TaAffx.84102.1.S1_at	5.16568	5.14463	5.10133	4.92771	5.60234	7.99498	6.52984	1.46514	0.000378152	2.7609	TaAffx.84102.1	551	1	1	TaAffx.84102.1	UniRef90_UPI0000DD9456	2e-54	Os08g0240500 n=1 Tax=Oryza sativa Japonica Group RepID=UPI0000DD9456	LOC_Os08g14200.1	6e-56	8	8487374	8488926	cDNA glycosyl hydrolases family 16, putative, expressed	AT4G14130.1	7e-45	4	8137161	8138196	XTR7 (XYLOGLUCAN ENDOTRANSGLYCOSYLASE 7); hydrolase, acting on glycosyl bonds / hydrolase, hydrolyzing O-glycosyl compounds / xyl	Bradi3g18690.1	4e-61	3V	17244971	17246659	Status 12;Valid 1;Alias Bd3.1947;Description Class_5;Note=protein_coding_gene
Ta.1953.2.S1_x_at	5.73998	5.98442	6.18728	5.95075	6.01656	8.34082	6.87482	1.466	0.00191008	2.76255	Ta.1953.2	711	3	1	Ta.1953.2	UniRef90_Q6F4N5	7e-65	Os03g0186900 protein n=2 Tax=Oryza sativa RepID=Q6F4N5_ORYSJ	LOC_Os03g08790.1	1e-144	3	4540353	4542109	cDNA aspartic proteinase nepenthesin precursor, putative, expressed	AT1G09750.1	2e-36	1	3157541	3158960	chloroplast nucleoid DNA-binding protein-related	Bradi1g72110.1	3e-70	1V	69929619	69931237	Status 12;Valid 1;Alias Bd1.7552;Description Class_5;Note=protein_coding_gene
TaAffx.84352.1.S1_at	5.2845	5.88081	5.49756	5.21701	6.02978	6.96694	5.4981	1.46884	0.00808644	2.768	TaAffx.84352.1	557	1	1	TaAffx.84352.1	UniRef90_B9FMK1	3e-67	Putative uncharacterized protein n=1 Tax=Oryza sativa Japonica Group RepID=B9FMK1_ORYSJ	LOC_Os05g06450.2	7e-69	5	3312592	3307904	cDNA tubulin/FtsZ domain containing protein, putative, expressed	AT3G61650.1	5e-61	3	22812601	22815011	TUBG1 (GAMMA-TUBULIN); GTP binding / GTPase/ structural molecule	Bradi2g34960.1	1e-70	2V	35015637	35021085	Status 12;Valid 1;Alias Bd2.3404;Description Class_5;Note=protein_coding_gene
Ta.1953.3.S1_at	3.84343	5.05311	5.04833	4.11172	4.78159	7.31209	5.83953	1.47256	0.0014044	2.77515	Ta.1953.3	630	1	1	Ta.1953.3	UniRef90_Q6F4N5	2e-76	Os03g0186900 protein n=2 Tax=Oryza sativa RepID=Q6F4N5_ORYSJ	LOC_Os03g08790.1	4e-78	3	4540353	4542109	cDNA aspartic proteinase nepenthesin precursor, putative, expressed	AT1G09750.1	2e-42	1	3157541	3158960	chloroplast nucleoid DNA-binding protein-related	Bradi1g72110.1	3e-80	1V	69929619	69931237	Status 12;Valid 1;Alias Bd1.7552;Description Class_5;Note=protein_coding_gene
Ta.25933.2.S1_a_at	4.15908	4.43271	4.32733	4.15938	4.14062	5.67421	4.20121	1.473	0.00896193	2.77599	Ta.25933.2	462	1	2	Ta.25933.1|Ta.25933.2	UniRef90_B4FIY6	6e-52	Putative uncharacterized protein n=1 Tax=Zea mays RepID=B4FIY6_MAIZE	LOC_Os07g46540.1	1e-37	7	27798504	27790113	cDNA condensin complex subunit 1, putative, expressed	AT3G57060.1	1e-29	3	21115078	21121051	binding	Bradi1g19000.1	1e-73	1V	15203222	15211438	Status 12;Valid 1;Alias Bd1.2010;Description Class_5;Note=protein_coding_gene
Ta.14034.1.A1_at	7.75394	7.7617	10.4486	7.77544	7.7011	10.1531	8.67961	1.47348	0.00237643	2.77691	Ta.14034.1	983	6	1	Ta.14034.1	UniRef90_Q5VRF4	6e-65	Os06g0168700 protein n=3 Tax=Oryza sativa RepID=Q5VRF4_ORYSJ	LOC_Os06g07220.1	3e-88	6	3455812	3454734	cDNA LTPL128 - Protease inhibitor/seed storage/LTP family protein precursor, expressed	AT4G15160.1	3e-57	4	8646192	8649907	lipid binding / structural constituent of cell wall	Bradi1g48160.1	9e-67	1V	46753173	46754289	Status 12;Valid 1;Alias Bd1.4958;Description Class_4;Note=protein_coding_gene
Ta.28368.2.S1_at	5.12644	4.5872	6.01821	5.2326	4.65149	7.22007	5.74479	1.47528	0.00392547	2.78038	Ta.28368.2	776	78	1	Ta.28368.2	UniRef90_Q2PCB9	2e-59	Non-specific lipid-transfer protein n=3 Tax=Triticum aestivum RepID=Q2PCB9_WHEAT	LOC_Os12g02300.1	1e-28	12	726800	727701	cDNA LTPL26 - Protease inhibitor/seed storage/LTP family protein precursor, expressed	AT5G59320.1	1e-21	5	23929051	23929492	LTP3 (LIPID TRANSFER PROTEIN 3); lipid binding	Bradi4g44400.1	2e-35	4V	47817375	47818432	Status 12;Valid 1;Alias Bd4.4583;Description Class_5;Note=protein_coding_gene
Ta.3576.1.S1_at	4.72173	5.40133	5.19066	4.75793	5.65194	6.97681	5.50134	1.47547	0.00382984	2.78073	Ta.3576.1	630	3	1	Ta.3576.1	UniRef90_Q5Z5B0	2e-33	Os06g0729400 protein n=2 Tax=Oryza sativa RepID=Q5Z5B0_ORYSJ	LOC_Os06g51330.2	1e-35	6	31088545	31082108	cDNA expressed protein	AT4G09610.1	9e-17	4	6074927	6075573	GASA2 (GAST1 PROTEIN HOMOLOG 2)	Bradi3g60370.1	3e-27	3V	59328173	59329190	Status 12;Valid 1;Alias Bd3.6139;Description Class_3;Note=protein_coding_gene
Ta.13070.1.S1_at	5.32645	5.51983	6.14139	5.41341	5.51419	8.42833	6.95105	1.47728	0.00834345	2.78423	Ta.13070.1	894	33	1	Ta.13070.1	UniRef90_Q1KMU9	9e-48	Non-specific lipid-transfer protein n=1 Tax=Triticum aestivum RepID=Q1KMU9_WHEAT	LOC_Os02g24720.1	1e-08	2	14331198	14333118	cDNA LTPL21 - Protease inhibitor/seed storage/LTP family protein precursor	AT2G38540.1	4e-17	2	16130418	16130893	LP1; calmodulin binding	Bradi4g25750.1	1e-34	4V	31093697	31094527	Status 12;Valid 1;Alias Bd4.2563;Description Class_5;Note=protein_coding_gene
Ta.8082.1.A1_at	4.66917	5.02092	5.30461	5.08849	4.7283	5.93069	4.44584	1.48485	0.0395532	2.79889	Ta.8082.1	858	6	1	Ta.8082.1	UniRef90_Q2QUD2	2e-45	Os12g0267200 protein n=1 Tax=Oryza sativa Japonica Group RepID=Q2QUD2_ORYSJ	LOC_Os12g16650.2	1e-30	12	9529283	9538466	cDNA Cyclopropane-fatty-acyl-phospholipid synthase, putative, expressed	AT3G23510.1	8e-39	3	8428071	8433159	cyclopropane fatty acid synthase, putative / CPA-FA synthase, putative	Bradi5g02490.1	9e-43	5V	2659137	2663766	Status 12;Valid 1;Alias Bd5.208;Description Class_5;Note=protein_coding_gene
Ta.18968.3.S1_x_at	10.5869	10.5195	10.2316	10.3032	10.9427	12.0854	10.6	1.48541	0.000653414	2.79996	Ta.18968.3	698	3	1	Ta.18968.3	UniRef90_A9P855	4e-19	Serine hydroxymethyltransferase n=9 Tax=eurosids I RepID=A9P855_POPTR	LOC_Os11g26860.1	3e-75	11	14973022	14976357	cDNA serine hydroxymethyltransferase, mitochondrial precursor, putative, expressed	AT4G13930.1	9e-11	4	8048013	8050021	SHM4 (serine hydroxymethyltransferase 4); catalytic/ glycine hydroxymethyltransferase/ pyridoxal phosphate binding	Bradi4g08100.1	4e-17	4V	7082161	7086568	Status 12;Valid 1;Alias Bd4.854;Description Class_5;Note=protein_coding_gene
Ta.13168.1.S1_a_at	4.18323	4.32668	5.79861	4.47556	6.35237	10.556	9.06864	1.48736	0.000157394	2.80376	Ta.13168.1	817	10	2	Ta.13168.1|Ta.13168.2	UniRef90_Q8S077	6e-22	Os01g0914100 protein n=2 Tax=Oryza sativa RepID=Q8S077_ORYSJ	LOC_Os01g68580.1	1e-11	1	39835596	39836214	cDNA LTPL38 - Protease inhibitor/seed storage/LTP family protein precursor, expressed	AT5G55450.1	2e-06	5	22467560	22467874	protease inhibitor/seed storage/lipid transfer protein (LTP) family protein	Bradi2g58520.1	2e-23	2V	56372715	56373516	Status 12;Valid 1;Alias Bd2.5895;Description Class_3;Note=protein_coding_gene
Ta.1435.1.S1_at	8.41737	8.70668	8.60476	8.65098	8.96739	10.8158	9.32756	1.48823	0.000208669	2.80546	Ta.1435.1	1660	19	1	Ta.1435.1	UniRef90_C8TFG9	1e-123	Indole-3-glycerol phosphate synthase-like n=4 Tax=Oryza sativa RepID=C8TFG9_ORYSI	LOC_Os08g23150.1	1e-171	8	13951738	13955701	cDNA indole-3-glycerol phosphate synthase, chloroplast precursor, putative, expressed	AT2G04400.1	3e-96	2	1531208	1533578	indole-3-glycerol phosphate synthase (IGPS)	Bradi4g08830.1	1e-106	4V	7983459	7987424	Status 12;Valid 1;Alias Bd4.935;Description Class_5;Note=protein_coding_gene
[truncated: 334 more rows]

## Sheet: Glycoside hydrolase
Table S5. ABA suppressed probesets related to glycoside hydrolase (from kappa-view based analysis)
	Log2 signal intensity							AR-24/AR-24+ABA
[truncated: 14 more rows]

## Sheet: Starch degradation
Table S5. ABA suppressed probestes related to starch degradation (from kappa-view based analysis)
	Log2 signal intensity							AR-24/AR-24+ABA
[truncated: 4 more rows]

## Sheet: Cell wall loosening
Table S5. ABA suppressed probesets related to cell wall loosening enzymes (from kappa-view based analysis)
	Log2 signal intensity							AR-24/AR-24+ABA
[truncated: 4 more rows]
